# Supplementary material for: Structural studies of crystalline forms of triamterene with carboxylic acid, GRAS and API molecules
Source: IUCrJ. 2018 Apr 6;5(Pt 3):309–24. doi: 10.1107/S2052252518003317 (PMC5929377; doi:10.1107/S2052252518003317)
Supplement: Supplementary file 1 [file m-05-00309-sup1.cif]

 
data_1a_DMSO
_database_code_depnum_ccdc_archive 'CCDC 1579683'
_journal_date_recd_electronic      2017-12-11
_journal_date_to_coeditor        ?
_journal_date_from_coeditor        ?
_journal_date_accepted     2018-02-26
_journal_date_printers_first        ?
_journal_date_printers_final        ?
_journal_date_proofs_out        ?
_journal_date_proofs_in        ?
_journal_coeditor_name        ?
_journal_coeditor_code      LQ5012SUP1
_journal_coeditor_notes
;

;
_journal_paper_category      FA
_journal_techeditor_code      M180331
_iucr_compatibility_tag          ACTA95
_journal_techeditor_notes
;

;
_journal_coden_ASTM        ?
 
_audit_creation_method            SHELXL-2013

loop_
_publ_author_name
_publ_author_address
'Rehman, A.'
;
Department of Chemistry
University of Cambridge
Lensfield Road
Cambridge
CB2 1EW
UK
;
'Delori, A.'
;
Strathclyde Institute of Pharmacy and Biomedical Sciences (SIPBS)
University of Strathclyde
161 Cathedral Street
Glasgow
G4 0RE
UK
;
'Hughes, D. S.'
;
Department of Chemistry
University of Cambridge
Lensfield Road
Cambridge
CB2 1EW
UK
;
'Jones, W.'
;
Department of Chemistry
University of Cambridge
Lensfield Road
Cambridge
CB2 1EW
UK
;

_publ_contact_author_name
'David S. Hughes'
_publ_contact_author_address
;
Department of Chemistry
University of Cambridge
Lensfield Road
Cambridge
CB2 1EW
UK
;
_publ_contact_author_email
'dh536@cam.ac.uk'
_publ_requested_journal
'IUCrJ'
_publ_section_title
;
Structural studies of crystalline forms of triamterene
with carboxylic acids, GRAS and API molecules
;

_journal_coden_Cambridge    ?
_journal_year               ?
_journal_volume        ?
_journal_issue        ?
_journal_page_first        ?
_journal_page_last        ?
_journal_suppl_publ_number        ?
_journal_suppl_publ_pages        ?
_journal_name_full
'Journal of the International Union of Crystallography'

_database_code_CSD          ?

_chemical_name_systematic
;
Triamterenium acetate, DMSO solvate
;
_chemical_name_common             'Triamterene, acetic acid and DMSO'
_chemical_melting_point           ?
_chemical_formula_moiety
 'C12 H12 N7 1+, C2 H6 O S, C2 H3 O2 1-'
_chemical_formula_sum
 'C16 H21 N7 O3 S' 
_chemical_formula_weight          391.46

loop_
 _atom_type_symbol
 _atom_type_description
 _atom_type_scat_dispersion_real
 _atom_type_scat_dispersion_imag
 _atom_type_scat_source
 'C'  'C'   0.0033   0.0016
 'International Tables Vol C Tables 4.2.6.8 and 6.1.1.4'
 'H'  'H'   0.0000   0.0000
 'International Tables Vol C Tables 4.2.6.8 and 6.1.1.4'
 'N'  'N'   0.0061   0.0033
 'International Tables Vol C Tables 4.2.6.8 and 6.1.1.4'
 'O'  'O'   0.0106   0.0060
 'International Tables Vol C Tables 4.2.6.8 and 6.1.1.4'
 'S'  'S'   0.1246   0.1234
 'International Tables Vol C Tables 4.2.6.8 and 6.1.1.4'
 
_space_group_crystal_system       triclinic
_space_group_IT_number            2
_space_group_name_H-M_alt         'P -1'
_space_group_name_Hall            '-P 1'
 
_shelx_space_group_comment
;
The symmetry employed for this shelxl refinement is uniquely defined
by the following loop, which should always be used as a source of
symmetry information in preference to the above space-group names.
They are only intended as comments.
;
 
loop_
 _space_group_symop_operation_xyz
 'x, y, z'
 '-x, -y, -z'
 
_cell_length_a                    10.8022(2)
_cell_length_b                    13.9084(2)
_cell_length_c                    14.6076(3)
_cell_angle_alpha                 115.2840(10)
_cell_angle_beta                  109.088(2)
_cell_angle_gamma                 90.5250(10)
_cell_volume                      1846.64(6)
_cell_formula_units_Z             4
_cell_measurement_temperature     180(2)
_cell_measurement_reflns_used     10617 
_cell_measurement_theta_min       1.00 
_cell_measurement_theta_max       30.03 
 
_exptl_crystal_description        block 
_exptl_crystal_colour             colourless 
_exptl_crystal_density_meas       ? 
_exptl_crystal_density_method     'not measured'              
_exptl_crystal_density_diffrn     1.408          
_exptl_crystal_F_000              824
_exptl_transmission_factor_min    ?                                             
_exptl_transmission_factor_max    ?                                             
_exptl_crystal_size_max           0.250
_exptl_crystal_size_mid           0.120
_exptl_crystal_size_min           0.100
_exptl_absorpt_coefficient_mu     0.209
_shelx_estimated_absorpt_T_min    0.950
_shelx_estimated_absorpt_T_max    0.979
_exptl_absorpt_correction_type    multi-scan 
_exptl_absorpt_correction_T_min   0.901 
_exptl_absorpt_correction_T_max   0.999 
_exptl_absorpt_process_details
;
multi-scan from symmetry-related measurements 
 Sortav (Blessing 1995)
; 
 
_exptl_special_details
;
 ?
;
 
_diffrn_ambient_temperature       180(2)
_diffrn_radiation_wavelength      0.7107
_diffrn_radiation_type            'MoK\a'
_diffrn_source                    'fine-focus sealed tube'
_diffrn_radiation_monochromator   none                       
_diffrn_measurement_device_type   'Nonius Kappa CCD' 
_diffrn_measurement_method        'Thin slice \w and \f scans' 
_diffrn_detector_area_resol_mean  ? 
_diffrn_reflns_number             24626
_diffrn_reflns_av_unetI/netI      0.0721
_diffrn_reflns_av_R_equivalents   0.0420
_diffrn_reflns_limit_h_min        -15
_diffrn_reflns_limit_h_max        14
_diffrn_reflns_limit_k_min        -19
_diffrn_reflns_limit_k_max        18
_diffrn_reflns_limit_l_min        -14
_diffrn_reflns_limit_l_max        20
_diffrn_reflns_theta_min          3.547
_diffrn_reflns_theta_max          30.009
_diffrn_reflns_theta_full         25.241
_diffrn_measured_fraction_theta_max   0.985
_diffrn_measured_fraction_theta_full  0.997
_diffrn_reflns_Laue_measured_fraction_max    0.985
_diffrn_reflns_Laue_measured_fraction_full   0.997
_diffrn_reflns_point_group_measured_fraction_max   0.985
_diffrn_reflns_point_group_measured_fraction_full  0.997
_reflns_number_total              10617
_reflns_number_gt                 6401
_reflns_threshold_expression      'I > 2\s(I)'
_reflns_Friedel_coverage          0.000
_reflns_Friedel_fraction_max      .
_reflns_Friedel_fraction_full     .
 
_reflns_special_details
;
 Reflections were merged by SHELXL according to the crystal
 class for the calculation of statistics and refinement.
 
 _reflns_Friedel_fraction is defined as the number of unique
 Friedel pairs measured divided by the number that would be
 possible theoretically, ignoring centric projections and
 systematic absences.
;
 
_computing_data_collection        'Collect (Nonius B.V. 1998)'
_computing_cell_refinement        'HKL Scalepack (Otwinowski & Minor 1997)'
_computing_data_reduction
;
 HKL Denzo and Scalepack (Otwinowski & Minor 1997)
;
_computing_structure_solution     'SIR-92 (Altomare et al. 1994)'
_computing_structure_refinement   'SHELXL-2013 (Sheldrick, 2013)'
_computing_molecular_graphics     'Mercury (Macrae et al., 2008)'
_computing_publication_material    SHELXL
 
_refine_special_details
;
 ?
;
_refine_ls_structure_factor_coef  Fsqd
_refine_ls_matrix_type            full
_refine_ls_weighting_scheme       calc
_refine_ls_weighting_details
'w=1/[\s^2^(Fo^2^)+(0.0695P)^2^] where P=(Fo^2^+2Fc^2^)/3'
_atom_sites_solution_primary      direct
_atom_sites_solution_secondary    difmap
_atom_sites_solution_hydrogens    difmap
_refine_ls_hydrogen_treatment     refall
_refine_ls_extinction_method      none
_refine_ls_extinction_coef        .
_refine_ls_number_reflns          10617
_refine_ls_number_parameters      655
_refine_ls_number_restraints      0
_refine_ls_R_factor_all           0.0811
_refine_ls_R_factor_gt            0.0466
_refine_ls_wR_factor_ref          0.1260
_refine_ls_wR_factor_gt           0.1179
_refine_ls_goodness_of_fit_ref    0.935
_refine_ls_restrained_S_all       0.935
_refine_ls_shift/su_max           0.000
_refine_ls_shift/su_mean          0.000
 
loop_
 _atom_site_label
 _atom_site_type_symbol
 _atom_site_fract_x
 _atom_site_fract_y
 _atom_site_fract_z
 _atom_site_U_iso_or_equiv
 _atom_site_adp_type
 _atom_site_occupancy
 _atom_site_site_symmetry_order  
 _atom_site_calc_flag
 _atom_site_refinement_flags_posn
 _atom_site_refinement_flags_adp
 _atom_site_refinement_flags_occupancy
 _atom_site_disorder_assembly
 _atom_site_disorder_group
N1A N 0.17280(11) 0.57437(11) 0.35562(10) 0.0229(3) Uani 1 1 d . . . . .
C2A C 0.05142(13) 0.59853(13) 0.31573(12) 0.0239(3) Uani 1 1 d . . . . .
N2A N 0.04629(14) 0.67427(12) 0.28419(12) 0.0331(3) Uani 1 1 d . . . . .
N3A N -0.06158(11) 0.54961(11) 0.30881(10) 0.0246(3) Uani 1 1 d . . . . .
C4A C -0.05437(13) 0.47345(12) 0.34241(12) 0.0228(3) Uani 1 1 d . . . . .
N4A N -0.16567(12) 0.42709(12) 0.33735(12) 0.0286(3) Uani 1 1 d . . . . .
C4AA C 0.07019(13) 0.44160(12) 0.38249(12) 0.0217(3) Uani 1 1 d . . . . .
N5A N 0.07477(11) 0.35713(10) 0.40616(10) 0.0228(3) Uani 1 1 d . . . . .
C6A C 0.19142(13) 0.32920(12) 0.43795(12) 0.0219(3) Uani 1 1 d . . . . .
C7A C 0.31158(13) 0.39361(12) 0.45524(12) 0.0228(3) Uani 1 1 d . . . . .
N7A N 0.43140(12) 0.37284(12) 0.49680(12) 0.0295(3) Uani 1 1 d . . . . .
N8A N 0.30584(11) 0.47503(10) 0.42881(10) 0.0230(3) Uani 1 1 d . . . . .
C8AA C 0.18412(13) 0.49606(12) 0.38962(12) 0.0210(3) Uani 1 1 d . . . . .
C9A C 0.19363(13) 0.22864(12) 0.45035(12) 0.0235(3) Uani 1 1 d . . . . .
C10A C 0.13629(16) 0.21453(15) 0.51756(14) 0.0310(4) Uani 1 1 d . . . . .
C11A C 0.12724(17) 0.11655(16) 0.52084(16) 0.0373(4) Uani 1 1 d . . . . .
C12A C 0.17298(16) 0.03115(15) 0.45542(15) 0.0354(4) Uani 1 1 d . . . . .
C13A C 0.23056(16) 0.04472(15) 0.38950(14) 0.0315(4) Uani 1 1 d . . . . .
C14A C 0.24234(15) 0.14300(14) 0.38726(13) 0.0271(3) Uani 1 1 d . . . . .
N1B N 0.33114(12) 0.43741(10) 0.16905(10) 0.0229(3) Uani 1 1 d . . . . .
C2B C 0.45354(13) 0.42190(12) 0.22065(12) 0.0226(3) Uani 1 1 d . . . . .
N2B N 0.45957(14) 0.34979(12) 0.25696(12) 0.0282(3) Uani 1 1 d . . . . .
N3B N 0.56766(11) 0.47624(11) 0.23461(10) 0.0255(3) Uani 1 1 d . . . . .
C4B C 0.56048(14) 0.54651(13) 0.19385(13) 0.0255(3) Uani 1 1 d . . . . .
C4AB C 0.43474(13) 0.56628(13) 0.13775(12) 0.0234(3) Uani 1 1 d . . . . .
N4B N 0.67234(14) 0.59768(13) 0.20525(14) 0.0373(4) Uani 1 1 d . . . . .
N5B N 0.42955(11) 0.64195(10) 0.10210(10) 0.0236(3) Uani 1 1 d . . . . .
C6B C 0.31226(13) 0.66138(12) 0.05765(12) 0.0221(3) Uani 1 1 d . . . . .
C7B C 0.19169(13) 0.59773(12) 0.04065(12) 0.0224(3) Uani 1 1 d . . . . .
N7B N 0.07306(13) 0.61269(13) -0.01150(13) 0.0328(3) Uani 1 1 d . . . . .
N8B N 0.19716(11) 0.52335(10) 0.07690(10) 0.0237(3) Uani 1 1 d . . . . .
C8AB C 0.31933(13) 0.51014(12) 0.12724(12) 0.0217(3) Uani 1 1 d . . . . .
C9B C 0.30992(13) 0.75360(13) 0.03081(12) 0.0229(3) Uani 1 1 d . . . . .
C10B C 0.34291(17) 0.74670(17) -0.05564(15) 0.0343(4) Uani 1 1 d . . . . .
C11B C 0.35784(19) 0.83637(19) -0.07114(19) 0.0465(5) Uani 1 1 d . . . . .
C12B C 0.34014(17) 0.93355(17) -0.00130(17) 0.0438(5) Uani 1 1 d . . . . .
C13B C 0.30430(17) 0.94238(16) 0.08426(16) 0.0397(4) Uani 1 1 d . . . . .
C14B C 0.28863(16) 0.85209(14) 0.09990(14) 0.0313(4) Uani 1 1 d . . . . .
C1C C 0.3050(2) 0.1919(2) 0.9589(2) 0.0527(6) Uani 1 1 d . . . . .
O1C O 0.17699(11) 0.23199(11) 0.79740(10) 0.0432(3) Uani 1 1 d . . . . .
S1C S 0.16603(4) 0.24236(4) 0.90154(4) 0.03472(12) Uani 1 1 d . . . . .
C2C C 0.0360(3) 0.1365(2) 0.8598(2) 0.0588(6) Uani 1 1 d . . . . .
C1D C 0.5869(3) 0.1097(2) 0.3693(3) 0.0630(7) Uani 1 1 d . . . . .
O1D O 0.70351(11) 0.27236(11) 0.36551(11) 0.0434(3) Uani 1 1 d . . . . .
S1D S 0.73929(4) 0.19095(4) 0.40657(4) 0.03484(12) Uani 1 1 d . . . . .
C2D C 0.8063(3) 0.0960(2) 0.3155(2) 0.0613(7) Uani 1 1 d . . . . .
C1E C 0.62951(14) 0.23148(13) 0.66048(12) 0.0246(3) Uani 1 1 d . . . . .
O1E O 0.61539(10) 0.29807(10) 0.62197(10) 0.0361(3) Uani 1 1 d . . . . .
C2E C 0.50478(17) 0.16465(17) 0.64250(17) 0.0346(4) Uani 1 1 d . . . . .
O2E O 0.73846(10) 0.21589(9) 0.71096(9) 0.0337(3) Uani 1 1 d . . . . .
C1F C 0.13081(14) 0.23043(13) 0.15957(12) 0.0258(3) Uani 1 1 d . . . . .
O1F O 0.11401(10) 0.30967(10) 0.13920(10) 0.0346(3) Uani 1 1 d . . . . .
C2F C 0.00873(18) 0.16139(18) 0.14287(17) 0.0386(4) Uani 1 1 d . . . . .
O2F O 0.24120(10) 0.20366(10) 0.19082(10) 0.0384(3) Uani 1 1 d . . . . .
H1XA H 0.2443(17) 0.6137(15) 0.3609(14) 0.032(5) Uiso 1 1 d . . . . .
H2A H 0.1179(19) 0.7055(15) 0.2861(14) 0.037(5) Uiso 1 1 d . . . . .
H3A H -0.028(2) 0.6919(16) 0.2629(15) 0.044(5) Uiso 1 1 d . . . . .
H4A H -0.2396(18) 0.4479(14) 0.3118(13) 0.031(5) Uiso 1 1 d . . . . .
H5A H -0.1666(16) 0.3788(15) 0.3581(14) 0.035(5) Uiso 1 1 d . . . . .
H6A H 0.4382(15) 0.3327(14) 0.5265(13) 0.023(4) Uiso 1 1 d . . . . .
H7A H 0.5026(19) 0.4205(17) 0.5128(15) 0.046(5) Uiso 1 1 d . . . . .
H10A H 0.1006(16) 0.2704(14) 0.5572(13) 0.031(5) Uiso 1 1 d . . . . .
H11A H 0.0823(18) 0.1080(16) 0.5604(15) 0.043(5) Uiso 1 1 d . . . . .
H12A H 0.1665(17) -0.0335(16) 0.4571(14) 0.040(5) Uiso 1 1 d . . . . .
H13A H 0.2603(16) -0.0073(15) 0.3526(14) 0.029(5) Uiso 1 1 d . . . . .
H14A H 0.2795(17) 0.1504(15) 0.3402(14) 0.038(5) Uiso 1 1 d . . . . .
H1XB H 0.2609(18) 0.3973(16) 0.1623(14) 0.038(5) Uiso 1 1 d . . . . .
H2B H 0.3823(18) 0.3088(15) 0.2391(13) 0.030(4) Uiso 1 1 d . . . . .
H3B H 0.5300(17) 0.3387(14) 0.2880(13) 0.027(5) Uiso 1 1 d . . . . .
H4B H 0.7444(19) 0.5872(15) 0.2356(14) 0.032(5) Uiso 1 1 d . . . . .
H5B H 0.6700(18) 0.6485(17) 0.1863(16) 0.048(6) Uiso 1 1 d . . . . .
H6B H 0.0681(16) 0.6547(15) -0.0380(13) 0.027(5) Uiso 1 1 d . . . . .
H7B H 0.002(2) 0.5691(17) -0.0295(16) 0.047(6) Uiso 1 1 d . . . . .
H10B H 0.3529(18) 0.6834(16) -0.0995(15) 0.044(6) Uiso 1 1 d . . . . .
H11B H 0.374(2) 0.8251(18) -0.1330(18) 0.063(7) Uiso 1 1 d . . . . .
H12B H 0.3511(18) 0.9934(17) -0.0114(15) 0.045(5) Uiso 1 1 d . . . . .
H13B H 0.2904(19) 1.0071(18) 0.1300(16) 0.052(6) Uiso 1 1 d . . . . .
H14B H 0.2654(18) 0.8558(16) 0.1546(15) 0.043(5) Uiso 1 1 d . . . . .
H1C H 0.380(2) 0.242(2) 0.9726(19) 0.077(8) Uiso 1 1 d . . . . .
H2C H 0.3113(17) 0.1280(17) 0.9066(16) 0.039(5) Uiso 1 1 d . . . . .
H3C H 0.301(2) 0.191(2) 1.026(2) 0.077(7) Uiso 1 1 d . . . . .
H4C H -0.047(4) 0.144(3) 0.821(3) 0.134(14) Uiso 1 1 d . . . . .
H5C H 0.029(3) 0.136(2) 0.919(2) 0.094(9) Uiso 1 1 d . . . . .
H6C H 0.061(3) 0.072(3) 0.818(3) 0.113(12) Uiso 1 1 d . . . . .
H1D H 0.530(4) 0.157(4) 0.404(3) 0.174(18) Uiso 1 1 d . . . . .
H2D H 0.605(3) 0.051(3) 0.381(3) 0.119(12) Uiso 1 1 d . . . . .
H3D H 0.547(3) 0.091(2) 0.294(2) 0.096(10) Uiso 1 1 d . . . . .
H4D H 0.894(3) 0.134(2) 0.321(2) 0.115(11) Uiso 1 1 d . . . . .
H5D H 0.742(3) 0.067(2) 0.242(2) 0.086(8) Uiso 1 1 d . . . . .
H6D H 0.820(2) 0.039(2) 0.3360(19) 0.072(7) Uiso 1 1 d . . . . .
H1E H 0.517(2) 0.1496(19) 0.7051(19) 0.073(7) Uiso 1 1 d . . . . .
H2E H 0.481(2) 0.092(2) 0.5764(18) 0.063(7) Uiso 1 1 d . . . . .
H3E H 0.431(2) 0.1961(19) 0.6255(18) 0.068(7) Uiso 1 1 d . . . . .
H1F H -0.029(3) 0.096(3) 0.068(3) 0.121(11) Uiso 1 1 d . . . . .
H2F H -0.061(3) 0.192(2) 0.135(2) 0.105(10) Uiso 1 1 d . . . . .
H3F H 0.028(2) 0.131(2) 0.189(2) 0.085(8) Uiso 1 1 d . . . . .
 
loop_
 _atom_site_aniso_label
 _atom_site_aniso_U_11
 _atom_site_aniso_U_22
 _atom_site_aniso_U_33
 _atom_site_aniso_U_23
 _atom_site_aniso_U_13
 _atom_site_aniso_U_12
N1A 0.0159(6) 0.0249(7) 0.0332(7) 0.0190(6) 0.0073(5) 0.0045(5)
C2A 0.0196(7) 0.0262(9) 0.0287(8) 0.0161(7) 0.0073(6) 0.0051(6)
N2A 0.0192(7) 0.0395(9) 0.0535(9) 0.0348(8) 0.0102(6) 0.0084(6)
N3A 0.0171(6) 0.0291(8) 0.0339(7) 0.0209(6) 0.0079(5) 0.0062(5)
C4A 0.0177(7) 0.0239(8) 0.0270(8) 0.0135(7) 0.0059(6) 0.0046(6)
N4A 0.0167(6) 0.0333(8) 0.0459(9) 0.0292(7) 0.0082(6) 0.0062(5)
C4AA 0.0188(7) 0.0214(8) 0.0274(8) 0.0143(7) 0.0071(6) 0.0043(5)
N5A 0.0187(6) 0.0242(7) 0.0272(7) 0.0144(6) 0.0067(5) 0.0044(5)
C6A 0.0192(7) 0.0226(8) 0.0257(7) 0.0136(7) 0.0068(6) 0.0043(6)
C7A 0.0181(7) 0.0235(8) 0.0273(8) 0.0134(7) 0.0063(6) 0.0046(6)
N7A 0.0180(7) 0.0310(8) 0.0477(9) 0.0289(7) 0.0069(6) 0.0051(6)
N8A 0.0168(6) 0.0239(7) 0.0310(7) 0.0161(6) 0.0071(5) 0.0043(5)
C8AA 0.0182(7) 0.0211(8) 0.0246(7) 0.0121(6) 0.0065(5) 0.0055(5)
C9A 0.0168(7) 0.0237(8) 0.0291(8) 0.0149(7) 0.0033(6) 0.0026(6)
C10A 0.0286(8) 0.0303(10) 0.0425(10) 0.0210(8) 0.0168(7) 0.0091(7)
C11A 0.0359(9) 0.0386(11) 0.0513(11) 0.0297(10) 0.0198(8) 0.0054(8)
C12A 0.0319(9) 0.0273(10) 0.0469(11) 0.0246(9) 0.0040(7) 0.0007(7)
C13A 0.0324(9) 0.0231(9) 0.0326(9) 0.0117(8) 0.0054(7) 0.0081(7)
C14A 0.0251(8) 0.0283(9) 0.0297(8) 0.0166(7) 0.0076(6) 0.0061(6)
N1B 0.0163(6) 0.0231(7) 0.0329(7) 0.0173(6) 0.0069(5) 0.0035(5)
C2B 0.0200(7) 0.0222(8) 0.0272(8) 0.0128(7) 0.0083(6) 0.0058(6)
N2B 0.0171(7) 0.0340(8) 0.0410(8) 0.0264(7) 0.0069(6) 0.0071(6)
N3B 0.0171(6) 0.0284(8) 0.0352(7) 0.0199(6) 0.0072(5) 0.0057(5)
C4B 0.0192(7) 0.0265(9) 0.0338(8) 0.0179(7) 0.0077(6) 0.0047(6)
C4AB 0.0178(7) 0.0251(8) 0.0310(8) 0.0173(7) 0.0073(6) 0.0052(6)
N4B 0.0164(7) 0.0448(10) 0.0647(11) 0.0430(9) 0.0068(6) 0.0056(6)
N5B 0.0186(6) 0.0242(7) 0.0302(7) 0.0159(6) 0.0071(5) 0.0042(5)
C6B 0.0190(7) 0.0228(8) 0.0255(7) 0.0129(7) 0.0067(6) 0.0038(5)
C7B 0.0187(7) 0.0207(8) 0.0277(8) 0.0124(7) 0.0064(6) 0.0047(5)
N7B 0.0181(7) 0.0344(9) 0.0517(9) 0.0318(8) 0.0030(6) 0.0028(6)
N8B 0.0175(6) 0.0217(7) 0.0327(7) 0.0155(6) 0.0059(5) 0.0039(5)
C8AB 0.0190(7) 0.0201(8) 0.0262(8) 0.0122(6) 0.0061(6) 0.0036(5)
C9B 0.0146(7) 0.0258(8) 0.0292(8) 0.0169(7) 0.0030(5) 0.0024(5)
C10B 0.0362(9) 0.0403(12) 0.0410(10) 0.0264(9) 0.0203(8) 0.0185(8)
C11B 0.0443(11) 0.0681(16) 0.0625(13) 0.0523(13) 0.0306(10) 0.0231(10)
C12B 0.0313(9) 0.0443(13) 0.0687(14) 0.0445(12) 0.0085(9) 0.0020(8)
C13B 0.0377(10) 0.0236(10) 0.0449(11) 0.0156(9) -0.0004(8) 0.0041(7)
C14B 0.0354(9) 0.0296(10) 0.0280(9) 0.0150(8) 0.0078(7) 0.0080(7)
C1C 0.0625(15) 0.0538(15) 0.0415(12) 0.0253(12) 0.0133(10) 0.0268(12)
O1C 0.0324(6) 0.0601(9) 0.0575(8) 0.0454(8) 0.0153(6) 0.0117(6)
S1C 0.0317(2) 0.0313(3) 0.0405(2) 0.0193(2) 0.00853(17) 0.00437(17)
C2C 0.0647(16) 0.0565(17) 0.0508(14) 0.0181(13) 0.0254(12) -0.0176(12)
C1D 0.0577(14) 0.0547(17) 0.0780(19) 0.0371(15) 0.0177(13) -0.0127(12)
O1D 0.0384(7) 0.0419(8) 0.0659(9) 0.0378(7) 0.0200(6) 0.0097(6)
S1D 0.0369(2) 0.0320(3) 0.0365(2) 0.0192(2) 0.00971(18) 0.00482(18)
C2D 0.0721(17) 0.0645(17) 0.0529(14) 0.0289(13) 0.0262(12) 0.0358(14)
C1E 0.0242(7) 0.0229(8) 0.0273(8) 0.0127(7) 0.0083(6) 0.0032(6)
O1E 0.0242(6) 0.0413(8) 0.0548(8) 0.0373(7) 0.0079(5) 0.0048(5)
C2E 0.0270(9) 0.0362(11) 0.0413(10) 0.0240(9) 0.0050(7) -0.0026(7)
O2E 0.0244(6) 0.0375(7) 0.0483(7) 0.0314(6) 0.0080(5) 0.0059(5)
C1F 0.0258(8) 0.0274(9) 0.0248(8) 0.0149(7) 0.0060(6) 0.0001(6)
O1F 0.0233(5) 0.0395(7) 0.0494(7) 0.0323(6) 0.0069(5) 0.0042(5)
C2F 0.0276(9) 0.0445(12) 0.0457(11) 0.0299(10) 0.0032(8) -0.0049(8)
O2F 0.0260(6) 0.0387(8) 0.0601(8) 0.0336(7) 0.0119(5) 0.0066(5)
 
_geom_special_details
;
 All esds (except the esd in the dihedral angle between two l.s. planes)
 are estimated using the full covariance matrix.  The cell esds are taken
 into account individually in the estimation of esds in distances, angles
 and torsion angles; correlations between esds in cell parameters are only
 used when they are defined by crystal symmetry.  An approximate (isotropic)
 treatment of cell esds is used for estimating esds involving l.s. planes.
;
 
loop_
 _geom_bond_atom_site_label_1
 _geom_bond_atom_site_label_2
 _geom_bond_distance
 _geom_bond_site_symmetry_2
 _geom_bond_publ_flag
N1A C2A 1.3591(18) . ?
N1A C8AA 1.3684(18) . ?
N1A H1XA 0.904(18) . ?
C2A N2A 1.3130(19) . ?
C2A N3A 1.3448(18) . ?
N2A H2A 0.870(19) . ?
N2A H3A 0.84(2) . ?
N3A C4A 1.3378(18) . ?
C4A N4A 1.3243(19) . ?
C4A C4AA 1.4376(19) . ?
N4A H4A 0.873(18) . ?
N4A H5A 0.848(19) . ?
C4AA N5A 1.3561(18) . ?
C4AA C8AA 1.3896(19) . ?
N5A C6A 1.3171(17) . ?
C6A C7A 1.457(2) . ?
C6A C9A 1.484(2) . ?
C7A N7A 1.3304(18) . ?
C7A N8A 1.3394(18) . ?
N7A H6A 0.832(17) . ?
N7A H7A 0.91(2) . ?
N8A C8AA 1.3416(17) . ?
C9A C14A 1.391(2) . ?
C9A C10A 1.395(2) . ?
C10A C11A 1.388(2) . ?
C10A H10A 0.924(17) . ?
C11A C12A 1.385(3) . ?
C11A H11A 0.909(19) . ?
C12A C13A 1.376(3) . ?
C12A H12A 0.914(19) . ?
C13A C14A 1.387(2) . ?
C13A H13A 0.838(18) . ?
C14A H14A 0.941(17) . ?
N1B C2B 1.3620(18) . ?
N1B C8AB 1.3753(18) . ?
N1B H1XB 0.891(19) . ?
C2B N2B 1.3131(19) . ?
C2B N3B 1.3489(18) . ?
N2B H2B 0.901(18) . ?
N2B H3B 0.803(17) . ?
N3B C4B 1.3357(19) . ?
C4B N4B 1.3213(19) . ?
C4B C4AB 1.4364(19) . ?
C4AB N5B 1.3535(18) . ?
C4AB C8AB 1.3937(19) . ?
N4B H4B 0.809(19) . ?
N4B H5B 0.86(2) . ?
N5B C6B 1.3108(17) . ?
C6B C7B 1.456(2) . ?
C6B C9B 1.491(2) . ?
C7B N7B 1.3294(18) . ?
C7B N8B 1.3426(18) . ?
N7B H6B 0.821(18) . ?
N7B H7B 0.86(2) . ?
N8B C8AB 1.3421(17) . ?
C9B C10B 1.387(2) . ?
C9B C14B 1.387(2) . ?
C10B C11B 1.376(3) . ?
C10B H10B 0.87(2) . ?
C11B C12B 1.363(3) . ?
C11B H11B 0.93(2) . ?
C12B C13B 1.383(3) . ?
C12B H12B 0.92(2) . ?
C13B C14B 1.387(2) . ?
C13B H13B 0.91(2) . ?
C14B H14B 0.895(18) . ?
C1C S1C 1.773(2) . ?
C1C H1C 0.97(3) . ?
C1C H2C 0.91(2) . ?
C1C H3C 1.01(2) . ?
O1C S1C 1.5098(13) . ?
S1C C2C 1.774(2) . ?
C2C H4C 0.93(4) . ?
C2C H5C 0.90(3) . ?
C2C H6C 0.95(3) . ?
C1D S1D 1.771(2) . ?
C1D H1D 0.99(4) . ?
C1D H2D 0.91(3) . ?
C1D H3D 0.95(3) . ?
O1D S1D 1.4925(12) . ?
S1D C2D 1.783(2) . ?
C2D H4D 1.05(3) . ?
C2D H5D 0.97(3) . ?
C2D H6D 0.96(3) . ?
C1E O2E 1.2447(17) . ?
C1E O1E 1.2606(18) . ?
C1E C2E 1.512(2) . ?
C2E H1E 0.99(2) . ?
C2E H2E 1.01(2) . ?
C2E H3E 0.93(2) . ?
C1F O2F 1.2515(18) . ?
C1F O1F 1.2588(18) . ?
C1F C2F 1.512(2) . ?
C2F H1F 1.02(3) . ?
C2F H2F 0.87(3) . ?
C2F H3F 0.91(3) . ?
 
loop_
 _geom_angle_atom_site_label_1
 _geom_angle_atom_site_label_2
 _geom_angle_atom_site_label_3
 _geom_angle
 _geom_angle_site_symmetry_1
 _geom_angle_site_symmetry_3
 _geom_angle_publ_flag
C2A N1A C8AA 120.19(12) . . ?
C2A N1A H1XA 117.3(11) . . ?
C8AA N1A H1XA 122.5(11) . . ?
N2A C2A N3A 119.34(13) . . ?
N2A C2A N1A 117.65(13) . . ?
N3A C2A N1A 123.00(13) . . ?
C2A N2A H2A 120.8(12) . . ?
C2A N2A H3A 117.9(13) . . ?
H2A N2A H3A 121.4(18) . . ?
C4A N3A C2A 118.56(11) . . ?
N4A C4A N3A 118.25(12) . . ?
N4A C4A C4AA 120.36(13) . . ?
N3A C4A C4AA 121.39(12) . . ?
C4A N4A H4A 117.9(11) . . ?
C4A N4A H5A 122.1(11) . . ?
H4A N4A H5A 120.0(16) . . ?
N5A C4AA C8AA 121.35(12) . . ?
N5A C4AA C4A 120.92(12) . . ?
C8AA C4AA C4A 117.61(13) . . ?
C6A N5A C4AA 117.82(12) . . ?
N5A C6A C7A 120.09(13) . . ?
N5A C6A C9A 117.51(12) . . ?
C7A C6A C9A 122.35(12) . . ?
N7A C7A N8A 117.43(13) . . ?
N7A C7A C6A 121.12(13) . . ?
N8A C7A C6A 121.45(12) . . ?
C7A N7A H6A 118.4(11) . . ?
C7A N7A H7A 116.8(12) . . ?
H6A N7A H7A 121.1(16) . . ?
C7A N8A C8AA 116.27(12) . . ?
N8A C8AA N1A 118.26(12) . . ?
N8A C8AA C4AA 122.54(13) . . ?
N1A C8AA C4AA 119.20(12) . . ?
C14A C9A C10A 118.84(15) . . ?
C14A C9A C6A 120.11(14) . . ?
C10A C9A C6A 120.80(14) . . ?
C11A C10A C9A 120.55(17) . . ?
C11A C10A H10A 120.6(11) . . ?
C9A C10A H10A 118.8(10) . . ?
C12A C11A C10A 119.94(17) . . ?
C12A C11A H11A 121.4(13) . . ?
C10A C11A H11A 118.2(12) . . ?
C13A C12A C11A 119.81(17) . . ?
C13A C12A H12A 120.1(11) . . ?
C11A C12A H12A 120.0(11) . . ?
C12A C13A C14A 120.62(18) . . ?
C12A C13A H13A 118.2(12) . . ?
C14A C13A H13A 121.2(12) . . ?
C13A C14A C9A 120.20(16) . . ?
C13A C14A H14A 119.7(11) . . ?
C9A C14A H14A 120.1(11) . . ?
C2B N1B C8AB 120.34(12) . . ?
C2B N1B H1XB 117.0(11) . . ?
C8AB N1B H1XB 122.6(11) . . ?
N2B C2B N3B 119.07(12) . . ?
N2B C2B N1B 118.05(13) . . ?
N3B C2B N1B 122.87(13) . . ?
C2B N2B H2B 117.1(11) . . ?
C2B N2B H3B 120.8(12) . . ?
H2B N2B H3B 121.7(16) . . ?
C4B N3B C2B 118.64(11) . . ?
N4B C4B N3B 118.55(13) . . ?
N4B C4B C4AB 119.99(14) . . ?
N3B C4B C4AB 121.46(13) . . ?
N5B C4AB C8AB 121.31(12) . . ?
N5B C4AB C4B 120.57(12) . . ?
C8AB C4AB C4B 118.01(13) . . ?
C4B N4B H4B 121.9(13) . . ?
C4B N4B H5B 119.7(13) . . ?
H4B N4B H5B 118.0(18) . . ?
C6B N5B C4AB 117.90(12) . . ?
N5B C6B C7B 120.50(13) . . ?
N5B C6B C9B 116.81(12) . . ?
C7B C6B C9B 122.64(12) . . ?
N7B C7B N8B 118.57(13) . . ?
N7B C7B C6B 120.12(13) . . ?
N8B C7B C6B 121.31(12) . . ?
C7B N7B H6B 119.7(11) . . ?
C7B N7B H7B 120.0(13) . . ?
H6B N7B H7B 119.0(17) . . ?
C8AB N8B C7B 116.14(12) . . ?
N8B C8AB N1B 118.73(12) . . ?
N8B C8AB C4AB 122.61(13) . . ?
N1B C8AB C4AB 118.66(12) . . ?
C10B C9B C14B 118.74(15) . . ?
C10B C9B C6B 121.17(15) . . ?
C14B C9B C6B 119.72(14) . . ?
C11B C10B C9B 120.77(19) . . ?
C11B C10B H10B 122.0(13) . . ?
C9B C10B H10B 117.2(13) . . ?
C12B C11B C10B 120.18(18) . . ?
C12B C11B H11B 123.5(14) . . ?
C10B C11B H11B 116.2(14) . . ?
C11B C12B C13B 120.33(17) . . ?
C11B C12B H12B 120.0(12) . . ?
C13B C12B H12B 119.7(12) . . ?
C12B C13B C14B 119.65(19) . . ?
C12B C13B H13B 120.4(13) . . ?
C14B C13B H13B 120.0(13) . . ?
C13B C14B C9B 120.29(17) . . ?
C13B C14B H14B 121.3(13) . . ?
C9B C14B H14B 118.4(13) . . ?
S1C C1C H1C 103.0(15) . . ?
S1C C1C H2C 109.7(11) . . ?
H1C C1C H2C 103.6(19) . . ?
S1C C1C H3C 109.7(13) . . ?
H1C C1C H3C 114(2) . . ?
H2C C1C H3C 116.2(18) . . ?
O1C S1C C1C 104.76(10) . . ?
O1C S1C C2C 105.07(10) . . ?
C1C S1C C2C 100.02(15) . . ?
S1C C2C H4C 114(2) . . ?
S1C C2C H5C 109.0(19) . . ?
H4C C2C H5C 105(3) . . ?
S1C C2C H6C 105.8(19) . . ?
H4C C2C H6C 111(3) . . ?
H5C C2C H6C 111(3) . . ?
S1D C1D H1D 108(2) . . ?
S1D C1D H2D 108(2) . . ?
H1D C1D H2D 120(3) . . ?
S1D C1D H3D 101.4(17) . . ?
H1D C1D H3D 105(3) . . ?
H2D C1D H3D 112(3) . . ?
O1D S1D C1D 105.84(11) . . ?
O1D S1D C2D 105.48(10) . . ?
C1D S1D C2D 99.52(16) . . ?
S1D C2D H4D 109.8(17) . . ?
S1D C2D H5D 109.1(15) . . ?
H4D C2D H5D 110(2) . . ?
S1D C2D H6D 106.2(14) . . ?
H4D C2D H6D 113(2) . . ?
H5D C2D H6D 109(2) . . ?
O2E C1E O1E 124.82(14) . . ?
O2E C1E C2E 117.75(14) . . ?
O1E C1E C2E 117.43(13) . . ?
C1E C2E H1E 110.8(13) . . ?
C1E C2E H2E 112.2(12) . . ?
H1E C2E H2E 106.0(18) . . ?
C1E C2E H3E 111.3(14) . . ?
H1E C2E H3E 113.5(18) . . ?
H2E C2E H3E 102.8(18) . . ?
O2F C1F O1F 124.59(14) . . ?
O2F C1F C2F 117.71(14) . . ?
O1F C1F C2F 117.69(14) . . ?
C1F C2F H1F 114.0(17) . . ?
C1F C2F H2F 111.9(19) . . ?
H1F C2F H2F 96(2) . . ?
C1F C2F H3F 111.3(16) . . ?
H1F C2F H3F 103(2) . . ?
H2F C2F H3F 120(2) . . ?
 
loop_
 _geom_torsion_atom_site_label_1
 _geom_torsion_atom_site_label_2
 _geom_torsion_atom_site_label_3
 _geom_torsion_atom_site_label_4
 _geom_torsion
 _geom_torsion_site_symmetry_1
 _geom_torsion_site_symmetry_2
 _geom_torsion_site_symmetry_3
 _geom_torsion_site_symmetry_4
 _geom_torsion_publ_flag
C8AA N1A C2A N2A -179.95(14) . . . . ?
C8AA N1A C2A N3A 1.0(2) . . . . ?
N2A C2A N3A C4A -179.27(14) . . . . ?
N1A C2A N3A C4A -0.2(2) . . . . ?
C2A N3A C4A N4A 178.70(14) . . . . ?
C2A N3A C4A C4AA -1.7(2) . . . . ?
N4A C4A C4AA N5A 6.2(2) . . . . ?
N3A C4A C4AA N5A -173.38(14) . . . . ?
N4A C4A C4AA C8AA -177.64(15) . . . . ?
N3A C4A C4AA C8AA 2.7(2) . . . . ?
C8AA C4AA N5A C6A 1.1(2) . . . . ?
C4A C4AA N5A C6A 177.05(14) . . . . ?
C4AA N5A C6A C7A 5.0(2) . . . . ?
C4AA N5A C6A C9A -172.51(13) . . . . ?
N5A C6A C7A N7A 173.77(14) . . . . ?
C9A C6A C7A N7A -8.9(2) . . . . ?
N5A C6A C7A N8A -7.0(2) . . . . ?
C9A C6A C7A N8A 170.31(14) . . . . ?
N7A C7A N8A C8AA -178.38(14) . . . . ?
C6A C7A N8A C8AA 2.4(2) . . . . ?
C7A N8A C8AA N1A -176.25(13) . . . . ?
C7A N8A C8AA C4AA 3.8(2) . . . . ?
C2A N1A C8AA N8A -179.77(14) . . . . ?
C2A N1A C8AA C4AA 0.2(2) . . . . ?
N5A C4AA C8AA N8A -5.9(2) . . . . ?
C4A C4AA C8AA N8A 178.03(14) . . . . ?
N5A C4AA C8AA N1A 174.17(13) . . . . ?
C4A C4AA C8AA N1A -1.9(2) . . . . ?
N5A C6A C9A C14A 118.55(16) . . . . ?
C7A C6A C9A C14A -58.9(2) . . . . ?
N5A C6A C9A C10A -55.58(19) . . . . ?
C7A C6A C9A C10A 127.01(16) . . . . ?
C14A C9A C10A C11A -0.4(2) . . . . ?
C6A C9A C10A C11A 173.78(14) . . . . ?
C9A C10A C11A C12A -1.3(3) . . . . ?
C10A C11A C12A C13A 1.7(3) . . . . ?
C11A C12A C13A C14A -0.5(2) . . . . ?
C12A C13A C14A C9A -1.2(2) . . . . ?
C10A C9A C14A C13A 1.7(2) . . . . ?
C6A C9A C14A C13A -172.58(13) . . . . ?
C8AB N1B C2B N2B -178.46(14) . . . . ?
C8AB N1B C2B N3B 0.7(2) . . . . ?
N2B C2B N3B C4B 177.54(14) . . . . ?
N1B C2B N3B C4B -1.6(2) . . . . ?
C2B N3B C4B N4B -178.34(15) . . . . ?
C2B N3B C4B C4AB 1.1(2) . . . . ?
N4B C4B C4AB N5B -4.1(2) . . . . ?
N3B C4B C4AB N5B 176.46(15) . . . . ?
N4B C4B C4AB C8AB 179.72(16) . . . . ?
N3B C4B C4AB C8AB 0.3(2) . . . . ?
C8AB C4AB N5B C6B 0.3(2) . . . . ?
C4B C4AB N5B C6B -175.72(14) . . . . ?
C4AB N5B C6B C7B -4.2(2) . . . . ?
C4AB N5B C6B C9B 173.13(13) . . . . ?
N5B C6B C7B N7B -175.17(15) . . . . ?
C9B C6B C7B N7B 7.6(2) . . . . ?
N5B C6B C7B N8B 4.9(2) . . . . ?
C9B C6B C7B N8B -172.27(14) . . . . ?
N7B C7B N8B C8AB 178.85(14) . . . . ?
C6B C7B N8B C8AB -1.2(2) . . . . ?
C7B N8B C8AB N1B 178.03(13) . . . . ?
C7B N8B C8AB C4AB -2.7(2) . . . . ?
C2B N1B C8AB N8B 179.99(14) . . . . ?
C2B N1B C8AB C4AB 0.7(2) . . . . ?
N5B C4AB C8AB N8B 3.4(2) . . . . ?
C4B C4AB C8AB N8B 179.58(14) . . . . ?
N5B C4AB C8AB N1B -177.33(13) . . . . ?
C4B C4AB C8AB N1B -1.2(2) . . . . ?
N5B C6B C9B C10B 72.73(19) . . . . ?
C7B C6B C9B C10B -109.97(17) . . . . ?
N5B C6B C9B C14B -100.17(17) . . . . ?
C7B C6B C9B C14B 77.13(19) . . . . ?
C14B C9B C10B C11B 1.7(2) . . . . ?
C6B C9B C10B C11B -171.24(15) . . . . ?
C9B C10B C11B C12B -0.1(3) . . . . ?
C10B C11B C12B C13B -1.4(3) . . . . ?
C11B C12B C13B C14B 1.1(3) . . . . ?
C12B C13B C14B C9B 0.6(2) . . . . ?
C10B C9B C14B C13B -2.0(2) . . . . ?
C6B C9B C14B C13B 171.10(13) . . . . ?
 
_refine_diff_density_max    0.673
_refine_diff_density_min   -0.442
_refine_diff_density_rms    0.057

_shelxl_version_number 2013-4

_shelx_res_file
;
TITL wj1232 (ar9) in P-1
CELL  0.71070  10.8022  13.9084  14.6076  115.284  109.088   90.525
ZERR     4.00   0.0002   0.0002   0.0003    0.001    0.002    0.001
LATT   1
SFAC  C    H    N    O    S
UNIT  64 84 28 12 4
L.S.  10
ACTA
CONF
BOND $H
MERG   2
SHEL 5.8 0
FMAP   2
PLAN    5
SIZE     0.100   0.120   0.250
TEMP   -93.00
WGHT    0.069500
FVAR       0.71616
N1A   3    0.172797    0.574368    0.355623    11.00000    0.01590    0.02488 =
         0.03321    0.01902    0.00730    0.00446
C2A   1    0.051422    0.598528    0.315726    11.00000    0.01964    0.02618 =
         0.02872    0.01606    0.00733    0.00508
N2A   3    0.046294    0.674271    0.284191    11.00000    0.01922    0.03954 =
         0.05346    0.03482    0.01022    0.00838
N3A   3   -0.061582    0.549610    0.308806    11.00000    0.01707    0.02911 =
         0.03393    0.02092    0.00794    0.00618
C4A   1   -0.054372    0.473450    0.342409    11.00000    0.01771    0.02391 =
         0.02698    0.01352    0.00588    0.00458
N4A   3   -0.165669    0.427086    0.337354    11.00000    0.01669    0.03328 =
         0.04586    0.02919    0.00823    0.00615
C4AA  1    0.070191    0.441602    0.382492    11.00000    0.01877    0.02144 =
         0.02742    0.01432    0.00708    0.00427
N5A   3    0.074774    0.357135    0.406157    11.00000    0.01868    0.02416 =
         0.02721    0.01441    0.00670    0.00443
C6A   1    0.191415    0.329198    0.437953    11.00000    0.01924    0.02257 =
         0.02575    0.01356    0.00679    0.00431
C7A   1    0.311584    0.393613    0.455237    11.00000    0.01809    0.02345 =
         0.02727    0.01343    0.00632    0.00460
N7A   3    0.431404    0.372845    0.496803    11.00000    0.01802    0.03097 =
         0.04772    0.02890    0.00687    0.00506
N8A   3    0.305839    0.475027    0.428814    11.00000    0.01682    0.02393 =
         0.03101    0.01606    0.00714    0.00434
C8AA  1    0.184118    0.496064    0.389621    11.00000    0.01815    0.02105 =
         0.02461    0.01207    0.00655    0.00551
C9A   1    0.193628    0.228639    0.450349    11.00000    0.01678    0.02369 =
         0.02914    0.01491    0.00331    0.00261
C10A  1    0.136293    0.214528    0.517557    11.00000    0.02855    0.03027 =
         0.04250    0.02104    0.01684    0.00913
C11A  1    0.127236    0.116555    0.520844    11.00000    0.03586    0.03861 =
         0.05130    0.02973    0.01981    0.00538
C12A  1    0.172981    0.031147    0.455416    11.00000    0.03186    0.02728 =
         0.04695    0.02465    0.00398    0.00069
C13A  1    0.230561    0.044721    0.389504    11.00000    0.03238    0.02308 =
         0.03261    0.01169    0.00540    0.00805
C14A  1    0.242342    0.142998    0.387256    11.00000    0.02513    0.02828 =
         0.02975    0.01662    0.00762    0.00607
N1B   3    0.331144    0.437412    0.169050    11.00000    0.01626    0.02305 =
         0.03288    0.01727    0.00686    0.00349
C2B   1    0.453536    0.421895    0.220649    11.00000    0.02003    0.02215 =
         0.02719    0.01284    0.00833    0.00578
N2B   3    0.459571    0.349787    0.256958    11.00000    0.01709    0.03401 =
         0.04103    0.02643    0.00689    0.00706
N3B   3    0.567660    0.476241    0.234614    11.00000    0.01713    0.02837 =
         0.03522    0.01988    0.00723    0.00568
C4B   1    0.560478    0.546509    0.193848    11.00000    0.01917    0.02648 =
         0.03381    0.01788    0.00771    0.00465
C4AB  1    0.434743    0.566283    0.137746    11.00000    0.01785    0.02510 =
         0.03097    0.01727    0.00726    0.00516
N4B   3    0.672343    0.597682    0.205253    11.00000    0.01636    0.04476 =
         0.06474    0.04299    0.00679    0.00561
N5B   3    0.429553    0.641950    0.102097    11.00000    0.01865    0.02424 =
         0.03023    0.01588    0.00707    0.00417
C6B   1    0.312258    0.661381    0.057645    11.00000    0.01897    0.02283 =
         0.02545    0.01294    0.00667    0.00380
C7B   1    0.191686    0.597735    0.040649    11.00000    0.01872    0.02069 =
         0.02767    0.01239    0.00645    0.00475
N7B   3    0.073061    0.612692   -0.011495    11.00000    0.01814    0.03437 =
         0.05173    0.03180    0.00300    0.00276
N8B   3    0.197162    0.523354    0.076897    11.00000    0.01755    0.02167 =
         0.03270    0.01548    0.00587    0.00387
C8AB  1    0.319331    0.510140    0.127243    11.00000    0.01903    0.02008 =
         0.02617    0.01218    0.00612    0.00363
C9B   1    0.309916    0.753595    0.030808    11.00000    0.01460    0.02583 =
         0.02917    0.01689    0.00298    0.00236
C10B  1    0.342906    0.746701   -0.055642    11.00000    0.03622    0.04025 =
         0.04096    0.02639    0.02029    0.01849
C11B  1    0.357840    0.836370   -0.071141    11.00000    0.04425    0.06813 =
         0.06246    0.05231    0.03063    0.02313
C12B  1    0.340139    0.933552   -0.001301    11.00000    0.03130    0.04433 =
         0.06871    0.04450    0.00846    0.00198
C13B  1    0.304304    0.942378    0.084260    11.00000    0.03769    0.02356 =
         0.04491    0.01558   -0.00040    0.00406
C14B  1    0.288634    0.852092    0.099905    11.00000    0.03540    0.02962 =
         0.02797    0.01497    0.00779    0.00805
C1C   1    0.304957    0.191936    0.958866    11.00000    0.06248    0.05377 =
         0.04150    0.02529    0.01326    0.02680
O1C   4    0.176986    0.231987    0.797401    11.00000    0.03238    0.06013 =
         0.05745    0.04537    0.01532    0.01173
S1C   5    0.166032    0.242358    0.901542    11.00000    0.03168    0.03134 =
         0.04054    0.01930    0.00853    0.00437
C2C   1    0.035967    0.136515    0.859823    11.00000    0.06470    0.05645 =
         0.05082    0.01808    0.02537   -0.01757
C1D   1    0.586940    0.109682    0.369270    11.00000    0.05767    0.05471 =
         0.07797    0.03709    0.01773   -0.01271
O1D   4    0.703505    0.272360    0.365514    11.00000    0.03838    0.04191 =
         0.06591    0.03783    0.02005    0.00971
S1D   5    0.739292    0.190950    0.406569    11.00000    0.03694    0.03201 =
         0.03654    0.01921    0.00971    0.00482
C2D   1    0.806257    0.096047    0.315549    11.00000    0.07210    0.06452 =
         0.05295    0.02893    0.02618    0.03583
C1E   1    0.629515    0.231475    0.660478    11.00000    0.02417    0.02288 =
         0.02729    0.01273    0.00832    0.00318
O1E   4    0.615394    0.298071    0.621973    11.00000    0.02416    0.04132 =
         0.05485    0.03728    0.00791    0.00480
C2E   1    0.504784    0.164655    0.642505    11.00000    0.02697    0.03619 =
         0.04135    0.02400    0.00500   -0.00258
O2E   4    0.738463    0.215891    0.710959    11.00000    0.02444    0.03745 =
         0.04829    0.03139    0.00802    0.00594
C1F   1    0.130813    0.230429    0.159572    11.00000    0.02579    0.02743 =
         0.02476    0.01490    0.00597    0.00012
O1F   4    0.114011    0.309670    0.139200    11.00000    0.02332    0.03952 =
         0.04936    0.03231    0.00685    0.00421
C2F   1    0.008731    0.161387    0.142866    11.00000    0.02756    0.04452 =
         0.04574    0.02992    0.00324   -0.00495
O2F   4    0.241198    0.203659    0.190823    11.00000    0.02599    0.03873 =
         0.06011    0.03362    0.01193    0.00661
H1XA  2    0.244253    0.613678    0.360906    11.00000    0.03202
H2A   2    0.117877    0.705463    0.286091    11.00000    0.03689
H3A   2   -0.027751    0.691851    0.262935    11.00000    0.04411
H4A   2   -0.239592    0.447863    0.311823    11.00000    0.03078
H5A   2   -0.166646    0.378789    0.358106    11.00000    0.03509
H6A   2    0.438225    0.332674    0.526510    11.00000    0.02330
H7A   2    0.502556    0.420481    0.512828    11.00000    0.04630
H10A  2    0.100626    0.270425    0.557169    11.00000    0.03094
H11A  2    0.082314    0.108018    0.560449    11.00000    0.04279
H12A  2    0.166527   -0.033549    0.457138    11.00000    0.04007
H13A  2    0.260348   -0.007262    0.352551    11.00000    0.02887
H14A  2    0.279500    0.150434    0.340200    11.00000    0.03792
H1XB  2    0.260940    0.397288    0.162342    11.00000    0.03847
H2B   2    0.382277    0.308810    0.239109    11.00000    0.02998
H3B   2    0.529968    0.338652    0.287992    11.00000    0.02678
H4B   2    0.744401    0.587245    0.235635    11.00000    0.03238
H5B   2    0.669989    0.648467    0.186326    11.00000    0.04791
H6B   2    0.068078    0.654672   -0.037978    11.00000    0.02670
H7B   2    0.002220    0.569106   -0.029484    11.00000    0.04692
H10B  2    0.352867    0.683373   -0.099536    11.00000    0.04440
H11B  2    0.374262    0.825087   -0.132998    11.00000    0.06294
H12B  2    0.351058    0.993440   -0.011409    11.00000    0.04487
H13B  2    0.290356    1.007060    0.130004    11.00000    0.05238
H14B  2    0.265378    0.855753    0.154593    11.00000    0.04276
H1C   2    0.379753    0.241570    0.972642    11.00000    0.07737
H2C   2    0.311318    0.128017    0.906620    11.00000    0.03916
H3C   2    0.301096    0.190842    1.026238    11.00000    0.07676
H4C   2   -0.047314    0.143769    0.820829    11.00000    0.13420
H5C   2    0.028552    0.135899    0.919106    11.00000    0.09392
H6C   2    0.061192    0.071616    0.817554    11.00000    0.11276
H1D   2    0.530167    0.157045    0.403517    11.00000    0.17350
H2D   2    0.605309    0.051159    0.381251    11.00000    0.11885
H3D   2    0.547306    0.090520    0.293681    11.00000    0.09594
H4D   2    0.894087    0.134089    0.320761    11.00000    0.11454
H5D   2    0.741906    0.067290    0.242171    11.00000    0.08589
H6D   2    0.820170    0.038991    0.336045    11.00000    0.07228
H1E   2    0.516816    0.149575    0.705131    11.00000    0.07302
H2E   2    0.481396    0.091764    0.576421    11.00000    0.06325
H3E   2    0.430518    0.196091    0.625508    11.00000    0.06818
H1F   2   -0.029406    0.095536    0.068160    11.00000    0.12120
H2F   2   -0.061188    0.192411    0.134630    11.00000    0.10476
H3F   2    0.028090    0.131357    0.189415    11.00000    0.08518
HKLF 4

REM  wj1232 (ar9) in P-1
REM R1 =  0.0466 for    6401 Fo > 4sig(Fo)  and  0.0811 for all   10617 data
REM    655 parameters refined using      0 restraints

END

WGHT      0.0693      0.0000

REM Highest difference peak  0.673,  deepest hole -0.442,  1-sigma level  0.057
Q1    1   0.1680  0.1565  0.8197  11.00000  0.05    0.67
Q2    1   0.2389  0.1999  0.9112  11.00000  0.05    0.58
Q3    1   0.6730  0.1434  0.3076  11.00000  0.05    0.52
Q4    1   0.6818  0.2359  0.3019  11.00000  0.05    0.35
Q5    1   0.2526  0.3634  0.4546  11.00000  0.05    0.34
;
_shelx_res_checksum   69796

_shelx_hkl_file
;
 -15  -2   6    6.65   18.09
 -15  -2   7    8.32   13.00
 -15  -2   7    8.60   11.33
 -15  -2   8   -0.62   12.99
 -15  -2   8   -2.73   10.59
 -15  -2   9   11.84   10.79
 -15  -2   9    7.27   18.29
 -15  -1   5   -2.50   12.38
 -15  -1   5   -4.92   16.97
 -15  -1   6   -1.99   11.63
 -15  -1   6   -3.22   12.58
 -15  -1   7   25.88   12.79
 -15  -1   7   21.69   11.11
 -15  -1   8   15.18   10.68
 -15  -1   8   19.64   17.98
 -15  -1   9   60.94   15.89
 -15  -1   9   77.60   13.71
 -15   0   4   16.12   12.48
 -15   0   5    1.04   12.37
 -15   0   5    3.98   12.03
 -15   0   6    4.71   11.09
 -15   0   6    4.37   17.46
 -15   0   7   21.53   11.91
 -15   0   7   31.89   12.57
 -15   0   8   25.47   11.48
 -15   0   8   32.70   12.98
 -15   0   9  145.71   19.93
 -15   0   9  141.18   16.88
 -15   1   4    0.84   12.01
 -15   1   4   -5.72   12.26
 -15   1   5    3.43   11.84
 -15   1   5    0.21   12.53
 -15   1   6   -4.90   12.10
 -15   1   6   -2.49   12.04
 -15   1   7   17.84   17.43
 -15   1   7   19.69   11.67
 -15   1   8    4.46   12.75
 -15   1   8    7.28   11.02
 -15   2   4    5.08   12.14
 -15   2   4   -0.73   12.81
 -15   2   5    3.73   12.03
 -15   2   5   13.01   12.49
 -15   2   6    0.83   12.05
 -15   2   6    9.01   12.12
 -15   2   7    2.70   11.62
 -15   2   7   -5.49   17.39
 -15   2   8   -1.14   12.42
 -15   3   5   47.26   12.62
 -15   3   5   63.43   13.06
 -15   3   6    5.58   12.30
 -14  -7   8    7.76   13.56
 -14  -7   9    7.35   19.15
 -14  -7  10    6.52   13.66
 -14  -7  11   -2.07   19.57
 -14  -6   5    6.01   19.57
 -14  -6   6   17.51   19.06
 -14  -6   7   42.70   13.06
 -14  -6   8    0.62   12.64
 -14  -6   9  -11.61   18.14
 -14  -6  10    4.46   13.06
 -14  -6  11   34.84   19.18
 -14  -6  12   15.25   13.80
 -14  -5   4   72.12   14.41
 -14  -5   5   -8.09   18.56
 -14  -5   6  166.73   15.27
 -14  -5   7   17.54   12.56
 -14  -5   8   30.51   12.56
 -14  -5   9   41.71   12.97
 -14  -5  10   33.73   12.45
 -14  -5  11    0.52   12.56
 -14  -5  12   13.40   20.15
 -14  -5  13    4.16   13.62
 -14  -4   3    2.07   13.27
 -14  -4   4    3.53   17.65
 -14  -4   5    2.39   12.26
 -14  -4   6    7.06   12.16
 -14  -4   7   18.18   12.16
 -14  -4   8   -5.40   12.05
 -14  -4   9   11.74   12.15
 -14  -4  10    0.52   17.14
 -14  -4  11   18.70   12.36
 -14  -4  11   16.60    9.56
 -14  -4  12    2.70   12.89
 -14  -4  13    4.37   20.19
 -14  -3   2   -6.64   18.15
 -14  -3   3    6.13   16.20
 -14  -3   4   24.64   11.96
 -14  -3   5   -7.18   11.75
 -14  -3   6   16.22   11.96
 -14  -3   7    8.01   16.43
 -14  -3   8   -1.35   11.54
 -14  -3   9   -7.15    8.94
 -14  -3   9    4.05   16.73
 -14  -3  10   66.31   12.68
 -14  -3  10   46.42    9.14
 -14  -3  11    1.35   11.54
 -14  -3  11   -3.35   12.89
 -14  -3  12    0.52   12.69
 -14  -3  13   13.33   13.23
 -14  -2   1   15.05   12.77
 -14  -2   2   27.65   11.95
 -14  -2   3    1.04   11.44
 -14  -2   4   51.42   12.18
 -14  -2   5    5.62   11.55
 -14  -2   6  531.08   33.89
 -14  -2   7   -2.52    9.67
 -14  -2   7   -3.23   10.09
 -14  -2   8   58.86   16.64
 -14  -2   8   52.42    9.88
 -14  -2   9   -1.36   12.38
 -14  -2   9    3.12   11.54
 -14  -2  10   33.52    8.69
 -14  -2  10   55.50   16.11
 -14  -2  11   34.20   11.75
 -14  -2  12   13.84   12.69
 -14  -2  13   24.48   13.34
 -14  -1   1    2.70   12.06
 -14  -1   2    6.35   11.24
 -14  -1   3    2.19   15.83
 -14  -1   4    6.51   10.70
 -14  -1   4   -1.35   11.14
 -14  -1   5   -6.09   10.29
 -14  -1   5    3.12    9.89
 -14  -1   6  187.66   14.48
 -14  -1   6  187.50   13.66
 -14  -1   7   -0.94    9.44
 -14  -1   7    4.37   10.30
 -14  -1   8   13.94    9.12
 -14  -1   8    7.07   10.29
 -14  -1   9    0.84    8.89
 -14  -1   9   -8.62   10.81
 -14  -1  10  287.09   22.46
 -14  -1  10  310.53   23.40
 -14  -1  11   50.40   12.06
 -14  -1  12   18.93   12.90
 -14  -1  13    2.40   13.44
 -14   0   1    2.41   12.66
 -14   0   1   -0.83   11.14
 -14   0   2   22.72   17.07
 -14   0   2    9.79   10.94
 -14   0   3    5.34   11.42
 -14   0   3   17.92   11.04
 -14   0   4    8.33   10.52
 -14   0   4   11.74   14.99
 -14   0   5   13.74   13.95
 -14   0   5    9.54   10.17
 -14   0   6   56.57   10.48
 -14   0   6   53.98   10.51
 -14   0   7    7.48   14.45
 -14   0   7    6.17    9.42
 -14   0   8   22.56   15.04
 -14   0   8   18.07   10.80
 -14   0   9    9.03   10.90
 -14   0   9    6.15    8.76
 -14   0  10   35.19   11.83
 -14   0  10   27.36    8.53
 -14   0  11    6.33   16.30
 -14   0  12   -2.50   12.69
 -14   1   0   12.70   16.03
 -14   1   0   20.90   18.50
 -14   1   1   12.76   12.55
 -14   1   1   19.37   15.31
 -14   1   2   14.17   10.63
 -14   1   2   13.08   11.93
 -14   1   3    5.83   10.73
 -14   1   3   12.14   10.99
 -14   1   4   24.87   10.41
 -14   1   4   10.46   10.57
 -14   1   5   11.85   13.93
 -14   1   5   -0.63   10.04
 -14   1   6   59.82   10.80
 -14   1   6   59.51   23.91
 -14   1   7    4.05   10.27
 -14   1   7    1.67   13.34
 -14   1   8   -1.35   10.58
 -14   1   8   -0.62    9.15
 -14   1   9   -1.35   10.78
 -14   1  10   -1.14   11.20
 -14   1  11    2.39   11.52
 -14   1  12    8.94   13.51
 -14   2   0   32.37   15.51
 -14   2   0   27.66   12.94
 -14   2   1   18.69   17.54
 -14   2   1   18.95   14.99
 -14   2   2  123.20   13.47
 -14   2   2  119.98   15.93
 -14   2   3   32.46   15.45
 -14   2   3   36.91   10.71
 -14   2   4   15.33   10.64
 -14   2   4   23.89   10.28
 -14   2   5   26.04   10.42
 -14   2   5   23.34   14.11
 -14   2   6   12.54   10.15
 -14   2   6    8.21    9.77
 -14   2   7   -1.35   13.49
 -14   2   7   -2.90   10.25
 -14   2   8    0.93   14.90
 -14   2   9    0.72   10.97
 -14   2  10    4.97   16.05
 -14   2  11   15.55   13.37
 -14   3   0   -0.10   14.97
 -14   3   0    4.38   12.29
 -14   3   1   13.12   12.19
 -14   3   1   20.89   14.86
 -14   3   2  244.80   16.52
 -14   3   2  218.79   17.08
 -14   3   3    2.39   15.29
 -14   3   3   -4.36   10.06
 -14   3   4   10.49   10.70
 -14   3   4    9.32    9.63
 -14   3   5   96.01   11.62
 -14   3   5  103.84   14.90
 -14   3   6    3.93   10.02
 -14   3   7    3.20   10.33
 -14   3   8    4.54   15.07
 -14   3   9   -3.31   10.95
 -14   3  10   -9.10   12.72
 -14   3  11    3.11   13.26
 -14   4   0   86.30   18.18
 -14   4   1   30.72   12.45
 -14   4   1   31.18   10.05
 -14   4   2  112.16   11.90
 -14   4   2  148.15   13.79
 -14   4   3   -4.66   15.53
 -14   4   3    2.79   10.02
  14  -4  -4  101.90   12.46
 -14   4   4  113.00   12.08
 -14   4   4  118.97   12.51
 -14   4   5   -0.72   14.33
  14  -4  -5    1.92   10.89
 -14   4   6   77.16   11.13
  14  -4  -6   51.21   11.12
 -14   4   7    5.66   10.30
  14  -4  -7   12.85   10.38
 -14   4   8    8.76   16.08
  14  -4  -8    3.86   10.07
 -14   4   9   12.28   14.34
  14  -4  -9   10.92   11.24
 -14   4  10   -0.21   12.92
 -14   5   0   -3.52   12.21
 -14   5   1    4.34   12.19
 -14   5   2   59.46   10.31
  14  -5  -2   75.58   12.65
 -14   5   3    7.62   14.10
  14  -5  -3    2.77   16.10
 -14   5   4  113.93   15.64
  14  -5  -4  105.14   12.73
  14  -5  -5    6.97   11.15
 -14   5   5    2.98   10.48
 -14   5   6   18.19   11.00
  14  -5  -6   18.69   11.17
 -14   5   7    1.64   11.62
  14  -5  -7   -0.11   15.16
  14  -5  -8   14.41   11.51
 -14   5   8   30.36   17.50
 -14   5   9   15.26   12.79
  14  -5  -9    9.13   11.50
 -14   6   1   -0.64   12.02
 -14   6   2   25.09   16.98
 -14   6   3   19.70    9.95
  14  -6  -3   21.21   12.00
 -14   6   4   -4.10   10.15
  14  -6  -4   -5.59   11.50
 -14   6   5   -0.62   10.97
  14  -6  -5   -0.32   11.31
 -14   6   6   -4.72   11.70
  14  -6  -6   -5.72   11.87
  14  -6  -7   44.06   12.85
 -14   6   7   44.28   17.26
 -14   7   2   -3.54   12.33
 -14   7   3   11.30   17.00
 -14   7   4    5.22   10.75
  14  -7  -4    6.91   12.41
 -14   7   5   32.59   15.89
  14  -7  -5   39.06   18.61
 -14   7   6    4.21   16.73
  14  -7  -6    5.96   12.90
 -13  -9   7   14.36   13.43
 -13  -9   8   12.19   18.70
 -13  -9   9  293.82   19.55
 -13  -9  10   -8.16   12.70
 -13  -9  11   48.64   13.01
 -13  -9  12   -9.40   18.70
 -13  -9  13    5.48   13.86
 -13  -8   5   -0.41   19.02
 -13  -8   6   -3.52   12.93
 -13  -8   7   41.58   13.14
 -13  -8   8   11.69   12.72
 -13  -8   9  427.58   31.37
 -13  -8  10   48.08   12.82
 -13  -8  11   20.27   12.51
 -13  -8  12    5.07   17.70
 -13  -8  13  144.44   15.14
 -13  -8  14   -1.45   13.29
 -13  -7   3   39.27   14.05
  13   7  -3   33.33   10.35
  13   7  -4    0.62    9.24
 -13  -7   4   -6.52   12.83
 -13  -7   5   -2.38   12.53
  13   7  -5    1.87   12.39
 -13  -7   6   -4.25   17.30
 -13  -7   7   30.35   12.43
 -13  -7   8    4.04   11.91
 -13  -7   9   -7.25   11.91
 -13  -7  10   27.75   12.11
 -13  -7  11   -3.63   12.12
 -13  -7  12   22.18   12.44
 -13  -7  13   35.81   17.85
 -13  -7  14    3.54   13.10
 -13  -7  15   -0.42    9.12
 -13  -7  15   -4.80   13.66
  13   6  -2   21.12   10.56
 -13  -6   2   22.84   13.75
 -13  -6   3   32.82   12.94
  13   6  -3   19.83    9.76
 -13  -6   4   13.89   11.82
  13   6  -4   12.39    9.06
 -13  -6   5    8.71   11.51
  13   6  -5    9.80    8.44
 -13  -6   6   -0.73   15.35
 -13  -6   7   39.62   11.51
 -13  -6   8   -4.56   11.20
 -13  -6   9   82.11   12.24
 -13  -6  10    3.21   16.17
 -13  -6  11   27.07   11.82
 -13  -6  12    2.91   11.94
 -13  -6  13    1.56   12.37
 -13  -6  14    5.94   18.23
 -13  -6  15    2.71   13.78
 -13  -6  15   11.66   12.92
 -13  -5   1   28.22   13.34
  13   5  -1   26.72   15.33
  13   5  -2   24.92   14.43
 -13  -5   2   21.23   11.81
  13   5  -3    0.73    9.16
 -13  -5   3   -6.53   11.20
 -13  -5   4    3.01   10.59
 -13  -5   5   11.74   10.90
 -13  -5   6   29.18   10.80
 -13  -5   7   60.95   10.70
 -13  -5   8    8.72    9.97
 -13  -5   9    2.91    9.97
 -13  -5  10   54.61   11.73
 -13  -5  11    1.66   15.89
 -13  -5  12   10.60   12.37
 -13  -5  13   -0.42   12.07
 -13  -5  14   19.01   12.81
 -13  -5  14    2.19   12.93
 -13  -5  15    7.53   13.49
 -13  -5  15    0.63    9.90
  13   4  -1   42.89   10.39
 -13  -4   1   35.02   11.61
 -13  -4   2    4.36   11.10
 -13  -4   3  149.72   13.11
 -13  -4   4   14.55   10.40
 -13  -4   5   20.69   14.56
 -13  -4   6    5.82    9.67
 -13  -4   7   58.43   14.24
 -13  -4   8   15.90    9.87
 -13  -4   9    6.65    9.87
 -13  -4  10    4.05    9.98
 -13  -4  11   20.09    7.57
 -13  -4  11   23.18   11.33
 -13  -4  12  -10.72   11.03
 -13  -4  13    7.40   16.67
 -13  -4  14   11.06    8.95
 -13  -4  14   16.70   12.84
 -13  -4  15   32.96   10.35
 -13  -4  15   54.54   13.92
 -13  -3   1   10.07   10.59
 -13  -3   2    8.94   10.29
 -13  -3   3  634.46   45.86
 -13  -3   4   21.03   13.95
 -13  -3   5  113.17   11.04
 -13  -3   6    1.25   13.53
 -13  -3   7  246.40   16.26
 -13  -3   8   43.69   13.94
 -13  -3   9    1.87    9.67
 -13  -3  10   52.04    8.20
 -13  -3  10   64.57   10.50
 -13  -3  11    4.83    7.03
 -13  -3  11    4.78   14.77
 -13  -3  12    9.06   10.93
 -13  -3  13   -1.04   11.16
 -13  -3  14   -5.22   12.64
 -13  -3  14    1.48    8.99
 -13  -3  15   11.76   10.28
 -13  -3  15    4.92   19.28
 -13  -2   1    8.11   14.25
 -13  -2   2   10.10   13.54
 -13  -2   3    6.36    9.69
 -13  -2   4    5.73    9.48
 -13  -2   5   44.70   13.44
 -13  -2   6   15.42    9.37
 -13  -2   7  214.45   15.95
 -13  -2   8   47.45    8.63
 -13  -2   8   42.87    9.89
 -13  -2   9    4.41    7.77
 -13  -2   9    8.63    9.67
 -13  -2  10    1.05   10.38
 -13  -2  10   -0.94   14.35
 -13  -2  11   22.90   10.04
 -13  -2  11   18.41   10.61
 -13  -2  12   -4.16   10.83
 -13  -2  13    6.56    8.36
 -13  -2  13   -0.31   15.96
 -13  -2  14   11.56    9.44
 -13  -2  14   14.53   12.75
 -13  -2  15    0.21   10.41
 -13  -2  15   -8.28   13.74
 -13  -1   1    5.42    9.38
 -13  -1   2   -1.67   18.46
 -13  -1   3   85.22   10.02
 -13  -1   4    4.48    8.97
 -13  -1   5    2.92    9.07
 -13  -1   6   -1.37    8.73
 -13  -1   6    5.94    9.38
 -13  -1   7    5.88    8.41
 -13  -1   7    6.56    9.37
 -13  -1   8   -3.22    9.36
 -13  -1   8    1.99   11.23
 -13  -1   9   76.84    8.59
 -13  -1   9   76.50   14.66
 -13  -1  10   22.87   10.39
 -13  -1  10   17.65    7.41
 -13  -1  11    3.43   10.50
 -13  -1  11    8.34    9.80
 -13  -1  12   -6.66   15.41
 -13  -1  13    9.03   11.68
 -13  -1  13   39.11   14.60
 -13  -1  14   -0.31   12.97
 -13  -1  14    0.85    9.68
 -13  -1  15   -9.34   19.73
 -13  -1  15    1.70   11.18
 -13   0   1    0.10   12.31
 -13   0   2    7.41    8.77
 -13   0   3   11.55    9.77
 -13   0   3   -0.42    8.77
 -13   0   4   11.76   13.23
 -13   0   4   10.64   12.52
 -13   0   5   30.03    9.34
 -13   0   5   19.17    9.17
 -13   0   6  -11.76   12.80
 -13   0   6    1.05    8.60
 -13   0   7   25.76   11.83
 -13   0   7   25.58    9.36
 -13   0   8   21.30    9.87
 -13   0   8   24.56    8.15
 -13   0   9   98.84   11.22
 -13   0   9  104.67    8.87
 -13   0  10   29.90   10.59
 -13   0  10   14.25    7.28
 -13   0  11    7.90   15.07
 -13   0  12    3.02   11.13
 -13   0  13   17.90    9.16
 -13   0  13   24.51   12.83
 -13   0  14   12.37   10.13
 -13   0  14   14.65   19.15
 -13   1   0    6.47    9.29
 -13   1   0   -1.15   15.39
 -13   1   1   57.43   11.00
 -13   1   1   50.73   12.53
 -13   1   2   12.47   10.17
 -13   1   2    2.61    8.45
 -13   1   3    2.61    8.55
 -13   1   3   -1.99    9.54
 -13   1   4   31.36   12.40
 -13   1   4   35.83   13.31
 -13   1   5   -9.11   12.45
 -13   1   5    4.37    8.74
 -13   1   6    7.63    8.36
 -13   1   6   14.55   12.89
 -13   1   7   14.08    8.45
 -13   1   7   23.04    9.65
 -13   1   8    5.72   11.34
 -13   1   8    9.23   13.79
 -13   1   9    5.18   10.05
 -13   1  10   19.91   10.68
 -13   1  11   12.87   15.26
 -13   1  12   13.42   12.07
 -13   1  13   -8.87   18.15
 -13   1  13    6.63    9.51
 -13   1  14    6.31   10.58
 -13   1  14   15.18   14.03
 -13   2   0   -0.10   10.56
 -13   2   0   -1.67    8.87
 -13   2   1    5.44   10.36
 -13   2   1   13.56   11.79
 -13   2   2   -7.53    9.93
 -13   2   2    0.63    8.13
 -13   2   3   12.08    8.54
 -13   2   3    7.63    9.61
 -13   2   4   -2.82    8.98
 -13   2   4   -0.52   11.95
 -13   2   5   12.35    9.03
 -13   2   5    1.88    8.65
 -13   2   6   13.94    8.84
 -13   2   6   26.22   13.06
 -13   2   7    0.10   11.73
 -13   2   7    8.70    9.63
 -13   2   8    5.69   13.76
 -13   2   9   22.97   10.35
 -13   2  10   13.36   10.67
 -13   2  11   -7.68   11.62
 -13   2  12   -5.93   12.59
 -13   2  13   37.69   14.35
 -13   2  13   38.09   13.78
 -13   3   0    3.03   10.64
 -13   3   0    6.88   12.09
 -13   3   1  148.04   11.46
 -13   3   1  185.53   17.11
 -13   3   2    0.73    8.11
 -13   3   2    6.98   10.11
 -13   3   3   41.32   10.10
 -13   3   3   34.25    8.51
 -13   3   4   -1.77   11.12
  13  -3  -4   -2.65    9.87
 -13   3   4   -3.21    8.70
 -13   3   5   13.90    9.13
  13  -3  -5   17.55    9.68
 -13   3   5   20.48    9.10
 -13   3   6   46.08    9.61
 -13   3   6   54.02    9.31
  13  -3  -6   40.80    9.59
  13  -3  -7    3.73    9.07
 -13   3   7   -3.41    9.70
 -13   3   8    0.00    9.91
  13  -3  -8    6.30   12.27
  13  -3  -9  141.48   14.20
 -13   3   9  144.21   13.23
  13  -3 -10   12.90   11.83
 -13   3  10   18.73   11.59
 -13   3  11   63.16   12.76
 -13   3  12   23.41   18.52
 -13   3  13   28.73   14.31
 -13   4   0    3.95    8.41
 -13   4   0    5.93   10.92
 -13   4   1    1.35    8.09
 -13   4   1   -1.45   14.85
 -13   4   2   -0.52   10.06
  13  -4  -2   -4.98    9.97
 -13   4   2    0.41   12.12
 -13   4   3    4.97    9.84
  13  -4  -3    7.66   10.00
 -13   4   3    4.34    8.79
  13  -4  -4   14.82   13.97
 -13   4   4   18.71    9.72
 -13   4   4   21.67    9.08
 -13   4   5   61.53   13.09
  13  -4  -5   67.52   10.37
 -13   4   6   17.30    9.37
  13  -4  -6   17.98   13.27
 -13   4   7   21.73    9.78
  13  -4  -7   17.68    9.32
  13  -4  -8   -4.39    9.11
 -13   4   8   -0.31   10.51
 -13   4   9   21.88   11.25
  13  -4  -9   16.82    9.11
  13  -4 -10   38.09    9.10
 -13   4  10   57.30   16.86
 -13   4  11   -0.93   12.66
 -13   4  12   -1.35   19.06
  13  -5   0   -2.12   10.58
 -13   5   0   -0.21   11.79
 -13   5   0   -1.86   10.77
 -13   5   1    1.34   12.18
  13  -5  -1   -2.55   10.29
 -13   5   1    0.31   14.99
 -13   5   2   21.95    8.97
 -13   5   2   29.51   10.42
  13  -5  -2   23.42   10.33
 -13   5   3   29.22    9.06
  13  -5  -3   34.38   14.63
  13  -5  -4   30.84   10.39
 -13   5   4   53.65   13.06
  13  -5  -5    7.62    9.87
 -13   5   5   14.48    9.04
 -13   5   6   14.38    9.45
  13  -5  -6   19.78    9.89
  13  -5  -7    1.29   13.77
 -13   5   7    0.10   15.01
 -13   5   8    7.00   11.02
  13  -5  -8    4.30    9.58
  13  -5  -9   41.72    9.89
 -13   5   9   55.41   12.08
 -13   5  10   18.63   17.80
 -13   5  11    9.77   13.30
 -13   6   0   12.95   10.93
 -13   6   1   53.22    8.94
  13  -6  -1   56.88   15.23
  13  -6  -2    0.00   10.37
 -13   6   2   -5.54   12.21
  13  -6  -3   22.74   10.72
 -13   6   3   29.83    9.43
  13  -6  -4   12.05   10.65
 -13   6   4   14.04    9.12
 -13   6   5    6.56    9.84
  13  -6  -5    3.77   10.24
 -13   6   6   18.47   14.98
  13  -6  -6   24.94   10.47
 -13   6   7   -3.29   10.99
  13  -6  -7    0.11   10.05
  13  -6  -8   95.50   11.25
 -13   6   8  120.19   12.99
 -13   6   9    3.20   12.40
  13  -6  -9    4.42   14.89
 -13   6  10   -5.70   18.45
 -13   7   0    0.32   11.19
 -13   7   1   42.24   11.12
  13  -7  -2   -1.07   10.73
 -13   7   2    4.30    8.80
  13  -7  -3    9.69   15.40
 -13   7   3    4.81    9.00
 -13   7   4    6.96   13.72
  13  -7  -4   -3.03   10.70
  13  -7  -5    2.17   10.72
 -13   7   5   -1.13   14.45
 -13   7   6    9.85   11.08
  13  -7  -6   10.08   10.95
 -13   7   7    2.06   11.52
  13  -7  -7  -10.31   15.30
 -13   7   8   21.05   12.59
  13  -7  -8   19.19   11.06
  13  -7  -9    5.74   10.93
 -13   7   9    5.28   12.73
 -13   8   0   40.42   17.00
 -13   8   1    5.26   16.32
 -13   8   2   -6.47   11.32
 -13   8   3   22.01    9.42
  13  -8  -3   29.97   11.58
 -13   8   4    3.38    9.63
  13  -8  -4    2.28   16.06
  13  -8  -5    7.07   11.64
 -13   8   5    1.74   10.47
 -13   8   6    7.82   11.21
  13  -8  -6    0.76   16.33
 -13   8   7   10.42   11.76
  13  -8  -7    6.21   11.43
 -13   9   0   27.26   12.56
 -13   9   1   -3.67   11.75
 -13   9   2   26.20   16.78
 -13   9   3    5.87   11.95
  13  -9  -4    0.22   11.88
 -13   9   4   -5.35   14.40
  13  -9  -5    6.66   12.01
 -13   9   5   13.19   15.66
 -13   9   6   12.29   16.63
  13  -9  -6   20.32   18.03
 -12 -11   7    8.88   13.63
 -12 -11   8  276.78   20.56
 -12 -11   9    5.36   18.56
 -12 -11  10   38.55   13.30
 -12 -11  11    8.14   17.62
 -12 -11  12   15.56   12.88
 -12 -11  13   10.32   13.10
 -12 -11  13    7.50   10.04
 -12 -11  14   43.72   13.54
 -12 -11  14   24.72   10.84
 -12 -10   5    1.65   13.22
  12  10  -5   -6.91    9.60
 -12 -10   6  345.21   23.81
 -12 -10   7   20.05   13.02
 -12 -10   8   82.32   13.53
 -12 -10   9   -0.41   11.97
 -12 -10  10   44.57   12.38
 -12 -10  11    2.58   11.55
 -12 -10  12    1.24   11.56
 -12 -10  13   51.26   12.30
 -12 -10  13   40.21   13.89
 -12 -10  14    1.86   12.22
 -12 -10  14   10.92   10.08
 -12 -10  15   15.06   13.08
 -12 -10  15    9.02   10.70
 -12  -9   3   -2.26   14.91
  12   9  -4   78.96   10.64
 -12  -9   4  104.21   19.23
 -12  -9   5    6.31   17.59
  12   9  -5    1.86   12.33
 -12  -9   6  353.27   22.70
  12   9  -6  272.37   18.87
 -12  -9   7    2.28   11.90
 -12  -9   8   37.22   16.85
 -12  -9   9   30.59   11.88
 -12  -9  10   52.89   11.98
 -12  -9  11   -6.82   11.16
 -12  -9  12   21.91    8.64
 -12  -9  12   28.74   11.68
 -12  -9  13    5.90   11.49
 -12  -9  13    7.98    9.13
 -12  -9  14    1.24   11.52
 -12  -9  14    2.31    9.65
 -12  -9  15   24.75   10.59
 -12  -9  15   34.65   12.80
 -12  -9  16    9.44   10.49
 -12  -9  16   25.68   12.74
 -12  -8   2    6.28   10.71
  12   8  -3    2.17   13.53
 -12  -8   3    4.14   12.41
 -12  -8   4   15.33   12.01
  12   8  -4    7.36    9.12
 -12  -8   5    7.46   11.60
  12   8  -5    0.73    8.32
  12   8  -6   61.31    8.35
 -12  -8   6   78.32   16.99
 -12  -8   7  108.52   12.95
 -12  -8   8   -6.93   15.83
 -12  -8   9   10.24   11.17
 -12  -8  10   10.76   10.96
 -12  -8  11   20.67    7.80
 -12  -8  11   37.66   15.52
 -12  -8  12   46.72    8.72
 -12  -8  12   73.32   11.70
 -12  -8  13   36.82   11.41
 -12  -8  13   25.16    9.02
 -12  -8  14   16.94   11.64
 -12  -8  14    8.28   13.31
 -12  -8  15   18.14   12.20
 -12  -8  15   11.33   10.28
 -12  -8  16   37.87   13.08
 -12  -8  16   26.80   10.82
 -12  -7   1    6.39   10.41
 -12  -7   2   58.66   12.31
  12   7  -2   56.84   10.44
 -12  -7   3   37.40   11.40
  12   7  -3   40.95    9.13
 -12  -7   4   15.04   10.89
  12   7  -4   31.10   12.17
  12   7  -5    5.74   10.95
 -12  -7   5    3.11   10.37
 -12  -7   6    3.94   14.62
  12   7  -6   10.45    9.72
 -12  -7   7   45.82   10.89
  12   7  -7   43.05    8.99
 -12  -7   8    3.21   14.61
 -12  -7   9  120.98   11.71
 -12  -7  10   -5.90   10.25
 -12  -7  11    2.21   10.19
 -12  -7  11    0.83   10.47
 -12  -7  12   56.17   11.74
 -12  -7  12   85.69   15.77
 -12  -7  13   11.42   11.95
 -12  -7  13   14.96   15.48
 -12  -7  14    1.87   11.56
 -12  -7  14    7.14    9.13
 -12  -7  15    0.84    9.98
 -12  -7  15   -5.74   11.80
 -12  -7  16    2.00   10.63
 -12  -7  16    6.50   12.47
 -12  -7  17   19.68   13.26
 -12  -7  17    8.64   11.81
 -12  -6   1   68.46   10.24
  12   6  -2   36.30   12.45
 -12  -6   2   27.57   15.34
 -12  -6   3    5.60   14.84
  12   6  -3    6.66    8.32
 -12  -6   4   48.28   10.59
  12   6  -4   41.93    7.93
 -12  -6   5   70.72   10.80
  12   6  -5   62.70    7.74
 -12  -6   6    7.06   13.70
  12   6  -6    0.00    6.38
 -12  -6   7   81.78   10.80
 -12  -6   8   10.79    9.34
 -12  -6   9   45.85   10.06
 -12  -6  10   26.06    9.25
 -12  -6  10   20.96    9.65
 -12  -6  11   68.20   10.69
 -12  -6  11   52.60    7.65
 -12  -6  12    3.88    7.65
 -12  -6  12    8.00   10.60
 -12  -6  13   12.17    8.29
 -12  -6  13    1.77   10.93
 -12  -6  14   20.39    9.15
 -12  -6  14   20.03   11.68
 -12  -6  15   14.86   12.24
 -12  -6  15   16.32   13.38
 -12  -6  16   -3.25   17.74
 -12  -6  16   10.97   10.76
 -12  -6  17    5.38   18.55
 -12  -6  17    8.98   11.72
 -12  -5   1   15.14   10.58
  12   5  -1   23.97   12.25
 -12  -5   2   11.11   14.33
  12   5  -2    2.50    8.01
 -12  -5   3   35.02   14.03
  12   5  -3   38.71    7.72
  12   5  -4   -1.15    6.69
 -12  -5   4   -0.52    9.46
 -12  -5   5    9.25    9.46
  12   5  -5    7.64    6.59
 -12  -5   6   15.07    9.36
 -12  -5   7   97.57   10.40
 -12  -5   8    3.53    8.93
 -12  -5   9    3.64    9.04
 -12  -5  10    5.97    8.38
 -12  -5  10   -1.66   14.86
 -12  -5  11   11.12   13.30
 -12  -5  11   26.08    7.02
 -12  -5  12    3.88    7.45
 -12  -5  12    6.56   10.20
 -12  -5  13    7.30   10.53
 -12  -5  13    0.32    7.88
 -12  -5  14   42.67   12.64
 -12  -5  14   59.13   12.01
 -12  -5  15   12.03   13.41
 -12  -5  15   17.08   12.36
 -12  -5  16   -1.59   10.89
 -12  -5  16   -1.05   12.62
 -12  -5  17   16.61   11.74
 -12  -5  17   24.70   25.55
 -12  -4   1   19.32   13.82
  12   4  -1   18.74    8.22
  12   4  -2  204.22   14.22
 -12  -4   2  228.39   16.25
  12   4  -3   31.88   10.45
 -12  -4   3   40.49    9.58
 -12  -4   4  177.60   11.68
 -12  -4   5   47.16   13.22
 -12  -4   6   50.68    9.37
 -12  -4   7   -1.56    8.74
 -12  -4   8   50.23   12.69
 -12  -4   9   29.43    9.25
 -12  -4  10    3.64    9.15
 -12  -4  10    2.30    8.16
 -12  -4  11   11.34   12.07
 -12  -4  11    7.55    9.23
 -12  -4  12    2.63    5.88
 -12  -4  12   -3.26    9.78
 -12  -4  12    0.31    9.90
 -12  -4  13   70.41    8.86
 -12  -4  13   77.10   11.17
 -12  -4  14    2.72   11.29
 -12  -4  14    3.38    8.66
 -12  -4  15    9.31    9.84
 -12  -4  15   13.43   17.10
 -12  -4  16    4.02   10.80
 -12  -4  16    1.16   18.74
 -12  -4  17   11.84   14.70
 -12  -4  17    8.37   11.97
  12   3  -1   49.99   11.69
 -12  -3   1   45.06    9.47
 -12  -3   2  312.70   17.75
 -12  -3   3   25.74    9.07
 -12  -3   4    9.80   12.30
 -12  -3   5    8.02    8.86
 -12  -3   6   40.42    8.96
 -12  -3   7   15.20    8.43
 -12  -3   8    5.62    8.64
 -12  -3   9   24.04    8.85
 -12  -3   9   17.79    5.23
 -12  -3  10    8.52    6.63
 -12  -3  10    1.36    7.86
 -12  -3  10   -1.87    8.95
 -12  -3  11   26.65   13.74
 -12  -3  11   -4.31    8.83
 -12  -3  11    1.47    6.19
 -12  -3  12    3.87    5.76
 -12  -3  12    3.86   14.17
 -12  -3  12    2.00    6.96
 -12  -3  13   71.61   11.17
 -12  -3  13   56.02    8.67
 -12  -3  14   15.35    8.89
 -12  -3  14   25.64   11.09
 -12  -3  15    8.27    9.96
 -12  -3  15   10.50   12.07
 -12  -3  16    9.59   13.60
 -12  -3  16    0.21   11.14
 -12  -2   1    7.30    8.65
 -12  -2   2    8.24    8.55
 -12  -2   3   63.97    9.19
 -12  -2   4   12.83    8.45
 -12  -2   5   24.10    8.55
 -12  -2   6  515.62   25.40
 -12  -2   7    8.23    8.33
 -12  -2   8   30.50    8.75
 -12  -2   9   30.18    8.95
 -12  -2   9   25.87    7.04
 -12  -2   9   28.40    5.34
 -12  -2  10   42.58    6.82
 -12  -2  10   54.01   13.32
 -12  -2  10   25.86    8.20
 -12  -2  11    1.99    8.37
 -12  -2  11   -0.11    6.33
 -12  -2  11    0.83    9.58
 -12  -2  12    3.02   10.01
 -12  -2  12    2.43   10.15
 -12  -2  13    5.95   10.55
 -12  -2  13    7.52   11.34
 -12  -2  14   -1.59    8.81
 -12  -2  14    9.32   11.10
 -12  -2  15   27.72   10.62
 -12  -2  15   21.33   17.97
 -12  -2  16   29.85   11.47
 -12  -2  16   23.85   19.73
 -12  -1   1   34.56   11.80
 -12  -1   2  107.49    9.62
 -12  -1   3    5.43   11.49
 -12  -1   4   76.23    8.88
 -12  -1   5   15.34   11.37
 -12  -1   6   82.26    9.07
 -12  -1   7   53.44   10.52
 -12  -1   7   64.58    8.96
 -12  -1   8   16.34    8.53
 -12  -1   8   21.10    7.04
 -12  -1   9    2.70   12.58
 -12  -1   9   12.93    7.36
 -12  -1   9    2.83    6.60
 -12  -1  10   20.05    6.37
 -12  -1  10   31.72    9.57
 -12  -1  10   16.99    8.34
 -12  -1  11    1.56    9.57
 -12  -1  11    3.07    6.67
 -12  -1  11   -1.25    5.84
 -12  -1  12   18.97   10.32
 -12  -1  12   16.87    7.64
 -12  -1  13   19.74   10.76
 -12  -1  13   13.92    8.29
 -12  -1  14   65.48   16.87
 -12  -1  14   49.55   10.21
 -12  -1  15   -1.79   12.94
 -12  -1  15    2.66   15.00
 -12  -1  16    1.37   14.05
 -12  -1  16    7.55   12.54
 -12   0   1   -6.17   11.08
 -12   0   2   18.71    7.95
 -12   0   3    1.46    7.73
 -12   0   4    4.39    7.83
 -12   0   4   -0.53    8.10
 -12   0   5   12.51   11.14
 -12   0   5   19.30   11.26
 -12   0   6  143.64    9.56
 -12   0   6  148.75   10.22
 -12   0   7    6.87    8.11
 -12   0   7   12.16    7.13
 -12   0   8    7.90    8.73
 -12   0   8    9.20    6.90
 -12   0   9   36.75    5.70
 -12   0   9   46.19    6.99
 -12   0   9   34.38   12.98
 -12   0  10  115.52   10.81
 -12   0  10  108.31    9.86
 -12   0  10   99.15    7.60
 -12   0  11    1.91    9.77
 -12   0  11    7.80   10.09
 -12   0  12   12.34    7.87
 -12   0  12   10.21   10.42
 -12   0  13    7.83   15.56
 -12   0  13    6.39    8.63
 -12   0  14    0.85    9.90
 -12   0  14    0.21   12.06
 -12   0  15   12.67   11.07
 -12   0  15    9.27   13.27
 -12   1   0    5.44    7.63
 -12   1   1   -0.10   10.88
 -12   1   1    5.04    9.13
 -12   1   2   95.88   13.34
 -12   1   2  109.88    9.10
 -12   1   3   18.70   10.86
 -12   1   3   19.00    8.50
 -12   1   4   -1.89    7.97
 -12   1   4    2.50    7.61
 -12   1   5   28.95    8.02
 -12   1   5   24.62    7.96
 -12   1   6   52.17    7.95
 -12   1   6   63.62    8.63
 -12   1   7    6.78    7.09
 -12   1   7    1.25    8.10
 -12   1   8  111.11   10.82
 -12   1   8  138.46   10.48
 -12   1   9   18.04    5.73
 -12   1   9   32.97   13.06
 -12   1  10   19.37    6.60
 -12   1  10   24.90    9.75
 -12   1  11   -1.39    7.14
 -12   1  11    4.99   10.08
 -12   1  12    8.11   11.52
 -12   1  12   13.75   15.00
 -12   1  13   12.05    9.07
 -12   1  13    7.31   11.60
 -12   1  14   88.04   13.64
 -12   1  14   64.71   11.20
 -12   1  15   20.14   19.61
 -12   1  15    6.50   11.50
 -12   2   0    7.74    7.53
 -12   2   0    7.96   13.20
 -12   2   1   23.21   10.66
 -12   2   1   17.18    9.11
 -12   2   2   52.78   12.67
 -12   2   2   50.32    8.04
 -12   2   3   -1.15    7.50
 -12   2   3   -0.73    8.26
 -12   2   4  109.17    9.41
 -12   2   4  105.08    9.16
  12  -2  -5    1.59    7.95
 -12   2   5   -3.53    7.58
 -12   2   5    3.44   10.63
  12  -2  -6  290.96   15.42
 -12   2   6  275.01   16.14
 -12   2   6  317.50   18.06
  12  -2  -7  100.02    9.04
 -12   2   7  113.93   11.31
 -12   2   7  105.70    9.84
 -12   2   8  177.28   13.72
 -12   2   8  218.42   12.12
  12  -2  -8  194.29   10.76
  12  -2  -9   15.84   10.42
 -12   2   9    9.38    6.18
 -12   2   9    9.00   13.14
  12  -2 -10  197.95   14.47
 -12   2  10  205.91   14.76
 -12   2  10  233.77   13.39
 -12   2  11    8.52   10.49
 -12   2  11    4.28    7.80
 -12   2  12   49.27   11.67
 -12   2  12   52.58   12.61
 -12   2  13   16.98   13.99
 -12   2  13   13.28   12.45
 -12   2  14    8.62   18.60
 -12   2  14    0.43   15.57
 -12   3   0  150.17   12.23
 -12   3   0  189.62   15.05
 -12   3   1   -5.32    8.87
 -12   3   1   -2.19    7.20
  12  -3  -2   38.51    9.21
 -12   3   2   32.64    8.66
 -12   3   2   32.37   10.51
 -12   3   3   79.97   11.98
  12  -3  -3   77.63    9.44
 -12   3   3   82.47    8.42
 -12   3   4   29.00    8.00
  12  -3  -4   11.69   11.80
 -12   3   4   31.51   10.99
 -12   3   5   11.17    7.65
 -12   3   5   10.58    7.57
  12  -3  -5   12.78    8.31
  12  -3  -6   94.80    9.28
 -12   3   6   93.17    9.20
 -12   3   7   55.74    9.19
  12  -3  -7   51.77    8.54
  12  -3  -8   13.24    7.80
 -12   3   8   17.96    9.08
 -12   3   8    9.51    8.12
  12  -3  -9  122.04  227.10
 -12   3   9    5.48   13.43
 -12   3   9    5.03    6.64
 -12   3  10  110.02    9.01
  12  -3 -10  135.58   12.06
 -12   3  10  152.84   12.02
 -12   3  11    7.89   11.01
 -12   3  11    6.64    8.25
 -12   3  12   83.40   12.83
 -12   3  12   75.85   10.38
 -12   3  13   39.59   13.09
 -12   3  13   36.53   10.79
 -12   3  14   11.83   11.73
 -12   3  14   -8.42   13.89
  12  -4   0  186.12   12.58
 -12   4   0  203.53   12.92
 -12   4   0  211.55   15.83
 -12   4   1    8.83   10.07
  12  -4  -1   18.96    9.32
 -12   4   1   18.08    9.15
  12  -4  -2   58.19    9.56
 -12   4   2   47.32    8.82
 -12   4   2   44.24    7.88
 -12   4   3   -2.27   10.65
  12  -4  -3    2.66    8.73
 -12   4   3    2.80    7.97
  12  -4  -4    3.41   12.27
 -12   4   4    6.29    7.94
 -12   4   4    5.79    7.85
 -12   4   5  158.56   13.20
  12  -4  -5  140.08   10.49
 -12   4   6  225.77   12.79
  12  -4  -6  214.10   14.48
 -12   4   7   17.50    8.96
  12  -4  -7   18.01    8.36
 -12   4   8    0.00    9.48
  12  -4  -8    2.68    8.04
 -12   4   8    6.23    6.33
  12  -4  -9   28.73   11.58
 -12   4   9   32.12   10.22
 -12   4   9   28.03   10.10
  12  -4 -10   10.28   11.13
 -12   4  10    6.01    7.94
 -12   4  10    9.94   10.77
 -12   4  11   27.55   11.85
 -12   4  11   17.90    8.90
 -12   4  12   67.20   10.92
 -12   4  12   56.70   13.05
 -12   4  13   34.94   19.20
 -12   4  13   21.46   15.80
  12  -5   0   48.32   10.07
 -12   5   0   66.68   13.98
 -12   5   0   60.55    8.08
 -12   5   1    0.10    9.10
 -12   5   1    2.07    7.33
  12  -5  -1   16.47    9.35
 -12   5   2   31.95    7.83
  12  -5  -2   35.92    9.59
 -12   5   2   42.20    8.98
 -12   5   3    0.51    7.71
  12  -5  -3    2.24   12.83
 -12   5   4   15.31   11.40
  12  -5  -4   16.40    9.11
 -12   5   5   37.68    8.73
  12  -5  -5   37.48    9.13
  12  -5  -6   45.29   12.48
 -12   5   6   50.94   12.63
  12  -5  -7   21.54    8.72
 -12   5   7   30.23    9.56
  12  -5  -8    5.06    8.61
 -12   5   8   18.31    9.59
 -12   5   8   10.82    9.89
 -12   5   9   19.01   10.75
  12  -5  -9   18.08    8.93
 -12   5   9   12.16   10.98
  12  -5 -10   70.57    9.67
 -12   5  10   74.13   12.79
 -12   5  10   88.14   12.45
 -12   5  11  107.21   14.59
 -12   5  11  111.32   18.23
 -12   5  12    8.48   13.29
 -12   5  12    5.45   10.91
  12  -6   0   85.67   14.57
 -12   6   0   61.21    7.72
  12  -6  -1   46.07   13.87
 -12   6   1   29.37    7.60
  12  -6  -2   50.72   10.06
 -12   6   2   58.25   11.18
 -12   6   3    6.97    7.89
  12  -6  -3    6.55    9.45
 -12   6   4   45.99    8.71
  12  -6  -4   41.76    9.47
 -12   6   5    3.18   12.30
  12  -6  -5    3.24   12.73
  12  -6  -6    6.27    9.08
 -12   6   6    3.49    9.24
 -12   6   7   -0.41   19.13
  12  -6  -7    7.14   12.76
  12  -6  -8    2.92    9.19
 -12   6   8   -1.96   14.64
 -12   6   8    8.74    7.66
 -12   6   9   -1.76   10.97
  12  -6  -9   -2.05    9.29
 -12   6   9   -2.48    8.40
  12  -6 -10   39.22    9.59
 -12   6  10   35.44    9.67
 -12   6  10   62.14   12.37
 -12   6  11    3.24   17.85
 -12   6  11   17.24   10.18
  12  -7   0    2.99   10.13
 -12   7   0    6.55    6.96
 -12   7   1   11.36    7.37
  12  -7  -1   17.13   10.06
 -12   7   2   18.41   10.94
  12  -7  -2    8.17    9.56
  12  -7  -3   11.75    9.49
 -12   7   3   15.75   11.46
 -12   7   4   -4.20    8.50
  12  -7  -4    1.30   13.30
  12  -7  -5   27.09    9.86
 -12   7   5   30.04    9.43
 -12   7   6   50.85   10.38
  12  -7  -6   67.50   14.11
 -12   7   7    9.79   14.84
  12  -7  -7    0.98    9.77
 -12   7   8    3.72   10.96
  12  -7  -8    1.30    9.98
 -12   7   9   20.77    9.25
  12  -7  -9   17.65   10.07
 -12   7   9    7.99   11.73
 -12   7  10   14.80   11.99
 -12   7  10   14.37   14.05
 -12   8   0    4.49   10.49
 -12   8   1    5.73    7.46
  12  -8  -1    6.88   14.51
  12  -8  -2   67.42   11.01
 -12   8   2   52.17    8.39
 -12   8   3   -2.46    8.40
  12  -8  -3   -2.71   10.18
  12  -8  -4    0.98   10.10
 -12   8   4    7.90   12.72
  12  -8  -5   52.12   10.67
 -12   8   5   71.12   17.06
  12  -8  -6   20.15   10.46
 -12   8   6   17.00   10.41
 -12   8   7   11.78   11.16
  12  -8  -7   10.24   10.68
 -12   8   8    6.95   11.10
  12  -8  -8    3.70   10.66
 -12   8   9    3.33    9.88
  12  -8  -9    3.04   14.87
 -12   8   9    8.75   12.08
 -12   9   0    1.93   10.74
 -12   9   1   34.73   11.11
  12  -9  -2    0.00   10.72
 -12   9   2    4.52    8.11
  12  -9  -3   38.59   11.20
 -12   9   3   28.48    8.95
  12  -9  -4   11.88   11.23
 -12   9   4   -0.10    9.17
  12  -9  -5   -2.84   15.29
 -12   9   5    7.85   10.12
 -12   9   6   46.48   11.08
  12  -9  -6   48.86   11.48
 -12   9   7    8.83   11.32
  12  -9  -7    3.50   11.25
  12  -9  -8    7.74   11.34
 -12   9   8   13.75   12.61
 -12  10   0    3.13   11.42
 -12  10   1    6.60   11.37
 -12  10   2   37.72   11.85
 -12  10   3   10.47   16.15
  12 -10  -4   39.71   12.04
 -12  10   4   20.31   13.78
 -12  10   5  115.34   15.79
  12 -10  -5  117.23   18.10
  12 -10  -6    0.22   11.95
 -12  10   6   -4.37   15.71
 -12  11   0   -9.73   11.79
 -12  11   1   26.51   12.06
 -12  11   2    0.76   12.00
 -12  11   3   12.26   17.18
 -12  11   4    2.74   12.29
 -11 -13   8    2.06   13.31
  11  13  -9   34.94   10.41
 -11 -13   9  132.62   30.53
  11  13 -10    2.61   14.33
 -11 -13  10   -2.99   12.47
 -11 -13  11  115.10   18.33
 -11 -13  11  101.41   12.06
 -11 -13  12    2.67   10.68
 -11 -13  12  -12.66   12.25
 -11 -13  13   97.24   14.01
 -11 -13  13   77.20   12.22
 -11 -12   6   22.22   13.54
 -11 -12   7    4.34   12.92
 -11 -12   8   -3.41   17.25
 -11 -12   9    1.24   11.97
  11  12  -9   -3.06    9.17
 -11 -12  10   29.83   13.51
 -11 -12  10   28.76   16.80
 -11 -12  11    4.61    9.86
 -11 -12  11    3.50   11.54
 -11 -12  12    8.62   10.11
 -11 -12  12   11.54   11.44
 -11 -12  13  157.04   15.67
 -11 -12  13  205.22   17.55
 -11 -12  14    0.21   15.18
 -11 -12  14    4.65   11.78
 -11 -12  15   -0.63   10.94
 -11 -12  15    8.81   12.23
 -11 -11   4   10.13   14.23
 -11 -11   5    7.09   12.94
 -11 -11   6    3.62   12.31
  11  11  -6   -1.13    8.25
 -11 -11   7    7.03   16.65
  11  11  -8   14.60    8.34
 -11 -11   8   13.33   11.57
 -11 -11   9  136.35   17.55
  11  11  -9  124.04   10.55
 -11 -11  10    6.88   12.26
 -11 -11  10    5.47   11.24
 -11 -11  11    4.05    8.96
 -11 -11  11    6.50   11.14
 -11 -11  12   49.51   11.04
 -11 -11  12   46.41    9.75
 -11 -11  13   57.42   11.16
 -11 -11  13   44.63   10.13
 -11 -11  14   -6.83   10.66
 -11 -11  14   -2.74   14.31
 -11 -11  15   87.24   12.09
 -11 -11  15  100.10   12.36
 -11 -11  16   16.39   11.35
 -11 -11  16   20.01   11.78
 -11 -10   2    8.59   11.15
 -11 -10   3  140.28   18.06
 -11 -10   4   59.09    9.98
 -11 -10   5  293.41   21.93
 -11 -10   6   17.92   11.70
  11  10  -6   17.29    7.66
  11  10  -7    7.48    6.86
 -11 -10   7    8.07   11.38
  11  10  -7    2.87    7.18
  11  10  -8   12.34    7.65
 -11 -10   8   21.71   10.96
 -11 -10   9    4.10    7.89
 -11 -10   9    6.92   10.74
 -11 -10  10   33.37    8.56
 -11 -10  10   56.05   10.94
 -11 -10  11    4.46    8.17
 -11 -10  11   13.83   10.22
 -11 -10  12    7.18    8.45
 -11 -10  12    6.61   10.12
 -11 -10  13   -4.24   10.24
 -11 -10  13   -1.16    9.16
 -11 -10  14   50.82   11.00
 -11 -10  14   40.37   10.09
 -11 -10  15   14.15   10.72
 -11 -10  15    6.41   10.40
 -11 -10  16    1.79   15.77
 -11 -10  16   11.07   11.70
 -11 -10  17    2.63   15.98
 -11 -10  17   -3.25   11.86
 -11  -9   1   53.04   11.47
 -11  -9   2    7.18   10.16
 -11  -9   3    3.19    9.26
 -11  -9   4   12.70    8.36
  11   9  -5    2.07    7.56
 -11  -9   5    1.66   10.78
 -11  -9   6   45.19   15.03
  11   9  -6   44.71   10.19
 -11  -9   7   28.69   10.36
  11   9  -7   25.77    6.47
  11   9  -7   34.19    6.60
 -11  -9   8    2.82    9.67
 -11  -9   8   -3.41   14.49
 -11  -9   9  410.23   23.72
 -11  -9   9  381.99   22.59
 -11  -9  10   38.07    7.66
 -11  -9  10   44.54   10.44
 -11  -9  11    3.70   10.67
 -11  -9  11    1.96    9.82
 -11  -9  12   32.29   10.04
 -11  -9  12   28.00    8.21
 -11  -9  13   79.68   12.93
 -11  -9  13   85.63   11.20
 -11  -9  14    7.25    9.25
 -11  -9  14   -0.62   10.19
 -11  -9  15   10.85   10.85
 -11  -9  15    7.78   13.98
 -11  -9  16   21.57   15.04
 -11  -9  16    5.76   11.20
 -11  -9  17   -2.32   16.32
 -11  -9  17   -5.36   16.72
 -11  -8   1   11.20    9.66
 -11  -8   2   42.85    9.07
 -11  -8   3   -1.65    7.85
 -11  -8   4   18.16   10.38
  11   8  -4   17.11   10.47
  11   8  -5   29.13    6.97
 -11  -8   5   33.32   10.48
  11   8  -6   -0.42    6.26
  11   8  -6   14.06    7.97
 -11  -8   6    5.71   17.84
  11   8  -7   10.56    5.86
 -11  -8   7    9.85    9.54
  11   8  -7   11.05    5.91
 -11  -8   8   53.85   13.77
 -11  -8   8   26.44    6.48
  11   8  -8   45.94    7.54
 -11  -8   9   12.27    6.29
 -11  -8   9   25.77    9.63
 -11  -8  10    6.35    9.52
 -11  -8  10    2.79    9.31
 -11  -8  11   22.68    9.53
 -11  -8  11   17.17    7.16
 -11  -8  12   42.09    9.85
 -11  -8  12  116.77  173.31
 -11  -8  13   12.26    9.77
 -11  -8  13    8.30    8.51
 -11  -8  14    7.15    9.04
 -11  -8  14    6.15   10.00
 -11  -8  15   13.79   15.26
 -11  -8  15   11.89   13.47
 -11  -8  16   -4.74   10.22
 -11  -8  16   -9.86   15.63
 -11  -8  17    2.11   15.81
 -11  -8  17   10.64   11.90
 -11  -8  18   21.80   12.70
 -11  -8  18   16.98   12.34
 -11  -7   1   32.80    8.97
 -11  -7   2   -2.07    8.07
 -11  -7   3    9.55   10.58
  11   7  -4   44.45    7.39
 -11  -7   4   72.32   13.82
  11   7  -5   -0.10    6.26
 -11  -7   5   -0.93    9.14
  11   7  -6   14.13    5.65
  11   7  -6   15.10    6.83
 -11  -7   6   13.50   12.98
  11   7  -7   55.50    5.87
 -11  -7   7   59.23    9.55
 -11  -7   8   12.21    5.68
 -11  -7   8    4.87    9.02
  11   7  -8   11.08    6.48
 -11  -7   9   39.80   12.75
 -11  -7   9   32.44    8.38
 -11  -7  10   45.83    6.75
 -11  -7  10   56.60   12.85
 -11  -7  11   53.07   10.41
 -11  -7  11   57.37   13.18
 -11  -7  12    9.66   10.72
 -11  -7  12   15.27   13.30
 -11  -7  13    1.14   13.43
 -11  -7  13    8.73    8.20
 -11  -7  14    2.30   10.33
 -11  -7  14   -2.11    8.74
 -11  -7  15   -0.73   10.78
 -11  -7  15    0.00    9.27
 -11  -7  16   11.18   10.13
 -11  -7  16   18.29   11.45
 -11  -7  17   -5.49   11.93
 -11  -7  17    1.27   15.73
 -11  -7  18   10.39   13.25
 -11  -7  18   11.40   12.46
 -11  -6   1   -3.11    8.28
 -11  -6   2   28.77   11.01
 -11  -6   3   94.33   10.20
  11   6  -3   93.03   17.30
 -11  -6   4    6.14   12.27
  11   6  -4    9.19    6.48
 -11  -6   5   12.06    8.73
  11   6  -5    1.99    5.76
  11   6  -5    2.44    3.88
 -11  -6   6    6.96   12.16
  11   6  -6   11.84    7.33
 -11  -6   7   15.19    6.90
  11   6  -7   10.99    4.82
 -11  -6   7    7.89    8.62
 -11  -6   8   17.44    5.10
 -11  -6   8   27.51    8.72
 -11  -6   9   -0.95    7.70
 -11  -6   9   -0.83    8.41
 -11  -6  10   35.09    8.93
 -11  -6  10   36.04    6.52
 -11  -6  11  321.31   18.84
 -11  -6  11  286.61   18.08
 -11  -6  12    2.94    7.25
 -11  -6  12   -1.14    9.16
 -11  -6  13   -1.16    7.69
 -11  -6  13  -10.01    9.80
 -11  -6  14    0.32    8.43
 -11  -6  14    6.90   10.24
 -11  -6  15   27.16   11.01
 -11  -6  15   24.17    9.50
 -11  -6  16    5.18   10.14
 -11  -6  16   -1.26   11.26
 -11  -6  17   17.96   15.43
 -11  -6  17   16.07   12.05
 -11  -6  18    2.55   13.49
 -11  -6  18   -1.80   12.26
 -11  -5   1   37.32   11.33
  11   5  -2    1.88    7.19
 -11  -5   2   15.61    8.85
 -11  -5   3    1.15    8.54
  11   5  -3    5.02    6.69
  11   5  -4   71.32    7.02
 -11  -5   4   74.86    9.17
  11   5  -5    3.56    5.45
 -11  -5   5    1.56    8.12
  11   5  -5    4.20    3.20
  11   5  -6   32.79    5.24
 -11  -5   6   44.83    8.64
 -11  -5   7   25.78    8.42
 -11  -5   7   17.30    5.88
 -11  -5   8   -2.32    4.54
 -11  -5   8   -4.68   11.23
 -11  -5   9   18.28    7.67
 -11  -5   9   18.92   11.75
 -11  -5  10  160.03   13.42
 -11  -5  10  115.49   10.61
 -11  -5  11  197.32   14.27
 -11  -5  11  155.65   10.10
 -11  -5  12   29.60   12.71
 -11  -5  12   14.32    7.05
 -11  -5  13   12.23    7.80
 -11  -5  13    9.81   13.47
 -11  -5  14   -2.11   11.93
 -11  -5  14    4.08   10.15
 -11  -5  15   10.08   11.03
 -11  -5  15   15.64    9.41
 -11  -5  16   10.47   10.26
 -11  -5  16    7.48   11.38
 -11  -5  17    9.20   10.90
 -11  -5  17   19.37   12.71
 -11  -5  18    6.38   14.15
 -11  -5  18   10.89   17.56
  11   4  -1   13.25    7.41
 -11  -4   1   16.03    8.64
 -11  -4   2   68.15    9.17
  11   4  -2   66.81    7.85
  11   4  -3  165.41   10.18
 -11  -4   3  187.93   13.78
  11   4  -4    3.15    5.77
 -11  -4   4    7.19    8.03
 -11  -4   5   13.86    7.71
 -11  -4   6  136.32   12.30
 -11  -4   7   22.24    5.61
 -11  -4   7   25.71    8.02
 -11  -4   8   25.54    6.62
 -11  -4   8   22.06    8.01
 -11  -4   9   24.14    8.12
 -11  -4   9   26.03    7.45
 -11  -4  10   12.82    5.67
 -11  -4  10   11.14    8.33
 -11  -4  11   19.06    8.65
 -11  -4  11   14.85    6.42
 -11  -4  12   13.40    9.81
 -11  -4  12    8.34    8.87
 -11  -4  12   12.82    7.04
 -11  -4  13   54.94    8.35
 -11  -4  13   66.99   10.35
 -11  -4  14   -0.63    8.46
 -11  -4  14    3.67   12.05
 -11  -4  15   14.82    9.42
 -11  -4  15   21.44   11.14
 -11  -4  16   34.83   10.91
 -11  -4  16   50.66   12.14
 -11  -4  17    2.22   11.22
 -11  -4  17    2.65   12.94
 -11  -4  18    0.00   12.81
 -11  -4  18   -3.52   14.39
  11   3  -1   18.62    7.32
 -11  -3   1   19.60    8.24
 -11  -3   2   70.63   11.69
  11   3  -2   60.78    7.34
  11   3  -3  463.81   21.87
 -11  -3   3  483.48   22.40
 -11  -3   4   63.75   11.06
 -11  -3   5    8.76    7.41
 -11  -3   6    3.34    7.61
 -11  -3   6    2.77    4.47
 -11  -3   7   87.54    8.65
 -11  -3   7   66.28    6.21
 -11  -3   8   33.23    8.02
 -11  -3   8   27.17    4.72
 -11  -3   9   37.08    8.23
 -11  -3   9   21.22    5.15
 -11  -3  10   35.52    8.44
 -11  -3  10   26.74    5.90
 -11  -3  11    0.21    5.15
 -11  -3  11    5.63    8.44
 -11  -3  11   -2.74    6.23
 -11  -3  12   13.72    4.71
 -11  -3  12   11.42    7.08
 -11  -3  12   27.97    8.97
 -11  -3  13   35.57    8.05
 -11  -3  13   51.65   10.25
 -11  -3  14    0.53    8.47
 -11  -3  14    1.36   10.28
 -11  -3  15    9.22    9.75
 -11  -3  15    7.58   10.94
 -11  -3  16   68.67   11.45
 -11  -3  16   77.57   12.68
 -11  -3  17    1.91   11.44
 -11  -3  17   13.81   13.49
 -11  -2   1    4.91    7.52
  11   2  -1    6.92    6.92
 -11  -2   2   12.64    7.52
 -11  -2   3   35.94    8.78
 -11  -2   4    6.79    7.21
 -11  -2   5    8.04    7.31
 -11  -2   6   43.42    3.69
 -11  -2   6   49.15    7.83
 -11  -2   7   28.32    5.66
 -11  -2   7   39.10    7.82
 -11  -2   8   -0.21    4.31
 -11  -2   8    3.65    7.71
 -11  -2   9   81.24    8.75
 -11  -2   9   64.71    8.21
 -11  -2   9   60.33    5.79
 -11  -2  10   75.05    6.76
 -11  -2  10   96.65    9.27
 -11  -2  10   78.37    6.09
 -11  -2  11    4.29    7.01
 -11  -2  11    4.02    8.99
 -11  -2  11    2.40    8.44
 -11  -2  12    6.27    4.49
 -11  -2  12    7.52    6.99
 -11  -2  12   10.23    8.87
 -11  -2  13   -1.06   10.92
 -11  -2  13  -12.45   13.81
 -11  -2  14    9.33    8.80
 -11  -2  14    8.18   14.90
 -11  -2  15    1.49    9.76
 -11  -2  15   -0.95   15.69
 -11  -2  16    3.17   12.38
 -11  -2  16    4.98   15.27
 -11  -2  17    6.78   17.38
 -11  -2  17   -3.09   14.26
 -11  -1   1    2.41    7.22
 -11  -1   2   21.76    7.32
 -11  -1   3    9.52    9.73
 -11  -1   4   24.25    7.32
 -11  -1   5   17.24    7.31
 -11  -1   6    9.81    7.30
 -11  -1   6    5.45    4.40
 -11  -1   7  204.82   10.55
 -11  -1   7  178.18   11.07
 -11  -1   7  185.05   10.09
 -11  -1   8   10.11    6.21
 -11  -1   8    1.98    7.60
 -11  -1   8    2.42    7.88
 -11  -1   9   28.20    7.29
 -11  -1   9   29.56    8.01
 -11  -1   9   29.33    5.55
 -11  -1  10   44.03    6.35
 -11  -1  10   55.57    5.64
 -11  -1  10   58.38    8.74
 -11  -1  11   34.68   12.19
 -11  -1  11   31.28    6.79
 -11  -1  12   40.90   13.46
 -11  -1  12   26.64    7.43
 -11  -1  13   -0.85    8.18
 -11  -1  13    7.53    9.94
 -11  -1  14   71.81   11.34
 -11  -1  14   45.88    9.45
 -11  -1  15    4.03   10.19
 -11  -1  15    9.28   11.39
 -11  -1  16    4.03   11.14
 -11  -1  16   -2.86   13.04
 -11  -1  17    7.42   12.82
 -11  -1  17    3.41   14.71
 -11   0   1   87.85    7.86
 -11   0   2   21.46    6.91
 -11   0   3  156.14   11.63
 -11   0   4   -0.94    9.72
 -11   0   5  231.35   11.20
 -11   0   5  232.01   12.86
 -11   0   6  123.11    8.76
 -11   0   6  107.30    7.89
 -11   0   6   96.63    7.35
 -11   0   7    2.21    5.37
 -11   0   7    0.62    7.39
 -11   0   7   -0.21    5.87
 -11   0   8   29.53    7.80
 -11   0   8   23.46    4.86
 -11   0   8   28.44    5.96
 -11   0   9   -1.17    5.19
 -11   0   9    1.46    5.11
 -11   0   9    2.81    7.79
 -11   0  10   90.87    7.33
 -11   0  10   97.81    9.46
 -11   0  11   29.14   12.39
 -11   0  11   27.10    6.91
 -11   0  12   38.49   10.95
 -11   0  12   25.97    9.81
 -11   0  13   -1.70    8.51
 -11   0  13   13.71   10.36
 -11   0  14   -7.15   10.93
 -11   0  14    3.29    9.46
 -11   0  15    9.66   10.72
 -11   0  15   14.15   12.25
 -11   0  16   14.76   19.01
 -11   0  16    2.76   11.77
 -11   1   0    0.00    6.71
 -11   1   1   62.35    9.85
 -11   1   2   84.04    8.52
 -11   1   2   62.51    7.44
 -11   1   3    3.24    6.59
 -11   1   3    8.31    7.15
 -11   1   4    6.62    6.83
 -11   1   4    9.08    6.89
 -11   1   5  705.23   34.45
 -11   1   5  538.89   36.84
 -11   1   5  697.94   33.39
  11  -1  -6   -5.93    6.56
 -11   1   6   -0.31    5.96
 -11   1   6    2.32    3.37
 -11   1   6    5.10    7.18
 -11   1   7  156.79    9.77
 -11   1   7  155.18    8.77
  11  -1  -7  152.46   10.92
 -11   1   7  148.16    8.68
 -11   1   8  136.52    9.34
 -11   1   8  111.38    7.39
  11  -1  -8  115.00    7.85
 -11   1   8  120.09    8.81
  11  -1  -9   21.20    6.04
 -11   1   9   19.71    8.09
 -11   1   9   16.59    5.85
 -11   1  10  215.62   14.34
 -11   1  10  194.92   11.94
  11  -1 -10  186.28   12.40
  11  -1 -11   16.81    8.25
 -11   1  11   16.64   13.00
 -11   1  11   23.86    7.35
 -11   1  12   53.89   11.82
 -11   1  12   54.66   10.33
 -11   1  13    7.75   10.58
 -11   1  13   -0.21   12.45
 -11   1  14   37.04   11.68
 -11   1  14   49.87   14.57
 -11   1  15   18.69   15.93
 -11   1  15   19.68   18.41
 -11   1  16    8.72   14.26
 -11   1  16    0.11   12.61
 -11   2   0   15.74    8.29
 -11   2   0   19.49    6.81
 -11   2   1    8.17    6.60
 -11   2   1    6.08    7.76
 -11   2   2    2.94    7.44
 -11   2   2    2.40    9.20
 -11   2   3  502.50   23.53
  11  -2  -3  506.33   22.06
 -11   2   3  479.33   20.67
 -11   2   4  241.31   11.20
 -11   2   4  229.33   10.95
  11  -2  -4  238.18   11.47
 -11   2   5  183.51    9.50
 -11   2   5  172.72    9.78
 -11   2   5  163.84   10.55
  11  -2  -5  185.68   10.10
  11  -2  -6   98.75   10.63
 -11   2   6  101.59    7.70
 -11   2   6   89.89    6.46
 -11   2   6   98.16    8.51
 -11   2   7   31.57   12.94
 -11   2   7   34.95    6.12
 -11   2   7   25.93    6.70
  11  -2  -7   22.77    6.70
 -11   2   8    2.48    7.76
 -11   2   8   -0.11    5.33
  11  -2  -8    2.98    6.49
 -11   2   9  700.45   34.32
  11  -2  -9  670.10   37.95
 -11   2   9  617.92   42.29
  11  -2 -10   15.84    6.38
 -11   2  10   13.90    9.02
 -11   2  10   10.57    6.94
 -11   2  11   30.47   13.62
  11  -2 -11   15.18    6.16
 -11   2  11   13.87    7.90
 -11   2  12    8.00   11.94
 -11   2  12   -6.47   10.13
 -11   2  13   -3.36   10.80
 -11   2  13    1.28    9.16
 -11   2  14   -6.27   10.63
 -11   2  14   -1.37   17.18
 -11   2  15   -2.02   11.67
 -11   2  15    2.44   13.36
 -11   3   0    3.56    6.38
  11  -3   0    0.21    8.02
 -11   3   0    4.18    8.16
 -11   3   1   97.75   10.03
  11  -3  -1   86.71    8.99
 -11   3   1  109.09   12.02
 -11   3   2    3.23    6.36
  11  -3  -2   -0.32    7.74
 -11   3   2    1.57    7.51
 -11   3   3   17.56    6.65
 -11   3   3   23.33    7.29
  11  -3  -3   25.59    7.75
  11  -3  -4   24.47   10.53
 -11   3   4   24.25    7.05
 -11   3   4   25.46    9.87
  11  -3  -5    3.73    7.14
 -11   3   5    1.91    4.88
 -11   3   5    2.28    6.63
 -11   3   5    4.14    7.03
  11  -3  -6  155.93    9.51
 -11   3   6  135.81    8.53
 -11   3   6  157.90    9.52
 -11   3   7   41.08    7.95
 -11   3   7   33.22    5.34
  11  -3  -7   40.38    7.37
 -11   3   8  452.48   22.05
  11  -3  -8  453.03   24.95
 -11   3   8  455.20   23.59
 -11   3   9  843.02   47.72
 -11   3   9  944.42   51.92
  11  -3  -9  834.46   46.48
  11  -3 -10  145.06    8.88
 -11   3  10  170.78   12.25
 -11   3  10  141.92    9.54
  11  -3 -11   39.96    9.38
 -11   3  11   27.78    8.33
 -11   3  11   43.08   14.36
 -11   3  12   34.18   10.87
 -11   3  12   10.13    8.85
 -11   3  13  141.18   12.69
 -11   3  13  158.95   14.19
 -11   3  14    4.97   12.89
 -11   3  14    0.32   15.83
 -11   3  15   32.95   13.71
 -11   3  15   45.26   12.83
 -11   4   0    0.10    6.15
 -11   4   0    6.98    8.02
  11  -4   0    2.43    8.15
  11  -4  -1   84.42    9.02
 -11   4   1   82.21    7.28
 -11   4   1   79.74    8.74
  11  -4  -2   21.16    7.97
 -11   4   2   24.07    7.78
 -11   4   2   15.13    6.53
  11  -4  -3   10.55    7.78
 -11   4   3   13.77    7.25
 -11   4   3   17.67    9.41
 -11   4   4    5.67    6.81
  11  -4  -4    8.54   10.79
 -11   4   4   -0.10    6.92
  11  -4  -5    7.28    7.60
 -11   4   5   13.68    5.77
 -11   4   5   15.45    7.31
 -11   4   6    3.54    4.71
  11  -4  -6    5.25    7.18
 -11   4   6    4.12   10.29
  11  -4  -7  243.55   12.91
 -11   4   7  231.09   12.69
 -11   4   7  240.26   14.86
  11  -4  -8   73.41   10.74
 -11   4   8   70.06    7.09
 -11   4   8   82.51    9.49
 -11   4   9   23.27   13.03
  11  -4  -9   15.55    7.19
 -11   4   9   11.04    6.86
 -11   4  10  142.17   11.43
 -11   4  10  119.59    9.33
  11  -4 -10  113.88    8.69
 -11   4  11  166.17   11.46
 -11   4  11  206.46   17.00
 -11   4  12  109.76   13.10
 -11   4  12  120.60   15.05
 -11   4  13   89.73   18.22
 -11   4  13   85.95   11.92
 -11   4  14    1.91   13.13
 -11   4  14   -1.38   11.78
 -11   5   0    6.42    8.18
  11  -5   0    3.61    8.28
 -11   5   0   -1.76    6.01
 -11   5   1    1.45    7.85
 -11   5   1    1.76    6.20
  11  -5  -1   -2.87    8.19
 -11   5   2    2.68    6.39
  11  -5  -2    3.84    8.11
 -11   5   2   -2.37    7.63
 -11   5   3  127.17   10.81
  11  -5  -3  138.22    9.75
 -11   5   4    5.24    6.98
  11  -5  -4   10.83   10.83
 -11   5   5    4.41    4.41
  11  -5  -5    5.80    7.63
 -11   5   5   -2.87   10.37
 -11   5   6   -0.65    5.06
  11  -5  -6    2.05    7.54
 -11   5   6    4.52    7.81
  11  -5  -7    1.29    7.44
 -11   5   7   -3.09   11.83
 -11   5   7    3.01    5.92
 -11   5   8   22.25    6.88
 -11   5   8   23.32    9.18
  11  -5  -8   20.80   10.67
  11  -5  -9   12.92   10.77
 -11   5   9   -3.93   13.56
 -11   5   9    4.51    7.30
 -11   5  10   50.75    8.78
 -11   5  10   58.32   10.92
  11  -5 -10   58.37    8.39
 -11   5  11  107.76   14.32
 -11   5  11  123.79   17.03
 -11   5  12    4.79   10.01
 -11   5  12   -1.68   11.76
 -11   5  13    0.96   15.61
 -11   5  13    6.02   12.88
  11  -6   0   -0.53   12.02
 -11   6   0    3.60    6.07
  11  -6  -1   10.03    8.33
 -11   6   1    0.82    8.93
  11  -6  -2   -4.82   11.46
 -11   6   2    4.61    6.46
  11  -6  -3   12.14   11.49
 -11   6   3    2.77    6.76
 -11   6   4   12.39    7.17
  11  -6  -4    6.25    8.08
  11  -6  -5    0.00    7.99
 -11   6   5   -0.65    4.97
 -11   6   5    3.59    7.69
  11  -6  -6   32.55   11.46
 -11   6   6   30.41   11.92
 -11   6   6   33.15    6.05
  11  -6  -7   47.83    8.55
 -11   6   7   37.29    9.37
 -11   6   7   38.70    6.90
 -11   6   8   -3.93    9.41
  11  -6  -8   -0.32    8.01
 -11   6   8    2.37    7.21
 -11   6   9   25.01   10.38
 -11   6   9   20.59   11.58
  11  -6  -9   24.85    8.65
 -11   6  10   23.64    9.31
  11  -6 -10   29.33    8.74
 -11   6  10   38.26   11.26
 -11   6  11    1.28    9.92
 -11   6  11    5.66   16.56
 -11   6  12    9.06   12.43
 -11   6  12    6.70   11.06
 -11   7   0   20.67    6.45
  11  -7   0   23.16    8.86
 -11   7   1   10.43    9.20
  11  -7  -1   -1.07    8.57
  11  -7  -2   22.14    8.71
 -11   7   2   24.13    6.95
  11  -7  -3  215.29   12.01
 -11   7   3  203.80   12.22
 -11   7   4    1.33   10.65
  11  -7  -4   -4.33    8.55
 -11   7   5   21.12    5.85
  11  -7  -5   35.56   12.25
 -11   7   5   23.82    8.42
 -11   7   6   12.66    8.85
 -11   7   6    2.81    6.38
  11  -7  -6   -1.52    8.36
  11  -7  -7   12.28    8.69
 -11   7   7   10.95    9.40
 -11   7   7    8.30    7.11
 -11   7   8   -1.29   11.28
  11  -7  -8    4.78   12.60
 -11   7   8    5.08   14.62
 -11   7   9    1.61    8.78
 -11   7   9    0.00   10.62
  11  -7  -9   -1.41    9.00
  11  -7 -10   10.27    9.19
 -11   7  10   -3.56   11.61
 -11   7  10   -2.67    9.82
 -11   7  11   -1.70   10.64
 -11   7  11   -3.47   17.67
 -11   7  12    1.59   11.46
 -11   8   0   -1.23    8.59
  11  -8   0   14.78    9.21
  11  -8  -1   35.48    9.35
 -11   8   1   34.78    6.75
  11  -8  -2   27.63    9.17
 -11   8   2   10.96    7.17
 -11   8   3   48.81    8.00
  11  -8  -3   57.07   13.11
 -11   8   4   -0.10    8.01
  11  -8  -4    8.26    9.02
 -11   8   5    9.37    8.76
 -11   8   5    4.87    6.71
  11  -8  -5   10.89    9.25
  11  -8  -6    2.83    9.37
 -11   8   6    7.44   13.23
 -11   8   6    1.62   10.25
 -11   8   7    7.05   10.16
  11  -8  -7   11.01   13.08
 -11   8   7   12.16    8.18
 -11   8   8    3.11   12.44
 -11   8   8    1.67   10.52
  11  -8  -8    3.70    9.04
 -11   8   9   14.64    9.72
  11  -8  -9    6.19    9.24
 -11   8   9    8.16   11.71
 -11   8  10    3.36   11.98
 -11   8  10    2.56   10.54
  11  -9   0   25.57    9.78
 -11   9   0   18.69    6.37
  11  -9  -1    1.94    9.49
 -11   9   1    0.72    6.78
  11  -9  -2  158.57   11.95
 -11   9   2  146.61    9.49
  11  -9  -3    0.98    9.57
 -11   9   3   -0.93    7.94
  11  -9  -4   20.06   13.74
 -11   9   4   19.94    8.68
  11  -9  -5    1.53    9.61
 -11   9   5   12.43    9.11
 -11   9   5   -5.62   10.27
  11  -9  -6   -4.59   13.56
 -11   9   6   -1.14    9.66
 -11   9   6   -1.94    7.97
 -11   9   7   -0.32    8.58
 -11   9   7   -1.98   10.32
  11  -9  -7   -0.11    9.73
 -11   9   8   41.48   13.80
 -11   9   8   48.96   11.51
  11  -9  -8   45.51   10.27
 -11   9   9    4.62   12.18
  11  -9  -9    2.07   10.77
 -11   9   9   -5.54   11.19
 -11  10   0   16.70   14.44
 -11  10   1    9.42   10.28
  11 -10  -2   -0.54   10.22
 -11  10   2    6.84    7.46
  11 -10  -3   87.03   11.36
 -11  10   3  103.46   12.88
 -11  10   4   76.93   13.21
  11 -10  -4   58.40   14.88
  11 -10  -5   64.74   12.39
 -11  10   5   58.45   10.11
 -11  10   5   70.03   12.08
 -11  10   6   50.34    9.56
  11 -10  -6   61.60   11.19
 -11  10   6   62.68   10.76
 -11  10   7   62.44   11.95
  11 -10  -7   57.28   16.44
 -11  10   7   43.42   11.13
 -11  10   8   66.40   16.42
 -11  10   8   46.03   12.61
  11 -10  -8   45.90   11.81
 -11  11   0   43.23   15.67
 -11  11   1   -1.74   15.20
 -11  11   2   28.56   10.79
 -11  11   3   47.05    9.31
  11 -11  -3   46.16   11.27
  11 -11  -4   -1.75   11.07
 -11  11   4   -5.34    9.42
  11 -11  -5   37.33   12.19
 -11  11   5   36.17   10.59
 -11  11   6    5.24   14.87
 -11  11   6  -10.40   15.54
  11 -11  -6   -3.40   11.75
  11 -11  -7   35.53   12.29
 -11  11   7   23.88   11.51
 -11  12   0   23.19   16.15
 -11  12   1    1.09   10.99
 -11  12   2   74.76   12.36
 -11  12   3    1.43   16.78
 -11  12   4   11.98   12.31
 -11  12   5   12.75   11.59
  11 -12  -5   18.81   17.71
 -11  13   0    3.15   12.28
 -11  13   1   -1.64   12.11
 -10 -14   8   71.52   13.75
  10  14  -8   66.42   11.40
 -10 -14   9    2.58   12.28
  10  14  -9    5.77   10.67
 -10 -14  10  206.83   15.69
  10  14 -10  188.87   15.38
 -10 -14  11    3.81   16.58
 -10 -14  11    3.33   11.07
  10  14 -11    5.48   16.33
 -10 -14  12   28.09   11.53
 -10 -14  12   31.20   11.84
 -10 -14  13    1.96   11.23
 -10 -14  13    3.40   11.80
 -10 -14  14  154.11   14.36
 -10 -14  14  175.53   14.94
 -10 -13   5    4.99   13.04
  10  13  -6   52.47   12.46
  10  13  -6   52.50    9.95
 -10 -13   7   -3.41    9.47
 -10 -13   8   -0.31   11.68
  10  13  -8    0.66   13.46
 -10 -13   9    4.13   16.00
  10  13  -9    1.19    9.78
  10  13 -10   55.52   10.46
 -10 -13  10   39.89   10.13
 -10 -13  10   49.49   11.55
 -10 -13  11    7.71   10.06
 -10 -13  11    0.52   10.92
 -10 -13  12    9.38   11.02
 -10 -13  12   24.69   10.64
 -10 -13  13   -4.66   10.81
 -10 -13  13   -0.83   10.11
 -10 -13  14   42.58   11.41
 -10 -13  14   56.12   10.75
 -10 -13  15    6.84   10.89
 -10 -13  15    7.70   11.28
 -10 -13  16   -0.32   16.53
 -10 -13  16   -1.77   16.24
 -10 -12   3    3.77    9.88
 -10 -12   4   26.01    9.59
 -10 -12   5   -3.47    8.48
  10  12  -6   51.06    9.06
  10  12  -6   45.99    8.51
 -10 -12   7   11.49   11.28
  10  12  -7   13.98   10.28
  10  12  -7   14.95   12.31
  10  12  -8   28.05    9.06
 -10 -12   8   34.33   15.30
  10  12  -9    2.06    8.77
 -10 -12   9    2.68   10.33
 -10 -12   9    3.46    8.98
 -10 -12  10   78.60   10.42
 -10 -12  10   96.44   11.45
 -10 -12  11   -6.40   12.90
 -10 -12  11    3.50    9.69
 -10 -12  12   45.37   10.21
 -10 -12  12   48.59   13.37
 -10 -12  13    0.32    9.51
 -10 -12  13    1.45    9.81
 -10 -12  14    7.14    9.83
 -10 -12  14    5.59   10.44
 -10 -12  15   17.66   10.08
 -10 -12  15   20.12   10.96
 -10 -12  16   10.43   14.92
 -10 -12  16   -2.42   15.68
 -10 -12  17    2.95   16.52
 -10 -12  17    2.94   11.01
 -10 -11   1    1.22   10.72
 -10 -11   2  253.18   17.97
 -10 -11   3   -0.61    9.19
 -10 -11   4   -1.02    8.49
  10  11  -5    2.33    7.65
  10  11  -5    4.61    7.79
  10  11  -6   76.85   11.71
  10  11  -6   74.16    8.45
 -10 -11   7    8.49   14.81
  10  11  -7    2.19   11.19
  10  11  -7    8.99    9.40
  10  11  -8    0.83    8.40
  10  11  -8    0.54    7.83
 -10 -11   8    2.07    9.72
 -10 -11   9   26.34    9.71
 -10 -11   9   10.02    8.08
 -10 -11  10   99.39   10.53
 -10 -11  10  102.53   12.41
 -10 -11  11   -2.87   11.69
 -10 -11  11    3.61   13.10
 -10 -11  12    2.54    8.46
 -10 -11  12   -2.68   11.56
 -10 -11  13   -4.64   12.34
 -10 -11  13    0.93    9.41
 -10 -11  14   23.71    9.38
 -10 -11  14   23.13    9.75
 -10 -11  15    8.95   14.11
 -10 -11  15   19.05    9.89
 -10 -11  16   52.49   15.06
 -10 -11  16   32.01   15.58
 -10 -11  17   23.16   16.53
 -10 -11  17   20.06   11.03
 -10 -10   1    7.26   10.22
 -10 -10   2   -2.15    9.21
 -10 -10   3   -5.74   11.68
  10  10  -4    3.80   10.88
  10  10  -4    3.44    9.53
  10  10  -5    3.66    6.76
  10  10  -5    6.08    7.11
 -10 -10   6  234.79   13.61
  10  10  -6  201.96   15.02
  10  10  -6  210.13   11.63
 -10 -10   7    0.83    9.64
  10  10  -7    3.32    6.02
  10  10  -7    1.20    9.73
  10  10  -8   26.16    5.73
 -10 -10   8   19.38   10.28
 -10 -10   8   28.36    9.42
 -10 -10   9   -0.11    7.08
 -10 -10   9   -3.31    8.99
 -10 -10  10   28.72   12.91
 -10 -10  10   23.52    7.45
 -10 -10  11    0.53    7.52
 -10 -10  11    7.13   12.50
 -10 -10  12   35.46    8.23
 -10 -10  12   48.61    9.41
 -10 -10  13   -0.95    8.32
 -10 -10  13   -1.87   11.09
 -10 -10  14   66.14    9.90
 -10 -10  14   80.98   10.09
 -10 -10  15   22.43   13.88
 -10 -10  15   23.70   14.01
 -10 -10  16  191.02   14.48
 -10 -10  16  160.01   17.39
 -10 -10  17   27.79   10.95
 -10 -10  17   20.23   16.01
 -10 -10  18  174.32   13.99
 -10 -10  18  133.49   14.23
 -10  -9   1   -4.00   12.60
 -10  -9   2  113.06   13.15
 -10  -9   3    8.02   10.80
  10   9  -4   29.39    7.32
  10   9  -4   25.17    8.54
  10   9  -5   -0.21    6.42
  10   9  -5    6.97    8.30
  10   9  -6   27.71    6.27
 -10  -9   6   27.93   14.33
  10   9  -6   15.79    6.03
 -10  -9   7   10.12    9.03
  10   9  -7   10.43    5.63
 -10  -9   7    5.29    8.81
 -10  -9   8   -1.55    8.59
  10   9  -8   10.46    6.91
 -10  -9   8    3.12    6.03
  10   9  -9   41.59    6.18
 -10  -9   9   35.32    9.28
 -10  -9   9   39.52    8.90
 -10  -9  10   60.19    9.10
 -10  -9  10   60.31    7.53
 -10  -9  11    4.54   10.14
 -10  -9  11    1.76    8.59
 -10  -9  12   17.70   10.85
 -10  -9  12   20.21    8.91
 -10  -9  13    4.32    8.22
 -10  -9  13   11.84    9.14
 -10  -9  14   29.08   12.54
 -10  -9  14   29.17   14.48
 -10  -9  15   -0.95    9.27
 -10  -9  15   -0.63    9.73
 -10  -9  16   20.45   10.12
 -10  -9  16   22.57   10.50
 -10  -9  17    6.01   10.54
 -10  -9  17    5.48   10.65
 -10  -9  18   13.92   11.60
 -10  -9  18   17.59   16.00
 -10  -8   1  100.32   12.76
 -10  -8   2   43.56   11.33
  10   8  -3    4.09    5.09
  10   8  -3    3.41    7.13
  10   8  -4  121.31    7.78
  10   8  -4  122.15    8.31
 -10  -8   5   16.53    8.73
  10   8  -5    9.62    5.19
  10   8  -5   15.49    8.21
  10   8  -6   98.10    8.46
 -10  -8   6   93.58    9.66
  10   8  -6   95.30    7.68
 -10  -8   7   15.48    5.52
 -10  -8   7   25.52    8.51
  10   8  -7   22.82    4.92
  10   8  -8  250.23   16.69
 -10  -8   8  250.62   15.34
 -10  -8   8  277.00   15.16
 -10  -8   9    2.97    6.05
 -10  -8   9   -2.59    8.29
  10   8  -9    2.62    3.45
 -10  -8  10   18.54    8.29
 -10  -8  10   12.89    6.44
 -10  -8  11   -0.32    6.74
 -10  -8  11   -0.52    8.19
 -10  -8  12  106.97    9.87
 -10  -8  12  100.69    8.75
 -10  -8  13   -4.74   11.17
 -10  -8  13   -5.73   12.39
 -10  -8  14   34.14    9.61
 -10  -8  14   26.78    8.65
 -10  -8  15    3.80    8.97
 -10  -8  15    8.70   11.53
 -10  -8  16    1.37   10.20
 -10  -8  16   -4.43    9.71
 -10  -8  17   65.72   15.53
 -10  -8  17   42.53   11.08
 -10  -8  18   12.56   11.50
 -10  -8  18   15.71   11.78
 -10  -7   1   88.01   11.98
 -10  -7   2   -0.21    7.24
  10   7  -3  109.33    6.43
  10   7  -3  105.10    8.00
  10   7  -4   99.86    7.22
  10   7  -4   88.48    9.17
  10   7  -5    1.88    7.52
  10   7  -5    2.32    4.41
 -10  -7   5    3.12    7.91
  10   7  -6   -0.42    4.71
 -10  -7   6   -2.49   11.02
 -10  -7   6   -0.87    6.54
 -10  -7   7  182.29   10.50
  10   7  -7  190.06    9.36
 -10  -7   7  160.36    9.91
 -10  -7   8  693.89   32.14
  10   7  -8  613.06   34.43
 -10  -7   8  594.62   40.07
 -10  -7   9   21.99    7.99
 -10  -7   9   22.20    5.81
 -10  -7  10   17.74    8.09
 -10  -7  10   18.86    8.96
 -10  -7  11   18.28   11.53
 -10  -7  11    8.32    9.27
 -10  -7  12   10.61    8.33
 -10  -7  12   19.91    9.90
 -10  -7  13   37.76    8.97
 -10  -7  13   32.90    8.01
 -10  -7  14   -3.90    8.23
 -10  -7  14   -2.72    9.10
 -10  -7  15    1.06    8.87
 -10  -7  15   -1.99   13.75
 -10  -7  16    1.27    9.72
 -10  -7  16   -1.48   10.22
 -10  -7  17   32.95   10.98
 -10  -7  17   15.45   10.90
 -10  -7  18    4.33   11.40
 -10  -7  18   -1.91   11.91
 -10  -7  19   19.74   13.09
 -10  -7  19   34.85   13.47
 -10  -6   1   22.79    7.56
 -10  -6   2   20.57    6.75
  10   6  -3   61.66    4.32
  10   6  -3   67.95    6.78
  10   6  -4   33.32    5.32
  10   6  -4   39.93    7.95
 -10  -6   4   28.54    8.02
  10   6  -5   42.82    5.82
  10   6  -5   37.52    5.24
 -10  -6   5   51.84    8.12
 -10  -6   6   -6.97    7.28
 -10  -6   6   -1.08    4.11
  10   6  -6    0.63    6.30
  10   6  -7    1.47    5.45
 -10  -6   7   -4.57   10.08
 -10  -6   7    2.88    4.38
 -10  -6   8  107.53    6.68
 -10  -6   8  127.97   11.43
 -10  -6   9  219.30   11.04
 -10  -6   9  173.05    9.71
 -10  -6  10   57.49    8.32
 -10  -6  10   46.43    6.32
 -10  -6  11   24.77    8.22
 -10  -6  11   21.70    9.06
 -10  -6  12    1.79    6.75
 -10  -6  12   16.26    8.34
 -10  -6  13   50.67   10.87
 -10  -6  13   58.51   12.12
 -10  -6  14   -0.94    9.01
 -10  -6  14    9.83   11.62
 -10  -6  15   -5.18   12.47
 -10  -6  15   -6.73    9.78
 -10  -6  16   -0.95    9.62
 -10  -6  16    5.07   10.55
 -10  -6  17    5.62   11.02
 -10  -6  17   17.12   14.90
 -10  -6  18   20.35   17.58
 -10  -6  18   16.48   11.62
 -10  -6  19  104.53   19.93
 -10  -6  19   98.29   14.26
 -10  -5   1  179.17   11.99
  10   5  -2    0.11    3.16
  10   5  -2   -0.94    6.05
  10   5  -3   13.36    2.87
 -10  -5   3   18.67    7.51
  10   5  -3   14.44    5.65
  10   5  -4   55.27    5.88
  10   5  -4   61.77    4.98
 -10  -5   4   68.07   10.84
  10   5  -5   45.36    5.25
 -10  -5   5   48.65    7.50
 -10  -5   5   36.89    5.24
  10   5  -6   14.42    4.21
 -10  -5   6   14.26    7.08
 -10  -5   6   15.67    3.97
  10   5  -6   19.63    4.41
  10   5  -7   35.12    4.85
 -10  -5   7   61.19    6.47
 -10  -5   7   68.77    7.70
 -10  -5   8   35.79    7.70
 -10  -5   8   28.67    4.96
 -10  -5   9    1.66    7.49
 -10  -5   9    5.47    5.16
 -10  -5  10   58.14    6.43
 -10  -5  10   61.74   11.35
 -10  -5  11   28.58    6.43
 -10  -5  11   25.54    8.03
 -10  -5  12   98.34    9.09
 -10  -5  12   81.20    7.82
 -10  -5  13  176.12   11.89
 -10  -5  13  195.94   11.94
 -10  -5  13  178.41   12.37
 -10  -5  14   -1.57    9.13
 -10  -5  14    1.80    8.04
 -10  -5  15   30.52   14.10
 -10  -5  15   25.81    9.10
 -10  -5  16   -3.70    9.73
 -10  -5  16   -0.85   10.25
 -10  -5  17    6.87   15.12
 -10  -5  17    9.13   11.47
 -10  -5  18   -0.53   12.59
 -10  -5  18   10.99   11.83
 -10  -4   1   17.44    6.58
 -10  -4   2   62.73    7.94
  10   4  -2   56.34    6.70
  10   4  -2   55.22    3.59
 -10  -4   3   76.09    7.94
  10   4  -3   76.26    4.86
  10   4  -3   79.12    6.51
 -10  -4   4    5.32    6.78
  10   4  -4    3.08    2.64
  10   4  -4    5.99    5.04
 -10  -4   5   -1.25    6.57
  10   4  -5    4.94    4.52
  10   4  -5    3.90    2.84
 -10  -4   5    6.71    4.22
 -10  -4   6   79.83    7.72
 -10  -4   6   79.61    4.69
  10   4  -6   55.20    5.81
 -10  -4   7   19.62    4.11
  10   4  -7   17.02    4.44
 -10  -4   7   23.13    7.29
  10   4  -8    6.57    6.89
 -10  -4   8   12.81    7.29
 -10  -4   8    9.37    6.21
 -10  -4   9   50.12    5.37
 -10  -4   9   61.99    8.13
 -10  -4  10   12.82    7.71
 -10  -4  10   16.24    7.38
 -10  -4  11   23.16   11.06
 -10  -4  11   16.05    6.13
 -10  -4  12  156.09   10.25
 -10  -4  12  165.04   11.32
 -10  -4  12  133.93    8.63
 -10  -4  13   -6.49    8.38
 -10  -4  13    4.02   10.37
 -10  -4  14   -2.01    8.04
 -10  -4  14    4.93    9.24
 -10  -4  15  132.97   11.71
 -10  -4  15  101.07   10.06
 -10  -4  16   24.87   10.69
 -10  -4  16   26.45   10.05
 -10  -4  17    1.91   11.70
 -10  -4  17    4.02   11.00
 -10  -4  18    8.87   12.94
 -10  -4  18    4.65   11.83
  10   3  -1  153.83    8.82
 -10  -3   1  158.76    9.94
 -10  -3   2   12.43    6.79
  10   3  -2   15.75    5.88
  10   3  -2   12.72    1.29
  10   3  -3    7.36    5.25
  10   3  -3    3.53    2.21
 -10  -3   3    2.19    6.48
  10   3  -4   37.93    5.15
 -10  -3   4   31.84    2.74
  10   3  -4   24.28    3.27
 -10  -3   4   31.44    6.68
 -10  -3   5   49.47    4.40
  10   3  -5   35.41    4.23
 -10  -3   5   49.17    6.89
  10   3  -6   -0.21    3.18
 -10  -3   6    2.64    4.75
 -10  -3   6    2.92    6.78
 -10  -3   7  224.37   10.56
  10   3  -7  154.73   12.10
 -10  -3   7  178.64   11.27
 -10  -3   8    8.74    4.21
 -10  -3   8   14.60    7.20
  10   3  -8    7.97    4.78
 -10  -3   9   35.43    6.75
 -10  -3   9   30.45    7.61
 -10  -3  10   14.18    7.61
 -10  -3  10   -1.80    7.29
 -10  -3  11   41.99    6.45
 -10  -3  11   39.08    4.41
 -10  -3  11   45.71   11.06
 -10  -3  12   31.46   11.50
 -10  -3  12   14.14    3.56
 -10  -3  12   18.74    6.88
 -10  -3  13   18.53    7.41
 -10  -3  13   22.94    8.69
 -10  -3  14    8.05   11.65
 -10  -3  14    2.31    9.35
 -10  -3  15    5.51    8.89
 -10  -3  15    9.60   10.23
 -10  -3  16    9.43   10.81
 -10  -3  16   -1.80    9.95
 -10  -3  17   64.88   12.68
 -10  -3  17   52.24   11.84
 -10  -3  18   -2.11   12.04
 -10  -3  18    3.21   13.61
  10   2  -1   26.57    6.30
 -10  -2   1   25.41    6.80
  10   2  -2    6.41    7.78
 -10  -2   2    4.39    6.38
  10   2  -3  162.51   11.80
 -10  -2   3  187.64    9.75
  10   2  -3  154.64   11.73
 -10  -2   4  173.14   11.61
 -10  -2   4  188.31   11.21
  10   2  -4  153.00   15.52
  10   2  -5   23.48    4.14
 -10  -2   5   30.40    3.07
 -10  -2   5   31.25    9.20
 -10  -2   6   41.15    6.89
  10   2  -6   25.30    3.72
 -10  -2   6   29.14    3.58
 -10  -2   7   31.36    3.89
 -10  -2   7   31.10    6.99
  10   2  -7   20.65    4.26
 -10  -2   8   20.35    4.32
 -10  -2   8   16.69    7.09
  10   2  -8   13.43    6.71
 -10  -2   9  139.90    9.29
 -10  -2   9  144.65    7.49
 -10  -2   9  131.01    7.19
 -10  -2  10   58.13    4.93
 -10  -2  10   59.94    8.03
 -10  -2  10   57.88    8.25
 -10  -2  11    3.03    5.13
 -10  -2  11   -0.74    6.04
 -10  -2  11   -3.55    7.72
 -10  -2  12    3.50    9.54
 -10  -2  12    5.96   11.60
 -10  -2  13   66.63   12.78
 -10  -2  13   50.98    8.06
 -10  -2  14   10.17   11.44
 -10  -2  14    6.94   13.77
 -10  -2  15    1.38    9.43
 -10  -2  15    9.29   14.57
 -10  -2  16  -12.95   15.71
 -10  -2  16    4.55   10.16
 -10  -2  17    4.86   11.42
 -10  -2  17    1.92   12.70
 -10  -2  18    1.27   17.74
 -10  -2  18    5.15   24.80
 -10  -1   1  152.56    8.81
 -10  -1   2  469.10   21.53
  10   1  -3   13.86    1.43
  10   1  -3   14.54    1.62
 -10  -1   3   12.04    6.07
  10   1  -4    1.93    2.03
 -10  -1   4    1.92    2.56
 -10  -1   4   -1.57    6.17
  10   1  -5  172.89   12.82
 -10  -1   5  164.46    8.73
 -10  -1   5  211.32    9.75
 -10  -1   5  184.03   10.01
  10   1  -6   57.23    5.45
 -10  -1   6   66.59    4.21
 -10  -1   6   67.99    7.31
 -10  -1   6   57.46    6.83
  10   1  -7  168.27   11.87
 -10  -1   7  191.39   10.45
 -10  -1   7  230.43   11.08
 -10  -1   8   55.23    7.50
 -10  -1   8   51.29    7.25
 -10  -1   8   42.38    6.45
  10   1  -8   26.84    6.95
 -10  -1   9   78.34    6.14
 -10  -1   9   95.11    5.87
 -10  -1   9   95.70    8.34
 -10  -1  10    0.85    7.84
 -10  -1  10    4.89    7.50
 -10  -1  10    0.52    3.97
 -10  -1  11   42.32    9.23
 -10  -1  11   55.67    8.45
 -10  -1  12   -0.63    8.25
 -10  -1  12   -5.09    7.00
 -10  -1  13   26.20    8.06
 -10  -1  13   25.47    9.33
 -10  -1  14    3.71   12.09
 -10  -1  14   -8.21    9.79
 -10  -1  15   36.02   13.98
 -10  -1  15   55.10   11.42
 -10  -1  16   11.16   11.59
 -10  -1  16   10.26   15.34
 -10  -1  17    1.90   11.73
 -10  -1  17    4.92   13.69
 -10   0   1   37.64    6.40
 -10   0   2 1401.29   71.45
 -10   0   3   78.41    4.80
 -10   0   3   88.12    7.03
  10   0  -3   82.07    6.30
  10   0  -4    3.33    2.90
 -10   0   4    8.27    5.97
 -10   0   4    3.16    2.63
  10   0  -5   20.81    3.11
 -10   0   5   26.38    5.38
 -10   0   5   29.26    6.48
 -10   0   5   29.13    3.89
 -10   0   6  187.70    8.43
 -10   0   6  136.37    8.25
 -10   0   6  160.39    7.39
 -10   0   6  191.61    9.30
  10   0  -6  135.71    7.29
 -10   0   7    1.59    3.70
 -10   0   7   -3.12    6.56
  10   0  -7    1.29    6.33
 -10   0   7   -3.04    5.03
  10   0  -8   10.73    5.69
 -10   0   8   12.12    4.81
 -10   0   8   19.55    7.07
 -10   0   8   15.89    4.45
  10   0  -8   18.49    5.39
 -10   0   9   16.97    7.21
  10   0  -9   20.28    5.17
 -10   0   9   19.44    7.28
 -10   0   9   21.05    4.69
 -10   0  10   68.81    6.80
 -10   0  10   80.09   11.34
 -10   0  11    9.67    6.48
 -10   0  11    9.59    8.02
 -10   0  12   26.22    8.88
 -10   0  12   22.62    7.33
 -10   0  13   15.29    8.39
 -10   0  13   15.84    9.54
 -10   0  14   15.38   10.43
 -10   0  14    9.86    9.23
 -10   0  15    7.42   11.12
 -10   0  15   17.69   10.17
 -10   0  16   15.34   12.57
 -10   0  16   19.04   12.06
 -10   0  17   22.84   20.16
 -10   0  17   23.44   17.95
 -10   1   0  117.46    7.57
 -10   1   1   53.94    6.40
 -10   1   2  635.78   25.46
 -10   1   3    8.42    6.10
 -10   1   3    7.10    1.59
 -10   1   3   18.01    8.27
  10  -1  -3    7.29    2.07
  10  -1  -3   12.36    6.44
 -10   1   4   23.75    8.41
  10  -1  -4   22.74    3.45
  10  -1  -4   22.74    8.78
 -10   1   4   20.18    3.05
 -10   1   4   30.82    8.46
 -10   1   5   44.78    6.08
 -10   1   5   56.40    9.07
 -10   1   5   36.60    3.27
  10  -1  -5   43.62    6.46
  10  -1  -5   32.91    3.55
 -10   1   5   44.15    8.05
 -10   1   6 4396.32  216.05
 -10   1   6 3704.12  189.30
 -10   1   6 4004.80  237.68
  10  -1  -6 4418.19  221.65
  10  -1  -6 3678.45  268.65
 -10   1   6 4651.08  211.83
  10  -1  -7  312.77   12.76
 -10   1   7  294.25   15.44
 -10   1   7  288.60   13.07
 -10   1   7  278.70   14.46
  10  -1  -7  222.05   18.07
 -10   1   8  207.96   12.27
 -10   1   8  212.78   10.60
  10  -1  -8  192.23   10.41
 -10   1   8  203.89   10.85
  10  -1  -9   43.49    5.62
 -10   1   9   50.09    8.08
 -10   1   9   50.12    7.89
  10  -1 -10   36.14    7.21
 -10   1  10   50.81   11.22
 -10   1  10   33.94    6.38
 -10   1  11   23.64   11.98
 -10   1  11    8.19    6.70
  10  -1 -11    9.31    6.56
 -10   1  12   11.38    7.55
 -10   1  12    5.85    9.09
 -10   1  13   15.50    8.81
 -10   1  13   11.13    9.98
 -10   1  14    2.64   10.77
 -10   1  14    7.21    9.65
 -10   1  15   -0.21   16.46
 -10   1  15    0.64   10.69
 -10   1  16    9.08   11.96
 -10   1  16    4.65   11.94
 -10   1  17   -3.27   12.55
 -10   2   0   12.50    7.25
 -10   2   0   22.26    7.98
 -10   2   1   -3.36    5.56
  10  -2  -1   -2.75    6.76
 -10   2   1   -1.16    6.83
  10  -2  -2  106.42    8.15
 -10   2   2  104.82   10.08
 -10   2   2  114.94    7.44
 -10   2   3   -0.74    2.10
 -10   2   3   -5.12    5.74
  10  -2  -3   -4.13    6.36
  10  -2  -3    1.09    2.28
 -10   2   3   -7.96    8.90
 -10   2   4   56.14    3.38
 -10   2   4   70.23    6.59
 -10   2   4   71.95    6.67
  10  -2  -4   65.72    4.54
  10  -2  -4   71.95    7.11
 -10   2   5  195.32   11.89
  10  -2  -5  208.18    9.58
 -10   2   5  193.75    9.66
  10  -2  -5  174.36    9.81
 -10   2   5  219.12   10.30
 -10   2   6 1349.35   62.83
 -10   2   6 1544.06   70.49
  10  -2  -6 1677.97   58.94
 -10   2   6 1598.69   76.64
  10  -2  -6 1275.35   86.31
 -10   2   6 1606.86   83.97
 -10   2   7  132.58    8.91
 -10   2   7  130.75    6.83
  10  -2  -7  131.50    7.68
  10  -2  -7   96.85   10.99
 -10   2   8   19.04    7.24
  10  -2  -8    7.99    5.54
 -10   2   8   11.19    7.25
 -10   2   9  214.46   10.69
  10  -2  -9  220.13   12.27
 -10   2   9  147.79   10.36
  10  -2 -10  205.81   11.41
 -10   2  10  193.77   12.06
 -10   2  10  184.84   10.89
 -10   2  11   58.56   12.82
  10  -2 -11   41.02    5.63
 -10   2  11   37.06    7.35
 -10   2  12   22.08    9.73
 -10   2  12   35.42    8.30
 -10   2  13   -1.16   10.31
 -10   2  13    3.72    9.03
 -10   2  14   26.02   11.32
 -10   2  14   13.89   14.31
 -10   2  15   -2.77   11.60
 -10   2  15   -2.86   11.74
 -10   2  16    4.93   12.42
 -10   2  16    9.50   17.84
 -10   3   0  184.13   19.90
 -10   3   0  154.81    8.30
  10  -3   0  186.04   12.38
 -10   3   1    7.95    5.44
  10  -3  -1   10.17    9.74
 -10   3   1    7.21    6.90
 -10   3   2  112.71    8.15
  10  -3  -2  108.96    8.28
 -10   3   2  104.67    7.20
  10  -3  -3   12.86    9.25
 -10   3   3   13.30    5.82
  10  -3  -3   15.10    3.04
 -10   3   3   18.74    6.04
 -10   3   3   14.89    2.11
 -10   3   4  113.61    7.59
  10  -3  -4   82.69    7.13
 -10   3   4  114.11    6.48
  10  -3  -4  128.10   10.12
 -10   3   4  116.25    7.68
 -10   3   5   57.99    8.60
  10  -3  -5   58.13    6.94
 -10   3   5   60.52    4.48
 -10   3   5   61.61    6.93
  10  -3  -5   51.61    4.64
 -10   3   6   13.78    4.27
  10  -3  -6   14.55    7.00
 -10   3   6   20.23    6.71
  10  -3  -6   10.57    5.98
  10  -3  -7  282.99   13.29
 -10   3   7  296.92   14.07
 -10   3   7  261.38   15.85
 -10   3   8  459.33   23.69
  10  -3  -8  480.43   22.53
 -10   3   8  494.15   21.97
 -10   3   9  108.14    7.92
 -10   3   9  125.39    9.43
  10  -3  -9  109.60    7.50
 -10   3  10   24.87    7.04
 -10   3  10   27.22    8.83
  10  -3 -10   26.49    5.98
  10  -3 -11   21.86    5.87
 -10   3  11   22.16    7.89
 -10   3  11   23.89   13.25
 -10   3  12   15.74    8.62
 -10   3  12    6.50   10.07
 -10   3  13    4.25    9.55
 -10   3  13    3.69   10.86
 -10   3  14    5.51   11.01
 -10   3  14  -11.77   16.34
 -10   3  15   -3.20   12.17
 -10   3  15    5.39   12.04
  10  -4   0  173.45    9.97
 -10   4   0  143.85    9.40
 -10   4   0  149.23    9.28
 -10   4   1    7.69    6.55
 -10   4   1    7.69    5.41
  10  -4  -1   11.15    7.01
 -10   4   2   74.08    6.53
 -10   4   2   64.54    3.81
  10  -4  -2   76.83    7.88
 -10   4   2   56.21    7.16
 -10   4   3    1.03    6.21
 -10   4   3    2.45    3.83
 -10   4   3    2.07    5.89
  10  -4  -3    2.17    3.69
  10  -4  -3   -1.81    6.29
 -10   4   4    2.78    6.08
  10  -4  -4    0.32    3.45
  10  -4  -4    2.35    6.31
 -10   4   4   -2.67    4.60
 -10   4   5    0.54    5.57
  10  -4  -5    9.10    8.78
  10  -4  -5    3.99    4.42
 -10   4   5   -0.93    8.96
  10  -4  -6   -5.50    5.82
 -10   4   6  151.81    8.87
 -10   4   6  139.05    8.60
  10  -4  -6  162.94    7.85
 -10   4   7   -2.99    7.11
  10  -4  -7    3.54    6.34
 -10   4   7    1.61    7.40
 -10   4   8   97.83    9.44
  10  -4  -8   92.16    7.64
 -10   4   8   88.71    8.68
 -10   4   9    5.88    9.31
 -10   4   9  -10.36   11.81
  10  -4  -9    4.40    6.33
 -10   4  10    6.35    9.05
 -10   4  10    8.86    7.37
  10  -4 -10    6.33    8.90
 -10   4  11    3.73    8.31
  10  -4 -11    3.10    6.31
 -10   4  11    7.32   14.01
 -10   4  12    6.38    9.14
 -10   4  12    4.63   10.51
 -10   4  13   40.82   11.84
 -10   4  13   51.95   10.50
 -10   4  14    4.44   11.21
 -10   4  14    7.55   12.13
 -10   4  15   -8.03   13.59
 -10   4  15    1.58   17.61
 -10   5   0  440.00   24.51
 -10   5   0  464.64   20.24
  10  -5   0  506.61   21.62
  10  -5  -1    2.45    6.81
 -10   5   1    6.50    7.64
 -10   5   1    4.54    6.71
 -10   5   2    3.19    5.66
  10  -5  -2    3.63    6.73
 -10   5   2    3.32    3.43
 -10   5   3   35.69    4.73
  10  -5  -3   39.29    6.96
 -10   5   3   43.97    6.37
 -10   5   4    1.13    6.16
  10  -5  -4   -2.79    6.55
  10  -5  -4    1.51    4.31
 -10   5   4    2.80    5.49
  10  -5  -5    4.31    4.95
  10  -5  -5   30.01    9.36
 -10   5   5   17.13    4.63
 -10   5   5   14.58    6.78
 -10   5   6  119.68    8.20
  10  -5  -6  133.06    8.75
 -10   5   6  130.87    8.76
 -10   5   7    2.47   10.41
  10  -5  -7    1.19    6.79
 -10   5   7    2.04    5.70
 -10   5   8   -3.11    9.11
 -10   5   8   -3.00    7.96
  10  -5  -8   -0.11    6.69
  10  -5  -9   -1.19    6.68
 -10   5   9   10.59    9.03
 -10   5   9    1.93    7.17
 -10   5  10  131.04   11.17
  10  -5 -10  114.38    8.42
 -10   5  10  112.79    9.62
 -10   5  11    4.36    8.94
 -10   5  11    3.57   14.47
  10  -5 -11    7.83    6.87
 -10   5  12    1.05   11.07
 -10   5  12    3.82   13.58
 -10   5  13    0.85   10.69
 -10   5  13   12.09   16.76
 -10   5  14   -2.03   13.34
 -10   5  14    0.95   12.24
 -10   6   0   65.36    6.07
  10  -6   0   63.04    7.99
  10  -6  -1    5.13    7.16
 -10   6   1    6.56    5.44
 -10   6   2   18.64    8.19
 -10   6   2    8.33    4.43
  10  -6  -2    7.18    7.07
 -10   6   3   -4.30    6.04
  10  -6  -3   -6.56    6.88
 -10   6   3   -0.43    3.68
 -10   6   4    8.81    8.92
  10  -6  -4   19.83    7.01
 -10   6   4   13.52    6.17
 -10   6   5    5.03    6.67
 -10   6   5    3.02    4.97
  10  -6  -5    4.86   10.05
  10  -6  -6  112.33    8.78
 -10   6   6  105.50   11.23
 -10   6   6   87.16    6.91
 -10   6   7   -0.21    8.81
  10  -6  -7    5.74    9.75
 -10   6   7    5.16    7.85
 -10   6   8  115.41   13.49
  10  -6  -8   91.30    8.46
 -10   6   8   79.40    8.26
  10  -6  -9    3.25    7.36
 -10   6   9   -1.07   11.01
 -10   6   9    1.25    9.48
 -10   6  10   17.59   10.26
 -10   6  10   14.06    8.84
  10  -6 -10   15.22    7.34
 -10   6  11   19.33    9.77
 -10   6  11   33.79   15.68
 -10   6  12   -1.16   11.64
 -10   6  12    5.61   15.04
 -10   6  13    9.08   11.62
 -10   6  13   -2.45   13.20
 -10   7   0   -2.05    5.11
  10  -7   0    2.67   10.57
 -10   7   1   65.85    6.45
  10  -7  -1   54.86    8.04
  10  -7  -2  106.45    8.94
 -10   7   2   90.85    5.88
 -10   7   2   98.32    9.12
  10  -7  -3    0.86   10.25
 -10   7   3   -0.10    6.15
 -10   7   3    1.84    4.34
 -10   7   4   28.14    7.15
  10  -7  -4   31.49    7.79
 -10   7   4   21.76    6.78
 -10   7   5    0.76    5.61
 -10   7   5   -2.06    7.20
  10  -7  -5   -6.73    7.16
  10  -7  -6   49.55   10.65
 -10   7   6   39.24    8.26
 -10   7   6   42.62    6.46
 -10   7   7    3.54    6.97
  10  -7  -7    0.65    7.83
 -10   7   7    4.15    8.81
 -10   7   8    7.18    9.06
 -10   7   8    4.39   10.91
  10  -7  -8    5.43    7.82
  10  -7  -9   13.67   11.28
 -10   7   9    6.50    8.64
 -10   7   9    6.17   10.04
 -10   7  10   25.02   10.93
 -10   7  10   13.29    9.35
  10  -7 -10    7.25   11.14
 -10   7  11   -8.80   10.49
 -10   7  11   -0.11   16.69
 -10   7  12   -3.80   15.96
 -10   7  12    4.35   12.85
 -10   8   0  355.18   18.00
  10  -8   0  353.91   20.84
  10  -8  -1   -0.32    7.63
 -10   8   1    3.79    8.09
 -10   8   2   -2.05    6.16
 -10   8   2    0.00    6.19
  10  -8  -2    0.32    7.55
 -10   8   3   80.31    7.62
 -10   8   3   76.52    6.19
  10  -8  -3   76.56    8.56
  10  -8  -4    0.11    7.60
 -10   8   4    6.70    7.89
 -10   8   4    4.12    7.11
 -10   8   5  150.04    9.08
  10  -8  -5  161.26   13.43
 -10   8   5  175.08   10.38
  10  -8  -6   64.01    8.73
 -10   8   6   55.40    7.63
 -10   8   6   67.14   12.35
 -10   8   7   -1.82   10.81
  10  -8  -7    1.09    8.40
 -10   8   7    4.17    8.75
  10  -8  -8   21.25   12.21
 -10   8   8   17.78   10.04
 -10   8   8   14.93   12.27
 -10   8   9   -2.13    9.25
  10  -8  -9   -1.30   12.07
 -10   8   9  -11.35   11.03
  10  -8 -10   11.27   12.79
 -10   8  10   15.09   11.82
 -10   8  10   18.55   10.50
 -10   8  11   38.28   18.13
 -10   8  11   16.07   11.63
 -10   9   0  608.71   38.30
  10  -9   0  674.62   30.37
 -10   9   1   -3.30    5.98
  10  -9  -1    4.74    8.09
 -10   9   1    2.93    4.67
 -10   9   2  193.68   13.80
 -10   9   2  202.83   12.43
  10  -9  -2  248.35   17.70
 -10   9   3   25.25    7.25
  10  -9  -3   22.93    8.48
 -10   9   3   19.23    8.43
 -10   9   4  229.53   14.06
 -10   9   4  249.38   20.99
  10  -9  -4  257.23   20.77
 -10   9   5    0.31    7.80
  10  -9  -5    7.10   12.45
 -10   9   5    0.32    7.09
  10  -9  -6   13.56    8.97
 -10   9   6    7.93    9.08
 -10   9   6   11.45    8.03
 -10   9   7   13.40   10.05
  10  -9  -7   16.62    9.29
 -10   9   7   14.40    8.75
 -10   9   8    4.25   13.29
 -10   9   8   -4.83   10.62
  10  -9  -8    1.53   12.88
  10  -9  -9   -6.75   13.06
 -10   9   9    1.27   11.50
 -10   9   9    2.23   14.42
 -10   9  10   25.85   12.50
 -10   9  10   20.19   17.02
 -10  10   0   22.14    8.42
  10 -10   0   18.30    8.94
 -10  10   1   12.99    8.23
  10 -10  -1    7.25    8.76
 -10  10   1    8.01    6.45
 -10  10   2  123.08   10.39
  10 -10  -2  133.90   10.89
 -10  10   2  119.21    8.65
  10 -10  -3   -1.63   12.64
 -10  10   3    4.20    7.00
 -10  10   3    4.27   10.74
  10 -10  -4  168.88   11.86
 -10  10   4  144.86   10.02
 -10  10   4  181.23   13.39
  10 -10  -5   16.97   13.36
 -10  10   5   15.91   12.88
 -10  10   5    9.95    8.02
 -10  10   6   41.87   10.29
  10 -10  -6   40.99    9.98
 -10  10   6   45.21    9.28
 -10  10   7    1.91    9.36
 -10  10   7    6.63   10.42
  10 -10  -7    4.71    9.86
 -10  10   8   40.49   10.71
  10 -10  -8   32.35   10.28
 -10  10   8   53.95   11.93
 -10  10   9    6.98   12.05
 -10  10   9    1.59   12.18
  10 -10  -9   -1.42   10.89
 -10  11   0   74.27   10.59
  10 -11  -1    5.10    9.65
 -10  11   1    4.41    6.82
 -10  11   2   -3.01   10.00
 -10  11   2  -10.71    7.35
  10 -11  -2   -3.70    9.69
 -10  11   3   28.41   11.15
  10 -11  -3   23.39   10.05
 -10  11   3   19.32   11.55
 -10  11   4   -0.42    8.83
 -10  11   4    7.59   11.97
  10 -11  -4    3.29   10.08
 -10  11   5   15.37    9.69
 -10  11   5   25.26   13.00
  10 -11  -5   13.28   10.64
  10 -11  -6    5.38   10.32
 -10  11   6    2.98   13.50
 -10  11   6    8.02   14.66
 -10  11   7  -12.37   15.96
  10 -11  -7    8.00   11.29
 -10  11   7   -0.74   16.00
  10 -11  -8   -4.48   11.81
 -10  11   8    2.85   17.12
 -10  11   8    2.01   12.29
 -10  12   0   -0.22   10.28
 -10  12   1    2.28   10.33
  10 -12  -2   -9.06   15.06
 -10  12   2    4.61    8.14
  10 -12  -3    3.61   10.62
 -10  12   3   -5.02    8.65
 -10  12   3   -1.69    8.56
 -10  12   4    0.85   13.32
  10 -12  -4   -7.13   15.48
 -10  12   4    5.65    9.59
 -10  12   5   95.85   11.43
  10 -12  -5   63.29   12.43
 -10  12   5   53.64   11.69
  10 -12  -6   -2.09   11.97
 -10  12   6    1.38   11.44
 -10  13   0   -0.98   11.06
 -10  13   1   32.57   16.02
  10 -13  -2    8.97   11.48
 -10  13   2   26.05   13.45
 -10  13   3    1.92   14.05
  10 -13  -3    7.35   11.85
  10 -13  -4    1.10   11.98
 -10  13   4    1.06   13.59
 -10  14   0    6.19   11.85
 -10  14   1   10.70   12.12
  -9 -15   7   46.64   11.58
  -9 -15   8    0.54   15.78
   9  15  -9   72.13   12.13
  -9 -15   9   78.99   12.82
   9  15 -10   -1.29   11.31
  -9 -15  10   -3.20   16.10
  -9 -15  11  313.76   22.75
   9  15 -11  346.14   27.36
  -9 -15  11  322.12   25.19
  -9 -15  12    5.26   10.92
  -9 -15  12    7.36   16.54
  -9 -15  13   -2.13   12.12
  -9 -15  13   -2.37   15.47
  -9 -15  14   -4.34   12.29
  -9 -15  14   -3.31   11.06
   9  14  -5   27.98    9.67
   9  14  -5   42.00   10.42
   9  14  -6    5.92   14.24
   9  14  -6   -2.54    8.75
   9  14  -7    6.23   10.16
   9  14  -7    6.01    8.05
   9  14  -8    5.11   10.22
  -9 -14   8    1.76   11.18
  -9 -14   9    4.44   10.96
   9  14  -9   -7.14   14.38
  -9 -14  10   -3.98   10.32
  -9 -14  10   -1.65   10.32
   9  14 -10   -3.87   10.00
  -9 -14  11   10.80   10.05
  -9 -14  11   -0.93   10.10
  -9 -14  12    4.95    9.90
  -9 -14  12    2.55   14.16
  -9 -14  13    2.65   10.29
  -9 -14  13    6.09    9.70
  -9 -14  14   -3.91   10.90
  -9 -14  14    2.28   13.45
  -9 -14  15    3.94    9.76
  -9 -14  15   -3.48   11.40
  -9 -14  16    7.28   17.08
  -9 -14  16    5.01   10.64
  -9 -13   3   -5.10    9.99
   9  13  -4   -0.92    9.27
   9  13  -4    9.66   13.17
   9  13  -5    1.98    9.11
   9  13  -5    1.53   12.22
   9  13  -6    0.00    9.10
   9  13  -6   -5.30   11.21
   9  13  -7    3.68   10.31
   9  13  -7   -2.51   12.88
   9  13  -8    1.54    9.32
   9  13  -8   -2.71    8.90
  -9 -13   8   -0.62    9.73
   9  13  -9   -6.79   12.62
  -9 -13   9    0.41    9.51
  -9 -13  10   -5.90    8.90
  -9 -13  10    0.21   12.90
  -9 -13  11    8.21    8.96
  -9 -13  11   20.73   12.89
  -9 -13  12   10.40    9.45
  -9 -13  12   10.42    8.97
  -9 -13  13   25.62    9.30
  -9 -13  13   24.13    9.84
  -9 -13  14    1.97    9.22
  -9 -13  14   14.16    9.93
  -9 -13  15   93.16   12.04
  -9 -13  15  103.05   14.98
  -9 -13  16    6.43   15.81
  -9 -13  16   15.04    9.61
  -9 -13  17   17.01   10.29
  -9 -13  17   17.17   17.07
  -9 -12   1    2.15   15.14
  -9 -12   2    1.53   10.01
   9  12  -3   71.81    9.55
   9  12  -3   76.09   13.78
   9  12  -4    7.95    8.46
   9  12  -4   14.62    8.35
   9  12  -5   51.87    8.90
   9  12  -5   52.75    8.48
   9  12  -6   27.61   11.72
   9  12  -6   26.26    7.36
   9  12  -7  160.24    9.79
   9  12  -7  170.68   13.64
   9  12  -8    2.38    8.12
  -9 -12   8    2.17   13.05
   9  12  -8    2.67    8.33
  -9 -12   9   70.81    9.82
  -9 -12   9   70.95   11.94
   9  12  -9   73.14    8.17
  -9 -12  10    0.00    8.23
  -9 -12  10    3.51    8.78
  -9 -12  11  551.45   34.84
  -9 -12  11  556.81   37.25
  -9 -12  12   -0.52   12.29
  -9 -12  12   -0.42    8.58
  -9 -12  13  180.09   15.45
  -9 -12  13  201.66   14.20
  -9 -12  14   16.40    8.93
  -9 -12  14   17.63    9.50
  -9 -12  15  109.93   10.74
  -9 -12  15  106.11   15.09
  -9 -12  16   23.19   14.87
  -9 -12  16   34.96   12.98
  -9 -12  17   26.14   16.23
  -9 -12  17   20.93    9.99
  -9 -12  18   -4.32   16.54
  -9 -12  18   -0.42   10.47
  -9 -11   1   21.37   10.23
   9  11  -2   -1.20    7.65
   9  11  -2   -3.47   12.56
   9  11  -3   13.79    8.37
   9  11  -3   18.44    7.25
   9  11  -4   -4.50    7.87
   9  11  -4    1.76    7.26
   9  11  -5   15.06   10.66
   9  11  -5   13.92    7.06
   9  11  -6   32.10    6.67
   9  11  -6   31.09   10.29
   9  11  -7   81.09    6.81
   9  11  -7   74.05    8.27
  -9 -11   8   11.55    7.34
   9  11  -8    8.16    5.37
  -9 -11   8    7.56    8.60
   9  11  -9  143.44   11.24
  -9 -11   9  144.93   12.33
  -9 -11   9  160.37   10.77
  -9 -11  10    5.43    7.77
  -9 -11  10    1.86    8.37
  -9 -11  11    8.06    8.26
  -9 -11  11    7.21    7.95
  -9 -11  12   -1.90    8.14
  -9 -11  12    1.14   11.79
  -9 -11  13  278.31   24.84
  -9 -11  13  322.92   21.61
  -9 -11  14   -0.94   12.07
  -9 -11  14    4.12    9.07
  -9 -11  15  304.42   23.12
  -9 -11  15  312.97   21.03
  -9 -11  16    6.40    9.55
  -9 -11  16   -3.06   10.23
  -9 -11  17    4.43   15.08
  -9 -11  17    8.85    9.70
  -9 -11  18    5.93   14.40
  -9 -11  18   -2.21   11.49
  -9 -10   1   98.85   10.57
   9  10  -2   11.05    6.34
   9  10  -2   15.75    8.29
   9  10  -3    0.66    6.60
   9  10  -3    4.30    7.47
   9  10  -4   36.56    7.05
   9  10  -4   33.31   15.78
   9  10  -5  283.27   16.30
   9  10  -5  278.87   15.70
   9  10  -6   -3.61    5.67
   9  10  -6    2.84    6.45
  -9 -10   7   20.70    9.10
  -9 -10   7   19.09    8.61
   9  10  -7   26.28    5.48
   9  10  -7   20.92    6.61
  -9 -10   8   17.40    8.29
  -9 -10   8   11.07    6.56
   9  10  -8   15.69    6.55
  -9 -10   9  100.18    8.01
  -9 -10   9  106.04    9.32
   9  10  -9  107.77    7.12
   9  10 -10   -4.30    4.72
  -9 -10  10   -0.32    7.00
  -9 -10  10   -1.55    7.96
  -9 -10  11  295.65   18.01
  -9 -10  11  336.73   16.71
  -9 -10  12   18.76    8.19
  -9 -10  12    8.13   10.88
  -9 -10  13   17.04    8.31
  -9 -10  13   14.99    8.34
  -9 -10  14   39.09   12.20
  -9 -10  14   53.92   12.77
  -9 -10  15   -2.32    9.18
  -9 -10  15   -0.52    8.90
  -9 -10  16   21.11   10.03
  -9 -10  16   21.23   13.35
  -9 -10  17   21.63   14.88
  -9 -10  17   23.02    9.93
  -9 -10  18    1.58   10.97
  -9 -10  18   -1.27   14.53
  -9 -10  19    2.95   11.91
  -9 -10  19    8.85   11.51
   9   9  -1    0.65    5.43
   9   9  -1    1.95    8.10
   9   9  -2   29.53    7.80
   9   9  -2   26.38    5.69
   9   9  -3   34.91    7.19
   9   9  -3   28.28    7.59
   9   9  -4   54.85    6.17
   9   9  -4   69.36    7.11
   9   9  -5   50.68    6.20
   9   9  -5   58.39    6.37
   9   9  -6   58.33    5.91
   9   9  -6   62.64    6.54
  -9  -9   7  206.03   11.02
  -9  -9   7  178.52   11.35
   9   9  -7  218.50   12.63
  -9  -9   8   31.35    8.45
  -9  -9   8   42.28    8.08
   9   9  -8   32.50    4.39
   9   9  -9  202.33   13.34
  -9  -9   9  213.91   13.07
  -9  -9   9  197.35   13.62
  -9  -9  10   49.90   11.08
   9   9 -10   44.54    4.20
  -9  -9  10   33.13    6.88
  -9  -9  11    1.97    7.67
  -9  -9  11    3.17    6.87
  -9  -9  12   -0.95    7.39
  -9  -9  12   -1.25    7.68
  -9  -9  13    8.55   11.19
  -9  -9  13    5.73   11.35
  -9  -9  14    1.04    8.25
  -9  -9  14    4.01    8.34
  -9  -9  15   -3.46   12.27
  -9  -9  15   -1.27    8.87
  -9  -9  16   36.12   10.14
  -9  -9  16   48.65    9.90
  -9  -9  17    2.96   10.35
  -9  -9  17    8.88   13.86
  -9  -9  18   -0.85   10.63
  -9  -9  18   -2.85   11.29
  -9  -9  19   -2.88   11.21
  -9  -9  19    8.01   12.13
   9   8  -1   22.27    6.74
   9   8  -1   20.04    7.40
   9   8  -2   79.75    7.63
   9   8  -2   78.08    7.13
   9   8  -3  142.90    9.60
   9   8  -3  153.64    8.91
   9   8  -4   37.66    5.29
   9   8  -4   34.33    5.90
   9   8  -5  324.76   18.77
   9   8  -5  317.34   23.92
  -9  -8   6   67.05    7.71
  -9  -8   6   68.11    8.01
   9   8  -6   63.45    6.99
   9   8  -7  461.81   29.35
  -9  -8   7  446.20   27.32
  -9  -8   7  478.02   27.56
  -9  -8   8    1.56    6.95
  -9  -8   8    1.81    5.43
   9   8  -8    1.99    3.46
   9   8  -9   53.51    3.89
  -9  -8   9   56.66    6.46
  -9  -8   9   53.39   10.26
   9   8 -10   52.83    3.55
  -9  -8  10   46.37    8.87
  -9  -8  10   46.05    7.99
  -9  -8  11   97.83    8.63
  -9  -8  11   81.38   10.14
  -9  -8  12    7.50   10.03
  -9  -8  12   27.48   10.82
  -9  -8  13   17.22    7.82
  -9  -8  13   29.85    8.14
  -9  -8  14   12.26    8.35
  -9  -8  14    8.48   11.31
  -9  -8  15   14.69    8.88
  -9  -8  15   21.75    8.83
  -9  -8  16   18.28    9.62
  -9  -8  16   31.12    9.60
  -9  -8  17   62.74   11.20
  -9  -8  17   71.30   10.81
  -9  -8  18    1.38   10.86
  -9  -8  18   -3.59   10.98
  -9  -8  19   18.29   16.26
  -9  -8  19   -5.80   16.98
   9   7  -1   -4.23    6.81
   9   7  -1    2.28    7.71
   9   7  -2   25.84    6.51
   9   7  -2   21.69    5.59
   9   7  -3    6.94    3.85
   9   7  -3    9.43    7.98
   9   7  -4   61.65    5.83
   9   7  -4   38.68    5.23
   9   7  -4   61.17    6.50
   9   7  -5  110.01   13.30
   9   7  -5  184.38   10.98
   9   7  -5  177.29   10.28
  -9  -7   5  174.69    9.81
  -9  -7   5  166.25    8.86
   9   7  -6   -2.62    4.08
  -9  -7   6   -1.19    4.53
   9   7  -6    4.93    4.93
  -9  -7   6    8.22    9.67
  -9  -7   7  110.85   10.60
   9   7  -7   97.11    5.99
  -9  -7   7   93.44    6.31
  -9  -7   8    7.47    6.75
   9   7  -8    1.16    4.10
  -9  -7   8   -0.42    4.98
  -9  -7   9    9.19    5.49
   9   7  -9    5.02    2.30
  -9  -7   9    6.75    6.75
  -9  -7  10   29.97    6.02
  -9  -7  10   37.00    7.48
  -9  -7  11   -0.73    7.29
  -9  -7  11    6.55    6.12
  -9  -7  12   56.20    7.40
  -9  -7  12   66.23    8.24
  -9  -7  13   22.90   10.77
  -9  -7  13   35.73   10.47
  -9  -7  14   22.21   11.31
  -9  -7  14   23.60    8.08
  -9  -7  15    0.63   12.27
  -9  -7  15    7.58   12.21
  -9  -7  16  131.42   11.00
  -9  -7  16  110.78   11.00
  -9  -7  17   17.96   10.46
  -9  -7  17   21.01   10.08
  -9  -7  18    4.43   10.98
  -9  -7  18    4.48   15.57
  -9  -7  19    6.75   12.03
  -9  -7  19    9.86   11.79
   9   6  -1   59.45    9.43
   9   6  -1   54.86    4.13
   9   6  -2    7.56    4.38
   9   6  -2    5.71    5.82
   9   6  -3   93.18    5.85
   9   6  -3   92.08    6.57
   9   6  -3   73.38    6.17
   9   6  -4   16.33    3.98
   9   6  -4   27.49    4.91
   9   6  -4   20.86    3.84
  -9  -6   5  120.79    7.29
   9   6  -5   91.46    6.62
   9   6  -5  130.62    6.52
  -9  -6   5  150.46    8.76
   9   6  -6   19.75    3.89
  -9  -6   6   22.79    6.66
   9   6  -6   17.34    4.41
  -9  -6   6   22.73    4.29
  -9  -6   7   29.10    4.67
   9   6  -7   13.47    4.63
   9   6  -7   27.22    4.83
  -9  -6   7   17.16    6.66
  -9  -6   8    3.59    4.76
  -9  -6   8   -3.85    6.55
   9   6  -8    3.88    2.51
  -9  -6   9  449.36   21.79
  -9  -6   9  436.90   22.41
  -9  -6  10   23.31    5.38
  -9  -6  10   18.12    7.18
  -9  -6  10   29.67    6.02
  -9  -6  11    4.38   10.11
  -9  -6  11   -0.95    4.42
  -9  -6  11   -3.80    5.71
  -9  -6  12   88.91    8.47
  -9  -6  12   72.12    7.30
  -9  -6  13   -0.42    7.19
  -9  -6  13   -1.36    7.33
  -9  -6  14    5.92    7.83
  -9  -6  14    9.35    7.77
  -9  -6  15    0.42    8.85
  -9  -6  15   -0.53    8.46
  -9  -6  16   -1.27    9.41
  -9  -6  16    0.21    9.41
  -9  -6  17    2.75   10.25
  -9  -6  17    1.91   10.20
  -9  -6  18   44.00   11.86
  -9  -6  18   39.27   11.40
  -9  -6  19   14.45   12.13
  -9  -6  19   19.97   12.24
   9   5  -1    8.74    5.93
   9   5  -1    9.85    3.57
   9   5  -2   69.19    4.17
   9   5  -2   91.10    8.36
   9   5  -2   53.41    4.71
   9   5  -3   41.24    5.44
   9   5  -3   32.68    3.25
   9   5  -3   40.41    4.52
  -9  -5   4   43.33    4.93
   9   5  -4   39.57    4.93
  -9  -5   4   55.52    9.39
   9   5  -4   47.06    3.72
   9   5  -4   47.12    6.61
  -9  -5   5   54.27    5.51
  -9  -5   5   66.51    9.39
   9   5  -5   36.59    5.15
   9   5  -5   55.51    4.63
  -9  -5   6   11.04    8.96
  -9  -5   6   10.76    3.83
   9   5  -6   11.67    3.58
   9   5  -6   10.96    3.79
  -9  -5   7    2.54    4.12
  -9  -5   7    1.87    6.25
   9   5  -7    0.53    4.43
   9   5  -7    4.30    4.09
  -9  -5   8   40.94    6.86
   9   5  -8   22.94    7.08
  -9  -5   8   33.74    6.87
  -9  -5   9  376.29   19.34
  -9  -5   9  284.91   23.03
  -9  -5   9  407.33   16.00
  -9  -5  10    0.10    6.88
  -9  -5  10   -0.85    7.29
  -9  -5  10   -1.58    6.53
  -9  -5  11  101.39    8.26
  -9  -5  11   98.68    6.99
  -9  -5  11   71.16    5.26
  -9  -5  12   15.79    7.43
  -9  -5  12   24.55    8.78
  -9  -5  13   13.00    7.65
  -9  -5  13   15.98   10.16
  -9  -5  13   16.09    3.58
  -9  -5  14   10.58    7.83
  -9  -5  14   20.81   11.04
  -9  -5  15   -3.60    8.25
  -9  -5  15   16.35    8.97
  -9  -5  16    3.07    9.43
  -9  -5  16    6.66    9.09
  -9  -5  17   59.26   15.21
  -9  -5  17   48.96   10.97
  -9  -5  18    5.49   16.46
  -9  -5  18    6.53   11.66
  -9  -5  19   46.70   12.91
  -9  -5  19   49.34   18.24
   9   4  -1   90.64    6.80
   9   4  -1  107.97    7.12
   9   4  -1   91.65    6.69
   9   4  -2   10.90    2.20
   9   4  -2   11.53    5.14
   9   4  -2   12.69    2.84
   9   4  -3   -1.68    4.62
   9   4  -3   -0.42    2.42
   9   4  -3   -1.43    3.30
  -9  -4   3    8.78    6.06
   9   4  -4   14.21    2.84
  -9  -4   4   23.60    6.27
   9   4  -4   17.46    4.42
  -9  -4   4   19.15    4.03
   9   4  -5    1.37    3.79
  -9  -4   5    0.64    3.10
   9   4  -5    0.00    4.32
  -9  -4   5   -3.13    5.95
   9   4  -6  202.90   10.41
  -9  -4   6  220.51    9.83
   9   4  -6  159.53   15.22
  -9  -4   6  195.64   10.40
  -9  -4   7    4.28    6.26
   9   4  -7    4.66    4.23
  -9  -4   7    4.22    3.90
  -9  -4   8   35.47    6.78
  -9  -4   8   33.56    4.54
  -9  -4   8   25.35    5.39
   9   4  -8   31.80    7.00
  -9  -4   9    2.43    6.34
  -9  -4   9    1.36    9.29
  -9  -4   9   -1.27    6.64
  -9  -4  10  179.98    9.31
  -9  -4  10  151.68   10.37
  -9  -4  10  121.03    8.42
  -9  -4  11   26.04    5.93
  -9  -4  11   24.66    7.11
  -9  -4  12   13.13    6.25
  -9  -4  12   14.51    2.94
  -9  -4  12   26.68   10.36
  -9  -4  13   -2.43    7.09
  -9  -4  13    2.20    3.15
  -9  -4  13    6.71    7.66
  -9  -4  14   20.83    8.20
  -9  -4  14   19.90   10.69
  -9  -4  15    5.28    8.87
  -9  -4  15   -3.17    8.46
  -9  -4  16   70.96   14.22
  -9  -4  16   55.81    9.94
  -9  -4  17   -5.07   10.46
  -9  -4  17    4.80   10.45
  -9  -4  18   -3.16   11.71
  -9  -4  18   -9.97   12.12
  -9  -4  19   14.01   12.96
  -9  -4  19    9.82   13.05
   9   3  -1  137.93   10.63
   9   3  -1  129.04   11.14
   9   3  -1  158.64    7.89
   9   3  -2  151.09    9.19
  -9  -3   2  176.36    9.12
   9   3  -2  187.98    8.22
   9   3  -3   -4.00    6.32
   9   3  -3    0.74    2.74
  -9  -3   3    2.82    5.96
   9   3  -3    0.22    1.87
   9   3  -4   39.38   13.94
  -9  -3   4   47.35    6.17
   9   3  -4   51.58    6.21
  -9  -3   4   43.24    3.02
   9   3  -5    1.16    2.96
  -9  -3   5    2.12    3.93
  -9  -3   5   -1.78    5.75
   9   3  -6    9.96    3.39
  -9  -3   6   17.51    3.48
  -9  -3   6   16.92    5.95
  -9  -3   7   92.11    7.21
   9   3  -7   63.68    4.88
  -9  -3   7   64.12    6.13
  -9  -3   7   69.94    4.75
   9   3  -8  160.20    9.36
  -9  -3   8  255.27   10.26
  -9  -3   8  213.83   10.58
  -9  -3   8  152.57   11.08
  -9  -3   9    8.25    4.55
  -9  -3   9    8.14    9.19
  -9  -3   9    7.78    4.42
  -9  -3  10   10.69    7.30
  -9  -3  10   26.10    6.79
  -9  -3  11    6.90    7.00
  -9  -3  11    8.47    5.72
  -9  -3  11    7.77    4.52
  -9  -3  12   27.31   10.67
  -9  -3  12   25.03    2.83
  -9  -3  12   28.91    6.46
  -9  -3  13    0.10    7.76
  -9  -3  13    2.33   10.16
  -9  -3  14   12.95    8.63
  -9  -3  14    6.77    7.62
  -9  -3  15    7.08    9.51
  -9  -3  15   -5.82    8.46
  -9  -3  16    4.04    9.99
  -9  -3  16    2.96    9.83
  -9  -3  17   22.11   11.00
  -9  -3  17   18.58   10.98
  -9  -3  18    9.49   12.02
  -9  -3  18   13.00   12.68
  -9  -3  19    5.19   13.62
   9   2  -1  182.21   10.11
  -9  -2   1  188.03    9.13
   9   2  -2    7.69    4.84
   9   2  -2    7.63    1.31
  -9  -2   2    6.81   18.22
   9   2  -2    7.11    1.70
   9   2  -3   84.76    5.30
  -9  -2   3  102.28    6.81
  -9  -2   3   79.68    4.81
   9   2  -3   90.46    7.17
  -9  -2   4    1.47    5.44
   9   2  -4    1.48    2.23
  -9  -2   4    0.64    2.13
   9   2  -5  139.60    9.67
  -9  -2   5  168.12    8.39
  -9  -2   5  155.32    7.82
  -9  -2   6  159.67    7.39
  -9  -2   6  169.48   10.47
   9   2  -6  147.66    9.58
  -9  -2   7   12.01    6.06
  -9  -2   7   15.49    7.27
   9   2  -7   15.44    4.15
  -9  -2   7   14.37    3.70
  -9  -2   8    5.43    6.26
  -9  -2   8    4.94    4.83
  -9  -2   8    6.77    5.82
   9   2  -8    3.31    6.61
  -9  -2   9   -0.85    6.56
  -9  -2   9   -0.21    3.69
  -9  -2   9    7.82    6.26
  -9  -2  10  288.66   13.55
  -9  -2  10  295.27   13.18
  -9  -2  10  263.52   12.73
  -9  -2  11   35.60    6.15
  -9  -2  11   36.49    3.45
  -9  -2  11   35.30    7.41
  -9  -2  12   26.37   10.78
  -9  -2  12   13.88    6.67
  -9  -2  13   -0.32    7.31
  -9  -2  13   -1.57    7.98
  -9  -2  14    7.83    7.73
  -9  -2  14    7.38    8.85
  -9  -2  15    4.23    9.85
  -9  -2  15    2.75    8.67
  -9  -2  16   29.27   10.75
  -9  -2  16   24.61   10.14
  -9  -2  17   13.28   11.88
  -9  -2  17    6.96   11.29
  -9  -2  18    3.27   12.12
  -9  -2  18   13.79   18.75
   9   1  -1   29.60    5.48
  -9  -1   1   33.86    5.77
  -9  -1   2   96.66    6.82
  -9  -1   3 2213.41   96.42
   9   1  -3 2122.86  122.12
  -9  -1   3 1881.32  123.43
  -9  -1   3 2100.55  109.13
  -9  -1   4    7.04    4.41
  -9  -1   4    6.91    5.45
  -9  -1   4    9.29    2.96
   9   1  -4   11.63    2.35
  -9  -1   5   43.75    6.00
   9   1  -5   43.84    3.52
  -9  -1   5   58.41    6.07
  -9  -1   5   46.49    4.11
   9   1  -6   33.73    5.23
  -9  -1   6   28.52    5.16
  -9  -1   6   24.15    5.85
  -9  -1   6   30.84    4.54
   9   1  -7   11.86    5.88
  -9  -1   7   15.38    3.27
  -9  -1   7   20.56    6.16
  -9  -1   7   13.75    5.29
  -9  -1   8  125.73    7.62
  -9  -1   8   97.88    5.59
  -9  -1   8  111.61    6.04
   9   1  -8   81.01    5.89
  -9  -1   9   -2.51    5.13
  -9  -1   9    7.08    6.46
  -9  -1   9    0.74    4.77
  -9  -1   9    3.16    2.21
  -9  -1  10    0.64    7.63
  -9  -1  10    5.42    6.77
  -9  -1  10   -3.23    4.70
  -9  -1  11   -4.88    6.04
  -9  -1  11   -0.83    7.30
  -9  -1  12   47.08   11.20
  -9  -1  12   45.57    7.21
  -9  -1  13   23.63   12.08
  -9  -1  13   22.46    7.52
  -9  -1  14   37.15    8.36
  -9  -1  14   52.54   13.29
  -9  -1  15   -2.54    9.52
  -9  -1  15   -2.23   14.32
  -9  -1  16    4.43   14.47
  -9  -1  16    2.88   15.57
  -9  -1  17    4.43   11.70
  -9  -1  17    0.86   11.27
  -9  -1  18    9.94   14.04
  -9  -1  18    1.37   12.52
  -9   0   1  483.99   22.63
  -9   0   2   -5.04    7.24
  -9   0   3 4780.35  260.33
  -9   0   3 5410.72  215.80
   9   0  -3 5163.22  249.73
  -9   0   3 4945.27  288.30
   9   0  -4  512.22   27.67
  -9   0   4  549.06   26.77
  -9   0   4  458.55   24.85
  -9   0   4  466.73   21.32
  -9   0   5  141.20    5.82
   9   0  -5  144.34    7.40
   9   0  -5  138.05    7.40
  -9   0   5  124.10    7.09
  -9   0   5  144.20    7.75
  -9   0   6  134.51    7.06
  -9   0   6  148.13    6.57
   9   0  -6  168.69    8.89
  -9   0   6  137.96    6.89
  -9   0   6  166.43    9.82
   9   0  -6  134.11    8.04
   9   0  -7   49.67    4.94
  -9   0   7   60.28    5.93
  -9   0   7   63.52    5.14
  -9   0   7   57.59    6.46
  -9   0   7   57.82    5.61
   9   0  -7   56.47    5.29
  -9   0   8    8.42    6.24
  -9   0   8   -1.70    4.56
   9   0  -8    1.69    4.44
   9   0  -8    4.51    5.05
  -9   0   8    0.95    4.45
  -9   0   8   -0.21    5.53
  -9   0   9   11.46    5.09
  -9   0   9   13.01    3.96
  -9   0   9   18.61    6.76
   9   0  -9   11.20    5.92
   9   0 -10   93.78    5.50
  -9   0  10  112.40   11.04
  -9   0  10   83.21    9.02
  -9   0  11   38.09    6.79
   9   0 -11   30.78    5.48
  -9   0  11   46.52   10.74
   9   0 -12    2.42    3.36
  -9   0  12    2.76    6.89
  -9   0  12   -1.99   11.30
  -9   0  13    6.99    7.63
  -9   0  13  -14.19   12.51
  -9   0  14   57.47    9.42
  -9   0  14   55.06   10.36
  -9   0  15    7.02   10.63
  -9   0  15    4.54    9.83
  -9   0  16   22.90   10.76
  -9   0  16   24.92   11.23
  -9   0  17   -6.21   17.06
  -9   0  17    4.20   12.27
  -9   1   0   10.93    5.05
  -9   1   1   23.23    5.15
  -9   1   2  188.37    8.32
   9  -1  -2  174.31    8.68
  -9   1   2  171.65    8.04
  -9   1   3 1321.41  102.45
   9  -1  -3 1525.86   92.75
  -9   1   3 1575.98   67.48
   9  -1  -3 1680.94   67.42
  -9   1   3 1462.00   72.47
  -9   1   4  188.08    9.32
  -9   1   4  161.36    8.38
   9  -1  -4  201.31    8.81
  -9   1   4  176.48    8.46
  -9   1   4  203.31    8.54
   9  -1  -4  180.78    8.82
  -9   1   5    6.46    5.42
  -9   1   5    7.52    4.02
   9  -1  -5    7.74    3.33
  -9   1   5    6.19    4.72
  -9   1   5    6.57    4.56
   9  -1  -5    4.03    5.09
  -9   1   6  676.80   35.99
  -9   1   6  612.41   31.12
  -9   1   6  597.52   27.52
   9  -1  -6  606.26   39.49
   9  -1  -6  664.03   29.76
  -9   1   6  694.58   29.09
   9  -1  -7   25.19    6.78
   9  -1  -7   34.29    5.10
  -9   1   7   32.07    4.46
  -9   1   7   36.02    8.62
  -9   1   7   33.84    4.58
  -9   1   7   34.83    5.73
  -9   1   8  350.43   22.24
  -9   1   8  443.46   18.51
  -9   1   8  386.87   19.48
   9  -1  -8  412.72   15.55
  -9   1   9   14.84    6.85
  -9   1   9   14.35    7.65
   9  -1  -9    7.86    4.46
  -9   1  10    6.27    5.95
  -9   1  10   19.76    7.07
   9  -1 -10    1.17    4.14
   9  -1 -11    0.85    5.61
  -9   1  11    1.36    7.83
  -9   1  11   -3.29    6.48
  -9   1  12    2.20   12.05
  -9   1  12    3.08    7.11
  -9   1  13    4.63    9.27
  -9   1  13    7.31   11.02
  -9   1  14   71.60   10.91
  -9   1  14   53.96    9.95
  -9   1  15   30.80   10.76
  -9   1  15   28.51   10.67
  -9   1  16   10.19   11.47
  -9   1  16   11.49   11.70
  -9   1  17   -7.26   12.52
  -9   1  17    1.29   14.14
  -9   2   0  188.70    8.65
   9  -2   0  166.06    8.78
  -9   2   1  424.75   21.05
   9  -2  -1  431.16   16.96
  -9   2   1  448.74   16.13
   9  -2  -2  209.52    9.34
   9  -2  -2  191.08   13.96
  -9   2   2  192.18   10.44
  -9   2   2  220.75    9.58
  -9   2   2  212.39   10.29
   9  -2  -3  588.68   33.99
  -9   2   3  601.12   24.63
  -9   2   3  536.60   27.51
   9  -2  -3  602.91   26.14
  -9   2   3  647.57   25.43
  -9   2   3  472.17   28.41
  -9   2   4  108.33    6.59
   9  -2  -4   98.78    5.71
  -9   2   4  103.12    4.57
   9  -2  -4  110.36    6.91
  -9   2   4   96.67    6.47
  -9   2   4   96.19    8.44
  -9   2   5  369.65   16.40
   9  -2  -5  382.44   19.60
   9  -2  -5  332.47   19.50
  -9   2   5  352.88   14.57
  -9   2   5  376.83   16.70
  -9   2   5  387.24   19.35
  -9   2   6   79.02    5.53
  -9   2   6   85.37    5.12
  -9   2   6   97.97    7.05
  -9   2   6   95.27    6.03
   9  -2  -6   92.63    6.29
   9  -2  -6   86.43    5.71
  -9   2   7   21.11    6.31
   9  -2  -7   10.87    4.90
  -9   2   7   17.26    6.29
   9  -2  -7   12.30    5.18
  -9   2   7   14.57    5.85
  -9   2   8   58.79    7.04
   9  -2  -8   49.35    5.55
  -9   2   8   50.20    5.65
  -9   2   8   33.76    5.86
   9  -2  -9    7.35    4.80
  -9   2   9    2.49    6.74
  -9   2   9    8.74    5.75
  -9   2  10  404.13   21.26
   9  -2 -10  373.27   21.02
  -9   2  10  388.17   20.16
   9  -2 -11   43.92    5.11
  -9   2  11   44.29    8.46
  -9   2  11   28.38    7.23
  -9   2  12   62.40    8.60
  -9   2  12   65.93   13.12
  -9   2  13   40.86   10.14
  -9   2  13   40.78    9.11
  -9   2  14    1.49   10.09
  -9   2  14    3.17    9.94
  -9   2  15   10.97   10.76
  -9   2  15    2.46   11.22
  -9   2  16    1.51   12.04
  -9   2  16   16.10   16.84
  -9   3   0  186.52    8.63
   9  -3   0  186.73    9.33
  -9   3   0  187.36    9.34
   9  -3  -1  130.19    9.76
  -9   3   1  122.75    7.75
  -9   3   1  126.20    6.82
  -9   3   2   78.19    6.05
   9  -3  -2   77.62    6.80
  -9   3   2   85.45    6.58
   9  -3  -2   69.87    5.33
  -9   3   2   74.03    3.71
  -9   3   3  806.85   33.02
  -9   3   3  799.69   39.93
   9  -3  -3  716.64   46.19
   9  -3  -3  732.69   37.82
  -9   3   3  807.49   32.95
  -9   3   4   40.19    5.41
  -9   3   4   48.40    4.59
   9  -3  -4   48.59    5.86
  -9   3   4   44.29    5.40
  -9   3   4   42.86    7.87
   9  -3  -4   41.23    3.88
  -9   3   5   74.50    7.65
  -9   3   5   91.31    6.11
   9  -3  -5   87.09    6.41
  -9   3   5   96.36    6.93
  -9   3   5   86.43    6.10
   9  -3  -5   85.42    6.79
  -9   3   6   98.71    6.49
  -9   3   6  123.09   22.19
   9  -3  -6  137.45    8.99
  -9   3   6  126.81    6.22
   9  -3  -6  112.39    6.80
   9  -3  -7  231.11   10.41
  -9   3   7  240.73   12.21
  -9   3   7  219.71   11.04
   9  -3  -8    8.78    7.49
  -9   3   8   -3.21    9.31
  -9   3   8    8.01    7.69
  -9   3   9    4.05    7.37
   9  -3  -9    3.32    5.24
  -9   3   9    3.31    8.54
   9  -3 -10    2.57    5.03
  -9   3  10    5.10    7.92
  -9   3  10    1.07    6.71
  -9   3  11   -0.53    7.44
  -9   3  11    2.62    8.58
   9  -3 -11    3.74    6.94
  -9   3  12    8.74   13.26
  -9   3  12   19.09    8.27
  -9   3  13    9.21    9.32
  -9   3  13    3.49    9.10
  -9   3  14   25.35   11.08
  -9   3  14   29.46   10.35
  -9   3  15   24.97   12.00
  -9   3  15   25.28   11.90
  -9   3  16    0.97   13.80
  -9   3  16   -5.04   12.82
  -9   4   0   19.89    6.14
   9  -4   0   13.68    6.36
  -9   4   0   17.12    6.47
  -9   4   1    3.95    5.71
  -9   4   1   -0.54    2.06
  -9   4   1    0.00    6.44
  -9   4   1    0.42    1.91
   9  -4  -1   -0.11    5.84
   9  -4  -2   57.13    4.34
   9  -4  -2   61.01    6.50
  -9   4   2   70.76    6.32
  -9   4   2   57.87    4.06
  -9   4   2   61.18    7.46
  -9   4   3   55.99    6.10
  -9   4   3   46.74    7.74
   9  -4  -3   47.06    6.08
  -9   4   3   42.87    3.43
   9  -4  -3   38.81    3.56
   9  -4  -4   -0.43    5.45
   9  -4  -4   -2.91    5.06
  -9   4   4   -1.29    3.44
  -9   4   4   -2.47    7.62
  -9   4   5   72.54    8.75
   9  -4  -5   53.26    6.22
  -9   4   5   55.84    4.84
   9  -4  -5   48.68    5.28
   9  -4  -6   25.01    5.69
   9  -4  -6   17.47    5.61
  -9   4   6   27.18    8.75
  -9   4   6   26.83    4.83
  -9   4   7  230.48   10.66
   9  -4  -7  243.22   11.97
  -9   4   7  214.84   12.24
  -9   4   8  256.48   12.56
   9  -4  -8  282.69   12.21
  -9   4   8  260.71   14.83
  -9   4   9   61.26    7.16
   9  -4  -9   57.40    6.35
  -9   4   9   61.73    8.42
  -9   4  10   12.25    7.13
   9  -4 -10    7.94    5.69
  -9   4  10   27.36    8.67
   9  -4 -11   86.86    6.76
  -9   4  11   90.61   10.19
  -9   4  11   87.53    9.04
  -9   4  12    0.53   12.50
  -9   4  12   22.49   12.99
  -9   4  13   -2.55   10.30
  -9   4  13    2.75    9.83
  -9   4  14    7.17   10.65
  -9   4  14    3.95   16.67
  -9   4  15   18.08   16.93
  -9   4  15   16.66   12.68
  -9   5   0   34.34    6.52
  -9   5   0   39.32    4.97
   9  -5   0   41.66    6.70
  -9   5   0   31.63    2.67
  -9   5   1   21.75    4.85
  -9   5   1   14.96    3.36
   9  -5  -1   12.57    6.07
  -9   5   1   15.71    3.12
  -9   5   1   15.89    6.09
  -9   5   2   17.48    3.99
  -9   5   2   16.86    5.14
   9  -5  -2   11.79    4.00
   9  -5  -2   15.91    8.44
  -9   5   3  287.78   13.86
   9  -5  -3  225.36   18.11
  -9   5   3  299.96   14.13
   9  -5  -3  313.66   13.54
  -9   5   4   -1.08    3.88
   9  -5  -4    0.21    8.27
   9  -5  -4    1.72    5.92
  -9   5   4   -0.51    5.65
  -9   5   5    6.25    4.63
  -9   5   5   14.49    8.32
   9  -5  -5   -4.52    5.92
   9  -5  -5    2.48    7.00
   9  -5  -6   -1.83    5.71
  -9   5   6    2.06    6.39
  -9   5   6    0.32    7.09
  -9   5   7    5.48    7.03
   9  -5  -7    2.59    8.10
  -9   5   7   -2.14    5.47
  -9   5   8    7.91    8.77
  -9   5   8    4.98    7.47
   9  -5  -8    5.83    5.83
  -9   5   9   -4.69    8.13
   9  -5  -9    0.97    5.94
  -9   5   9    3.63    6.93
   9  -5 -10    2.05    6.25
  -9   5  10   -1.28    7.66
  -9   5  10    8.80   12.16
   9  -5 -11    6.55    6.12
  -9   5  11   13.26   12.20
  -9   5  11   18.97    9.38
  -9   5  12   11.95    9.52
  -9   5  12   16.21   10.28
  -9   5  13   26.90   10.55
  -9   5  13   24.51   11.72
  -9   5  14   -0.95   11.47
  -9   5  14  -10.18   12.22
  -9   5  15   10.91   13.32
  -9   6   0    7.27    3.15
   9  -6   0    8.31    6.39
  -9   6   0    6.57    4.62
  -9   6   1   69.89    5.75
   9  -6  -1   75.52    7.27
  -9   6   1   66.32    4.78
  -9   6   2    2.82    4.77
   9  -6  -2    1.39    8.68
  -9   6   2   -3.99    7.17
   9  -6  -2   -0.32    3.45
  -9   6   3    2.97    5.33
   9  -6  -3   10.43    8.81
  -9   6   3    7.25    3.90
   9  -6  -3    4.63    4.30
  -9   6   4   11.55    4.53
   9  -6  -4   12.61    8.73
   9  -6  -4    5.91    6.99
  -9   6   4    4.00    5.75
  -9   6   5   33.05    5.39
   9  -6  -5   46.26    6.70
  -9   6   5   38.80    6.79
   9  -6  -6    8.12    6.28
  -9   6   6   -5.80    7.73
  -9   6   6    4.65    6.82
   9  -6  -7    9.00    8.89
  -9   6   7    4.82    6.10
  -9   6   7   20.43    7.47
  -9   6   8   37.68    7.15
  -9   6   8   33.23    8.33
   9  -6  -8   41.31    6.62
   9  -6  -9  180.66   10.25
  -9   6   9  182.97   10.79
  -9   6   9  191.44   14.46
  -9   6  10   -9.68   12.73
  -9   6  10   -9.13   11.99
   9  -6 -10    3.89    6.81
  -9   6  11   51.22    9.85
   9  -6 -11   35.00    7.01
  -9   6  11   64.20   11.00
  -9   6  12   -2.32   10.03
  -9   6  12   -3.30   11.27
  -9   6  13   -2.42   11.37
  -9   6  13    9.94   17.10
  -9   6  14    9.67   13.65
  -9   6  14   -0.31   12.70
   9  -7   0  102.49    8.12
  -9   7   0   85.33    4.80
  -9   7   0   83.08    5.85
   9  -7  -1   96.20    8.04
  -9   7   1   72.16    5.85
  -9   7   1   70.92    5.65
  -9   7   2  120.74    7.61
   9  -7  -2  124.26    8.30
   9  -7  -2   90.26    6.04
  -9   7   2  112.45    5.98
   9  -7  -3   67.74    7.23
   9  -7  -3   37.82    7.74
  -9   7   3   55.98    6.37
  -9   7   3   60.18    6.81
  -9   7   4    0.43    4.96
   9  -7  -4    1.30    6.60
  -9   7   4   -7.11    8.76
   9  -7  -5    9.98    6.84
  -9   7   5    7.09    5.48
  -9   7   5    5.89    6.72
  -9   7   6    8.20    7.26
  -9   7   6    2.14    6.11
   9  -7  -6    3.15    9.46
   9  -7  -7   77.04    7.74
  -9   7   7   79.38    8.65
  -9   7   7   83.62    7.70
  -9   7   8   70.17    8.42
  -9   7   8   72.10    9.32
   9  -7  -8   64.83    8.06
  -9   7   9   63.18    9.99
  -9   7   9   62.32   12.43
   9  -7  -9   47.46    7.94
   9  -7 -10    0.97    7.36
  -9   7  10  -14.79   14.37
  -9   7  10    0.11   13.02
  -9   7  11   -2.65   11.36
  -9   7  11   10.98   14.25
  -9   7  12   -2.00   11.05
  -9   7  12   -5.23   11.95
  -9   7  13   25.09   13.19
  -9   7  13   22.05   12.70
  -9   8   0    0.82    6.57
   9  -8   0    4.07    7.06
  -9   8   0    2.06    3.47
  -9   8   1  370.69   23.11
  -9   8   1  407.35   21.06
   9  -8  -1  459.55   23.20
  -9   8   2   -4.53    5.67
  -9   8   2   -0.22    4.43
   9  -8  -2    3.34    6.90
   9  -8  -3   27.06    7.15
  -9   8   3   29.72    5.28
  -9   8   3   27.48    6.30
  -9   8   4    9.66    5.48
   9  -8  -4   18.03   10.10
  -9   8   4   14.82    9.22
  -9   8   5   45.32    7.38
   9  -8  -5   51.07    7.74
  -9   8   5   43.47    6.64
  -9   8   6    7.47    6.94
  -9   8   6   14.19    7.82
   9  -8  -6    1.96    7.09
  -9   8   7    6.49    7.45
   9  -8  -7   -1.53    7.31
  -9   8   7   -0.42    8.38
  -9   8   8   16.40    9.15
   9  -8  -8    5.12   11.01
  -9   8   8    2.44    8.49
  -9   8   9   33.05   10.56
   9  -8  -9   27.64   11.32
  -9   8   9   28.79    9.42
   9  -8 -10    1.41   11.49
  -9   8  10   12.77   10.13
  -9   8  10   -6.26   15.59
  -9   8  11   43.37   11.69
  -9   8  11   52.62   12.68
  -9   8  12    2.10   12.18
  -9   8  12    9.52   13.16
  -9   9   0    6.48    5.94
   9  -9   0   11.37    7.51
  -9   9   0    1.76    4.97
   9  -9  -1   93.28    8.63
  -9   9   1   88.33    6.96
  -9   9   1   95.23    7.66
   9  -9  -2    0.97    7.36
  -9   9   2   -1.50    7.20
  -9   9   2    1.25    5.82
   9  -9  -3   43.22    7.93
  -9   9   3   47.56    7.08
  -9   9   3   49.00    8.37
  -9   9   4   -5.53    6.99
   9  -9  -4    5.23    7.52
  -9   9   4    0.32    6.10
   9  -9  -5    6.55    7.64
  -9   9   5   -4.05    6.72
  -9   9   5    0.52    7.64
  -9   9   6    6.40    8.29
   9  -9  -6    4.48    7.87
  -9   9   6    8.40    7.66
  -9   9   7   40.52    8.91
  -9   9   7   51.80    9.58
   9  -9  -7   52.27    9.09
  -9   9   8    6.97   10.25
  -9   9   8    6.88    8.99
   9  -9  -8   13.00    8.74
   9  -9  -9   11.98    8.82
  -9   9   9   23.85   10.13
  -9   9   9   12.51   15.69
   9  -9 -10    6.62    9.11
  -9   9  10   -0.32   11.68
  -9   9  10   19.26   16.92
  -9   9  11   -0.10   12.07
   9 -10   0   -0.22   11.40
  -9  10   0   -1.78    5.23
  -9  10   0   -1.29    7.09
  -9  10   1   49.76    8.05
   9 -10  -1   48.38   11.56
  -9  10   1   41.13    8.58
  -9  10   2   89.14    7.55
  -9  10   2   90.42    9.11
   9 -10  -2  101.84    9.35
  -9  10   3   68.44    7.16
   9 -10  -3   72.51    8.94
  -9  10   3   59.15    7.66
  -9  10   4    2.42    7.67
  -9  10   4    5.65    7.35
   9 -10  -4    2.95    7.97
   9 -10  -5   -2.08    8.76
  -9  10   5    3.08    7.65
  -9  10   5    0.74    8.11
  -9  10   6   -0.64    8.48
  -9  10   6   -3.69   12.87
  -9  10   7    8.67    9.20
  -9  10   7   11.95   14.38
  -9  10   8    3.71   15.27
  -9  10   8   -0.21    9.91
  -9  10   9    5.21   11.81
  -9  10   9    6.63   16.62
  -9  10  10   -5.98   17.21
  -9  11   0    0.32    8.56
   9 -11   0   14.87   12.07
  -9  11   0   -0.11    5.70
  -9  11   1   70.71    7.06
  -9  11   1   84.65    9.71
   9 -11  -1   93.86   12.79
  -9  11   2   10.45    7.25
  -9  11   2   17.52    7.18
   9 -11  -2   18.59    8.92
  -9  11   3    8.40    7.55
  -9  11   3   11.61    7.71
   9 -11  -3   11.89    8.84
  -9  11   4   37.68    8.28
  -9  11   4   40.68    8.67
  -9  11   5    4.98   12.71
  -9  11   5   14.39    9.31
  -9  11   6   -4.34    9.85
  -9  11   6    0.63    9.51
  -9  11   7    4.32   10.33
  -9  11   8   59.63   12.63
  -9  11   9   20.78   12.28
   9 -12   0   36.50   13.72
  -9  12   0   30.72    7.25
  -9  12   1    1.49   10.54
  -9  12   1    0.53    9.77
   9 -12  -1    0.98    9.44
  -9  12   2   25.47    7.75
   9 -12  -2   39.22   10.14
  -9  12   2  155.64  171.90
  -9  12   3   16.11    8.69
  -9  12   3   15.81    8.49
  -9  12   4    7.41    9.52
  -9  12   5   10.03   10.35
  -9  12   6    6.43   14.85
  -9  12   7    4.31   16.09
   9 -13   0    5.09   10.17
  -9  13   0   12.66    8.19
  -9  13   1    6.90    8.60
   9 -13  -1   -4.24   10.33
  -9  13   2    9.64   13.14
  -9  13   3   34.89   14.17
  -9  13   4    4.22   10.45
  -9  13   5   -4.32   11.37
  -9  13   6    8.72   10.61
  -9  14   0    5.73    9.02
   9 -14   0   -1.08   11.06
  -9  14   1   -0.42    9.64
  -9  14   2    1.59   14.16
  -9  14   3   19.62   14.87
  -9  14   4    2.95    8.74
  -9  15   0   39.83   10.59
   9 -15   0   37.46   12.49
  -9  15   1    0.95   10.78
  -8 -16   8   98.73   12.97
   8  16  -9   10.23   11.85
  -8 -16   9   19.89   11.50
   8  16 -10    4.83   11.91
  -8 -16  10   -4.76   15.41
   8  16 -11    1.60   11.97
  -8 -16  11    2.38   15.39
  -8 -16  12    5.97   12.36
  -8 -16  12    8.36   10.53
  -8 -16  13   10.33   10.43
  -8 -16  13    9.13   12.43
  -8 -16  14   66.35   11.29
  -8 -16  14   80.42   13.67
  -8 -15   5    7.93   11.29
  -8 -15   6   21.28   10.96
  -8 -15   7    0.65   10.62
  -8 -15   8    0.11   10.26
   8  15  -9   19.15   10.44
  -8 -15   9   21.43   10.35
  -8 -15  10   65.22   10.65
   8  15 -10   64.61   11.04
  -8 -15  11   11.97    9.60
  -8 -15  11   17.72   10.46
  -8 -15  12   20.21   10.74
  -8 -15  12   38.29   12.39
  -8 -15  13   24.92   10.92
  -8 -15  13   26.35   13.23
  -8 -15  14   44.98   11.64
  -8 -15  14   36.26    9.53
  -8 -15  15   10.88   11.83
  -8 -15  15   12.37   13.52
  -8 -15  16    5.80   12.87
   8  14  -3   -2.97   10.14
   8  14  -3   -3.25   14.74
   8  14  -4   90.00   11.42
   8  14  -4   92.46   10.77
  -8 -14   5   25.35   14.14
  -8 -14   6    1.96    9.78
  -8 -14   7    5.74    9.53
  -8 -14   8  196.52   17.17
  -8 -14   9    7.56   12.73
   8  14  -9   -0.97    9.24
  -8 -14  10   -1.28    9.09
  -8 -14  10   -3.31   12.50
  -8 -14  11   24.36   12.28
  -8 -14  11   18.21    9.69
  -8 -14  12    5.88    8.47
  -8 -14  12   11.47    9.55
  -8 -14  13    0.83    8.38
  -8 -14  13    6.35    9.74
  -8 -14  14   54.45    9.23
  -8 -14  14   38.59   10.47
  -8 -14  15   -4.89   11.98
  -8 -14  15   -2.22   10.35
  -8 -14  16   -5.59   11.18
  -8 -14  16    6.70    9.31
  -8 -14  17   -0.21   12.55
   8  13  -1    3.77    9.58
   8  13  -1    7.20   10.80
   8  13  -2   30.30    9.85
   8  13  -2   18.15   10.26
   8  13  -3    3.48   12.99
   8  13  -3   12.17   13.04
   8  13  -4    2.94    9.04
   8  13  -4    3.98    8.68
  -8 -13   5   -0.33    8.82
  -8 -13   6  272.28   17.75
  -8 -13   7    4.76    8.55
  -8 -13   8  521.25   28.93
  -8 -13   9    4.66    8.59
  -8 -13   9    4.82    8.58
  -8 -13  10  378.14   22.44
   8  13 -10  329.22   37.63
  -8 -13  10  369.48   28.45
  -8 -13  11    1.49    8.72
  -8 -13  11   -3.72    8.05
  -8 -13  12  169.37   14.85
  -8 -13  12  181.02   12.01
  -8 -13  13   35.54   13.33
  -8 -13  13   50.74    8.70
  -8 -13  14   27.43    8.42
  -8 -13  14   33.28   10.04
  -8 -13  15   30.51   10.24
  -8 -13  15   28.80   11.79
  -8 -13  16   -2.74   10.24
  -8 -13  16    0.73    8.70
  -8 -13  17    0.74    8.95
  -8 -13  17    2.11   11.28
  -8 -13  18   -0.84   11.91
   8  12  -1    2.77    9.86
   8  12  -1   -4.64    8.63
   8  12  -2  104.16   10.80
   8  12  -2   95.86    9.77
   8  12  -3   -2.29    8.17
   8  12  -3   -0.72    8.18
   8  12  -4   68.69    8.49
   8  12  -4   66.43    8.84
   8  12  -5   21.15   10.79
   8  12  -5   25.30    7.35
   8  12  -6   30.97    7.93
   8  12  -6   22.75    6.63
   8  12  -7    8.99    5.82
   8  12  -7    9.84    7.68
  -8 -12   8   88.35    9.34
  -8 -12   8   86.88   11.62
   8  12  -8   77.80    7.28
   8  12  -9    9.96    4.93
  -8 -12   9    7.16    7.49
  -8 -12   9   12.63    8.18
  -8 -12  10    3.83    7.66
  -8 -12  10    8.47    7.85
   8  12 -10    8.46    4.33
  -8 -12  11    0.21    8.06
  -8 -12  11   -1.65    7.65
  -8 -12  12  179.09   12.03
  -8 -12  12  148.50   10.92
  -8 -12  13   10.17    7.99
  -8 -12  13    3.49   12.37
  -8 -12  14    3.02    7.91
  -8 -12  14    5.39    9.08
  -8 -12  15   -2.22    9.50
  -8 -12  15   -2.30   11.29
  -8 -12  16   -1.06   14.36
  -8 -12  16    5.88    8.82
  -8 -12  17   17.83   10.87
  -8 -12  17   17.93    9.28
  -8 -12  18   23.09   11.49
  -8 -12  18   26.92    9.54
   8  11  -1   -1.95    9.13
   8  11  -1   -3.13    7.24
   8  11  -2   62.44    8.82
   8  11  -2   60.50    7.94
   8  11  -3    3.68    7.46
   8  11  -3    1.20    6.76
   8  11  -4   37.49    7.16
   8  11  -4   38.22    7.10
   8  11  -5    4.14    6.87
   8  11  -5    0.82    6.44
   8  11  -6   75.37    8.71
   8  11  -6   65.25    7.71
   8  11  -7    1.08    6.80
  -8 -11   7   -0.65    6.58
   8  11  -7    1.95    5.23
   8  11  -8   39.37    5.04
  -8 -11   8   44.48   11.20
  -8 -11   8   43.75    9.97
  -8 -11   9    6.18    7.04
  -8 -11   9    8.80   10.76
   8  11  -9    2.48    4.03
   8  11 -10  129.79    9.36
  -8 -11  10  154.09    9.74
  -8 -11  10  131.98    9.46
  -8 -11  11   10.70   10.70
  -8 -11  11   13.66    7.55
  -8 -11  12   75.45    8.40
  -8 -11  12   67.57    8.78
  -8 -11  13    9.15   10.71
  -8 -11  13    5.60    8.24
  -8 -11  14   16.06    8.98
  -8 -11  14   22.95    7.93
  -8 -11  15    1.47    7.96
  -8 -11  15   -3.17   13.10
  -8 -11  16    3.05   11.68
  -8 -11  16    7.50   14.05
  -8 -11  17   -5.07    8.98
  -8 -11  17    0.00   10.24
  -8 -11  18   -1.38    9.23
  -8 -11  18    2.43   11.08
  -8 -11  19   13.22   14.71
  -8 -11  19   -0.84   11.91
   8  10  -1   42.72    6.71
   8  10  -1   40.70    8.51
   8  10  -2    0.22    6.20
   8  10  -2    4.71    7.06
   8  10  -3   10.95    6.65
   8  10  -3   14.85    8.63
   8  10  -4    7.27    5.94
   8  10  -4    7.76    8.52
   8  10  -5   46.92    8.10
   8  10  -5   52.53    6.76
   8  10  -6   20.12    5.34
   8  10  -6   27.52    6.50
   8  10  -7   12.97    4.63
  -8 -10   7   10.98    6.13
  -8 -10   8    3.85    6.09
  -8 -10   8    2.28   10.06
   8  10  -8    1.55    4.03
   8  10  -9    1.46    3.43
  -8 -10   9   -1.38    9.14
  -8 -10   9   -1.66    7.15
   8  10 -10   97.94    6.49
  -8 -10  10   89.75    8.16
  -8 -10  10  123.09    8.71
  -8 -10  11   39.49   10.16
  -8 -10  11   27.29    7.41
  -8 -10  12  115.54    9.21
  -8 -10  12  127.03    8.74
  -8 -10  13   14.48    7.40
  -8 -10  13   17.97    8.14
  -8 -10  14   97.04   11.62
  -8 -10  14  114.91   13.01
  -8 -10  15    7.93    8.98
  -8 -10  15    4.30    8.08
  -8 -10  16    3.58    8.22
  -8 -10  16    6.55    9.51
  -8 -10  17    8.98   14.26
  -8 -10  17    5.08   12.59
  -8 -10  18   37.52   49.74
  -8 -10  18   41.68   11.40
  -8 -10  19    6.94   10.14
  -8 -10  19   15.92   16.76
   8   9  -1   39.73    7.69
   8   9  -1   48.62   10.37
   8   9  -2  127.79    8.30
   8   9  -2  119.95    8.34
   8   9  -3    1.75    5.36
   8   9  -3    0.72    5.54
   8   9  -4  732.32   52.22
   8   9  -4  775.36   44.69
   8   9  -5   11.86    5.33
   8   9  -5   14.09    4.83
  -8  -9   6   11.78    5.51
   8   9  -6   20.94    4.64
  -8  -9   7    6.33    7.72
  -8  -9   7    9.87    6.75
   8   9  -7    7.15    3.94
  -8  -9   8  103.11   10.17
   8   9  -8   84.21    5.53
  -8  -9   8   70.08    6.71
  -8  -9   9    2.65    6.04
   8   9  -9    1.15    2.82
  -8  -9   9    1.14    6.43
   8   9 -10   60.04    3.89
  -8  -9  10   62.84    7.26
  -8  -9  10   53.75    6.88
  -8  -9  11   82.15    7.80
  -8  -9  11   87.54   10.26
  -8  -9  12   56.53   10.10
  -8  -9  12   61.22    7.72
  -8  -9  13   43.76    7.42
  -8  -9  13   28.13    7.83
  -8  -9  14    8.15    8.04
  -8  -9  14   10.90    7.33
  -8  -9  15   24.11    8.99
  -8  -9  15   13.14   10.94
  -8  -9  16    8.34    8.34
  -8  -9  16    6.13    9.41
  -8  -9  17    0.95    8.90
  -8  -9  17    2.64   14.26
  -8  -9  18   10.34   11.08
  -8  -9  18    4.15   13.73
  -8  -9  19   14.54   10.37
  -8  -9  19    8.33   11.81
   8   8  -1    3.25    4.55
   8   8  -1    2.47    6.16
   8   8  -2  358.27   24.15
   8   8  -2  346.59   24.23
   8   8  -3   -5.23    5.23
   8   8  -3    2.74    4.49
   8   8  -3    4.22    5.35
   8   8  -4   78.56    5.91
   8   8  -4   51.49    6.91
   8   8  -4   89.50    6.00
   8   8  -5    6.72    6.10
  -8  -8   5    3.91    4.78
   8   8  -5    3.58    4.67
   8   8  -6  150.73    8.64
  -8  -8   6  123.03    7.22
  -8  -8   7   16.32    8.94
  -8  -8   7   12.60    5.23
   8   8  -7   12.51    4.80
   8   8  -8   24.09    3.14
  -8  -8   8   27.39    5.52
  -8  -8   8   25.53    6.44
   8   8  -9   47.48    3.79
  -8  -8   9   49.64    6.14
  -8  -8   9   48.47    6.75
   8   8 -10   60.94    4.40
  -8  -8  10   66.70    7.17
  -8  -8  10   38.27    5.78
  -8  -8  10   59.42    6.45
  -8  -8  11   10.58    6.24
  -8  -8  11   19.88    9.37
  -8  -8  11    8.53    4.74
  -8  -8  12  172.68    9.86
  -8  -8  12  179.79    9.63
  -8  -8  13   69.79    7.85
  -8  -8  13   74.09    8.15
  -8  -8  14   17.74   10.08
  -8  -8  14   10.16    7.94
  -8  -8  15   32.48    8.89
  -8  -8  15   34.96    8.00
  -8  -8  16    0.63    8.24
  -8  -8  16   -1.27    9.20
  -8  -8  17   11.31   14.16
  -8  -8  17   13.59    8.49
  -8  -8  18    0.21   10.66
  -8  -8  18   17.38   10.13
  -8  -8  19   83.89   11.79
  -8  -8  19   77.18   12.86
  -8  -8  20   79.14   17.23
   8   7  -1   82.45    5.32
   8   7  -1  105.42    9.19
   8   7  -2  132.07    8.90
   8   7  -2   83.17    6.81
   8   7  -2  105.77    7.00
   8   7  -3   24.20    4.16
   8   7  -3   21.30    7.03
   8   7  -3   20.30    6.07
   8   7  -4   53.40    5.09
   8   7  -4   54.45    4.80
   8   7  -4   40.62    4.82
   8   7  -5    3.85    5.52
  -8  -7   5    3.57    5.95
   8   7  -5    0.21    6.39
   8   7  -6  483.29   29.42
  -8  -7   6  468.79   22.98
   8   7  -6  368.05   23.72
  -8  -7   6  508.69   22.64
  -8  -7   7    9.67    6.13
   8   7  -7   14.16    4.41
  -8  -7   7    4.25    4.68
   8   7  -8  159.59    8.53
  -8  -7   8  174.18   10.72
  -8  -7   8  160.29    7.85
  -8  -7   9   64.29    6.14
   8   7  -9   56.53    4.62
  -8  -7   9   50.43    5.79
  -8  -7   9   74.35    6.97
  -8  -7  10    0.62    8.85
  -8  -7  10    0.42    4.64
  -8  -7  10    6.87    5.50
  -8  -7  11   10.33    4.22
  -8  -7  11   12.10    6.47
  -8  -7  11   15.03    6.03
  -8  -7  12   20.65    8.89
  -8  -7  12   22.58    6.80
  -8  -7  13    7.65    9.54
  -8  -7  13    6.14    7.10
  -8  -7  14  306.20   15.59
  -8  -7  14  314.55   20.11
  -8  -7  15    1.58    7.59
  -8  -7  15   -1.27   11.96
  -8  -7  16   34.15    9.52
  -8  -7  16   31.12    8.68
  -8  -7  17    2.11   14.05
  -8  -7  17    9.35    8.72
  -8  -7  18  163.20   12.84
  -8  -7  18  140.45   13.30
  -8  -7  19   49.59   15.89
  -8  -7  19   43.43   12.33
   8   6  -1   49.17    5.55
   8   6  -1   68.49    6.22
   8   6  -1   81.36    5.53
   8   6  -2    8.52    4.48
   8   6  -2    8.27    5.02
   8   6  -2    6.84    4.98
   8   6  -3  129.07    6.69
   8   6  -3  126.43    7.92
   8   6  -3   84.70    8.17
   8   6  -4   86.28    5.33
  -8  -6   4   73.02    5.99
   8   6  -4   62.87    6.40
   8   6  -5    6.61    3.88
  -8  -6   5   12.31    5.94
  -8  -6   5    9.80    3.88
   8   6  -5   11.83    3.77
   8   6  -6  113.25    8.73
   8   6  -6  158.63    8.84
  -8  -6   6  150.30    8.45
  -8  -6   6  168.05    8.23
  -8  -6   7   84.22    5.52
  -8  -6   7   89.93    6.88
  -8  -6   7   53.31    7.78
   8   6  -7   66.08    6.95
   8   6  -7   93.44    5.37
  -8  -6   8  372.38   16.08
  -8  -6   8  363.51   15.05
   8   6  -8  366.99   20.93
  -8  -6   8  322.68   18.58
  -8  -6   9  101.42    6.56
  -8  -6   9   81.60    5.81
  -8  -6   9  110.44    7.51
  -8  -6  10    6.56    5.19
  -8  -6  10   11.48    8.76
  -8  -6  10    2.53    5.81
  -8  -6  11    7.48    3.69
  -8  -6  11    6.06    6.48
  -8  -6  11   11.97    5.61
  -8  -6  12   11.88    4.10
  -8  -6  12   17.90    6.60
  -8  -6  12   12.82    6.14
  -8  -6  13  106.56    8.27
  -8  -6  13  120.43   10.81
  -8  -6  14   32.29    7.47
  -8  -6  14   30.28    7.73
  -8  -6  15   38.52   11.08
  -8  -6  15   37.03    8.57
  -8  -6  16   94.92   10.36
  -8  -6  16  113.18    9.76
  -8  -6  17  131.37   12.58
  -8  -6  17  144.98   15.32
  -8  -6  18  292.39   21.95
  -8  -6  18  310.63   23.27
  -8  -6  19    5.69   12.12
  -8  -6  19    7.10   11.40
   8   5  -1  154.29    7.72
   8   5  -1  133.61   14.41
   8   5  -1  128.88    7.44
   8   5  -2    1.67    4.80
   8   5  -2    1.53    2.62
   8   5  -2    0.10    3.87
   8   5  -3    5.80    4.16
   8   5  -3    3.88    2.93
   8   5  -3    5.65    4.29
  -8  -5   4   11.81    4.55
   8   5  -4   13.33    3.26
   8   5  -4   15.63    3.99
   8   5  -5   25.56    4.94
  -8  -5   5   28.13    5.03
   8   5  -5   20.93    4.84
  -8  -5   5   39.75    8.14
  -8  -5   6    4.35    3.71
   8   5  -6    4.63    2.84
  -8  -5   6    5.32    5.53
  -8  -5   6    3.27    4.95
   8   5  -6    2.53    5.16
  -8  -5   7   35.89    7.07
   8   5  -7   33.46    8.87
  -8  -5   7   50.75    6.13
   8   5  -7   52.56    4.42
  -8  -5   7   54.94    8.24
  -8  -5   8   62.56    9.51
   8   5  -8   39.96    6.98
  -8  -5   8   52.87    5.08
  -8  -5   8   63.10    6.57
  -8  -5   9   69.00    6.68
  -8  -5   9   63.72    5.51
  -8  -5   9   49.13    4.86
  -8  -5  10   21.20    3.90
  -8  -5  10   32.42    5.30
  -8  -5  10   41.48    8.99
  -8  -5  11    8.52    3.26
  -8  -5  11   15.79    6.49
  -8  -5  11   15.90    5.51
  -8  -5  12  123.29    8.39
  -8  -5  12  127.25    8.06
  -8  -5  13    6.10    2.31
  -8  -5  13    5.46    6.82
  -8  -5  13    8.58    6.88
  -8  -5  14  179.82   12.50
  -8  -5  14  171.48   10.76
  -8  -5  15   29.27    8.03
  -8  -5  15   25.38    8.25
  -8  -5  16   14.69    9.09
  -8  -5  16   13.26   12.20
  -8  -5  17  291.90   17.75
  -8  -5  17  244.64   17.53
  -8  -5  18    7.48   11.17
  -8  -5  18   12.97   24.66
  -8  -5  19  155.07   14.75
  -8  -5  19  160.14   14.04
   8   4  -1   87.51    5.66
   8   4  -1   95.62    6.28
   8   4  -1   98.63    7.25
   8   4  -2   45.06    6.60
   8   4  -2   29.63    3.39
   8   4  -2   28.95    3.46
   8   4  -3  139.68    9.68
   8   4  -3  163.20    8.00
  -8  -4   3  145.66    6.24
   8   4  -4   50.03    4.00
  -8  -4   4   53.26    3.66
  -8  -4   4   68.86    6.06
   8   4  -4   50.44    4.22
   8   4  -5   19.73    4.43
  -8  -4   5   27.21    4.57
   8   4  -5   41.10   10.22
  -8  -4   5   16.19    7.62
   8   4  -6   12.58    5.07
  -8  -4   6   14.16    4.86
   8   4  -6   25.46   43.55
  -8  -4   6   19.77    3.70
  -8  -4   6   25.16    5.53
   8   4  -7   60.46    4.87
  -8  -4   7   77.39    6.48
  -8  -4   7   74.15    7.09
  -8  -4   7   80.56    6.24
  -8  -4   8   82.88    5.61
  -8  -4   8  105.61    7.11
  -8  -4   8   92.30    6.88
   8   4  -8   74.55    5.62
  -8  -4   9   60.49    6.99
  -8  -4   9   66.46    6.69
  -8  -4   9   56.13    4.54
  -8  -4  10   18.41    5.05
  -8  -4  10   34.71    8.89
  -8  -4  10   28.61    5.30
  -8  -4  11  166.03    8.80
  -8  -4  11  131.39   12.19
  -8  -4  12    9.85    6.70
  -8  -4  12   14.08    2.94
  -8  -4  12   18.75    8.69
  -8  -4  13   91.57    7.94
  -8  -4  13   98.80    8.30
  -8  -4  14    5.18    7.40
  -8  -4  14    7.48   10.43
  -8  -4  15    2.11    7.93
  -8  -4  15    8.36    8.25
  -8  -4  16    1.91    8.82
  -8  -4  16    0.21    8.98
  -8  -4  17   31.43   10.34
  -8  -4  17   31.20   10.15
  -8  -4  18    6.32   11.59
  -8  -4  18   12.90   15.48
  -8  -4  19  132.85   14.52
  -8  -4  19  131.34   18.50
   8   3  -1  279.82   15.24
   8   3  -1  266.35   10.32
   8   3  -1  235.48   20.07
   8   3  -2  522.78   30.78
   8   3  -2  557.83   21.32
   8   3  -2  498.29   30.45
  -8  -3   3    1.74    2.17
  -8  -3   3    2.30    5.13
   8   3  -3    2.00    2.95
   8   3  -3   -3.37    5.38
  -8  -3   4   28.70    2.78
  -8  -3   4   34.52    5.44
   8   3  -4   34.16    5.06
   8   3  -4   26.52    3.70
  -8  -3   5  128.23    8.58
   8   3  -5  113.14    7.84
   8   3  -5  153.71    7.28
  -8  -3   5  125.34    7.52
  -8  -3   5  138.48    7.33
  -8  -3   6    9.84    4.55
  -8  -3   6   11.82    5.23
   8   3  -6    5.72    4.88
  -8  -3   6    7.29    3.17
  -8  -3   7  214.36    9.23
  -8  -3   7  198.85    9.64
   8   3  -7  177.43   11.16
  -8  -3   7  193.61   11.12
  -8  -3   8   17.88    7.84
   8   3  -8   12.97    4.68
  -8  -3   8   12.56    4.12
  -8  -3   8   12.61    4.24
  -8  -3   9  147.93    7.64
  -8  -3   9  156.96    8.27
  -8  -3   9  126.74    9.16
  -8  -3  10   59.13    7.74
  -8  -3  10   57.47    6.69
  -8  -3  11   41.20    6.59
  -8  -3  11   40.20    3.78
  -8  -3  11   35.17    8.16
  -8  -3  12   12.88    6.91
  -8  -3  12   13.23    6.14
  -8  -3  13   34.14    7.67
  -8  -3  13   34.92    7.20
  -8  -3  14   50.44    8.04
  -8  -3  14   61.79   11.39
  -8  -3  15   57.10    9.11
  -8  -3  15   51.97    8.66
  -8  -3  16   -5.17    9.18
  -8  -3  16    3.51    9.27
  -8  -3  17    1.93   10.17
  -8  -3  17    1.37   10.12
  -8  -3  18   14.98   10.77
  -8  -3  18   12.63   11.89
  -8  -3  19   -3.99   12.71
  -8  -3  19   -1.52   13.11
   8   2  -1  130.02    6.99
   8   2  -1  153.06    7.07
   8   2  -1  127.86    6.13
   8   2  -2  184.89    8.99
  -8  -2   2  197.32    8.93
   8   2  -2  188.58    9.21
   8   2  -2  192.60    7.93
  -8  -2   3  428.02   20.61
   8   2  -3  428.16   17.39
   8   2  -3  445.59   20.29
  -8  -2   3  444.46   17.87
  -8  -2   4  106.48    6.78
  -8  -2   4  121.95    8.39
  -8  -2   4  117.74    5.20
   8   2  -4  106.63    5.84
  -8  -2   5    1.58    2.54
  -8  -2   5    5.82    7.41
  -8  -2   5    0.42    4.82
   8   2  -5    3.18    2.76
  -8  -2   6   25.26    4.65
   8   2  -6   22.54    3.51
  -8  -2   6   30.67    5.34
  -8  -2   6   26.77    3.28
  -8  -2   7  388.50   18.77
  -8  -2   7  347.46   19.22
  -8  -2   7  438.58   16.47
   8   2  -7  370.40   20.04
  -8  -2   8    0.00    3.89
   8   2  -8    1.49    4.59
  -8  -2   8    4.70    5.64
  -8  -2   8    3.81    4.03
  -8  -2   9   28.18    8.25
  -8  -2   9   24.84    4.53
  -8  -2   9   30.20    6.68
  -8  -2  10   94.98    7.21
  -8  -2  10   79.87    8.16
  -8  -2  10   83.19    4.20
  -8  -2  11  116.92   10.25
  -8  -2  11  108.87    7.31
  -8  -2  12    0.00    7.02
  -8  -2  12    2.86    6.25
  -8  -2  13   22.96    7.09
  -8  -2  13   27.01    7.57
  -8  -2  14   14.48    7.61
  -8  -2  14    9.92    8.13
  -8  -2  15   22.81    8.45
  -8  -2  15   29.40    9.13
  -8  -2  16   20.56    9.81
  -8  -2  16   16.33   13.98
  -8  -2  17   30.75   15.37
  -8  -2  17   25.13   14.93
  -8  -2  18    4.31   11.98
  -8  -2  18   12.75   11.99
  -8  -2  19   -8.15   13.58
  -8  -1   1  116.35    6.62
  -8  -1   1  109.57    6.72
   8   1  -1  118.93    6.45
   8   1  -2  573.82   29.38
  -8  -1   2  552.19   21.59
   8   1  -2  527.85   28.79
  -8  -1   2  502.93   26.00
  -8  -1   2  465.62   24.61
  -8  -1   3  247.65   11.57
  -8  -1   3  222.47    9.70
   8   1  -3  236.03   11.62
  -8  -1   3  219.04   10.54
  -8  -1   3  203.18   12.29
  -8  -1   4   55.85    7.30
  -8  -1   4   67.55    5.56
  -8  -1   4   61.05    3.70
   8   1  -4   66.46    4.26
  -8  -1   4   53.68    4.32
  -8  -1   5  343.94   20.62
  -8  -1   5  417.01   15.25
   8   1  -5  351.83   17.83
  -8  -1   5  377.15   17.85
  -8  -1   5  397.44   20.97
  -8  -1   6    1.90    6.21
  -8  -1   6    0.52    7.01
  -8  -1   6   -1.69    3.80
   8   1  -6   -1.71    4.70
  -8  -1   6   -0.42    3.07
   8   1  -7    0.21    4.06
  -8  -1   7    2.01    3.48
  -8  -1   7    0.00    3.60
  -8  -1   7    1.46    5.12
  -8  -1   8  112.42    6.36
  -8  -1   8  134.62    5.79
  -8  -1   8  136.04    6.88
  -8  -1   8  129.79    9.29
   8   1  -8   99.23    7.71
  -8  -1   9  341.63   19.88
  -8  -1   9  375.18   20.63
  -8  -1   9  344.39   13.81
  -8  -1   9  367.13   15.77
  -8  -1  10   94.96    9.80
  -8  -1  10   85.15    5.82
  -8  -1  10   89.75    8.27
  -8  -1  11   73.83    6.89
  -8  -1  11   84.39    7.73
  -8  -1  12   42.12    7.54
  -8  -1  12   28.05    6.78
  -8  -1  13   24.65    7.30
  -8  -1  13   33.67    7.89
  -8  -1  14    3.49    7.82
  -8  -1  14   10.68    8.67
  -8  -1  15   16.46    8.86
  -8  -1  15   21.49    9.79
  -8  -1  16    0.00    9.90
  -8  -1  16   -3.53    9.85
  -8  -1  17    4.31   10.73
  -8  -1  17   -0.11   10.98
  -8  -1  18   -1.26   17.95
  -8  -1  18   11.59   13.54
  -8   0   1  612.94   26.99
  -8   0   1  516.77   26.18
  -8   0   2   25.01    4.73
   8   0  -2   30.11    1.72
  -8   0   2   30.48    1.62
  -8   0   2   28.91    4.64
  -8   0   3  145.92    6.03
  -8   0   3  149.29    6.67
   8   0  -3  172.95    7.83
   8   0  -3  184.20    8.90
  -8   0   3  165.31    8.63
  -8   0   3  126.85    8.46
  -8   0   4    3.49    3.07
   8   0  -4    4.39    2.46
  -8   0   4    4.43    4.85
  -8   0   4    3.07    3.70
   8   0  -4   10.57    4.33
  -8   0   4    1.68    4.72
  -8   0   5  184.32    7.97
  -8   0   5  155.25   10.10
   8   0  -5  164.66    7.94
  -8   0   5  168.03    7.53
  -8   0   5  175.10    8.59
   8   0  -5  191.64    8.58
   8   0  -6    0.53    3.81
  -8   0   6    2.97    4.45
   8   0  -6    0.21    3.54
  -8   0   6    2.75    2.97
  -8   0   6    0.21    3.68
  -8   0   6    4.59    4.90
   8   0  -7  381.19   21.51
  -8   0   7  383.09   15.55
   8   0  -7  333.55   22.34
  -8   0   7  364.26   20.91
  -8   0   7  376.12   17.41
  -8   0   7  379.33   15.74
  -8   0   8  200.02    8.50
  -8   0   8  200.90   10.62
   8   0  -8  160.63   10.65
  -8   0   8  215.94    9.48
  -8   0   8  207.26    8.77
   8   0  -8  190.22   10.60
   8   0  -9  414.13   22.36
  -8   0   9  411.88   17.65
  -8   0   9  410.90   21.16
  -8   0   9  466.76   17.42
   8   0 -10   -2.64    3.28
  -8   0  10    1.27    5.41
  -8   0  10   -4.27    6.35
  -8   0  10   -0.32    2.02
  -8   0  11   18.65    6.25
  -8   0  11   12.53    6.69
   8   0 -11   14.98    4.33
   8   0 -12   48.81    4.21
  -8   0  12   55.70    7.97
  -8   0  12   52.10    7.31
  -8   0  13   33.10    8.54
  -8   0  13   31.63    7.72
  -8   0  14   24.82    8.13
  -8   0  14   23.75    9.22
  -8   0  15   27.42    9.70
  -8   0  15   30.08    9.28
  -8   0  16   27.04   10.84
  -8   0  16   28.63   10.74
  -8   0  17   40.16   16.52
  -8   0  17   44.22   11.98
  -8   0  18   13.58   14.01
  -8   0  18   -3.67   12.37
  -8   1   0 1761.78   93.24
  -8   1   1    3.49    4.76
   8  -1  -1    3.70    4.97
  -8   1   1   -2.84    6.00
   8  -1  -2  191.60    8.27
  -8   1   2  186.80    8.12
   8  -1  -2  180.68    8.29
  -8   1   2  176.09    9.30
  -8   1   2  162.01    7.84
  -8   1   3  182.81    9.04
   8  -1  -3  180.14    8.06
  -8   1   3  160.46    9.58
  -8   1   3  182.46    9.54
   8  -1  -3  188.40    8.81
  -8   1   3  178.83    7.84
  -8   1   4    7.25    5.47
  -8   1   4    2.72    4.60
   8  -1  -4    3.71    4.24
   8  -1  -4    2.04    2.58
  -8   1   4    1.80    2.33
  -8   1   4    2.65    6.57
  -8   1   5    0.83    4.79
   8  -1  -5   -2.55    4.03
  -8   1   5    1.68    3.98
  -8   1   5    3.18    5.19
  -8   1   5    1.70    3.92
   8  -1  -5    0.97    4.52
  -8   1   6   63.55    4.59
   8  -1  -6   65.00    6.03
  -8   1   6   60.51    4.36
  -8   1   6   71.37    5.41
   8  -1  -6   65.41    4.89
  -8   1   6   74.40    5.93
  -8   1   7    7.68    7.57
   8  -1  -7    8.92    5.52
  -8   1   7    5.84    3.93
  -8   1   7    9.46    3.43
  -8   1   7    4.24    4.35
   8  -1  -7    7.76    4.74
  -8   1   8  280.95   12.16
   8  -1  -8  286.80   14.48
  -8   1   8  284.69   11.50
  -8   1   8  276.52   13.42
  -8   1   9  205.58   10.64
  -8   1   9  224.74   11.44
   8  -1  -9  204.30   10.54
  -8   1  10   -1.46    6.35
   8  -1 -10    2.65    3.61
  -8   1  10    2.65    5.73
   8  -1 -11  199.42   11.47
  -8   1  11  198.23   12.96
  -8   1  11  217.61   14.45
  -8   1  12   10.72    7.78
   8  -1 -12   11.43    3.07
  -8   1  12   13.98    7.10
  -8   1  13   -1.69    8.77
  -8   1  13    3.38    7.61
  -8   1  14   29.02    8.72
  -8   1  14   24.91    8.97
  -8   1  15    4.95    9.80
  -8   1  15   -0.64   14.01
  -8   1  16    2.48   10.87
  -8   1  16    3.68   10.83
  -8   1  17    3.25   17.93
  -8   1  17   -0.87   11.91
  -8   2   0  310.33   14.58
   8  -2   0  313.16   14.09
  -8   2   1  152.04    7.27
   8  -2  -1  170.62    8.06
  -8   2   1  162.37    9.43
  -8   2   1  172.99    8.01
  -8   2   1  160.67    7.80
  -8   2   1  157.51    6.49
  -8   2   2  124.38    6.73
   8  -2  -2  130.63    6.90
  -8   2   2  125.65    4.67
  -8   2   2  123.59    6.41
  -8   2   2  101.44    8.16
   8  -2  -2  119.97    6.68
  -8   2   3   -0.94    4.39
  -8   2   3    3.87    4.50
   8  -2  -3    3.29    4.56
   8  -2  -3    1.18    3.12
  -8   2   3    0.00    2.86
  -8   2   3   -0.74    6.35
  -8   2   4  638.13   33.00
  -8   2   4  722.24   29.41
  -8   2   4  696.71   27.24
   8  -2  -4  660.74   31.98
   8  -2  -4  711.15   26.33
  -8   2   4  664.15   32.68
   8  -2  -5  126.10    6.40
  -8   2   5  126.78    7.16
  -8   2   5  124.02    6.04
  -8   2   5  112.09    7.00
   8  -2  -5  113.99    7.76
  -8   2   5  120.85    5.44
   8  -2  -6  198.90   11.63
  -8   2   6  219.62   10.90
  -8   2   6  207.39    9.19
  -8   2   6  217.69    9.96
  -8   2   6  198.61   10.93
   8  -2  -6  191.49   10.26
   8  -2  -7   14.58    7.56
  -8   2   7   20.58    5.59
  -8   2   7   18.01    4.26
   8  -2  -7   14.29    4.27
  -8   2   8  209.83   11.10
  -8   2   8  185.24    8.65
   8  -2  -8  206.21    9.73
  -8   2   9   39.99    9.04
  -8   2   9   26.18    5.75
   8  -2  -9   26.03    4.37
   8  -2 -10   11.51    4.05
  -8   2  10   15.33    9.49
  -8   2  10   12.65    6.16
  -8   2  11  153.31    9.86
  -8   2  11  145.34   11.36
   8  -2 -11  136.14    8.00
  -8   2  12   -0.21    8.43
   8  -2 -12    4.04    3.72
  -8   2  12    0.00    7.31
  -8   2  13   23.14   11.84
  -8   2  13   19.29    8.59
  -8   2  14   12.05   13.12
  -8   2  14    7.59    9.38
  -8   2  15   18.93   10.41
  -8   2  15    9.87   10.41
  -8   2  16   16.51   11.66
  -8   2  16    3.46   11.54
  -8   2  17    9.73   13.08
  -8   2  17    5.75   20.41
  -8   3   0  715.80   25.64
   8  -3   0  672.55   30.15
  -8   3   0  675.80   26.80
  -8   3   1   62.92    5.75
  -8   3   1   55.52    4.02
   8  -3  -1   60.58    5.84
  -8   3   1   60.46    2.76
  -8   3   1   62.79    4.92
  -8   3   2    0.21    2.45
  -8   3   2   -4.48    6.67
   8  -3  -2    1.17    4.89
  -8   3   2   -4.48    4.17
  -8   3   2    0.00    4.55
   8  -3  -2   -0.11    2.59
  -8   3   3   70.28    4.28
  -8   3   3   68.04    5.40
  -8   3   3   69.40    5.41
   8  -3  -3   75.66    5.75
   8  -3  -3   64.79    3.66
  -8   3   3   62.41    5.29
  -8   3   4  157.38    8.09
  -8   3   4  170.86    9.01
  -8   3   4  145.33    7.63
   8  -3  -4  159.12    7.97
   8  -3  -4  176.00    7.80
  -8   3   4  170.33    7.08
  -8   3   5  112.35    6.72
   8  -3  -5  116.72    7.80
  -8   3   5  110.67    5.58
   8  -3  -5  111.36    7.34
   8  -3  -6  117.40    7.13
   8  -3  -6  130.81    8.35
  -8   3   6  133.94    6.65
  -8   3   6  138.64    7.96
  -8   3   7  136.06    8.28
   8  -3  -7  129.68    6.66
  -8   3   7  143.19    7.18
   8  -3  -8   26.15    6.43
  -8   3   8   23.05    5.44
  -8   3   8   25.49    6.32
  -8   3   9   -1.35    6.76
   8  -3  -9    0.21    4.39
  -8   3   9   -0.32    5.75
  -8   3  10    9.30    7.42
  -8   3  10   15.30    6.59
   8  -3 -10    9.85    4.39
   8  -3 -11   -2.35    4.27
  -8   3  11    2.10    8.20
  -8   3  11    2.55    7.21
  -8   3  12   26.64    8.35
  -8   3  12   33.64   11.64
  -8   3  13   79.65   10.11
  -8   3  13   95.94   10.04
  -8   3  14    9.90    9.79
  -8   3  14    4.17   10.16
  -8   3  15   11.66   10.71
  -8   3  15    6.78   11.41
  -8   3  16   13.19   17.59
  -8   3  16   10.71   17.42
  -8   4   0   11.06    3.86
  -8   4   0   14.25    5.20
  -8   4   0    7.25    1.49
   8  -4   0    8.49    5.31
  -8   4   0    8.69    1.61
  -8   4   1   20.54    7.26
  -8   4   1   19.51    2.71
   8  -4  -1   24.76    5.31
  -8   4   1   21.90    4.26
  -8   4   1   18.67    2.58
  -8   4   2  326.75   16.81
  -8   4   2  341.97   15.77
   8  -4  -2  356.55   12.83
  -8   4   2  384.62   18.46
   8  -4  -2  313.55   22.09
  -8   4   3   28.64    4.84
   8  -4  -3   28.79    4.51
  -8   4   3   23.64    4.96
  -8   4   3   24.33    4.20
   8  -4  -3   32.45    5.34
  -8   4   4    3.44    4.73
  -8   4   4    4.53    4.84
   8  -4  -4    5.46    4.81
   8  -4  -4    1.61    5.27
  -8   4   5   32.73    5.56
   8  -4  -5   34.20    5.15
  -8   4   5   24.38    4.08
   8  -4  -5   25.65   12.07
  -8   4   6  504.98   31.30
   8  -4  -6  541.46   24.48
   8  -4  -6  449.57   25.41
  -8   4   6  496.55   23.23
  -8   4   7   60.54    5.78
   8  -4  -7   65.20    7.54
  -8   4   7   57.50    6.62
  -8   4   8  164.81   10.82
   8  -4  -8  161.07    9.72
  -8   4   8  122.09   10.04
  -8   4   9    2.13    6.28
   8  -4  -9    6.24    6.67
  -8   4   9    0.00    7.20
  -8   4  10   45.11    8.29
   8  -4 -10   31.29    6.88
  -8   4  10   30.05    7.22
   8  -4 -11   27.79    7.08
  -8   4  11   24.57   11.02
  -8   4  11   23.42   11.39
  -8   4  12   -3.91    8.56
  -8   4  12    1.38    8.81
  -8   4  13    7.90    9.48
  -8   4  13   16.86   13.55
  -8   4  14   29.84   10.72
  -8   4  14   32.08   11.48
  -8   4  15    5.97   11.63
  -8   4  15   12.95   17.05
  -8   4  16   -2.82   14.32
  -8   5   0   94.31    5.49
  -8   5   0   89.44    6.38
  -8   5   0  108.34    6.83
  -8   5   0  102.41    5.10
   8  -5   0  104.68    8.93
  -8   5   1    2.38    3.25
  -8   5   1    2.16    4.12
  -8   5   1    1.51    3.35
   8  -5  -1    6.28    5.43
   8  -5  -2   21.85    4.31
  -8   5   2   30.50    4.33
  -8   5   2   26.39    4.62
   8  -5  -2   26.48    5.55
   8  -5  -3    1.18    5.15
  -8   5   3    2.05    3.35
   8  -5  -3    4.39    5.14
  -8   5   3    1.44    4.72
   8  -5  -4    8.81    4.30
  -8   5   4   15.51    5.39
  -8   5   4   14.79    5.03
   8  -5  -4   21.37    7.41
   8  -5  -5   62.80    5.71
   8  -5  -5   80.33    6.15
  -8   5   5   70.64    6.29
  -8   5   5   75.10    5.49
  -8   5   6  596.70   33.04
   8  -5  -6  587.97   24.85
  -8   5   6  578.13   25.82
  -8   5   7   19.24    5.66
   8  -5  -7   26.70    5.51
  -8   5   7   33.93    6.75
  -8   5   8   20.46    8.74
  -8   5   8   20.33    7.19
   8  -5  -8   27.15    5.52
  -8   5   9   31.89    9.57
   8  -5  -9   22.05    7.57
  -8   5   9   31.64   10.90
  -8   5  10   75.31    8.75
  -8   5  10   67.09    8.27
   8  -5 -10   65.30    8.21
  -8   5  11    8.89   12.18
   8  -5 -11   16.36    7.75
  -8   5  11   11.20    8.35
  -8   5  12   31.20    9.49
  -8   5  12   31.30    9.69
  -8   5  13   39.84   10.62
  -8   5  13   51.06   11.45
  -8   5  14   -1.15   11.22
  -8   5  14    2.69   11.84
  -8   5  15   -0.22   13.52
  -8   5  15  -10.35   12.33
  -8   6   0  231.44   18.82
  -8   6   0  274.39   11.25
  -8   6   0  245.49   12.72
   8  -6   0  256.16   12.81
  -8   6   1    8.31    3.24
  -8   6   1    8.81    4.30
   8  -6  -1   13.24    5.66
  -8   6   1   10.61    4.12
  -8   6   2  118.85    6.50
   8  -6  -2   90.73    7.64
  -8   6   2  109.49    6.27
   8  -6  -2  132.48    7.51
  -8   6   3    0.82    6.88
   8  -6  -3    3.11    6.01
   8  -6  -3   -3.01    7.84
  -8   6   3   -2.26    5.28
   8  -6  -4   -0.21    4.73
   8  -6  -4    3.88    7.76
  -8   6   4    8.55    5.36
  -8   6   4   -1.07    6.13
  -8   6   5    7.24    5.89
   8  -6  -5    8.76    5.62
  -8   6   5   13.51    5.04
   8  -6  -6    4.23    5.74
  -8   6   6   10.37    5.45
  -8   6   6    6.43    6.43
   8  -6  -7   21.38    8.25
  -8   6   7   29.11    6.29
  -8   6   7   31.17    7.19
  -8   6   8   24.30    7.44
   8  -6  -8   28.99    6.08
  -8   6   8   38.17    6.91
  -8   6   9   21.10    7.42
  -8   6   9   23.47    7.89
   8  -6  -9   15.62    6.18
  -8   6  10    9.62    8.25
  -8   6  10    2.33    7.93
   8  -6 -10    7.14    6.28
   8  -6 -11   38.94    6.69
  -8   6  11   56.09    9.81
  -8   6  11   41.67   13.71
  -8   6  12    0.32    9.99
  -8   6  12   -6.20   10.68
  -8   6  13   -9.13   11.70
  -8   6  13    0.52   10.69
  -8   6  14    1.67   12.34
  -8   6  14    3.45   12.51
  -8   7   0   42.43    5.29
  -8   7   0   37.22    3.89
  -8   7   0   39.46    4.41
   8  -7   0   42.77    6.40
  -8   7   1    3.13    3.45
  -8   7   1   -1.64    4.31
  -8   7   1    2.69    5.38
   8  -7  -1    1.39    5.99
   8  -7  -2   88.68    5.91
  -8   7   2  120.71    7.12
   8  -7  -2  140.61    7.76
  -8   7   3    6.01    6.12
  -8   7   3    4.75    5.26
   8  -7  -3    1.82    4.83
   8  -7  -3    0.00    5.82
  -8   7   4   10.39    4.93
   8  -7  -4   15.04    6.17
  -8   7   4    4.35    5.70
  -8   7   5   12.06    8.73
  -8   7   5    3.42    5.34
   8  -7  -5    6.40    6.19
  -8   7   6    8.66    6.68
  -8   7   6    1.92    5.97
  -8   7   7   41.19    7.55
  -8   7   7   36.77    7.02
  -8   7   8   15.26    7.21
  -8   7   8   -2.32   10.84
  -8   7   9   21.78    8.67
  -8   7   9   17.12    7.93
  -8   7  10   -2.95    8.96
  -8   7  10   -0.21    9.56
  -8   7  11   -4.48   10.56
  -8   7  11    0.74    9.88
  -8   7  12   15.54   16.39
  -8   7  12    5.35   11.11
  -8   7  13    9.41   16.52
  -8   8   0  199.08   18.10
  -8   8   0  286.71   12.54
   8  -8   0  295.50   14.38
  -8   8   0  248.28   12.81
  -8   8   1    6.55    4.73
  -8   8   1   -0.93    6.52
   8  -8  -1    1.39    6.22
  -8   8   1    2.79    5.79
  -8   8   2   -0.86    4.39
   8  -8  -2    5.28    6.36
  -8   8   2   -0.31    5.08
  -8   8   3    8.94    5.72
   8  -8  -3    9.09    6.49
  -8   8   3    6.52    4.92
  -8   8   4   10.77    7.68
  -8   8   4    8.34    6.15
  -8   8   5    5.75    5.96
  -8   8   5    1.99    6.49
  -8   8   6  174.93   13.98
  -8   8   6  183.21    9.70
  -8   8   7   38.54    7.73
  -8   8   7   65.43   11.38
  -8   8   8    0.53    8.67
  -8   8   8   -0.53    7.82
  -8   8   9   34.71    9.87
  -8   8   9   32.35    9.38
  -8   8  10  120.52   12.05
  -8   8  10  121.08   15.05
  -8   8  11   10.69   15.41
  -8   8  11    5.13   11.55
  -8   8  12    1.15   11.82
   8  -9   0  133.74    8.91
  -8   9   0  125.60    6.64
  -8   9   0  130.51    6.69
  -8   9   1    1.07    6.62
   8  -9  -1   -6.56    6.88
  -8   9   1    3.34    5.22
  -8   9   2  123.92    8.11
   8  -9  -2  123.88    8.77
  -8   9   2  125.66   10.89
  -8   9   3   34.25    5.96
  -8   9   3   43.50    6.40
  -8   9   4   29.63    6.93
  -8   9   4   32.07    8.81
  -8   9   5   21.80    7.27
  -8   9   5   20.98    6.68
  -8   9   6   21.78    7.30
  -8   9   6   21.33    8.13
  -8   9   7    3.17    8.13
  -8   9   7    4.45    8.68
  -8   9   8   71.49   13.38
  -8   9   8   61.90    9.98
  -8   9   9   15.98   10.54
  -8   9   9   10.82    9.98
  -8   9  10   22.11   10.90
  -8   9  11   23.63   12.02
  -8  10   0   49.34    7.49
  -8  10   0   42.77    5.53
   8 -10   0   36.80    7.62
  -8  10   1    1.91    5.42
   8 -10  -1   -4.20    7.22
  -8  10   1    0.21    5.59
  -8  10   2    1.06    5.73
  -8  10   2    1.90    6.12
  -8  10   3   56.91    9.71
  -8  10   3   46.52    9.22
  -8  10   4   32.48    6.98
  -8  10   4   35.31   10.47
  -8  10   5   -5.19    7.83
  -8  10   5    2.11    7.50
  -8  10   6  122.07   10.08
  -8  10   6  115.51   12.88
  -8  10   7   -0.53    9.46
  -8  10   7   -0.11    8.62
  -8  10   8    4.93    9.87
  -8  10   9    3.98   11.00
  -8  10  10    8.99   17.87
  -8  11   0   -1.49    5.31
   8 -11   0    0.21    7.85
  -8  11   0   -1.48    5.73
  -8  11   1    0.85    8.69
  -8  11   1    6.58    5.95
  -8  11   2   93.08    7.54
  -8  11   2   81.24    7.73
  -8  11   3    9.55    7.22
  -8  11   3    9.08    7.08
  -8  11   4   65.84    8.50
  -8  11   4   66.85   11.71
  -8  11   5   33.58    8.74
  -8  11   6   57.58    9.46
  -8  11   7   20.77   14.79
  -8  11   8   65.64   11.63
  -8  11   9   44.41   13.27
  -8  12   0  340.37   19.10
  -8  12   1   -5.18    7.08
  -8  12   2    4.33   10.87
  -8  12   3    2.74    8.11
  -8  12   4   61.73    9.37
  -8  12   5   51.87   10.40
  -8  12   6   45.60   10.91
  -8  12   7    0.00   10.99
  -8  12   8   11.80   16.61
  -8  13   0   87.12    8.98
  -8  13   1  110.18    9.82
  -8  13   2   72.85   13.06
  -8  13   3   -4.62    9.56
  -8  13   4  318.27   28.30
  -8  13   5   14.88   15.40
  -8  13   6    5.02   11.09
  -8  14   0   75.38    9.81
  -8  14   1   -1.16   13.47
  -8  14   2   -1.58   10.19
  -8  14   3  114.88   12.19
  -8  14   4   69.24   11.74
  -8  14   5   -0.63   11.92
  -8  15   0   12.42   10.21
  -8  15   1   -7.04   15.13
  -8  15   2   -4.72   11.33
  -8  15   3   20.11   10.89
  -8  16   0   -5.99   11.46
  -7 -17   9    4.39   17.55
   7  17 -10   22.85   12.60
  -7 -17  10   14.30   11.09
   7  17 -11   28.66   12.68
  -7 -17  11   22.04   10.76
   7  17 -12   75.04   13.61
  -7 -17  12   70.54   11.18
  -7 -17  12   90.56   13.93
  -7 -17  13    7.11   13.26
  -7 -16   5   22.90   11.61
  -7 -16   6    0.97   11.19
  -7 -16   7  138.01   13.55
  -7 -16   8   23.18   11.05
  -7 -16   9   41.74   11.13
   7  16 -10   16.54   10.89
  -7 -16  10    8.70    9.73
  -7 -16  11   93.79   10.66
  -7 -16  11   93.89   12.14
   7  16 -11   95.70   12.14
  -7 -16  12    5.48   13.03
  -7 -16  12    3.72   15.40
  -7 -16  13   -0.52    9.21
  -7 -16  13    1.17   11.23
  -7 -16  14   19.57   17.67
  -7 -16  14   19.31    9.03
  -7 -16  15   17.22   13.10
  -7 -15   3   64.06   16.10
  -7 -15   4   21.09   10.87
  -7 -15   5  125.85   12.51
  -7 -15   6   11.63   14.33
  -7 -15   7   63.14   10.76
  -7 -15   8    3.33    9.76
  -7 -15   9   21.39   10.06
  -7 -15  10   18.94   11.90
   7  15 -10   15.57   10.02
  -7 -15  10   25.59   10.13
  -7 -15  11   10.34    8.17
  -7 -15  11    0.53    9.89
  -7 -15  12   23.34   14.00
  -7 -15  12   20.16    8.06
  -7 -15  13   12.01    7.97
  -7 -15  13    7.62   10.38
  -7 -15  14   10.36   14.70
  -7 -15  14   12.47   11.12
  -7 -15  15    7.18   11.19
  -7 -15  15   -0.94   11.58
  -7 -15  16    5.38   12.03
  -7 -15  17   49.44   13.50
  -7 -14   1    6.40   10.67
  -7 -14   2   19.40   10.61
  -7 -14   3    7.53   10.11
  -7 -14   4   23.41    9.71
  -7 -14   5  118.52   11.34
  -7 -14   6    3.67    9.27
  -7 -14   7   27.97   12.80
  -7 -14   8   12.44    9.12
  -7 -14   9   26.07    9.30
  -7 -14   9   36.90    8.40
   7  14  -9   38.68    9.30
  -7 -14  10   10.14    8.17
  -7 -14  10    6.82    9.16
  -7 -14  11  189.68   14.60
  -7 -14  11  198.68   12.45
  -7 -14  12    0.93    7.45
  -7 -14  12   -3.71   13.24
  -7 -14  13   14.49    9.63
  -7 -14  13   17.31   10.78
  -7 -14  14    5.39   14.06
  -7 -14  14   12.49   10.61
  -7 -14  15   -1.04   10.55
  -7 -14  15    0.11   10.24
  -7 -14  16   32.08   10.98
  -7 -14  16   24.04   11.44
  -7 -14  17   -5.38   11.92
  -7 -14  18   21.18   13.07
  -7 -13   1   10.48    9.73
  -7 -13   2   21.38   13.22
  -7 -13   3   33.54    9.06
  -7 -13   4    5.19    8.54
  -7 -13   5   12.65    8.11
  -7 -13   6   -2.70    8.09
  -7 -13   7  152.93   10.44
   7  13  -8   -1.93    8.03
  -7 -13   8    9.53    8.14
  -7 -13   9  228.28   14.01
  -7 -13   9  227.14   12.08
  -7 -13  10   26.69    7.66
  -7 -13  10   16.80    8.40
  -7 -13  11  111.14    9.77
  -7 -13  11  114.69    8.91
  -7 -13  12   -0.93    7.14
  -7 -13  12   -0.42    8.68
  -7 -13  13    8.25    8.99
  -7 -13  13    7.37   10.18
  -7 -13  14   -1.98   10.22
  -7 -13  14    1.69    9.41
  -7 -13  15   28.41    9.93
  -7 -13  15   35.07   10.57
  -7 -13  16    2.10   10.83
  -7 -13  16    0.84   10.24
  -7 -13  17   -0.84   10.87
  -7 -13  17    6.86   11.40
  -7 -13  18   -0.21   11.60
  -7 -12   1   19.93    8.47
  -7 -12   2   74.63   11.96
  -7 -12   3    5.08   16.21
  -7 -12   4   -2.71    7.25
  -7 -12   5    4.87    7.36
  -7 -12   6   43.15   10.68
  -7 -12   7   13.21    7.41
  -7 -12   8   17.11    7.27
  -7 -12   9  368.88   19.95
  -7 -12   9  379.01   20.04
  -7 -12  10    4.56    7.32
  -7 -12  10    5.90    9.93
  -7 -12  11  215.76   11.68
  -7 -12  11  230.54   13.70
  -7 -12  12   16.28    6.95
  -7 -12  12   10.69    8.15
  -7 -12  13   93.89   12.80
  -7 -12  13   92.81    8.23
  -7 -12  14    4.23    8.88
  -7 -12  14    4.39    7.21
  -7 -12  15   13.63    9.51
  -7 -12  15   18.67    7.55
  -7 -12  16   -3.80    9.82
  -7 -12  16    6.11    7.48
  -7 -12  17    2.32   10.66
  -7 -12  17    8.88    7.93
  -7 -12  18    5.30    8.91
  -7 -12  18    7.80   11.18
  -7 -12  19    5.90   12.01
  -7 -11   1  144.51    9.37
  -7 -11   2    0.22    6.80
  -7 -11   3    9.64    6.71
  -7 -11   4    9.21    6.72
  -7 -11   5   29.76    9.63
  -7 -11   6   30.29    9.49
  -7 -11   7  635.37   32.34
  -7 -11   8   34.15    6.94
  -7 -11   8   48.48    7.27
  -7 -11   9   33.47    7.05
  -7 -11   9   31.99    7.01
  -7 -11  10   10.25    6.73
  -7 -11  10    2.01    9.86
  -7 -11  11    4.35    9.33
  -7 -11  11    2.12   10.05
  -7 -11  12   -6.77    7.51
  -7 -11  12   -0.21    6.44
  -7 -11  13    0.52    6.47
  -7 -11  13   -2.33    7.93
  -7 -11  14    9.84    8.46
  -7 -11  14    6.28    6.80
  -7 -11  15    1.16    9.09
  -7 -11  15    0.63    7.04
  -7 -11  16   45.86    8.02
  -7 -11  16   47.35   10.15
  -7 -11  17   53.86    8.36
  -7 -11  17   55.87   10.99
  -7 -11  18    6.59    8.39
  -7 -11  18    2.95   10.87
  -7 -11  19   26.24   12.02
   7  10  -1  325.05   20.64
   7  10  -1  335.12   24.04
  -7 -10   2    5.84    6.06
  -7 -10   3  233.34   18.14
  -7 -10   4   20.50    5.75
  -7 -10   5   22.28    8.11
  -7 -10   6    3.44    8.07
  -7 -10   7   -1.39    8.13
  -7 -10   8    7.03    5.96
  -7 -10   8    2.60    6.12
  -7 -10   8   -2.38    5.19
  -7 -10   9  957.41   52.71
  -7 -10   9  996.67   55.69
  -7 -10  10   22.92    6.33
   7  10 -10   22.40    3.73
  -7 -10  10   25.73    6.78
  -7 -10  11  136.72    8.80
  -7 -10  11  144.39    8.44
   7  10 -11  132.79    7.12
  -7 -10  12    3.07    7.20
  -7 -10  12   -0.94    6.25
  -7 -10  13  166.38   10.29
  -7 -10  13  168.68    9.75
  -7 -10  14   12.60   11.54
  -7 -10  14    8.91    6.71
  -7 -10  15   61.23   10.42
  -7 -10  15   55.23   12.70
  -7 -10  16    2.96    9.31
  -7 -10  16   10.24   10.56
  -7 -10  17    0.42   10.04
  -7 -10  17   -2.12   11.02
  -7 -10  18    6.49    8.61
  -7 -10  18   -1.69   15.20
  -7 -10  19    4.49    9.18
  -7 -10  19    7.80   11.81
   7   9  -1   30.27    7.54
   7   9  -1   25.38    6.48
   7   9  -2    5.85    5.75
   7   9  -2    1.30    5.09
   7   9  -3   18.35    5.43
   7   9  -3   17.16    7.06
  -7  -9   4   17.71    4.88
   7   9  -4   23.87    5.32
  -7  -9   5  287.01   22.04
  -7  -9   6    0.86    4.74
  -7  -9   6   -1.29    5.15
  -7  -9   7   -2.03    5.23
  -7  -9   7   -0.22    4.87
  -7  -9   8   39.15    6.23
  -7  -9   8   37.06    5.95
   7   9  -8   44.23    4.55
  -7  -9   9   -1.69    5.61
  -7  -9   9    4.05    7.27
   7   9  -9    2.29    2.39
   7   9 -10    5.76    2.62
  -7  -9  10   -5.40    8.10
  -7  -9  10   15.45    8.47
   7   9 -11  423.51   27.32
  -7  -9  11  438.03   22.72
  -7  -9  11  464.58   19.46
  -7  -9  12    0.95    6.78
  -7  -9  12    3.13    8.56
  -7  -9  13   36.02    6.70
  -7  -9  13   38.87    7.63
  -7  -9  14   47.36    7.14
  -7  -9  14   58.04    8.58
  -7  -9  15   39.17    8.89
  -7  -9  15   60.04    7.69
  -7  -9  16   88.64   13.75
  -7  -9  16   97.12    8.68
  -7  -9  17  284.25   18.83
  -7  -9  17  290.44   17.87
  -7  -9  18   12.35   14.99
  -7  -9  18   -7.56   12.36
  -7  -9  19   61.77   12.44
  -7  -9  19   67.19   10.28
  -7  -9  20   19.46   15.05
   7   8  -1   67.94    8.75
   7   8  -1   72.48    7.12
   7   8  -2   31.32    5.45
   7   8  -2   31.79    4.67
   7   8  -2   24.53    5.14
  -7  -8   3   13.68    4.99
   7   8  -3   12.16    4.82
   7   8  -3   13.45    4.93
   7   8  -3   11.63    4.57
  -7  -8   4   23.82    5.13
   7   8  -4   25.68    6.81
   7   8  -4   28.16    4.63
   7   8  -4   30.47    4.88
  -7  -8   5  137.30    6.80
   7   8  -5  100.89    7.65
   7   8  -5  143.60    9.60
  -7  -8   5  106.79    8.19
  -7  -8   6   24.91    4.98
   7   8  -6   30.04    3.82
  -7  -8   6   30.06    6.85
  -7  -8   7  218.41   10.87
   7   8  -7  223.78   11.54
  -7  -8   7  240.91   11.26
  -7  -8   8   13.82    7.90
  -7  -8   8   23.42    7.21
   7   8  -8   15.42    3.65
  -7  -8   9  319.14   12.85
   7   8  -9  303.61   22.15
  -7  -8   9  324.25   17.09
  -7  -8  10   71.78    8.69
  -7  -8  10   66.87    6.83
   7   8 -10   75.00    4.42
  -7  -8  10   80.28    6.67
  -7  -8  11  711.10   30.29
  -7  -8  11  591.81   34.47
  -7  -8  11  644.87   28.61
  -7  -8  12   17.81    6.68
  -7  -8  12   15.27    6.17
  -7  -8  12   13.80    4.63
  -7  -8  13   99.64    8.17
  -7  -8  13  102.14    7.56
  -7  -8  14  132.02    9.44
  -7  -8  14  127.43    8.43
  -7  -8  15  864.72   48.46
  -7  -8  15  911.44   54.02
  -7  -8  16   70.76    9.73
  -7  -8  16   76.39   11.22
  -7  -8  17    8.45    9.83
  -7  -8  17    3.29    7.86
  -7  -8  18    3.69   14.88
  -7  -8  18    6.51    8.96
  -7  -8  19   19.60   11.80
  -7  -8  19   21.55   49.95
  -7  -8  20    0.53   12.84
  -7  -8  20    6.68   11.10
   7   7  -1  166.89    8.18
   7   7  -1  174.80    8.34
   7   7  -1  130.02    8.40
   7   7  -2    4.93    4.20
   7   7  -2    6.69    6.80
   7   7  -2    7.60    5.21
   7   7  -3  254.06   11.23
  -7  -7   3  217.39   16.58
   7   7  -3  278.31   12.03
   7   7  -3  189.52   16.06
  -7  -7   4   26.90    6.99
  -7  -7   4   18.30    4.22
   7   7  -4   35.01    5.79
   7   7  -4   18.45    5.98
   7   7  -4   29.02    4.22
  -7  -7   5    8.23    6.82
  -7  -7   5    9.88    5.69
   7   7  -5    4.97    3.52
   7   7  -5    4.61    4.19
  -7  -7   6   12.04    4.48
   7   7  -6    3.25    5.97
   7   7  -6    8.11    3.02
  -7  -7   6   10.32    5.00
  -7  -7   6    5.21    5.42
   7   7  -7    1.99    3.55
  -7  -7   7    3.18    4.45
  -7  -7   7   -2.81    7.49
   7   7  -7    0.21    4.40
   7   7  -8   -0.42    2.00
  -7  -7   8    0.21    4.76
  -7  -7   8   -3.98    4.19
  -7  -7   8   -1.87    5.20
  -7  -7   9  203.25    8.89
  -7  -7   9  174.18   10.08
  -7  -7   9  195.54   10.64
   7   7  -9  212.90    9.28
  -7  -7  10    9.75    5.40
  -7  -7  10    9.59    3.90
  -7  -7  10   13.57    5.64
  -7  -7  11  340.04   20.07
  -7  -7  11  352.38   14.37
  -7  -7  11  406.32   17.74
  -7  -7  12   -1.70    8.59
  -7  -7  12    0.11    3.69
  -7  -7  12    9.43    5.97
  -7  -7  13   14.70    6.19
  -7  -7  13   27.25    8.69
  -7  -7  14  251.22   12.21
  -7  -7  14  278.73   15.40
  -7  -7  15  462.99   26.49
  -7  -7  15  552.69   24.49
  -7  -7  16  191.06   12.28
  -7  -7  16  209.32   12.96
  -7  -7  17   19.47    8.30
  -7  -7  17   13.09    9.72
  -7  -7  18    2.00   10.44
  -7  -7  18   -1.07    9.30
  -7  -7  19   79.72   17.17
  -7  -7  19   88.32   15.16
  -7  -7  20   35.54   13.25
  -7  -7  20   44.06   11.77
   7   6  -1  194.58   14.08
   7   6  -1  227.34   12.24
   7   6  -1  238.50    9.67
  -7  -6   2    5.12    4.91
   7   6  -2   -0.52    4.45
   7   6  -2    4.13    3.15
   7   6  -2   -1.47    3.46
   7   6  -3    6.31   10.33
   7   6  -3   -1.14    4.04
   7   6  -3    0.84    3.46
  -7  -6   3   -3.22    4.62
  -7  -6   4    8.55    4.87
   7   6  -4   13.41    3.64
  -7  -6   4   10.15    3.56
   7   6  -4    9.85    3.46
  -7  -6   5  109.64    6.75
   7   6  -5  125.33    5.34
   7   6  -5   90.62    8.50
  -7  -6   5  132.77    6.96
  -7  -6   6   25.09    4.60
   7   6  -6   22.57    4.10
  -7  -6   6   24.08    5.32
  -7  -6   6   36.31    5.73
   7   6  -6   25.47    3.88
   7   6  -7    0.00    4.10
   7   6  -7    1.58    2.10
  -7  -6   7   -3.44    7.09
  -7  -6   7    0.85    4.13
  -7  -6   7    1.26    4.09
  -7  -6   8   28.80    4.66
  -7  -6   8   22.96    4.11
   7   6  -8   13.27    4.53
   7   6  -8   26.73    2.42
  -7  -6   8   22.31    5.32
  -7  -6   9  426.80   17.29
  -7  -6   9  378.48   21.23
  -7  -6   9  371.47   25.04
  -7  -6  10   -0.11    7.11
  -7  -6  10   -0.42    3.27
  -7  -6  10    2.20    5.44
  -7  -6  11  116.93    9.13
  -7  -6  11  140.67    7.29
  -7  -6  11  151.37    7.97
  -7  -6  12    3.61    5.83
  -7  -6  12    7.15    2.10
  -7  -6  12   12.68    7.02
  -7  -6  13   57.24    9.97
  -7  -6  13   59.02    6.83
  -7  -6  14  409.86   24.06
  -7  -6  14  381.88   18.67
  -7  -6  15   41.04   11.32
  -7  -6  15   38.87    7.40
  -7  -6  16  230.65   15.23
  -7  -6  16  278.45   15.85
  -7  -6  17   24.80    9.81
  -7  -6  17   19.82    8.53
  -7  -6  18    6.22   10.64
  -7  -6  18   14.89   13.93
  -7  -6  19   23.57   12.00
  -7  -6  19   24.12   10.23
  -7  -6  20   -1.19   11.80
   7   5  -1   31.68    3.03
   7   5  -1   31.13    4.88
   7   5  -1   25.50    3.15
  -7  -5   2   60.22    7.20
   7   5  -2   61.59   37.43
   7   5  -2   59.25    4.72
   7   5  -2   67.50    5.10
   7   5  -3  280.83   10.07
  -7  -5   3  285.21   11.43
   7   5  -3  231.35   18.79
  -7  -5   3  219.00   13.75
  -7  -5   4    8.06    3.12
   7   5  -4   11.62    3.35
  -7  -5   4    8.47    4.49
  -7  -5   4   11.08    5.00
   7   5  -4    7.87    2.94
  -7  -5   5   -2.55    3.19
  -7  -5   5    0.33    4.89
  -7  -5   5    3.97    4.80
   7   5  -5   -0.42    3.89
  -7  -5   5   -2.52    5.98
   7   5  -5   -0.11    3.15
  -7  -5   6    6.78    4.91
   7   5  -6    5.27    4.95
   7   5  -6   10.75    2.42
  -7  -5   6    6.25    3.60
  -7  -5   6   10.21    4.31
   7   5  -7   -1.05    2.53
  -7  -5   7    1.48    3.80
   7   5  -7    4.33    3.80
  -7  -5   7    4.66    3.92
  -7  -5   7    0.73    6.89
   7   5  -8  117.63    8.46
  -7  -5   8  156.02    8.81
  -7  -5   8  172.40    9.42
  -7  -5   9    7.32    4.56
  -7  -5   9    5.60    4.55
  -7  -5   9    7.22    7.22
  -7  -5  10    9.21    7.53
  -7  -5  10    0.42    4.96
  -7  -5  10    0.42    4.88
  -7  -5  11  360.71   22.09
  -7  -5  11  388.39   19.21
  -7  -5  11  330.85   24.53
  -7  -5  12   22.37    6.15
  -7  -5  12   16.56    5.87
  -7  -5  13   26.69    6.78
  -7  -5  13   33.72    6.62
  -7  -5  14   96.61   10.33
  -7  -5  14   85.39   11.01
  -7  -5  15   39.00    8.03
  -7  -5  15   31.83    7.40
  -7  -5  16   29.45    8.66
  -7  -5  16   51.96   11.69
  -7  -5  17   10.44    9.80
  -7  -5  17   14.95    8.65
  -7  -5  18   -3.58   10.42
  -7  -5  18    6.98    9.56
  -7  -5  19   39.41   10.91
  -7  -5  19   29.22   12.30
  -7  -5  20   44.72   12.92
   7   4  -1   16.39    4.38
   7   4  -1   17.19    3.14
   7   4  -1   13.32    3.25
   7   4  -2   -2.83    2.29
  -7  -4   2    0.76    4.75
   7   4  -2    0.10    3.15
   7   4  -2   -3.24    3.77
  -7  -4   3    1.68    6.29
  -7  -4   3    2.92    3.57
   7   4  -3    3.78    3.46
   7   4  -3    1.47    2.31
  -7  -4   3   -1.19    4.67
   7   4  -4  105.08    9.38
  -7  -4   4  116.66    4.82
   7   4  -4  125.85    6.01
  -7  -4   4  100.32    6.33
  -7  -4   4  118.90    6.39
  -7  -4   4   85.39    5.79
  -7  -4   5  110.74    7.18
  -7  -4   5  114.74    5.84
  -7  -4   5  122.40    6.60
   7   4  -5  119.42    5.39
   7   4  -5  107.72    5.49
  -7  -4   6  186.72    7.97
   7   4  -6  183.67    8.97
  -7  -4   6  160.37    7.52
   7   4  -6  163.73    8.78
  -7  -4   6  171.15    9.75
  -7  -4   7  716.49   27.71
   7   4  -7  577.56   32.33
  -7  -4   7  621.63   35.29
  -7  -4   7  650.54   23.70
  -7  -4   8   12.94    4.03
  -7  -4   8   20.42    3.39
  -7  -4   8   13.50    5.02
   7   4  -8   11.45    6.15
  -7  -4   9   29.35    4.33
  -7  -4   9   35.26    5.44
   7   4  -9   19.22    4.99
  -7  -4   9   22.07    4.67
  -7  -4  10  144.07    7.65
  -7  -4  10  137.38    7.22
  -7  -4  10  124.05    7.27
  -7  -4  11    0.11    5.41
  -7  -4  11   20.41    8.06
  -7  -4  12    4.24    5.83
  -7  -4  12   -3.88    5.87
  -7  -4  13    2.86    6.35
  -7  -4  13    1.47    6.41
  -7  -4  14    2.75    7.19
  -7  -4  14   10.76    9.60
  -7  -4  15    6.67    7.52
  -7  -4  15   17.42    7.92
  -7  -4  16   -0.85    8.30
  -7  -4  16   -4.64    8.44
  -7  -4  17   81.73   10.75
  -7  -4  17  101.79   10.29
  -7  -4  18   18.84   30.36
  -7  -4  18   12.30   11.15
  -7  -4  19   16.59   12.60
  -7  -4  19   39.84   16.13
  -7  -3   1    7.65    6.79
   7   3  -1   -0.84    3.99
   7   3  -1    2.41    2.31
   7   3  -1    1.62    2.27
  -7  -3   2  194.79   10.74
   7   3  -2  252.51   11.24
   7   3  -2  236.48   10.02
  -7  -3   2  199.17   10.53
   7   3  -2  211.92   12.43
  -7  -3   3    3.22    2.04
  -7  -3   3    0.42    4.22
  -7  -3   3    3.26    4.57
  -7  -3   3    7.02    4.50
   7   3  -3    6.96    4.43
   7   3  -3    2.43    2.85
   7   3  -4    0.42    2.85
  -7  -3   4   -0.32    3.39
  -7  -3   4    0.42    4.40
   7   3  -4    1.16    2.33
  -7  -3   4    2.50    6.41
  -7  -3   4    2.43    5.81
   7   3  -5   13.02    4.02
  -7  -3   5    9.21    3.92
  -7  -3   5   14.76    6.39
   7   3  -5   10.23    2.43
  -7  -3   5    8.68    2.86
  -7  -3   6  236.01   10.61
   7   3  -6  248.24   13.80
  -7  -3   6  268.10   11.34
  -7  -3   6  248.40   10.72
  -7  -3   7   12.62    3.61
   7   3  -7    8.60    3.72
  -7  -3   7   14.55    6.70
  -7  -3   7   11.75    4.66
  -7  -3   8  212.72   12.26
  -7  -3   8  248.49   10.70
   7   3  -8  186.23   11.50
  -7  -3   8  212.95   10.31
  -7  -3   9    0.84    2.63
  -7  -3   9    5.73    4.35
   7   3  -9   -2.02    6.92
  -7  -3   9    4.29    5.12
  -7  -3  10   50.47    3.58
  -7  -3  10   49.92    5.51
  -7  -3  10   47.24    5.85
  -7  -3  11   45.44    3.46
  -7  -3  11   45.81    6.38
  -7  -3  11   44.59    5.93
  -7  -3  12  210.95   11.86
  -7  -3  12  171.96   11.02
  -7  -3  13   48.42    6.98
  -7  -3  13   65.60    7.26
  -7  -3  14   -0.42    7.07
  -7  -3  14    6.76    7.29
  -7  -3  15   37.45    8.23
  -7  -3  15   46.16   11.36
  -7  -3  16   -0.96    8.75
  -7  -3  16    6.43    8.85
  -7  -3  17   17.36   13.99
  -7  -3  17   12.34    9.34
  -7  -3  18   12.74   10.47
  -7  -3  18   11.03   11.45
  -7  -3  19    0.84   12.48
  -7  -3  19   -2.71   12.16
  -7  -2   1   67.90    5.63
  -7  -2   1   70.02    5.91
   7   2  -1   83.92    5.07
   7   2  -1   77.71    3.28
   7   2  -1   76.21    4.01
  -7  -2   2   79.58    3.70
  -7  -2   2   66.93    7.28
  -7  -2   2   75.23    7.19
  -7  -2   2   77.49    5.35
   7   2  -2   82.16    5.92
   7   2  -2   77.87    4.34
  -7  -2   3    0.65    4.57
   7   2  -3   -0.21    2.54
   7   2  -3    1.06    4.44
  -7  -2   3   -3.46    4.19
  -7  -2   3   -2.02    1.81
  -7  -2   3   -2.22    5.93
   7   2  -4  156.80    7.64
  -7  -2   4  179.98    7.78
   7   2  -4  174.80    6.87
  -7  -2   4  157.10    6.04
  -7  -2   4  151.51    7.22
  -7  -2   5   19.19    4.51
  -7  -2   5   11.44    2.65
   7   2  -5   11.04    3.82
  -7  -2   5   16.10    3.81
   7   2  -6   -0.85    2.98
  -7  -2   6    0.94    4.51
  -7  -2   6   -0.21    3.39
  -7  -2   6   -1.05    1.88
  -7  -2   6   -2.02    2.97
  -7  -2   7  545.93   31.68
  -7  -2   7  624.75   21.53
  -7  -2   7  578.02   24.87
   7   2  -7  534.99   27.73
  -7  -2   7  594.40   27.96
   7   2  -8   34.35    6.40
  -7  -2   8   44.52    4.45
  -7  -2   8   46.38    5.43
  -7  -2   9  254.61   10.15
  -7  -2   9  240.62   41.95
   7   2  -9  186.44   10.70
  -7  -2   9  222.83   11.99
  -7  -2  10   92.04    6.89
  -7  -2  10   98.38    6.47
  -7  -2  10   94.58    6.17
  -7  -2  11  141.21    8.06
  -7  -2  11  121.39    7.52
  -7  -2  12   32.08    6.40
  -7  -2  12   22.10    6.35
  -7  -2  13   21.05    7.05
  -7  -2  13   14.26    6.87
  -7  -2  14   20.21    7.51
  -7  -2  14   22.69    7.39
  -7  -2  15    3.19    8.40
  -7  -2  15    1.48    7.80
  -7  -2  16   62.06    9.42
  -7  -2  16   69.16   13.48
  -7  -2  17   18.83   10.22
  -7  -2  17   13.56   10.40
  -7  -2  18    9.85   10.82
  -7  -2  18    5.45   11.43
  -7  -2  19   -0.22   13.17
  -7  -1   1   -2.52    3.99
   7   1  -1   -0.95    3.80
  -7  -1   1    2.39    4.66
   7   1  -1    2.65    1.06
  -7  -1   1    1.47    3.99
  -7  -1   1    1.90    6.66
   7   1  -1    3.02    1.08
  -7  -1   2  211.64   10.36
   7   1  -2  232.29   12.17
  -7  -1   2  207.53    9.17
   7   1  -2  215.35   10.84
  -7  -1   2  201.12   10.18
  -7  -1   2  220.77    9.80
  -7  -1   2  227.18   10.32
  -7  -1   3    0.64    3.92
  -7  -1   3    1.48    2.33
  -7  -1   3    2.74    3.16
   7   1  -3    1.06    1.59
  -7  -1   3    9.24    6.30
  -7  -1   3    1.26    3.99
  -7  -1   4   80.65    5.36
  -7  -1   4   76.44    4.98
  -7  -1   4   80.08    3.92
  -7  -1   4   74.57    7.60
   7   1  -4   88.23    4.58
  -7  -1   5 1049.89   63.57
   7   1  -5 1047.98   44.84
  -7  -1   5 1116.85   51.95
  -7  -1   5 1094.26   39.45
  -7  -1   5 1146.73   58.52
  -7  -1   6  680.02   27.73
   7   1  -6  633.12   30.99
   7   1  -6  707.64   26.34
  -7  -1   6  661.60   32.48
  -7  -1   6  688.08   26.55
  -7  -1   6  693.07   41.49
   7   1  -7    6.12    2.95
  -7  -1   7   10.85    4.70
  -7  -1   7    8.68    2.43
   7   1  -7   10.69    5.56
  -7  -1   7    9.01    4.98
  -7  -1   8   62.94    4.98
  -7  -1   8   61.15    5.73
  -7  -1   8   75.68    4.51
  -7  -1   8   63.95    3.18
   7   1  -8   57.46    4.54
   7   1  -8   57.81    5.25
  -7  -1   9   84.21    7.52
   7   1  -9   95.32    4.96
  -7  -1   9  107.21    4.35
  -7  -1   9  115.06    8.75
  -7  -1   9   95.72    4.18
  -7  -1  10   -3.34    5.63
  -7  -1  10    1.17    1.48
  -7  -1  10   -1.59    4.98
  -7  -1  11  125.78    7.75
  -7  -1  11  121.70    7.63
  -7  -1  11  147.91   10.05
  -7  -1  12   11.44    6.61
  -7  -1  12   12.86    1.46
  -7  -1  12   13.53    6.45
  -7  -1  13   15.50    7.28
  -7  -1  13   21.55    6.97
  -7  -1  14   30.01    8.27
  -7  -1  14   29.75    7.70
  -7  -1  15   57.71    8.75
  -7  -1  15   47.92   12.32
  -7  -1  16   14.06    9.55
  -7  -1  16    2.42    9.67
  -7  -1  17   -1.30   10.47
  -7  -1  17    4.41   14.90
  -7  -1  18    2.82   17.15
  -7  -1  18    3.77   12.25
  -7   0   1   23.12    6.62
   7   0  -1   28.01    4.02
  -7   0   1   24.18    4.12
  -7   0   1   15.03    4.55
  -7   0   1   19.78    5.58
  -7   0   2  182.46    7.01
  -7   0   2  186.61    8.05
   7   0  -2  197.03   23.25
  -7   0   2  165.67   10.24
  -7   0   2  168.90    8.80
   7   0  -2  197.40    8.25
  -7   0   2  200.03   10.65
  -7   0   3  251.55   11.23
   7   0  -3  283.64   12.85
  -7   0   3  273.56    9.98
  -7   0   3  242.07   12.73
   7   0  -3  281.59   10.18
  -7   0   3  269.17   11.03
  -7   0   3  288.38   14.43
  -7   0   4  144.24    8.72
  -7   0   4  142.58   10.71
   7   0  -4  132.17    6.25
  -7   0   4  137.23    5.52
   7   0  -4  153.37    6.64
  -7   0   4  120.09    6.44
  -7   0   5  238.75   10.09
  -7   0   5  253.80   11.46
  -7   0   5  263.63   10.59
   7   0  -5  241.84    8.81
   7   0  -5  246.03   10.62
  -7   0   6  238.90    9.30
  -7   0   6  224.58   11.67
  -7   0   6  241.81   10.32
   7   0  -6  221.72    9.88
  -7   0   6  234.89   11.36
   7   0  -6  233.15    8.81
  -7   0   7   12.09    5.20
  -7   0   7   14.94    3.07
   7   0  -7    8.27    5.58
   7   0  -7   12.18    3.07
  -7   0   7   13.41    4.89
  -7   0   7   10.55    2.82
   7   0  -8  586.84   39.80
  -7   0   8  701.76   27.64
  -7   0   8  722.83   28.54
   7   0  -8  670.35   33.74
  -7   0   8  731.75   34.08
  -7   0   9  145.45    7.12
   7   0  -9  143.19    6.79
  -7   0   9  126.12    7.60
  -7   0  10   12.51    8.13
  -7   0  10   10.17    5.30
   7   0 -10   10.05    3.49
  -7   0  11   70.71    6.78
   7   0 -11   71.18    4.23
  -7   0  11   83.30    7.23
  -7   0  12   12.83    7.05
  -7   0  12    7.51   10.04
   7   0 -12    4.84    2.84
  -7   0  13   49.59    8.14
  -7   0  13   48.46    7.60
  -7   0  14    5.00    7.76
  -7   0  14    1.37    7.80
  -7   0  15   39.69    8.99
  -7   0  15   40.09    9.15
  -7   0  16   70.27   14.53
  -7   0  16   45.04   14.49
  -7   0  17   -7.14   10.93
  -7   0  17    8.90   11.10
  -7   0  18    0.44   13.50
  -7   0  18   -3.34   12.75
  -7   1   0  296.71   10.59
  -7   1   0  229.24   14.07
   7  -1   0  274.92   10.60
  -7   1   0  252.94   12.08
  -7   1   0  241.90   16.37
  -7   1   1  536.06   22.19
  -7   1   1  509.27   24.49
  -7   1   1  481.57   27.35
  -7   1   1  485.14   27.71
  -7   1   1  557.21   24.63
   7  -1  -1  562.53   21.43
  -7   1   2  339.74   16.35
   7  -1  -2  328.71   12.12
  -7   1   2  308.97   13.74
  -7   1   2  316.65   15.17
   7  -1  -2  354.42   27.34
  -7   1   2  322.85   13.05
  -7   1   2  289.01   15.24
  -7   1   3   75.54    4.45
   7  -1  -3   80.20    3.44
   7  -1  -3   68.48    4.88
  -7   1   3   75.00    4.94
  -7   1   3   74.16    3.29
  -7   1   3   70.43    5.05
  -7   1   4   28.00    4.39
  -7   1   4   24.47    4.45
   7  -1  -4   26.52    3.93
  -7   1   4   29.90    2.76
  -7   1   4   31.40    3.89
   7  -1  -4   25.48    2.90
  -7   1   5  250.34    9.90
  -7   1   5  281.77   12.10
  -7   1   5  282.04   10.39
  -7   1   5  252.72   11.03
   7  -1  -5  265.62   10.56
   7  -1  -5  284.41   10.86
  -7   1   6  556.71   21.75
   7  -1  -6  548.72   20.77
  -7   1   6  501.07   24.60
  -7   1   6  514.34   26.39
   7  -1  -6  497.02   23.93
  -7   1   6  519.02   20.45
  -7   1   7   84.77    6.02
  -7   1   7   74.60    5.00
   7  -1  -7   59.60    5.07
   7  -1  -7   73.03    4.36
  -7   1   8  334.98   13.93
  -7   1   8  309.80   12.47
   7  -1  -8  314.96   11.52
   7  -1  -8  263.60   14.80
  -7   1   9   46.07    5.42
   7  -1  -9   38.28    3.51
  -7   1   9   34.52    6.03
  -7   1  10  131.82    7.84
   7  -1 -10  110.08    6.39
  -7   1  10   92.57    7.22
   7  -1 -11  151.97    8.08
  -7   1  11  157.67    8.91
  -7   1  11  153.02   11.13
  -7   1  12   91.11   12.55
  -7   1  12   55.71    7.51
   7  -1 -12   64.92    4.98
  -7   1  13   75.73    8.70
  -7   1  13   83.68    8.76
  -7   1  14   34.99   12.06
  -7   1  14   46.33    8.64
  -7   1  15   -1.18    9.34
  -7   1  15   -2.84   13.66
  -7   1  16   50.40   11.33
  -7   1  16   42.03   11.01
  -7   1  17   11.61   11.50
  -7   1  17    1.15   12.23
  -7   2   0   76.58    4.97
  -7   2   0   73.77    5.75
   7  -2   0   81.35    5.62
  -7   2   0   74.53    7.37
  -7   2   0   76.46    5.30
  -7   2   1  633.61   26.42
  -7   2   1  592.32   32.76
   7  -2  -1  653.83   39.34
  -7   2   1  700.57   28.21
  -7   2   1  703.95   28.16
   7  -2  -1  688.26   24.13
  -7   2   1  601.30   32.73
  -7   2   1  618.19   35.43
  -7   2   2  291.64   14.84
   7  -2  -2  313.00   14.80
  -7   2   2  278.35   16.49
  -7   2   2  317.61   12.21
  -7   2   2  340.68   14.41
   7  -2  -2  330.36   29.08
  -7   2   2  309.55   11.17
  -7   2   3   82.61    4.77
   7  -2  -3   92.71    5.32
   7  -2  -3   69.21    6.29
   7  -2  -3   84.41    4.19
  -7   2   3   89.38    5.13
  -7   2   3   76.74    5.22
  -7   2   3   82.88    4.26
  -7   2   4   43.17    4.16
  -7   2   4   38.68    3.81
   7  -2  -4   43.59    4.36
   7  -2  -4   39.30    4.52
  -7   2   4   44.46    5.52
  -7   2   4   46.61    6.23
  -7   2   5   -1.14    4.35
   7  -2  -5    0.11    3.62
   7  -2  -5    2.48    3.45
  -7   2   5    0.00    3.32
  -7   2   5    5.44    3.09
  -7   2   6   83.62    7.45
   7  -2  -6   75.89    4.80
   7  -2  -6   77.65    5.29
  -7   2   6   76.04    6.08
  -7   2   7   40.66    5.59
   7  -2  -7   28.11    7.14
   7  -2  -7   25.93    3.84
  -7   2   7   26.96    5.97
  -7   2   8  455.45   24.95
   7  -2  -8  481.58   21.63
  -7   2   8  487.71   26.08
  -7   2   9    0.64    5.31
   7  -2  -9    7.69    3.42
  -7   2   9    7.71    6.04
  -7   2  10  522.78   20.89
  -7   2  10  533.81   23.31
   7  -2 -10  535.51   26.45
  -7   2  11    9.21    9.00
   7  -2 -11    9.06    4.58
  -7   2  11    4.63    6.94
  -7   2  12    5.61    7.41
   7  -2 -12    5.64    3.19
  -7   2  12   -3.49    7.08
  -7   2  13   86.84    9.05
  -7   2  13   71.57    8.86
  -7   2  14  172.10   15.32
  -7   2  14  187.79   11.91
  -7   2  15    6.29   10.07
  -7   2  15   10.12   10.12
  -7   2  16   -9.96   16.02
  -7   2  16    0.00   11.09
  -7   2  17   15.33   12.93
  -7   2  17   22.63   13.93
  -7   3   0  500.89   23.31
  -7   3   0  463.83   23.58
  -7   3   0  415.56   21.93
  -7   3   0  487.38   22.25
  -7   3   0  446.33   25.27
  -7   3   0  496.41   17.44
   7  -3   0  519.07   23.26
  -7   3   1  130.16    5.88
  -7   3   1  117.41    6.73
  -7   3   1  111.65    6.14
   7  -3  -1  129.19    7.34
   7  -3  -1  127.98    6.59
  -7   3   1  120.94    4.93
  -7   3   1  130.80    6.38
   7  -3  -2   30.11    2.36
  -7   3   2   33.58    4.06
   7  -3  -2   31.34    4.57
   7  -3  -2   26.27    3.87
  -7   3   2   30.31    4.22
  -7   3   2   31.19    3.00
  -7   3   2   33.25    4.75
  -7   3   2   33.09    4.37
   7  -3  -3  960.01   38.31
   7  -3  -3  863.48   46.27
   7  -3  -3  930.52   43.09
  -7   3   3  881.42   33.68
  -7   3   3  948.92   43.29
  -7   3   3  930.78   41.06
  -7   3   4  171.58    8.69
   7  -3  -4  192.66    8.98
  -7   3   4  166.54    6.88
   7  -3  -4  168.26    7.87
   7  -3  -5   71.89    6.20
  -7   3   5   77.94    7.12
  -7   3   5   65.13    4.50
   7  -3  -5   65.51    4.75
  -7   3   6  183.41    8.90
  -7   3   6  203.67    8.70
   7  -3  -6  170.87    9.63
   7  -3  -6  185.92    9.01
  -7   3   7   -0.32    4.48
   7  -3  -7    1.61    5.36
  -7   3   7    5.80    5.28
  -7   3   8   26.20    6.03
   7  -3  -8   16.10    4.08
  -7   3   8   20.98    7.24
   7  -3  -9   -1.82    5.37
  -7   3   9   -3.45    6.27
  -7   3   9    4.04    5.63
  -7   3  10  290.99   17.04
  -7   3  10  283.20   13.09
   7  -3 -10  256.49   16.03
  -7   3  11   13.01    6.98
   7  -3 -11    4.71    5.35
  -7   3  11   -4.54    7.29
   7  -3 -12    2.67    3.74
  -7   3  12   -0.11    7.75
  -7   3  12   -4.85   10.76
  -7   3  13   11.43   12.07
  -7   3  13    0.95    8.42
  -7   3  14   14.92    9.56
  -7   3  14   18.47    9.76
  -7   3  15    4.19   10.46
  -7   3  15    3.13   15.22
  -7   3  16   63.48   12.59
  -7   3  16   33.28   12.21
  -7   4   0  109.46    5.09
  -7   4   0  109.34    5.53
  -7   4   0  105.91    7.71
  -7   4   0  121.85    6.35
  -7   4   0  104.80    7.79
  -7   4   0  115.78    6.27
   7  -4   0  131.36    8.39
   7  -4  -1  236.32   11.07
  -7   4   1  186.66    9.10
  -7   4   1  192.84    7.69
  -7   4   1  211.77    8.21
  -7   4   1  196.07    8.43
  -7   4   1  180.25    8.24
   7  -4  -1  199.24    9.92
  -7   4   2  269.65   13.28
   7  -4  -2  310.22   12.92
  -7   4   2  306.23   11.30
   7  -4  -2  234.68   15.22
  -7   4   2  310.09   13.05
  -7   4   2  296.17   14.81
   7  -4  -2  286.60   15.02
  -7   4   3  406.78   15.46
   7  -4  -3  387.86   22.65
  -7   4   3  398.96   15.00
   7  -4  -3  436.45   19.69
  -7   4   4   49.80    6.69
   7  -4  -4   50.24    4.52
   7  -4  -4   66.33    5.14
  -7   4   4   58.15    5.38
   7  -4  -5  103.58    6.05
  -7   4   5  127.82    6.72
  -7   4   5  110.14    5.91
   7  -4  -5  123.69    7.74
  -7   4   6   14.89    5.27
   7  -4  -6    9.41    4.98
   7  -4  -6   11.18    5.91
  -7   4   6   10.38    4.39
   7  -4  -7   26.07    4.53
  -7   4   7   15.37    8.10
  -7   4   7   16.97    5.12
  -7   4   8  195.30   10.56
   7  -4  -8  195.24   12.33
  -7   4   8  183.35   10.14
  -7   4   9    6.16    8.49
   7  -4  -9   -0.22    4.32
  -7   4   9    5.66    6.71
   7  -4 -10   20.26    4.53
  -7   4  10   17.93    7.38
  -7   4  10   29.22    6.99
   7  -4 -11    1.94    4.41
  -7   4  11    2.76    7.74
  -7   4  11    0.95    7.39
  -7   4  12   45.69    8.64
  -7   4  12   53.82    8.95
  -7   4  13   -8.71    9.24
  -7   4  13   11.68    9.32
  -7   4  14   -6.28   10.26
  -7   4  14   12.17   10.55
  -7   4  15   24.32   11.17
  -7   4  15   13.42   11.90
  -7   4  16   11.97   12.69
  -7   5   0   59.97    3.79
  -7   5   0   73.66    4.44
   7  -5   0   75.62    6.59
  -7   5   0   68.62    4.01
  -7   5   0   74.43    5.57
  -7   5   0   69.64    5.73
   7  -5  -1   43.53    5.22
   7  -5  -1   29.55    5.20
  -7   5   1   55.64    7.23
  -7   5   1   50.44    5.55
  -7   5   1   50.89    4.11
   7  -5  -1   23.55    3.23
   7  -5  -2  122.38    6.44
  -7   5   2  117.96    6.08
  -7   5   2  130.79    6.16
  -7   5   2  123.14    6.88
   7  -5  -2  103.28    6.33
   7  -5  -2  123.26    7.91
  -7   5   3   31.63    3.77
   7  -5  -3   28.84    3.97
   7  -5  -3   30.62    6.74
  -7   5   3   21.17    4.42
  -7   5   4   81.67    5.16
  -7   5   4   88.42    5.88
   7  -5  -4   72.44    6.77
   7  -5  -4  103.96    6.13
  -7   5   5  321.99   16.31
   7  -5  -5  274.47   17.05
  -7   5   5  331.59   14.63
   7  -5  -5  343.56   19.77
  -7   5   6   15.27    5.02
  -7   5   6   20.15    8.00
  -7   5   7    1.38    5.32
  -7   5   7   -1.46    5.95
  -7   5   8    2.20    6.61
  -7   5   8    0.42    5.84
  -7   5   9   67.99    7.53
  -7   5   9   73.55    8.01
  -7   5  10   90.51    8.35
  -7   5  10   83.34    8.69
  -7   5  11   17.69    8.11
  -7   5  11   12.13    8.41
  -7   5  12   20.37    9.24
  -7   5  12   11.33   12.83
  -7   5  13   -0.63    9.84
  -7   5  13   -0.21   10.31
  -7   5  14   11.80   10.75
  -7   5  14   18.68   11.66
  -7   5  15    7.81   12.28
   7  -6   0  136.96    7.35
  -7   6   0  120.39    5.56
  -7   6   0  116.38    8.63
  -7   6   0  115.50    5.83
  -7   6   0  129.51    6.14
   7  -6   0  117.50    7.31
  -7   6   1  134.37    7.21
  -7   6   1  136.85    6.67
   7  -6  -1  139.70    7.16
   7  -6  -1  112.67    7.52
  -7   6   1  128.89    8.94
   7  -6  -1  115.99    6.54
  -7   6   2   11.35    4.82
   7  -6  -2    4.28    7.06
  -7   6   2   14.59    3.54
  -7   6   2   10.49    4.12
   7  -6  -2   11.03    3.64
  -7   6   3  208.81   10.56
  -7   6   3  220.53    9.35
   7  -6  -3  176.56   11.05
   7  -6  -3  218.43   11.42
  -7   6   4  222.55    9.77
  -7   6   4  211.75    8.90
   7  -6  -4  162.68   11.39
  -7   6   5   32.77    5.83
  -7   6   5   42.66    5.34
  -7   6   6  106.78    7.53
  -7   6   6  113.00    8.84
  -7   6   7   89.40    7.67
  -7   6   7   77.59    9.03
  -7   6   8   -8.22    6.96
  -7   6   8    4.34    6.56
  -7   6   9   77.29    8.03
  -7   6   9   84.69   11.44
  -7   6  10   10.53    8.08
  -7   6  10    1.05    7.79
  -7   6  11    5.34    8.97
  -7   6  11    8.30    8.61
  -7   6  12    5.15   14.16
  -7   6  12    0.73    9.63
  -7   6  13   -0.94   10.65
  -7   6  14    6.04   16.55
   7  -7   0   12.73    3.83
  -7   7   0   20.81    3.71
  -7   7   0   20.60    3.31
   7  -7   0   11.50    5.43
  -7   7   0   13.45    5.06
  -7   7   0   20.00    5.27
   7  -7  -1  153.81   10.73
  -7   7   1  194.29    7.39
   7  -7  -1  203.34    9.12
  -7   7   1  157.82   10.10
  -7   7   1  178.22    8.81
  -7   7   2   88.22    8.02
   7  -7  -2  104.59    7.74
  -7   7   2  118.06    6.23
  -7   7   2  109.24    7.05
   7  -7  -2   77.17    6.96
  -7   7   3    9.80    4.37
  -7   7   3    8.53    4.99
   7  -7  -3    5.57    4.93
  -7   7   4    2.45    6.81
  -7   7   4    8.87    5.53
  -7   7   5   39.28    8.59
  -7   7   5   37.06    5.74
  -7   7   6  108.20    7.43
  -7   7   6  115.21    8.10
  -7   7   7  523.84   24.56
  -7   7   7  542.10   29.90
  -7   7   8   95.36    8.45
  -7   7   8  119.98    9.01
  -7   7   9    5.89    7.79
  -7   7   9   -9.46   11.27
  -7   7  10   36.27    9.18
  -7   7  10   32.96    8.82
  -7   7  11   50.44   10.50
  -7   7  11   45.22    9.95
  -7   7  12   21.92   15.14
  -7   7  13   14.47   11.76
  -7   8   0    3.54    5.42
  -7   8   0    5.10    3.72
  -7   8   0    3.22    4.19
   7  -8   0   -0.96    8.10
  -7   8   0    8.80    5.37
   7  -8   0    4.74    5.56
  -7   8   1   40.81    6.37
  -7   8   1   57.78    6.27
  -7   8   1   35.03    6.86
  -7   8   1   39.01    5.57
  -7   8   2    5.13    4.81
  -7   8   2   15.82    4.56
  -7   8   2   10.47    5.13
  -7   8   3  383.84   28.03
  -7   8   3  387.83   18.10
  -7   8   4   33.96    6.31
  -7   8   4   33.04    7.73
  -7   8   5   28.76    6.13
  -7   8   5   35.00    6.64
  -7   8   6   11.73    6.87
  -7   8   6   13.19    6.54
  -7   8   7    4.11    6.85
  -7   8   7    3.71    7.31
  -7   8   8   36.04   11.70
  -7   8   8   38.58    8.10
  -7   8   9   25.80    8.60
  -7   8   9   42.45   12.80
  -7   8  10   -5.44   13.29
  -7   8  11   12.11   10.65
  -7   8  12   -1.98   11.66
  -7   9   0   25.07    4.43
  -7   9   0   19.49    5.46
  -7   9   0   27.73    4.55
  -7   9   1  192.01    8.71
  -7   9   1  186.18   10.35
  -7   9   1  141.01    9.74
  -7   9   2   18.18    7.19
  -7   9   2   17.82    5.23
  -7   9   2   25.96    5.38
  -7   9   3    4.97    5.71
  -7   9   3   10.56    5.49
  -7   9   4   -0.11    5.91
  -7   9   4    2.43    6.35
  -7   9   5   49.30    7.17
  -7   9   5   51.09    9.96
  -7   9   6  148.57   12.11
  -7   9   6  124.62    9.07
  -7   9   7   36.53    8.19
  -7   9   7   38.31   11.92
  -7   9   8    5.03    8.70
  -7   9   9   18.09    9.72
  -7   9  10    4.17   10.43
  -7   9  11   29.55   11.55
  -7   9  12    4.36   19.10
  -7  10   0    1.16    4.86
  -7  10   0    3.19    4.57
  -7  10   0    3.31    5.77
  -7  10   1    8.33    5.77
  -7  10   1    8.54    7.49
  -7  10   1    0.85    5.31
  -7  10   2   61.29    6.38
  -7  10   2   31.58    7.79
  -7  10   2   65.02    6.54
  -7  10   3  296.46   16.17
  -7  10   3  278.87   15.74
  -7  10   4   11.06    6.91
  -7  10   4   14.09    6.73
  -7  10   5   21.60    7.77
  -7  10   5   25.20    7.35
  -7  10   6   16.98    8.07
  -7  10   7   86.34   12.99
  -7  10   8    0.00    9.61
  -7  10   9    5.00   10.53
  -7  10  10    0.83   11.44
  -7  10  11   20.76   13.80
  -7  11   0   15.38    5.23
  -7  11   0   12.53    5.58
  -7  11   1  275.04   16.24
  -7  11   1  242.97   12.99
  -7  11   2   21.44    6.62
  -7  11   3   -5.98    9.66
  -7  11   4    9.96    7.65
  -7  11   5   -0.84   11.41
  -7  11   6   -6.48    8.78
  -7  11   7   -0.10    9.92
  -7  11   8    0.94   11.25
  -7  11   9   -1.77   11.75
  -7  12   0    8.31    6.42
  -7  12   1  349.76   20.75
  -7  12   2    7.55    7.55
  -7  12   3    6.39   11.52
  -7  12   4   39.55    8.79
  -7  12   5   10.66   12.95
  -7  12   6   15.33   10.43
  -7  12   7   29.58   11.15
  -7  12   8   77.87   17.58
  -7  13   0   16.17    7.67
  -7  13   1  363.69   21.88
  -7  13   2   17.80    8.59
  -7  13   3  303.37   19.12
  -7  13   4    8.15   10.02
  -7  13   5   25.23   15.43
  -7  13   6   52.27   11.88
  -7  13   7   31.81   12.27
  -7  14   0  104.05   10.08
  -7  14   1  153.22   11.44
  -7  14   2   52.91   10.88
  -7  14   3    3.76   12.63
  -7  14   4   -0.21   10.95
  -7  14   5   89.22   16.67
  -7  15   0   25.98   10.37
  -7  15   1   34.41   10.98
  -7  15   2   31.54   16.19
  -7  15   3   30.14   12.10
  -7  15   4   52.16   16.98
  -7  16   0    3.77   11.51
  -7  16   1   -4.28   16.72
  -7  16   2   -5.32   12.31
  -6 -17   6   -0.75   16.95
  -6 -17   7    5.44   16.64
  -6 -17   8   18.44   16.20
  -6 -17   9   30.87   11.60
   6  17 -10   17.43   11.48
  -6 -17  10   22.42   13.80
  -6 -17  11   22.39    9.43
   6  17 -11   22.71   11.57
  -6 -17  12   30.36    9.22
  -6 -17  12   36.44   11.97
   6  17 -12   35.70   11.87
  -6 -17  13    2.96   12.80
  -6 -17  14   74.28   14.06
  -6 -16   3   11.05   16.89
  -6 -16   4   11.29   11.40
  -6 -16   5    8.01   11.10
  -6 -16   6    6.41   10.79
  -6 -16   7   14.74   10.68
  -6 -16   8    5.23   10.35
  -6 -16   9    6.18   10.33
  -6 -16  10    1.76    7.98
   6  16 -10    3.93   10.41
  -6 -16  11   48.26   15.06
  -6 -16  11   40.08    8.49
  -6 -16  12   15.78   10.38
  -6 -16  12   23.82    8.29
  -6 -16  13    0.00   10.68
  -6 -16  13    0.73   11.00
  -6 -16  14   80.59   12.47
  -6 -16  15   -0.32   12.56
  -6 -16  16   78.55   18.35
  -6 -15   1    5.07   11.62
  -6 -15   2   66.75   16.24
  -6 -15   3   38.46   10.97
  -6 -15   4   65.70   11.01
  -6 -15   5    3.74    9.95
  -6 -15   6   60.56   14.34
  -6 -15   7   40.83    9.83
  -6 -15   8   18.67    9.60
  -6 -15   9   45.56    9.79
  -6 -15  10    8.82    9.45
  -6 -15  10    0.83    7.57
  -6 -15  11   -8.06   13.67
  -6 -15  12   16.72    9.74
  -6 -15  12   20.20   10.05
  -6 -15  13   54.86   10.57
  -6 -15  13   50.99   10.39
  -6 -15  14   75.05   10.64
  -6 -15  14   77.20   11.41
  -6 -15  15   27.23   10.77
  -6 -15  16   25.94   16.14
  -6 -15  17   40.04   17.70
  -6 -14   1   -1.59   10.38
  -6 -14   2   57.68   14.48
  -6 -14   3   31.20    9.72
  -6 -14   4  152.29   14.58
  -6 -14   5   66.56    9.76
  -6 -14   6  352.53   21.35
  -6 -14   7   26.20   12.40
  -6 -14   8  257.38   15.49
  -6 -14   9   14.04    8.40
  -6 -14  10   22.28    7.25
  -6 -14  10   21.76    8.60
  -6 -14  11   40.04   12.71
  -6 -14  11   37.69    9.84
  -6 -14  12   -0.83    6.74
  -6 -14  12   -1.16    9.20
  -6 -14  13   10.99    9.30
  -6 -14  13    5.20    9.57
  -6 -14  14    4.91    9.39
  -6 -14  14   -2.11    9.72
  -6 -14  15   21.54   14.36
  -6 -14  15   14.88    6.81
  -6 -14  16   49.27   15.20
  -6 -14  17   74.12   16.56
  -6 -14  18   91.32   13.70
  -6 -13   1   16.25    9.03
  -6 -13   2   28.17    8.86
  -6 -13   3   31.81    8.36
  -6 -13   4  276.89   15.39
  -6 -13   5   14.17    7.94
  -6 -13   6  124.12    9.55
  -6 -13   7   33.04    8.02
  -6 -13   8   61.50   11.30
  -6 -13   9    2.23    7.55
  -6 -13   9    6.43    6.85
  -6 -13  10   87.79    9.02
  -6 -13  10   84.65   10.06
  -6 -13  11   30.70    8.47
  -6 -13  11   34.30    9.33
  -6 -13  12    7.83   11.95
  -6 -13  12   17.24    9.03
  -6 -13  13   10.63    9.17
  -6 -13  13    6.34    8.77
  -6 -13  14    7.61    9.19
  -6 -13  14    9.10    6.59
  -6 -13  15   31.48   13.52
  -6 -13  15   25.08    6.72
  -6 -13  16    1.90   14.25
  -6 -13  16   -0.11    9.37
  -6 -13  17   -5.38   15.09
  -6 -13  18   21.92   11.38
  -6 -13  19   56.32   13.27
  -6 -12   1   60.47    8.20
  -6 -12   2  118.34    9.11
  -6 -12   3   41.12   10.42
  -6 -12   4   85.80    8.18
  -6 -12   5   37.28    7.41
  -6 -12   6  267.44   14.17
  -6 -12   7   17.41    6.94
   6  12  -7    7.91    6.94
  -6 -12   8    9.90    7.03
  -6 -12   9   -2.12    7.01
  -6 -12   9    3.94    6.43
  -6 -12  10  339.07   17.88
  -6 -12  10  313.75   16.77
  -6 -12  11    7.19    7.51
  -6 -12  11    4.36    8.61
  -6 -12  12   41.03    8.15
  -6 -12  12   33.81    8.74
  -6 -12  13   51.46    6.58
  -6 -12  13   50.23    8.78
  -6 -12  14   15.92    6.39
  -6 -12  14   11.52   12.16
  -6 -12  15   10.30    9.14
  -6 -12  15    9.94    8.99
  -6 -12  16   17.91    6.64
  -6 -12  16   24.41    9.93
  -6 -12  17   20.59   14.57
  -6 -12  17   16.48    7.40
  -6 -12  18    7.49   10.86
  -6 -12  19    5.79   16.75
  -6 -11   1    0.43    6.62
  -6 -11   2  102.21    8.16
  -6 -11   3  133.19    8.52
  -6 -11   4   -1.18    6.03
  -6 -11   5   70.83    7.10
   6  11  -6  128.34    8.15
  -6 -11   6  122.87    8.15
  -6 -11   7  102.96    7.69
  -6 -11   8    6.91    6.27
  -6 -11   9   46.70    6.33
  -6 -11   9   35.62    6.79
  -6 -11  10  382.47   19.57
  -6 -11  10  348.79   20.79
  -6 -11  11   58.21    6.55
  -6 -11  11   49.51    7.62
  -6 -11  12   15.02    7.41
  -6 -11  12   10.74    5.73
  -6 -11  13    4.23   11.01
  -6 -11  13    6.80    8.26
  -6 -11  14  167.74    8.84
  -6 -11  14  142.22   10.60
  -6 -11  15    7.83    8.67
  -6 -11  15    4.63    6.31
  -6 -11  16   12.48    9.20
  -6 -11  16    5.48    6.64
  -6 -11  17   65.37   10.58
  -6 -11  17   70.24   14.79
  -6 -11  18    2.87   10.72
  -6 -11  18    8.97   10.55
  -6 -11  19   23.60   16.33
  -6 -10   1    2.67    5.77
  -6 -10   2  186.81    9.81
  -6 -10   3    3.88    7.65
  -6 -10   4   56.46    6.25
  -6 -10   5   60.35    4.78
   6  10  -5   84.57    6.67
  -6 -10   6    6.52    5.45
  -6 -10   6    8.13    5.56
  -6 -10   7    2.24    5.54
  -6 -10   7    0.22    5.82
  -6 -10   8  504.71   27.38
  -6 -10   8  483.80   24.35
  -6 -10   9   24.89    6.14
  -6 -10   9   20.56    5.50
  -6 -10  10   31.01    6.46
  -6 -10  10   26.09    5.51
  -6 -10  11  207.26   10.83
  -6 -10  11  248.66   11.62
  -6 -10  12  323.41   15.63
  -6 -10  12  302.77   14.07
  -6 -10  13  216.13   10.63
  -6 -10  13  203.59   11.06
  -6 -10  14   81.08    9.04
  -6 -10  14   68.21    8.80
  -6 -10  15    2.75    8.36
  -6 -10  15   13.90    8.95
  -6 -10  16   53.31    9.52
  -6 -10  16   59.85    7.29
  -6 -10  17   10.78   13.84
  -6 -10  17    1.27    6.67
  -6 -10  18   17.41   10.55
  -6 -10  18    7.33    7.76
  -6 -10  19    0.11   11.59
  -6  -9   1  110.16    6.77
  -6  -9   2    5.17    6.78
   6   9  -3    0.54    4.96
  -6  -9   3    1.79    5.47
   6   9  -4   96.46    8.09
  -6  -9   4   70.73    4.89
  -6  -9   5  133.80    7.81
  -6  -9   5  147.36    7.42
  -6  -9   6   77.40    5.98
  -6  -9   6   74.66    5.07
  -6  -9   7   55.15    5.74
  -6  -9   8  220.84    9.88
  -6  -9   8  232.05   11.57
  -6  -9   9   12.07    7.83
  -6  -9   9    7.90    5.09
  -6  -9  10   22.34    8.37
  -6  -9  10   21.25    5.21
  -6  -9  11    5.64    5.32
   6   9 -11    6.68    1.46
  -6  -9  11   12.08    8.69
  -6  -9  12 1507.36   66.47
  -6  -9  12 1373.04   58.60
  -6  -9  13  232.56   12.73
  -6  -9  13  223.92   13.18
  -6  -9  14  175.51   12.95
  -6  -9  14  177.95   10.22
  -6  -9  15   22.86    6.43
  -6  -9  15   26.26   11.65
  -6  -9  16   18.70    6.55
  -6  -9  16   15.02    8.89
  -6  -9  17   28.73    7.21
  -6  -9  17   23.24    9.83
  -6  -9  18   90.92    9.49
  -6  -9  18   93.68   11.71
  -6  -9  19   -8.88    8.23
  -6  -9  19   10.85   11.38
  -6  -9  20    7.36   12.73
   6   8  -1   15.21    5.03
   6   8  -1   14.60    4.40
   6   8  -2   59.98    5.08
  -6  -8   2   44.71    6.11
   6   8  -2   49.89    7.04
  -6  -8   3    9.63    5.40
   6   8  -3    6.51    4.52
   6   8  -3    7.45    4.43
   6   8  -4   17.45    4.52
  -6  -8   4   18.74    4.52
   6   8  -4    9.76    6.61
  -6  -8   4   16.11    3.95
  -6  -8   5   26.59    4.20
  -6  -8   5   29.45    4.71
   6   8  -5   22.34    4.82
   6   8  -6  544.88   36.38
  -6  -8   6  706.56   33.40
  -6  -8   6  703.07   25.34
  -6  -8   7   37.12    5.09
  -6  -8   7   44.57    7.29
  -6  -8   8 1099.02   41.13
  -6  -8   8 1124.08   44.30
  -6  -8   9    7.63    5.19
  -6  -8   9    4.48    4.90
   6   8 -10  292.94   23.81
  -6  -8  10  322.99   13.63
  -6  -8  10  327.64   13.84
  -6  -8  11  525.52   25.55
  -6  -8  11  484.89   26.53
  -6  -8  11  555.82   23.13
  -6  -8  12 1514.03   78.54
  -6  -8  12 1613.44   60.82
  -6  -8  12 1438.39   85.85
  -6  -8  13   81.16    7.75
  -6  -8  13   76.00    5.48
  -6  -8  13   89.01    6.62
  -6  -8  14  196.97   10.73
  -6  -8  14  197.60   10.86
  -6  -8  15   26.69    8.26
  -6  -8  15   20.56    6.43
  -6  -8  16   23.48    6.66
  -6  -8  16   21.89    8.88
  -6  -8  17    4.12    9.50
  -6  -8  17    0.42   10.19
  -6  -8  18    9.49    8.43
  -6  -8  18    6.33   10.33
  -6  -8  19    3.47   11.37
  -6  -8  19    0.21    8.68
  -6  -8  20   12.72   12.72
  -6  -8  20    9.04   10.55
   6   7  -1    4.10    5.78
  -6  -7   1    2.21    5.99
   6   7  -1    3.01    3.87
   6   7  -2    0.65    5.40
   6   7  -2   -0.84    4.00
  -6  -7   2    3.92    5.71
   6   7  -3    0.65    3.78
  -6  -7   3   -2.56    5.44
   6   7  -3   -0.42    3.89
  -6  -7   4    8.60    3.87
  -6  -7   4    7.74    3.87
   6   7  -4    5.98    3.99
   6   7  -5    2.31    3.98
  -6  -7   5   -0.65    3.90
  -6  -7   5   -1.82    3.84
   6   7  -6   26.82    4.40
  -6  -7   6   38.86    4.57
  -6  -7   7    5.61    4.45
  -6  -7   7    7.61    4.58
   6   7  -7    4.61    6.18
   6   7  -7    3.01    2.18
   6   7  -8   91.71    5.85
  -6  -7   8  100.83    6.15
  -6  -7   8  103.84    8.04
  -6  -7   9   41.14    7.21
  -6  -7   9   51.06    5.33
   6   7  -9   40.79    2.53
  -6  -7  10  157.08   11.48
  -6  -7  10  169.14    7.87
  -6  -7  10  148.32   10.12
  -6  -7  11  385.25   14.32
  -6  -7  11  303.05   18.51
  -6  -7  11  347.14   15.96
  -6  -7  12  898.69   35.18
  -6  -7  12  865.59   48.24
  -6  -7  12  828.71   45.29
  -6  -7  13  240.23   12.22
  -6  -7  13  238.70   13.50
  -6  -7  14  401.45   20.91
  -6  -7  14  418.83   26.15
  -6  -7  15   10.80    7.83
  -6  -7  15    2.22    6.12
  -6  -7  16   88.89   12.90
  -6  -7  16  104.87   10.60
  -6  -7  17  118.94   10.98
  -6  -7  17  116.82    9.17
  -6  -7  18  272.81   19.40
  -6  -7  18  264.59   21.42
  -6  -7  19   11.49    9.45
  -6  -7  19   18.41   11.47
  -6  -7  20   -0.95   12.71
  -6  -7  20   -6.69   14.90
  -6  -6   1   45.37    4.87
   6   6  -1   57.92    4.10
   6   6  -1   62.18    5.16
   6   6  -1   50.08    5.26
   6   6  -2   60.02    4.75
   6   6  -2   58.74    4.22
   6   6  -2   52.48    4.10
  -6  -6   2   48.78    4.69
   6   6  -3   52.09    4.10
  -6  -6   3   54.96    6.01
   6   6  -3   61.22    4.22
  -6  -6   3   63.38    4.22
   6   6  -3   59.66    7.13
   6   6  -4  241.78   13.76
   6   6  -4  283.41   13.39
  -6  -6   4  277.86   10.01
  -6  -6   4  254.06   11.07
   6   6  -5   11.51    3.84
  -6  -6   5   12.13    3.62
   6   6  -5    7.65    4.93
   6   6  -6   15.11    5.35
   6   6  -6   23.65    2.50
  -6  -6   6   23.17    4.59
  -6  -6   6   22.57    3.92
   6   6  -7   51.27    4.84
  -6  -6   7   67.63    6.89
  -6  -6   7   59.20    6.36
   6   6  -7   65.41    2.84
  -6  -6   8  172.00    9.24
  -6  -6   8  168.97    8.21
   6   6  -8  179.83    7.92
   6   6  -8  138.59    8.01
  -6  -6   8  191.73    7.97
  -6  -6   9   12.63    4.67
  -6  -6   9   10.65    4.11
  -6  -6   9    9.52    4.60
  -6  -6  10  670.55   26.45
  -6  -6  10  738.78   27.88
  -6  -6  10  699.67   31.97
  -6  -6  11   50.24    5.84
  -6  -6  11   50.50    5.45
  -6  -6  11   44.01    3.17
  -6  -6  12  155.70    8.40
  -6  -6  12  148.77    7.99
  -6  -6  13    3.50    6.47
  -6  -6  13   -3.04    5.56
  -6  -6  14  523.82   32.70
  -6  -6  14  513.67   26.93
  -6  -6  15    7.40    9.09
  -6  -6  15    0.42    7.61
  -6  -6  16  280.55   16.39
  -6  -6  16  255.85   15.96
  -6  -6  17  107.79   12.06
  -6  -6  17   67.69    9.91
  -6  -6  18    4.39    8.79
  -6  -6  18    2.32   10.21
  -6  -6  19   28.69   16.71
  -6  -6  19   10.34    9.69
  -6  -6  20   37.02   16.24
  -6  -6  20   41.65   13.33
   6   5  -1   25.26    4.10
   6   5  -1   30.07    4.10
  -6  -5   1   23.51    4.26
   6   5  -1   21.74    4.24
   6   5  -2  384.91   22.09
  -6  -5   2  425.24   36.68
   6   5  -2  441.77   23.32
   6   5  -2  428.87   14.70
   6   5  -3   41.14    3.47
  -6  -5   3   50.21    3.56
  -6  -5   3   48.27    4.54
   6   5  -3   53.19    3.85
   6   5  -4  335.48   15.66
  -6  -5   4  329.55   16.66
  -6  -5   4  366.06   11.91
   6   5  -4  389.61   17.67
   6   5  -5   46.12    3.89
  -6  -5   5   54.50    6.47
  -6  -5   5   62.28    9.51
   6   5  -5   58.32    3.88
   6   5  -6   39.89    4.00
  -6  -5   6   51.68    4.13
  -6  -5   6   52.25    6.48
  -6  -5   6   47.75    3.99
   6   5  -6   53.35    2.74
  -6  -5   7   26.40    5.51
   6   5  -7   31.01    1.80
  -6  -5   7   27.08    3.37
   6   5  -7   23.20    5.59
  -6  -5   7   30.43    4.50
  -6  -5   8  273.57   12.77
   6   5  -8  231.24   16.70
  -6  -5   8  299.81   11.98
  -6  -5   8  282.81   11.12
  -6  -5   9  320.81   14.92
  -6  -5   9  315.45   14.41
   6   5  -9  247.72   17.79
  -6  -5   9  343.69   12.10
  -6  -5  10   41.01    5.21
  -6  -5  10   43.24    5.34
  -6  -5  10   42.24    3.17
  -6  -5  11   17.17    5.13
  -6  -5  11    9.34    5.20
  -6  -5  12  122.47    7.64
  -6  -5  12  131.84    7.35
  -6  -5  12  115.54    6.54
  -6  -5  13   19.85    5.88
  -6  -5  13   23.93    6.46
  -6  -5  14  215.87   11.33
  -6  -5  14  234.66   12.89
  -6  -5  15   81.27    7.73
  -6  -5  15   91.26   11.62
  -6  -5  16   63.60   12.02
  -6  -5  16   49.87    7.98
  -6  -5  17    2.95   12.95
  -6  -5  17   13.04    8.02
  -6  -5  18   59.93   11.36
  -6  -5  18   91.43   10.22
  -6  -5  19    8.82   11.97
  -6  -5  19    7.56   15.87
  -6  -5  20   29.20   16.61
  -6  -4   1  161.52    9.00
   6   4  -1  147.40    7.03
   6   4  -1  156.14    7.10
   6   4  -1  149.07    6.74
   6   4  -2    0.43    3.25
  -6  -4   2    2.05    3.88
  -6  -4   2    0.00    2.27
   6   4  -2   -0.52    3.24
   6   4  -2   -0.63    3.25
   6   4  -3  104.39    5.78
  -6  -4   3  104.70    5.54
  -6  -4   3  108.04    5.66
  -6  -4   3  110.27    5.70
   6   4  -3  121.58    5.15
  -6  -4   4  677.67   33.01
   6   4  -4  722.80   27.53
   6   4  -4  662.73   27.73
  -6  -4   4  722.39   27.09
  -6  -4   5   -0.42    3.37
   6   4  -5    1.06    4.75
  -6  -4   5   -1.91    4.02
   6   4  -5    0.32    2.85
  -6  -4   5    0.31    3.98
  -6  -4   6  278.88   12.85
   6   4  -6  258.03   11.54
  -6  -4   6  259.05    9.88
   6   4  -6  292.66   12.80
  -6  -4   6  263.70   10.38
  -6  -4   7   47.25    6.29
  -6  -4   7   46.84    5.52
   6   4  -7   42.45    4.13
  -6  -4   7   49.34    4.45
   6   4  -8    9.44    4.13
  -6  -4   8    8.82    3.93
  -6  -4   8    7.54    4.40
  -6  -4   8   11.12    2.65
   6   4  -9    0.53    4.46
  -6  -4   9   -4.57    4.25
  -6  -4   9    3.98    4.61
  -6  -4   9   -0.95    2.01
  -6  -4  10  242.74   11.22
  -6  -4  10  224.56   12.43
  -6  -4  11   57.03    5.83
  -6  -4  11   53.99    2.84
  -6  -4  11   62.97    7.74
  -6  -4  12   17.79    5.93
  -6  -4  12   27.03    5.76
  -6  -4  13   37.65    6.66
  -6  -4  13   43.40    6.10
  -6  -4  14   55.14   10.35
  -6  -4  14   68.06    9.61
  -6  -4  15    2.00   10.76
  -6  -4  15    1.38    7.00
  -6  -4  16   -2.11   11.69
  -6  -4  16   -3.30    7.89
  -6  -4  17   44.04   12.00
  -6  -4  17   32.61    9.57
  -6  -4  18    8.61   10.40
  -6  -4  18    7.76    9.48
  -6  -4  19   -2.71   10.29
  -6  -4  19    1.47   11.95
  -6  -3   1   38.48    5.91
   6   3  -1   39.72    3.88
   6   3  -1   29.06    2.81
   6   3  -1   30.76    2.84
  -6  -3   1   25.35    4.40
   6   3  -2    3.36    2.52
  -6  -3   2    2.92    3.68
  -6  -3   2    3.02    1.84
  -6  -3   2    2.73    3.89
   6   3  -2   -0.11    2.94
   6   3  -3  222.10    7.62
  -6  -3   3  189.18    8.34
  -6  -3   3  219.59    8.56
  -6  -3   3  203.21   10.56
   6   3  -3  203.45    9.82
   6   3  -4 1177.86   50.40
  -6  -3   4 1221.51   54.32
  -6  -3   4 1127.90   43.83
  -6  -3   4 1211.25   52.95
   6   3  -4 1256.09   53.05
   6   3  -5   58.50    3.38
  -6  -3   5   39.71    3.71
  -6  -3   5   50.33    4.51
   6   3  -5   45.42    4.34
  -6  -3   5   51.84    4.35
  -6  -3   6 1158.11   48.02
   6   3  -6 1135.45   44.42
  -6  -3   6 1201.79   61.36
  -6  -3   6 1196.01   49.60
  -6  -3   7   27.66    6.08
  -6  -3   7   22.98    2.75
   6   3  -7   25.06    3.82
  -6  -3   7   22.20    3.61
  -6  -3   8  872.33   33.02
  -6  -3   8  920.46   34.02
   6   3  -8  783.16   54.38
  -6  -3   8  870.63   40.61
  -6  -3   9  145.20    7.12
  -6  -3   9  150.73    9.03
   6   3  -9  122.48    6.82
  -6  -3  10  258.97   13.98
  -6  -3  10  266.29   12.52
  -6  -3  10  296.44   10.90
  -6  -3  11    8.57    5.19
  -6  -3  11   -0.21    5.33
  -6  -3  12   56.58    8.78
  -6  -3  12   78.51    8.60
  -6  -3  13    1.69    6.34
  -6  -3  13    2.53    5.89
  -6  -3  14    8.12    6.96
  -6  -3  14   -9.62    9.41
  -6  -3  15   -2.95   10.85
  -6  -3  15    6.48    7.44
  -6  -3  16    4.63    8.31
  -6  -3  16   -0.64    7.91
  -6  -3  17    3.78    9.87
  -6  -3  17   -3.01    8.92
  -6  -3  18   28.94   16.15
  -6  -3  18   37.49   23.87
  -6  -3  19   13.50   12.45
  -6  -3  19   13.25   11.19
  -6  -2   1 1014.30   55.44
   6   2  -1 1103.06   47.28
   6   2  -1 1076.74   37.65
  -6  -2   1  986.35   48.77
   6   2  -1 1047.15   39.92
  -6  -2   2 2814.52  135.45
   6   2  -2 2795.41  107.92
   6   2  -2 2919.74  117.76
  -6  -2   2 2705.83  117.24
  -6  -2   2 2820.73  116.45
  -6  -2   3  183.71    7.43
  -6  -2   3  186.75    7.33
  -6  -2   3  175.83    8.93
   6   2  -3  195.37    7.32
   6   2  -3  184.14    6.48
  -6  -2   3  195.43   10.20
  -6  -2   4   50.03    3.61
   6   2  -4   56.09    3.07
  -6  -2   4   52.93    4.41
   6   2  -4   53.24    3.82
  -6  -2   4   55.35    3.93
  -6  -2   5  667.27   33.64
  -6  -2   5  704.95   30.53
  -6  -2   5  625.38   29.95
   6   2  -5  637.95   29.67
  -6  -2   5  649.90   21.85
  -6  -2   6  335.50   15.48
  -6  -2   6  341.25   15.97
  -6  -2   6  321.42   14.05
   6   2  -6  317.46   13.74
  -6  -2   6  321.22   14.46
   6   2  -6  291.08   17.02
  -6  -2   7  220.33    8.88
  -6  -2   7  225.56    9.15
  -6  -2   7  235.93   12.15
   6   2  -7  234.52    8.97
  -6  -2   8   35.27    4.80
  -6  -2   8   27.45    4.13
   6   2  -8   24.96    4.27
  -6  -2   9   16.15    4.79
   6   2  -9   13.25    4.91
  -6  -2   9   14.40    4.45
  -6  -2   9   18.01    2.30
  -6  -2  10   14.08    5.21
  -6  -2  10   13.86    6.77
  -6  -2  11    7.63    5.44
  -6  -2  11   15.76    5.50
  -6  -2  12    3.15    5.77
  -6  -2  12    5.28    5.81
  -6  -2  13   16.24    6.43
  -6  -2  13   14.14    6.54
  -6  -2  14    9.38    7.17
  -6  -2  14    4.45    7.00
  -6  -2  15   37.68   11.37
  -6  -2  15   58.31   10.98
  -6  -2  16    7.46    9.04
  -6  -2  16   20.47   12.01
  -6  -2  17   83.09   14.12
  -6  -2  17   72.36   14.89
  -6  -2  18   -7.54   11.20
  -6  -2  18   -1.19   10.40
  -6  -2  19   -2.61   17.86
  -6  -2  19    0.54   12.20
  -6  -1   1   62.42    5.36
  -6  -1   1   58.90    2.39
  -6  -1   1   48.89    4.65
  -6  -1   1   49.76    4.55
   6   1  -1   59.51    2.44
   6   1  -1   56.61    4.13
   6   1  -2   45.51    3.49
  -6  -1   2   43.19    2.45
  -6  -1   2   45.94    4.21
  -6  -1   2   42.72    5.41
  -6  -1   2   41.81    3.48
   6   1  -2   48.79    2.55
  -6  -1   2   45.55    4.34
  -6  -1   3  439.60   22.81
  -6  -1   3  453.86   26.23
  -6  -1   3  423.22   19.55
   6   1  -3  444.25   17.77
  -6  -1   3  458.52   17.57
  -6  -1   4  888.10   44.66
  -6  -1   4  900.41   41.93
  -6  -1   4  871.69   40.02
  -6  -1   4  921.85   33.61
   6   1  -4  884.21   34.12
  -6  -1   5  483.52   18.78
  -6  -1   5  463.00   16.71
  -6  -1   5  483.13   18.41
  -6  -1   5  465.42   18.23
   6   1  -5  448.04   19.64
   6   1  -5  413.34   21.75
   6   1  -5  469.35   17.05
   6   1  -6  392.49   15.93
   6   1  -6  402.74   17.67
  -6  -1   6  398.53   18.96
  -6  -1   6  399.24   15.30
  -6  -1   6  437.08   19.38
  -6  -1   6  424.98   17.62
   6   1  -6  350.17   18.32
   6   1  -7  279.59   14.13
  -6  -1   7  294.56   11.15
  -6  -1   7  281.34   13.05
  -6  -1   7  311.00   11.29
  -6  -1   7  298.11   12.65
   6   1  -7  293.96   12.59
  -6  -1   8  169.36    6.69
  -6  -1   8  160.89    7.11
  -6  -1   8  163.93    7.50
  -6  -1   8  155.45    7.11
   6   1  -8  143.97    8.47
   6   1  -8  147.95    7.71
   6   1  -9  327.35   17.93
  -6  -1   9  361.02   19.08
  -6  -1   9  419.32   16.28
   6   1  -9  388.83   16.16
  -6  -1  10   16.58    5.32
  -6  -1  10   14.39    5.08
   6   1 -10   14.09    2.21
  -6  -1  11  279.76   17.31
  -6  -1  11  252.56   14.61
  -6  -1  11  295.94   15.21
  -6  -1  12    5.28    6.02
  -6  -1  12    9.47    6.21
  -6  -1  12    7.94    2.30
  -6  -1  13   26.47    6.96
  -6  -1  13   33.61    3.04
  -6  -1  13   40.50    7.30
  -6  -1  14    5.42    7.12
  -6  -1  14    9.06    7.48
  -6  -1  15    7.78    8.20
  -6  -1  15    8.66    8.02
  -6  -1  16    5.25    9.13
  -6  -1  16   12.26    9.14
  -6  -1  17   -1.68   10.57
  -6  -1  17   -1.62   10.16
  -6  -1  18    1.15   11.91
  -6  -1  18   -3.48   11.84
  -6   0   1  666.19   36.77
   6   0  -1  710.38   26.08
  -6   0   1  681.56   29.39
  -6   0   1  705.49   31.79
  -6   0   1  652.25   31.95
  -6   0   1  685.68   35.29
   6   0  -1  718.80   36.15
   6   0  -1  730.38   24.85
   6   0  -2  639.24   39.46
  -6   0   2  599.62   20.18
  -6   0   2  664.00   29.90
  -6   0   2  614.92   30.01
  -6   0   2  589.74   26.22
  -6   0   2  614.66   26.01
   6   0  -2  640.94   28.41
   6   0  -3   -1.06    3.18
  -6   0   3    0.53    2.33
  -6   0   3    1.27    3.28
   6   0  -3    1.39    1.82
  -6   0   3    1.68    3.47
  -6   0   3    1.70    2.54
  -6   0   4  152.89    7.39
   6   0  -4  159.61    6.86
  -6   0   4  165.58    6.80
  -6   0   4  181.73    8.41
  -6   0   4  166.42    7.75
   6   0  -4  132.54    7.27
   6   0  -4  162.61    6.26
   6   0  -5  208.71    8.69
   6   0  -5  173.47    8.83
  -6   0   5  207.01    8.87
  -6   0   5  207.98    8.69
  -6   0   5  207.96    8.18
  -6   0   5  214.93    8.49
   6   0  -5  212.27    8.07
  -6   0   6  837.14   31.92
  -6   0   6  846.36   40.70
   6   0  -6  820.05   30.63
   6   0  -6  709.78   36.29
  -6   0   6  867.93   43.45
  -6   0   6  798.00   27.33
   6   0  -6  841.40   39.07
  -6   0   7  295.29   11.80
  -6   0   7  336.49   12.18
  -6   0   7  297.17   13.02
   6   0  -7  274.38   14.83
   6   0  -7  303.24   12.11
  -6   0   8  316.51   12.08
   6   0  -8  317.45   12.12
  -6   0   8  314.20   18.15
   6   0  -8  266.49   17.43
  -6   0   9  199.81    8.71
   6   0  -9  206.69    8.18
  -6   0   9  206.62    8.97
   6   0 -10 1118.26   61.62
  -6   0  10 1176.26   49.23
  -6   0  10 1088.96   77.86
   6   0 -11  554.91   27.97
  -6   0  11  547.64   23.00
  -6   0  11  560.89   30.70
  -6   0  12   21.52    6.65
  -6   0  12   15.41    6.44
   6   0 -12   16.76    2.11
  -6   0  13   -0.62    2.70
  -6   0  13   -1.26    6.96
  -6   0  13   -4.88    7.00
  -6   0  14    1.79    7.68
  -6   0  14   -4.37    7.47
  -6   0  15   40.41    9.03
  -6   0  15   55.77    8.90
  -6   0  16    1.89    9.43
  -6   0  16   -3.02   13.58
  -6   0  17    9.19   10.97
  -6   0  17   12.14   10.62
  -6   0  18    6.88   17.61
  -6   1   0   80.64    4.77
  -6   1   0   85.54    5.49
  -6   1   0   82.08    5.19
  -6   1   0   73.73    5.08
   6  -1   0   84.08    6.36
   6  -1  -1  500.88   25.62
  -6   1   1  489.98   26.75
   6  -1  -1  518.99   20.70
  -6   1   1  482.64   21.50
  -6   1   1  488.64   20.43
  -6   1   1  482.58   21.39
  -6   1   1  467.16   19.63
  -6   1   2    8.63    4.74
  -6   1   2   13.04    3.07
   6  -1  -2   18.33    1.61
  -6   1   2   16.44    3.69
  -6   1   2   15.35    3.78
  -6   1   2   15.69    1.48
   6  -1  -2   16.54    3.60
   6  -1  -3  289.11   10.74
  -6   1   3  284.07   10.30
   6  -1  -3  282.87   11.19
  -6   1   3  277.84    9.73
   6  -1  -3  260.60   11.81
  -6   1   3  284.39    9.89
  -6   1   3  260.91   10.73
  -6   1   4  390.53   19.99
   6  -1  -4  402.18   16.80
  -6   1   4  438.78   14.12
   6  -1  -4  391.78   15.65
   6  -1  -4  448.00   15.01
  -6   1   4  421.61   21.93
  -6   1   4  395.94   15.15
  -6   1   5   -1.04    3.75
   6  -1  -5   -4.41    4.30
   6  -1  -5   -0.73    3.65
   6  -1  -5   -1.06    4.14
  -6   1   5    1.59    2.87
  -6   1   5   -4.77    5.40
  -6   1   6   27.54    3.51
   6  -1  -6   29.01    4.15
   6  -1  -6   25.96    3.88
  -6   1   6   21.43    6.11
  -6   1   7    2.44    3.72
   6  -1  -7    6.25    4.21
  -6   1   7    6.01    4.56
   6  -1  -7    5.10    3.83
  -6   1   8    3.50    4.35
   6  -1  -8    3.99    6.69
   6  -1  -8    3.30    3.72
  -6   1   8   11.00    6.75
  -6   1   9  154.14    7.94
   6  -1  -9  158.79    7.15
  -6   1   9  160.25   10.30
  -6   1  10  350.72   15.50
  -6   1  10  367.60   16.69
   6  -1 -10  347.46   16.32
  -6   1  11   93.39    7.59
  -6   1  11   86.47    7.41
   6  -1 -11   81.19    4.37
  -6   1  12    2.22    6.86
   6  -1 -12    1.06    3.08
  -6   1  12   -3.07    6.88
  -6   1  13  154.24   12.33
  -6   1  13  156.58   11.19
  -6   1  14   63.65    8.93
  -6   1  14   60.03    8.56
  -6   1  15    2.72    9.12
  -6   1  15    5.06   12.69
  -6   1  16    2.61   10.45
  -6   1  16    9.08   10.49
  -6   1  17    6.77   16.36
  -6   2   0  559.73   27.85
  -6   2   0  582.88   24.96
  -6   2   0  579.67   28.42
  -6   2   0  605.74   23.34
  -6   2   0  563.77   27.17
  -6   2   0  570.53   24.53
   6  -2   0  610.32   23.48
  -6   2   1  146.08    5.33
  -6   2   1  156.55    8.02
  -6   2   1  133.75    6.72
  -6   2   1  143.36    6.52
  -6   2   1  145.78    6.68
  -6   2   1  169.87    8.21
   6  -2  -1  149.96    5.99
   6  -2  -1  147.81    6.48
  -6   2   2   72.04    4.51
  -6   2   2   65.48    3.31
  -6   2   2   62.13    4.19
  -6   2   2   57.44    4.53
  -6   2   2   59.18    4.13
   6  -2  -2   55.76    2.68
   6  -2  -2   57.24    5.15
   6  -2  -2   59.73    4.35
  -6   2   3   -2.09    4.48
  -6   2   3    0.32    2.14
  -6   2   3    3.33    3.53
   6  -2  -3   -1.93    2.26
   6  -2  -3   -0.73    3.24
   6  -2  -3   -1.80    3.40
  -6   2   4   46.06    3.21
   6  -2  -4   38.54    4.06
  -6   2   4   41.50    4.25
  -6   2   4   39.64    3.53
   6  -2  -4   45.16    3.56
   6  -2  -4   41.03    3.83
  -6   2   5  154.32   11.68
  -6   2   5  158.16    7.70
   6  -2  -5  144.02    7.24
   6  -2  -5  121.53    8.36
   6  -2  -5  143.51    8.10
  -6   2   6    8.89    4.44
  -6   2   6   15.89    3.73
   6  -2  -6   12.00    4.22
   6  -2  -6   15.57    3.20
  -6   2   7  154.42    7.27
  -6   2   7  146.23    7.04
   6  -2  -7  119.69    6.82
   6  -2  -7  136.62    5.57
  -6   2   8   52.09    5.32
  -6   2   8   56.09    5.83
   6  -2  -8   53.69    3.85
  -6   2   9  139.20    8.61
  -6   2   9  174.43   10.05
   6  -2  -9  159.57    7.62
   6  -2 -10   14.55    3.00
  -6   2  10   13.98    8.26
  -6   2  10    6.62    8.83
  -6   2  11    0.11    6.76
  -6   2  11   -1.58    6.34
   6  -2 -11    5.24    4.17
  -6   2  12    2.95    6.95
  -6   2  12    8.18   11.26
   6  -2 -12    0.96    3.94
  -6   2  13   14.30    7.88
  -6   2  13    7.48    7.80
  -6   2  14   17.30    8.81
  -6   2  14   17.39    8.70
  -6   2  15    2.51   13.90
  -6   2  15    3.02    9.82
  -6   2  16    1.67   15.32
  -6   2  17   -2.49   17.56
   6  -3   0  323.09   13.39
  -6   3   0  289.96   13.60
  -6   3   0  276.25   11.37
  -6   3   0  293.09   11.34
  -6   3   0  311.35   12.37
  -6   3   0  298.69    9.94
  -6   3   0  285.54   12.45
   6  -3  -1   77.10    4.42
  -6   3   1   90.00    5.22
   6  -3  -1   90.37    5.10
  -6   3   1   85.37    4.10
  -6   3   1   77.27    5.08
  -6   3   1   86.53    4.50
   6  -3  -1   85.38    3.53
  -6   3   1   81.12    4.86
  -6   3   2 2231.87   92.52
   6  -3  -2 2222.76   70.60
   6  -3  -2 1962.02   86.16
  -6   3   2 2268.33  115.09
   6  -3  -2 2107.28   98.25
  -6   3   2 2067.55  114.81
   6  -3  -3   29.63    3.11
   6  -3  -3   25.67    4.99
  -6   3   3   22.94    3.62
   6  -3  -3   24.36    5.21
  -6   3   3   26.55    2.80
  -6   3   3   19.91    5.16
   6  -3  -4    2.50    3.54
   6  -3  -4    6.61    3.52
  -6   3   4   -0.54    2.90
  -6   3   4   -1.96    3.81
   6  -3  -4    0.65    3.23
  -6   3   5   -7.74    4.02
   6  -3  -5    0.11    4.81
  -6   3   5   -2.25    4.82
   6  -3  -5    0.97    5.40
  -6   3   6   -1.28    3.84
   6  -3  -6   -1.93    4.71
  -6   3   6    3.00    4.56
   6  -3  -6    4.01   11.91
   6  -3  -7    6.83    5.21
  -6   3   7    2.45    4.47
  -6   3   7   13.31    5.20
  -6   3   8   58.67    5.74
  -6   3   8   66.25    6.27
  -6   3   9   -1.48    5.41
  -6   3   9   -3.99    6.09
  -6   3  10    3.49    6.03
  -6   3  10    5.49    9.40
  -6   3  11   22.99    6.96
  -6   3  11    2.02    7.11
  -6   3  12    0.64    7.57
  -6   3  12    0.11    7.26
  -6   3  13   94.29   12.65
  -6   3  13   96.81   12.80
  -6   3  14    0.00   13.39
  -6   3  14    1.29    9.15
  -6   3  15   12.30   14.70
  -6   3  16   -0.94   16.11
  -6   4   0  609.70   22.73
  -6   4   0  588.39   24.63
  -6   4   0  603.42   25.18
  -6   4   0  583.61   23.55
  -6   4   0  632.59   21.14
  -6   4   0  622.40   26.48
   6  -4   0  658.42   25.84
  -6   4   1  222.83    8.43
  -6   4   1  195.96    8.75
  -6   4   1  220.32    8.61
   6  -4  -1  225.80    9.75
   6  -4  -1  222.58    8.52
  -6   4   1  223.64    9.94
   6  -4  -1  201.91    8.38
  -6   4   2 2513.41   93.92
  -6   4   2 2561.62  113.78
   6  -4  -2 2312.61  104.63
   6  -4  -2 2683.34  101.81
   6  -4  -2 2526.99  105.31
  -6   4   3   69.18    7.95
  -6   4   3   71.83   11.94
   6  -4  -3   74.84    8.37
   6  -4  -3   57.72    8.00
   6  -4  -3   53.32    4.59
  -6   4   4    5.57    4.02
   6  -4  -4    9.26    3.77
   6  -4  -4    9.50    4.91
  -6   4   4    7.50    3.43
   6  -4  -4   11.55    3.85
  -6   4   5   30.96    4.76
   6  -4  -5   29.60    6.16
   6  -4  -5   26.84    3.77
  -6   4   5   36.14    4.28
  -6   4   6  456.36   18.78
   6  -4  -6  359.17   19.63
   6  -4  -6  406.75   25.53
  -6   4   6  435.55   15.96
  -6   4   7  222.63   10.14
  -6   4   7  234.62   11.62
   6  -4  -7  206.07   10.19
  -6   4   8   71.61    6.37
  -6   4   8   82.97    9.25
   6  -4  -8   65.09    4.44
  -6   4   9   75.22    6.88
   6  -4  -9   50.75    4.21
  -6   4   9   66.70    7.39
  -6   4  10    3.17    6.54
  -6   4  10   -1.06    7.00
  -6   4  11    1.37    7.26
  -6   4  11   -1.38    7.46
  -6   4  12    1.36   11.33
  -6   4  12    7.17    8.13
  -6   4  13   22.18   13.08
  -6   4  13   15.58    9.03
  -6   4  14    3.55   13.97
  -6   4  15   28.90   15.70
  -6   4  16    1.66   12.33
  -6   5   0   -0.51    4.11
  -6   5   0    3.12    3.12
  -6   5   0   10.01    5.38
  -6   5   0    3.00    2.14
   6  -5   0    3.65    2.92
   6  -5   0    3.18    6.04
   6  -5  -1   -3.72    4.14
  -6   5   1   -1.44    3.29
   6  -5  -1    3.00    2.57
  -6   5   1    3.21    3.53
  -6   5   1    2.04    5.26
   6  -5  -1    2.49    3.00
   6  -5  -2   76.72    5.02
   6  -5  -2   89.21    5.44
  -6   5   2   79.44    4.40
  -6   5   2   85.33    4.75
   6  -5  -2   76.82    4.77
   6  -5  -3  115.47    5.47
   6  -5  -3  102.95    5.64
  -6   5   3  107.72    5.80
  -6   5   3  121.70    5.57
   6  -5  -3   96.67    5.61
  -6   5   4  770.23   35.15
   6  -5  -4  667.59   34.79
  -6   5   4  748.58   32.01
   6  -5  -4  648.85   43.15
   6  -5  -5  103.24    6.95
  -6   5   5  112.51    6.57
  -6   5   5  114.96    6.19
   6  -5  -5   97.55    6.59
   6  -5  -6    0.22    4.12
  -6   5   6    4.36    4.68
  -6   5   6    3.24    5.23
  -6   5   7  270.29   12.45
  -6   5   7  254.26   12.32
   6  -5  -7  224.80   13.62
  -6   5   8   19.67    6.03
   6  -5  -8   16.70    4.45
  -6   5   8   22.91    6.65
  -6   5   9   -0.95    7.00
  -6   5   9    0.74    6.33
  -6   5  10    0.21    7.45
  -6   5  10    6.31    7.15
  -6   5  11   91.89    9.14
  -6   5  11  122.69   13.47
  -6   5  12    1.67    8.47
  -6   5  12    4.29   12.12
  -6   5  13   55.79   14.29
  -6   5  14   16.11   11.02
  -6   5  15    8.39   12.02
  -6   6   0  357.83   20.76
  -6   6   0  355.53   14.59
  -6   6   0  344.98   20.10
  -6   6   0  392.14   15.82
   6  -6   0  340.55   18.90
   6  -6   0  418.59   16.62
   6  -6  -1    6.61    3.30
  -6   6   1    7.64    4.75
  -6   6   1    7.07    3.86
   6  -6  -1    5.99    3.10
  -6   6   1    8.83    3.08
  -6   6   2   12.55    3.51
  -6   6   2   11.30    3.84
   6  -6  -2   14.21    5.23
   6  -6  -2   13.59    3.94
  -6   6   3    4.36    3.83
  -6   6   3   -6.35    4.16
   6  -6  -3    0.21    4.07
   6  -6  -4  353.94   23.22
  -6   6   4  436.88   18.34
  -6   6   4  448.26   21.26
  -6   6   5  107.12    6.38
  -6   6   5   92.33    6.72
  -6   6   6   21.91    5.51
  -6   6   6   14.32    8.21
  -6   6   7   49.75    6.34
  -6   6   7   50.73    6.87
  -6   6   8   91.15    9.92
  -6   6   8   90.26    8.06
  -6   6   9  262.90   13.42
  -6   6   9  283.97   14.81
  -6   6  10    6.60    7.65
  -6   6  10   -0.21    7.80
  -6   6  11    8.78    8.36
  -6   6  11   11.36    8.57
  -6   6  12   49.73   13.45
  -6   6  13   32.84   10.71
  -6   6  14   16.99   11.60
  -6   7   0  153.82    9.44
  -6   7   0  177.45    7.31
  -6   7   0  163.71   10.09
   6  -7   0  167.80    9.62
  -6   7   0  171.34    7.63
  -6   7   1  226.38    8.60
  -6   7   1  219.24   11.36
   6  -7  -1  189.88   13.47
   6  -7  -1  203.41   10.07
  -6   7   1  241.17   11.41
  -6   7   2  455.85   20.17
   6  -7  -2  381.91   28.20
   6  -7  -2  427.16   22.73
  -6   7   2  483.10   19.43
  -6   7   3   -1.58    4.62
   6  -7  -3   -1.07    4.81
  -6   7   3   -4.02    4.23
  -6   7   4   26.32    6.98
  -6   7   4   26.86    7.48
  -6   7   5   -1.06    5.17
  -6   7   5    2.32    5.60
  -6   7   6  136.39    8.14
  -6   7   6  151.55    8.59
  -6   7   7    4.35    6.69
  -6   7   7    6.42    6.21
  -6   7   8   13.12    9.76
  -6   7   8   18.53    7.35
  -6   7   9    6.70    7.54
  -6   7   9  -17.62   11.10
  -6   7  10    1.36    8.25
  -6   7  11   55.95   13.34
  -6   7  12    0.83   10.29
  -6   7  13   -1.04   11.50
   6  -8   0  288.36   13.56
  -6   8   0  281.33   14.36
  -6   8   0  257.51   17.46
  -6   8   0  307.77   11.63
  -6   8   0  290.80   17.52
  -6   8   1   29.49    5.98
   6  -8  -1   29.69    4.36
  -6   8   1   39.31    4.53
  -6   8   1   40.63    4.54
   6  -8  -1   23.17    4.59
  -6   8   2   28.01    4.76
  -6   8   2   31.93    4.74
  -6   8   2   23.64    4.37
  -6   8   3  197.62   11.76
  -6   8   3  214.24    9.94
  -6   8   4  116.93    7.32
  -6   8   4  108.19    7.07
  -6   8   5   47.79    6.69
  -6   8   5   41.84    8.52
  -6   8   6   89.78    7.87
  -6   8   6   88.60    7.47
  -6   8   7   11.11    9.64
  -6   8   7   13.43    7.25
  -6   8   8    3.56    7.53
  -6   8   8    4.70    7.69
  -6   8   9    5.84    8.35
  -6   8  10   22.91    9.27
  -6   8  11   -0.52    9.97
  -6   8  12   -0.31   11.18
  -6   8  13    4.85   12.29
  -6   9   0   21.50    4.26
   6  -9   0   28.19    5.89
  -6   9   0   21.58    4.38
  -6   9   0   29.02    4.63
  -6   9   1    4.91    5.87
  -6   9   1    3.15    4.62
  -6   9   1    5.32    6.28
  -6   9   2   64.16    5.75
  -6   9   2   61.03    5.89
  -6   9   2   49.62    5.01
  -6   9   3   16.71    5.75
  -6   9   3    9.34    7.66
  -6   9   4   39.51    6.50
  -6   9   4   34.61    6.29
  -6   9   5   10.66    9.27
  -6   9   5    1.05    6.29
  -6   9   6   48.54   10.05
  -6   9   7    7.73    7.42
  -6   9   8   86.83   12.21
  -6   9   9   22.57    9.36
  -6   9  10    3.63   10.27
  -6   9  11   -3.42   15.94
  -6   9  12   11.36   12.49
  -6  10   0   66.02    7.88
  -6  10   0   66.44    6.74
  -6  10   0   66.98    5.33
  -6  10   1   26.02    6.08
  -6  10   1   18.04    7.55
  -6  10   1   14.75    6.84
  -6  10   2  194.33   10.27
  -6  10   2  178.13   11.87
  -6  10   2  142.09   10.98
  -6  10   3   47.84    6.60
  -6  10   4  128.73    8.50
  -6  10   5   29.03   10.13
  -6  10   6   15.33    7.72
  -6  10   7    8.23   12.08
  -6  10   8   13.41    9.35
  -6  10   9    1.45   14.73
  -6  10  10   15.52   11.59
  -6  10  11    6.30   12.39
  -6  11   0  979.38   42.51
  -6  11   0  839.40   52.43
  -6  11   1   28.34    4.90
  -6  11   1   41.67    8.80
  -6  11   2    3.66    8.89
  -6  11   3    2.40    6.58
  -6  11   4    0.31    7.09
  -6  11   5    1.98    8.02
  -6  11   6   31.73    9.05
  -6  11   7    2.91   13.50
  -6  11   8   65.41   11.31
  -6  11   9    7.86   11.69
  -6  11  10   -1.34   12.49
  -6  12   0 1194.35   56.64
  -6  12   1   52.28    7.32
  -6  12   2  212.17   14.45
  -6  12   3   74.55    8.66
  -6  12   4  281.97   15.30
  -6  12   5    3.95    9.05
  -6  12   6    1.66    9.97
  -6  12   7    2.38   10.88
  -6  12   8   13.86   11.90
  -6  13   0   38.70   10.77
  -6  13   1    1.78    7.83
  -6  13   2  343.35   18.34
  -6  13   3  228.83   14.74
  -6  13   4   62.68   10.92
  -6  13   5   44.63   15.26
  -6  13   6   33.68   11.82
  -6  13   7    4.03   16.86
  -6  14   0   35.63    8.67
  -6  14   1  154.78   14.00
  -6  14   2   93.41   10.95
  -6  14   3   25.37   10.71
  -6  14   4   40.59   11.63
  -6  14   5   -1.76   11.71
  -6  14   6   25.66   12.62
  -6  15   0   58.86   14.40
  -6  15   1   23.44   10.73
  -6  15   2   98.70   16.76
  -6  15   3   84.21   12.89
  -6  15   4    6.95   17.62
  -6  16   0    1.77   11.26
  -6  16   1    2.50   16.75
  -6  16   2   63.06   13.10
  -6  17   0   11.35   12.50
  -5 -18   7   18.84   18.00
  -5 -18   8    5.72   17.37
  -5 -18   9   40.87   13.13
  -5 -18  10    3.60   12.59
  -5 -18  11  169.07   19.78
  -5 -18  12   24.09   12.99
  -5 -17   4   51.51   12.88
  -5 -17   5    7.62   11.64
  -5 -17   6   83.94   12.62
  -5 -17   7    0.53   11.35
  -5 -17   8    1.70   11.13
  -5 -17   9    0.64   10.81
   5  17 -10   70.29   11.75
  -5 -17  10   77.23    9.57
  -5 -17  11   53.77    8.62
   5  17 -11   70.43   11.85
  -5 -17  12   51.34   11.83
  -5 -17  13  146.28   13.95
  -5 -17  14   63.48   18.25
  -5 -17  15   56.90   13.49
  -5 -16   2   11.67   11.88
  -5 -16   3   60.05   16.57
  -5 -16   4   16.83   15.25
  -5 -16   5    2.44   10.40
  -5 -16   6   12.21   10.51
  -5 -16   7    4.04    9.88
  -5 -16   8   49.67   10.40
  -5 -16   9   14.42    9.97
   5  16 -10    4.34   14.08
  -5 -16  10    3.95   10.28
  -5 -16  11   33.93    7.37
  -5 -16  11   45.26   10.68
  -5 -16  12   74.75    8.11
  -5 -16  12   71.93   11.41
  -5 -16  13   54.35   11.29
  -5 -16  14  130.03   17.20
  -5 -16  15   -1.26   11.28
  -5 -16  16   32.33   12.53
  -5 -16  17   -5.05   12.42
  -5 -15   1    5.04   10.91
  -5 -15   2    0.63   14.76
  -5 -15   3   49.02   10.59
  -5 -15   4   17.84    9.87
  -5 -15   5   51.78   10.00
  -5 -15   6   11.49    9.47
  -5 -15   7   93.02   13.82
  -5 -15   8   10.72   12.85
  -5 -15   9    1.80   12.51
  -5 -15  10   57.58    9.63
  -5 -15  10   58.75    7.48
  -5 -15  11    5.29    9.51
  -5 -15  11    3.42    6.43
  -5 -15  12    6.97    9.40
  -5 -15  12   10.49    6.23
  -5 -15  13   25.86    9.92
  -5 -15  13   25.31    8.86
  -5 -15  14   -3.90   14.03
  -5 -15  15  240.05   19.76
  -5 -15  16   54.26   11.70
  -5 -15  17    1.16   11.90
  -5 -14   1   62.95   10.64
  -5 -14   2   86.09   13.97
  -5 -14   3   14.12    9.24
  -5 -14   4    9.58    8.51
  -5 -14   5   63.18    9.17
  -5 -14   6   30.36    8.52
  -5 -14   7   40.53    8.51
  -5 -14   8   33.02    8.28
  -5 -14   9   58.93    8.80
  -5 -14  10   -5.93    8.25
  -5 -14  10    1.45    6.12
  -5 -14  11   16.28    8.35
  -5 -14  11    9.44    6.02
  -5 -14  12    8.55    8.77
  -5 -14  12   22.15    5.93
  -5 -14  13    6.76    9.08
  -5 -14  13    3.44    8.24
  -5 -14  14    2.74   13.40
  -5 -14  14   -0.63    5.65
  -5 -14  15   43.46   10.23
  -5 -14  16   -4.96   10.12
  -5 -14  17    1.69   11.06
  -5 -14  18   33.15   16.53
  -5 -13   1    5.49    8.45
  -5 -13   2   46.36    8.49
  -5 -13   3   72.18    8.63
  -5 -13   4   59.63    8.32
  -5 -13   5    1.07    7.47
  -5 -13   6    6.29    7.36
  -5 -13   7  357.79   17.70
  -5 -13   8   58.17    8.07
  -5 -13   9   -0.85   10.38
  -5 -13  10  129.33    9.67
  -5 -13  10  120.05   11.85
  -5 -13  11   31.27    6.03
  -5 -13  11   32.23    8.03
  -5 -13  12    3.75    5.42
  -5 -13  12    7.50    8.13
  -5 -13  13   38.76   12.25
  -5 -13  13   27.06    5.75
  -5 -13  14   11.52    7.96
  -5 -13  14   19.85    9.08
  -5 -13  15    1.69    9.40
  -5 -13  15    5.77    7.98
  -5 -13  16    0.95    9.92
  -5 -13  17   14.13   10.75
  -5 -13  18    5.58   10.95
  -5 -13  19    3.68   11.78
  -5 -12   1    3.39    7.20
  -5 -12   2  238.69   12.81
  -5 -12   3   -4.59    9.71
  -5 -12   4    2.67    6.73
  -5 -12   5   23.50    6.73
  -5 -12   6   64.83    9.81
  -5 -12   7  523.54   23.88
  -5 -12   8   13.26    9.44
  -5 -12   9   52.19    8.68
  -5 -12   9   49.77    8.31
  -5 -12  10   93.47    8.25
  -5 -12  10   91.93    6.66
  -5 -12  11  152.30   11.96
  -5 -12  11  135.67    7.62
  -5 -12  12   52.10    8.14
  -5 -12  12   54.78    5.85
  -5 -12  13   -0.63    7.72
  -5 -12  13    5.76    7.32
  -5 -12  14   -1.90    8.35
  -5 -12  14    0.52    5.35
  -5 -12  15   25.15    9.19
  -5 -12  15   36.55    6.09
  -5 -12  16    6.02    9.50
  -5 -12  16    5.79    8.00
  -5 -12  17    9.07   10.13
  -5 -12  18   13.38   10.85
  -5 -12  19    9.58   11.16
  -5 -11   1   39.16    6.79
  -5 -11   2   32.10    6.40
  -5 -11   3    4.38    5.88
  -5 -11   4   81.76    7.07
  -5 -11   5  108.37    7.60
  -5 -11   6    9.49    8.42
  -5 -11   7   14.98    6.06
  -5 -11   7   11.87    3.10
  -5 -11   8    7.21    6.15
  -5 -11   9  553.48   27.31
  -5 -11   9  545.73   23.04
  -5 -11  10   69.06    5.83
  -5 -11  10   60.91    7.30
  -5 -11  11  348.09   15.00
  -5 -11  11  312.06   19.40
  -5 -11  12   48.24   10.37
  -5 -11  12   56.24    7.53
  -5 -11  13   62.65    5.87
  -5 -11  13   52.17    8.15
  -5 -11  14   47.72    8.57
  -5 -11  14   55.93    5.99
  -5 -11  15   47.39    8.20
  -5 -11  15   49.18    8.99
  -5 -11  16    9.19    9.09
  -5 -11  16   10.32    5.58
  -5 -11  17   36.11    8.87
  -5 -11  17   37.79   10.14
  -5 -11  18    6.22   10.44
  -5 -11  19    3.68   11.05
  -5 -11  20   11.98   11.98
  -5 -10   1    1.17    5.53
  -5 -10   2   15.18    7.70
  -5 -10   3  158.36    9.77
  -5 -10   4    3.67    3.67
   5  10  -4    3.32    5.36
  -5 -10   5   18.06    5.45
  -5 -10   5   21.36    4.12
   5  10  -5   19.02    5.45
  -5 -10   6    5.24    4.17
  -5 -10   6    7.45    5.32
  -5 -10   7 1437.85   59.28
  -5 -10   8  111.70    9.01
  -5 -10   8  118.96    6.67
  -5 -10   9 1096.62   51.56
  -5 -10   9 1143.80   59.79
  -5 -10  10    5.29    6.03
  -5 -10  10    5.42    4.69
  -5 -10  11   46.58    9.32
  -5 -10  11   48.79    5.44
  -5 -10  12    1.26    6.81
  -5 -10  12    6.67    6.78
   5  10 -12    0.73    2.61
  -5 -10  13    3.28   10.17
  -5 -10  13   11.64    4.82
  -5 -10  14    0.63    5.14
  -5 -10  14   -1.06   10.59
  -5 -10  15  146.97    9.59
  -5 -10  15  142.90   13.14
  -5 -10  16   18.13    7.80
  -5 -10  16   10.68    8.88
  -5 -10  17   25.13    9.93
  -5 -10  17   16.49    6.13
  -5 -10  18   -4.24    6.79
  -5 -10  18   -1.37   10.44
  -5 -10  19   81.49   17.37
  -5 -10  20    0.11   12.93
  -5  -9   1   81.78    7.68
  -5  -9   2   47.02    5.36
   5   9  -3   22.21    5.04
  -5  -9   3   12.81    3.05
  -5  -9   4   72.73    6.25
   5   9  -4   83.16    6.01
  -5  -9   5    5.76    2.99
  -5  -9   5    2.35    4.70
  -5  -9   6    0.65    3.24
  -5  -9   6   -0.11    4.78
  -5  -9   7 1245.55   50.60
  -5  -9   8   79.15    6.25
  -5  -9   8   69.04    5.42
  -5  -9   9 5762.16  325.48
  -5  -9   9 5649.30  280.43
  -5  -9  10   31.12    4.81
  -5  -9  10   35.37    8.26
  -5  -9  11 3571.49  196.74
  -5  -9  11 3474.71  216.22
  -5  -9  12   25.45    6.68
  -5  -9  12   38.88    7.02
   5   9 -12   33.69    2.21
  -5  -9  13   80.02    5.99
  -5  -9  13  104.57    8.18
  -5  -9  14    1.68    7.14
  -5  -9  14    2.01    7.42
  -5  -9  15  134.02    8.65
  -5  -9  15  155.44   10.18
  -5  -9  16    2.64    5.59
  -5  -9  16    3.60   12.06
  -5  -9  17   20.33    6.46
  -5  -9  17   26.08    9.61
  -5  -9  18   23.29    7.23
  -5  -9  18   26.99   10.54
  -5  -9  19    1.16   15.89
  -5  -9  20    3.26   18.07
   5   8  -1  256.09   11.90
   5   8  -1  179.09   15.44
  -5  -8   2   40.32    3.58
   5   8  -2   55.59    4.83
   5   8  -2   35.55    4.94
  -5  -8   3   86.76    6.14
   5   8  -3   77.56    5.69
   5   8  -3  104.40    5.81
  -5  -8   4   14.92    4.26
   5   8  -4   16.19    6.31
  -5  -8   4   20.03    4.39
  -5  -8   5    2.45    5.86
  -5  -8   5   -1.29    3.12
   5   8  -5    0.94    4.30
  -5  -8   6    4.03    4.35
   5   8  -6   10.79    4.61
  -5  -8   7  408.34   15.19
  -5  -8   7  433.52   22.56
   5   8  -7  294.60   26.49
  -5  -8   8  197.40    9.55
  -5  -8   8  212.18    9.63
  -5  -8   9 1104.18   59.59
  -5  -8   9 1026.11   52.26
  -5  -8  10   50.39    5.94
  -5  -8  10   48.14    4.92
  -5  -8  11    1.89    4.40
  -5  -8  11    1.59    5.63
   5   8 -11    3.15    0.95
  -5  -8  12   89.61    9.35
  -5  -8  12   89.29    5.88
  -5  -8  12   89.01    4.22
  -5  -8  13  531.53   23.85
  -5  -8  13  497.56   34.04
  -5  -8  13  499.47   28.50
  -5  -8  14  256.76   12.75
  -5  -8  14  244.03   13.80
  -5  -8  15  150.34   10.07
  -5  -8  15  153.52    8.24
  -5  -8  16    0.21    8.46
  -5  -8  16    6.45    5.92
  -5  -8  17   38.94    9.71
  -5  -8  17   46.05    9.55
  -5  -8  18   48.99   10.64
  -5  -8  18   45.08    7.46
  -5  -8  19   34.19   11.68
  -5  -8  19   38.54    8.35
  -5  -8  20   72.14   13.65
   5   7  -1   60.58    4.50
   5   7  -1   48.07    4.63
  -5  -7   1   45.04    4.10
  -5  -7   2   11.20    4.33
   5   7  -2   16.55    6.02
   5   7  -2   15.48    4.00
  -5  -7   3  549.63   22.97
   5   7  -3  582.18   20.06
   5   7  -3  495.57   25.50
  -5  -7   4  113.56    6.64
   5   7  -4   83.33    5.05
  -5  -7   4   95.86    5.06
  -5  -7   5   93.25    6.60
   5   7  -5   82.75    5.14
  -5  -7   6   21.93    4.13
   5   7  -6   19.90    4.19
  -5  -7   7  525.58   24.51
  -5  -7   7  557.28   22.00
   5   7  -7  460.12   25.07
  -5  -7   8   36.56    4.77
  -5  -7   8   43.15    6.79
   5   7  -8   25.79    4.72
  -5  -7   9   59.75    7.11
  -5  -7   9   49.72    4.71
  -5  -7  10  113.67    8.30
  -5  -7  10  108.74    6.30
  -5  -7  11 1333.01   66.17
  -5  -7  11 1420.21   60.06
  -5  -7  11 1350.52   71.78
  -5  -7  12   10.83    5.84
  -5  -7  12    7.28    1.48
  -5  -7  12   12.05    4.71
  -5  -7  13  195.97    9.78
  -5  -7  13  192.92   11.66
  -5  -7  13  169.55   12.19
  -5  -7  14  130.65    9.12
  -5  -7  14  139.02    9.06
  -5  -7  15   31.63    8.23
  -5  -7  15   34.17   11.00
  -5  -7  16   18.59    8.45
  -5  -7  16   21.81    6.35
  -5  -7  17    9.15    6.81
  -5  -7  17    0.11    9.07
  -5  -7  18    5.37   10.11
  -5  -7  18    8.76   10.36
  -5  -7  19   11.46   11.46
  -5  -7  19   18.78    8.69
  -5  -7  20    7.03   12.90
  -5  -6   1   81.07    5.19
   5   6  -1   78.39    4.74
   5   6  -1   86.85    4.62
   5   6  -2   -0.43    3.23
  -5  -6   2   -2.45    4.36
   5   6  -2    1.48    3.27
  -5  -6   3   17.17    3.44
  -5  -6   3   14.05    3.22
   5   6  -3   11.36    3.37
  -5  -6   4   19.46    3.14
  -5  -6   4    8.21    4.69
   5   6  -4   14.28    3.36
   5   6  -5   -0.63    3.35
  -5  -6   5    1.06    3.39
  -5  -6   6   10.16    3.60
  -5  -6   6   10.66    3.87
   5   6  -6    6.61    3.67
  -5  -6   7  457.72   21.88
  -5  -6   7  503.78   20.67
   5   6  -7  389.91   25.75
   5   6  -8   50.60    2.62
  -5  -6   8   55.18    4.61
   5   6  -8   47.12    4.95
  -5  -6   8   53.62    4.78
  -5  -6   9   25.51    4.68
   5   6  -9   22.13    4.85
  -5  -6   9   31.43    8.49
  -5  -6  10   79.81    5.24
  -5  -6  10   62.84    5.75
  -5  -6  10   67.49    3.60
  -5  -6  11   38.47    5.63
  -5  -6  11   41.76    4.92
  -5  -6  11   40.76    2.12
  -5  -6  12    4.67    5.63
  -5  -6  12   -2.62    4.61
  -5  -6  13   64.35    7.00
  -5  -6  13   77.71    7.87
  -5  -6  14   12.10    7.57
  -5  -6  14   14.82    7.09
  -5  -6  15    0.11    7.29
  -5  -6  15    6.23    5.92
  -5  -6  16    1.69    8.02
  -5  -6  16    4.46    6.37
  -5  -6  17    2.74    8.85
  -5  -6  17    2.77    9.70
  -5  -6  18   14.51   10.09
  -5  -6  18    1.71    7.71
  -5  -6  19   12.28   11.44
  -5  -6  19   10.44    9.15
  -5  -6  20   14.25   12.99
  -5  -6  20   10.70   10.70
  -5  -5   1  411.29   22.14
   5   5  -1  431.12   19.44
   5   5  -1  455.17   20.25
  -5  -5   2   54.14    5.03
   5   5  -2   48.88    3.34
   5   5  -2   43.49    3.37
  -5  -5   3 3916.48  174.77
  -5  -5   3 3975.42  200.31
   5   5  -3 3685.91  142.86
  -5  -5   4    8.39    2.98
   5   5  -4    7.45    2.94
  -5  -5   5  496.16   17.64
   5   5  -5  451.62   20.30
   5   5  -5  499.55   18.66
  -5  -5   5  522.83   22.03
  -5  -5   6   84.57    4.88
   5   5  -6   77.19    4.74
   5   5  -6   96.42    4.19
  -5  -5   6   92.42    5.14
  -5  -5   7   39.19    4.14
  -5  -5   7   54.39    5.24
   5   5  -7   37.52    4.22
   5   5  -7   48.04    2.32
  -5  -5   8    1.91    5.42
  -5  -5   8    0.00    2.11
   5   5  -8    5.91    4.12
  -5  -5   8   -1.36    5.35
  -5  -5   9   18.40    6.06
  -5  -5   9   19.89    2.54
   5   5  -9   12.38    4.55
  -5  -5   9    7.33    5.66
  -5  -5  10    7.11    4.18
  -5  -5  10    8.66    1.69
  -5  -5  10    7.76    4.68
  -5  -5  11  118.26    7.02
  -5  -5  11  116.98    8.16
  -5  -5  12    4.03    5.51
  -5  -5  12    5.65    4.92
  -5  -5  13   91.88    9.64
  -5  -5  13   88.17    8.09
  -5  -5  14   17.60    8.22
  -5  -5  14   27.16    7.08
  -5  -5  15   52.56    8.02
  -5  -5  15   39.81    6.67
  -5  -5  16   15.64    9.47
  -5  -5  16   16.23    8.32
  -5  -5  17    6.00    8.94
  -5  -5  17    2.78    7.38
  -5  -5  18    8.93   10.19
  -5  -5  18    7.95    8.70
  -5  -5  19   -0.84   11.63
  -5  -5  19    5.29   47.26
  -5  -5  20    6.07   13.08
   5   4  -1  277.55   10.25
  -5  -4   1  267.97   12.20
   5   4  -1  281.71   12.62
   5   4  -1  286.74   10.72
  -5  -4   2   11.73    2.37
  -5  -4   2   12.48    3.34
   5   4  -2   13.24    2.42
   5   4  -2   18.18    3.01
   5   4  -3  264.36   10.10
  -5  -4   3  274.40   10.17
  -5  -4   3  265.57   10.55
   5   4  -3  284.44   11.28
   5   4  -4   65.70    3.68
  -5  -4   4   78.81    4.77
   5   4  -4   77.30    3.36
  -5  -4   5  213.66    8.20
  -5  -4   5  196.13    8.17
   5   4  -5  181.13    6.97
   5   4  -5  199.90    6.76
  -5  -4   6    4.57    3.19
  -5  -4   6    8.50    3.67
  -5  -4   6    4.74    2.53
   5   4  -6    6.13    3.17
   5   4  -6    5.49    1.48
  -5  -4   7  484.31   17.61
  -5  -4   7  513.48   19.58
  -5  -4   7  457.79   20.90
   5   4  -7  427.45   20.77
   5   4  -8  209.16   10.62
  -5  -4   8  236.07   12.17
  -5  -4   8  203.25   10.55
  -5  -4   8  217.30    8.39
   5   4  -8  209.40   11.68
   5   4  -9    2.64    4.01
  -5  -4   9    0.53   16.26
   5   4  -9   -0.64    4.35
  -5  -4   9   -1.27    1.80
  -5  -4   9   -3.97    3.87
  -5  -4  10    6.37    4.56
  -5  -4  10   10.13    4.28
  -5  -4  11  283.49   14.65
  -5  -4  11  284.66   13.72
  -5  -4  12   -2.51    4.82
  -5  -4  12    2.43    5.50
  -5  -4  13    9.83    6.13
  -5  -4  13    6.10    5.36
  -5  -4  14    5.70    6.86
  -5  -4  14    8.98    6.02
  -5  -4  15   29.61    7.69
  -5  -4  15   20.91    6.79
  -5  -4  16   -2.95    8.10
  -5  -4  16    0.21    7.04
  -5  -4  17    5.25    9.14
  -5  -4  17    5.68    7.93
  -5  -4  18   -5.24   10.17
  -5  -4  18    5.60    9.05
  -5  -4  19    5.02   11.93
  -5  -4  19    8.22   10.06
   5   3  -1  414.31   19.05
  -5  -3   1  417.54   16.57
   5   3  -1  401.91   17.06
   5   3  -1  398.81   14.76
   5   3  -2   47.79    3.25
  -5  -3   2   40.10    2.47
  -5  -3   2   47.30    4.75
  -5  -3   2   33.82    3.77
   5   3  -2   40.97    2.52
  -5  -3   3    9.12    2.12
  -5  -3   3   11.35    4.41
   5   3  -3    7.79    2.00
   5   3  -3    7.05    2.21
  -5  -3   4  270.70    9.59
  -5  -3   4  244.39   11.25
  -5  -3   4  252.58    9.09
   5   3  -4  240.18   10.27
   5   3  -4  260.87    9.43
  -5  -3   5  888.23   30.67
  -5  -3   5  853.89   29.42
  -5  -3   5  905.20   34.57
   5   3  -5  843.96   33.74
   5   3  -5  900.65   33.39
  -5  -3   6  263.14   11.20
  -5  -3   6  264.34   10.84
   5   3  -6  234.26    9.35
  -5  -3   6  251.65   10.09
  -5  -3   7  718.43   28.47
  -5  -3   7  758.12   26.71
  -5  -3   7  746.60   26.58
   5   3  -7  682.43   26.93
   5   3  -7  663.63   32.33
   5   3  -8  190.09    9.30
  -5  -3   8  219.69    9.68
  -5  -3   8  236.75    9.74
  -5  -3   8  228.90    9.30
   5   3  -8  207.05    9.48
  -5  -3   9   92.16   16.44
  -5  -3   9   70.78    5.11
   5   3  -9   51.33    5.01
   5   3  -9   46.82    4.63
  -5  -3  10   27.43    6.67
  -5  -3  10   16.68    6.46
  -5  -3  11   -0.42    4.97
  -5  -3  11    0.84    6.58
  -5  -3  12   78.83    6.77
  -5  -3  12   88.74    6.41
  -5  -3  13   17.71    5.80
  -5  -3  13   10.55    6.23
  -5  -3  14   92.01    8.22
  -5  -3  14  100.20    7.74
  -5  -3  15    1.37    7.47
  -5  -3  15   -0.32    9.37
  -5  -3  16    6.72    8.30
  -5  -3  16    2.46   10.48
  -5  -3  17    1.99    9.54
  -5  -3  17   -5.70   11.72
  -5  -3  18    1.67   10.99
  -5  -3  18   -0.11   13.28
  -5  -3  19    1.57   12.11
  -5  -2   1  846.60   49.44
  -5  -2   1  846.24   31.97
   5   2  -1  862.90   32.00
  -5  -2   1  859.78   33.80
   5   2  -1  800.31   34.87
   5   2  -2  339.74   15.76
  -5  -2   2  365.15   12.91
  -5  -2   2  344.16   16.92
  -5  -2   2  350.40   12.41
   5   2  -2  377.62   12.61
   5   2  -3 4699.39  155.57
  -5  -2   3 4570.56  230.07
  -5  -2   3 4794.26  170.86
  -5  -2   3 4694.40  173.25
   5   2  -3 4483.22  177.84
  -5  -2   4    3.05    3.37
   5   2  -4    0.21    1.59
   5   2  -4   -0.11    3.08
  -5  -2   4    2.97    3.08
  -5  -2   4    0.95    2.55
   5   2  -5  429.01   18.09
  -5  -2   5  482.80   16.04
  -5  -2   5  457.48   15.48
  -5  -2   5  462.40   18.19
  -5  -2   6   10.16    2.96
  -5  -2   6   11.26    4.25
  -5  -2   6   11.21    3.67
   5   2  -6   10.64    4.36
   5   2  -6    6.64    3.48
   5   2  -7 1244.52   48.57
  -5  -2   7 1232.46   45.53
  -5  -2   7 1270.14   47.01
  -5  -2   7 1207.35   63.39
   5   2  -7 1135.25   46.00
  -5  -2   8  961.80   38.12
   5   2  -8  892.73   46.08
  -5  -2   8 1037.11   40.92
  -5  -2   8  994.20   41.70
   5   2  -8  883.74   47.42
  -5  -2   9   48.06   16.52
  -5  -2   9   13.53    4.37
   5   2  -9   16.24    4.81
  -5  -2  10   10.37    6.56
  -5  -2  10   11.16    4.59
  -5  -2  10    8.57    0.95
  -5  -2  11  232.90   14.89
  -5  -2  11  253.49   10.27
  -5  -2  11  246.37   13.74
  -5  -2  12   28.60    6.02
  -5  -2  12   42.70    8.10
  -5  -2  12   30.38    2.32
  -5  -2  13    7.80    9.07
  -5  -2  13    7.29    7.82
  -5  -2  13    9.07    2.53
  -5  -2  14  -10.09    6.59
  -5  -2  14    4.10    6.95
  -5  -2  15    7.46    7.67
  -5  -2  15    4.59    6.94
  -5  -2  16   10.38   12.59
  -5  -2  16    3.54    7.94
  -5  -2  17   10.57    9.63
  -5  -2  17   12.29    9.27
  -5  -2  18   15.14   11.28
  -5  -2  19   -9.58   17.81
  -5  -1   1  198.46    8.49
  -5  -1   1  209.64    9.16
  -5  -1   1  193.49    8.55
  -5  -1   1  213.63    8.24
   5   1  -1  199.96    7.64
   5   1  -1  199.61    7.32
   5   1  -2   23.10    2.65
  -5  -1   2   20.87    4.65
  -5  -1   2   23.71    2.01
  -5  -1   2   21.47    4.63
  -5  -1   2   14.74    3.18
  -5  -1   2   17.93    2.64
   5   1  -2   19.41    2.02
  -5  -1   3 1142.36   46.63
  -5  -1   3 1060.71   43.24
  -5  -1   3 1152.37   62.57
  -5  -1   3 1143.61   53.47
   5   1  -3 1089.58   54.77
  -5  -1   4   15.93    2.34
   5   1  -4   15.84    3.59
  -5  -1   4   15.04    3.47
  -5  -1   4   11.45    2.54
  -5  -1   4   15.14    2.33
   5   1  -4   11.59    3.08
   5   1  -4    7.18    3.17
   5   1  -5  175.00    9.91
  -5  -1   5  198.54    7.46
  -5  -1   5  190.41    7.97
  -5  -1   5  189.87    6.91
  -5  -1   5  190.22    6.78
   5   1  -5  179.93    6.62
   5   1  -5  186.53    8.79
   5   1  -6   -1.59    2.64
   5   1  -6    6.72    4.16
  -5  -1   6    2.01    4.13
  -5  -1   6   -0.52    3.54
  -5  -1   6    0.11    1.48
   5   1  -6    6.08    4.82
   5   1  -7 4685.31  275.43
   5   1  -7 5205.69  219.85
  -5  -1   7 5347.15  239.17
   5   1  -7 4945.19  295.49
  -5  -1   7 5065.79  171.24
  -5  -1   7 5206.84  272.16
   5   1  -8   83.92    5.36
   5   1  -8   95.49    3.81
  -5  -1   8   88.72    5.30
  -5  -1   8   94.92    5.72
   5   1  -8   81.44    5.36
   5   1  -9  133.49    7.20
  -5  -1   9  149.29    8.26
  -5  -1   9  150.48    7.61
   5   1  -9  139.88    6.87
  -5  -1  10  108.75    6.49
  -5  -1  10  104.13    8.04
   5   1 -10   96.03    4.85
  -5  -1  11   -0.21    5.39
  -5  -1  11   -1.05    5.25
  -5  -1  11    3.23    2.40
  -5  -1  12    1.90    5.91
  -5  -1  12   -0.42    8.23
  -5  -1  12    0.52    2.82
  -5  -1  13    2.20    2.51
  -5  -1  13    3.05    6.53
  -5  -1  13    3.29    6.58
  -5  -1  14    1.16    7.25
  -5  -1  14   -5.01    6.93
  -5  -1  14    2.62    2.82
  -5  -1  15   65.04    8.71
  -5  -1  15   54.30   11.25
  -5  -1  16   62.60    9.95
  -5  -1  16   60.36   12.59
  -5  -1  17   28.30   10.76
  -5  -1  17   19.35    9.84
  -5  -1  18    6.46   16.56
  -5   0   1  111.90    4.56
  -5   0   1  108.72    4.78
  -5   0   1  112.36    5.71
  -5   0   1  114.67    5.30
  -5   0   1  109.56    5.10
   5   0  -1  111.24    5.30
   5   0  -1  126.51    5.73
   5   0  -1  112.63    5.88
  -5   0   2  122.81    6.26
  -5   0   2  129.79    5.22
  -5   0   2  137.63    6.14
  -5   0   2  135.03    5.63
   5   0  -2  125.42    5.03
   5   0  -2  133.90    5.41
  -5   0   3  170.31    9.90
  -5   0   3  176.58    6.28
   5   0  -3  176.36    6.32
   5   0  -3  167.00    7.51
   5   0  -3  195.22    7.65
  -5   0   3  182.30    6.68
  -5   0   3  180.31    7.12
   5   0  -4  139.33    5.36
  -5   0   4  136.64    5.31
  -5   0   4  146.90    8.49
  -5   0   4  128.94    6.43
  -5   0   4  151.84    5.42
   5   0  -4  131.40    5.79
   5   0  -4  157.10    7.11
   5   0  -5   32.01    3.21
  -5   0   5   36.79    4.03
  -5   0   5   31.84    3.85
   5   0  -5   26.14    3.66
   5   0  -5   32.76    2.76
  -5   0   5   38.42    3.36
  -5   0   6   82.18    6.58
  -5   0   6   80.81    3.34
   5   0  -6   75.90    4.51
   5   0  -6   71.41    4.61
  -5   0   6   69.16    4.88
   5   0  -6   83.03   10.18
  -5   0   7  943.15   36.69
  -5   0   7  957.25   41.96
   5   0  -7  807.30   48.32
   5   0  -7  868.01   44.62
   5   0  -7  959.09   33.51
   5   0  -8  265.50   10.00
  -5   0   8  266.86   12.39
  -5   0   8  250.38   11.99
   5   0  -8  220.96   12.17
  -5   0   9   15.03    6.35
  -5   0   9    8.76    4.69
   5   0  -9   16.23    2.55
  -5   0  10   83.21    6.14
  -5   0  10   83.32    6.40
   5   0 -10   88.10    4.14
   5   0 -11  441.56   28.73
  -5   0  11  457.75   24.32
  -5   0  11  501.88   22.61
  -5   0  12   -0.21    2.49
  -5   0  12   -0.21    6.32
  -5   0  12    3.18    9.00
   5   0 -12    0.11    1.48
  -5   0  13   18.20    9.78
  -5   0  13   19.26    9.68
  -5   0  13   20.46    4.47
  -5   0  14    3.67    7.45
  -5   0  14    1.50    7.16
  -5   0  14    2.29    3.64
  -5   0  15   -1.15    8.06
  -5   0  15    1.07    7.95
  -5   0  16   15.04   13.47
  -5   0  16    3.78    9.49
  -5   0  17   33.44   11.15
  -5   0  18   18.38   12.46
  -5   1   0  275.80   11.97
  -5   1   0  247.00    9.24
  -5   1   0  256.96   10.32
   5  -1   0  266.72    9.46
  -5   1   0  256.11    9.83
  -5   1   1   48.68    2.02
  -5   1   1   47.83    3.40
  -5   1   1   53.53    4.44
  -5   1   1   46.07    3.78
  -5   1   1   46.89    3.81
   5  -1  -1   45.99    2.67
   5  -1  -1   49.52    3.71
  -5   1   2   25.66    3.16
  -5   1   2   29.54    2.86
  -5   1   2   26.10    3.26
  -5   1   2   27.70    1.81
   5  -1  -2   31.77    2.36
   5  -1  -2   23.93    3.16
   5  -1  -2   29.05    4.45
   5  -1  -3  224.77    8.61
   5  -1  -3  235.07   10.41
  -5   1   3  226.20    8.36
  -5   1   3  219.98   10.54
  -5   1   3  233.56    9.74
  -5   1   3  244.54   10.43
   5  -1  -3  210.89    9.04
   5  -1  -4   -2.71    3.03
  -5   1   4    0.53    2.45
  -5   1   4    8.30    4.78
  -5   1   4    3.86    2.51
   5  -1  -4    0.65    2.58
   5  -1  -4   -1.70    3.71
   5  -1  -5   -0.10    3.34
   5  -1  -5    1.59    2.44
  -5   1   5    1.06    2.77
  -5   1   5    3.10    3.62
   5  -1  -5    1.72    3.01
  -5   1   5    0.00    2.18
   5  -1  -6  793.30   40.34
  -5   1   6  857.86   29.14
  -5   1   6  877.08   27.95
   5  -1  -6  864.11   36.49
   5  -1  -6  896.05   32.30
   5  -1  -7   47.68    2.88
  -5   1   7   49.72    4.46
  -5   1   7   56.01    4.88
   5  -1  -7   49.09    4.64
   5  -1  -7   40.80    4.54
  -5   1   8   11.35    4.69
   5  -1  -8   14.47    4.75
   5  -1  -8   16.30    3.09
  -5   1   8   26.74   24.40
  -5   1   9    9.64    4.77
  -5   1   9    3.66    7.12
   5  -1  -9    7.04    2.24
   5  -1 -10  517.08   33.55
  -5   1  10  543.40   27.65
  -5   1  10  543.12   24.58
  -5   1  11   26.80    6.01
  -5   1  11   18.62    6.35
   5  -1 -11   22.38    3.09
  -5   1  12   12.00    6.53
  -5   1  12   12.75    9.46
   5  -1 -12   12.87    2.77
  -5   1  13   46.66    7.80
  -5   1  13   41.69    7.67
  -5   1  14   11.27    4.55
  -5   1  14    7.72    7.83
  -5   1  14   10.37   11.31
  -5   1  15   47.22   12.96
  -5   1  15   41.89    9.26
  -5   1  16   68.55   11.05
  -5   1  17    6.02   11.53
   5  -2   0    6.68    3.39
  -5   2   0    9.08    3.59
  -5   2   0    9.30    1.07
  -5   2   0    8.50    1.08
  -5   2   0    9.48    4.74
  -5   2   0    9.78    3.36
  -5   2   0    8.69    3.18
  -5   2   1  270.60   12.46
  -5   2   1  271.94   13.16
  -5   2   1  260.13   11.56
  -5   2   1  266.40   11.96
  -5   2   1  299.04   10.22
   5  -2  -1  249.41   11.61
   5  -2  -1  278.17    9.57
   5  -2  -1  259.07    9.74
   5  -2  -2  505.49   23.70
   5  -2  -2  548.18   21.89
  -5   2   2  493.41   28.88
  -5   2   2  534.32   24.13
  -5   2   2  553.62   18.15
   5  -2  -2  486.42   17.66
  -5   2   3    5.61    3.53
  -5   2   3    1.50    3.11
  -5   2   3    5.59    4.55
   5  -2  -3    0.65    2.37
   5  -2  -3    1.87    4.16
   5  -2  -3    0.74    4.14
   5  -2  -4  437.87   16.73
  -5   2   4  467.46   20.26
  -5   2   4  480.41   24.20
   5  -2  -4  488.99   21.39
   5  -2  -4  486.34   18.85
   5  -2  -5   33.93    3.78
   5  -2  -5   32.04    3.88
  -5   2   5   39.94    4.81
  -5   2   5   36.47    4.34
   5  -2  -5   34.18    3.09
  -5   2   6  462.82   15.84
  -5   2   6  485.47   23.88
   5  -2  -6  439.39   20.80
   5  -2  -6  415.06   19.15
  -5   2   7    4.04    4.04
  -5   2   7    9.27    4.48
   5  -2  -7   13.21    6.50
  -5   2   8  243.78   11.17
  -5   2   8  250.53   11.33
  -5   2   9   92.01    6.36
  -5   2   9   82.89    6.63
  -5   2  10   27.38    6.24
  -5   2  10   18.91    8.03
  -5   2  11  150.35   10.55
  -5   2  11  128.70    8.61
  -5   2  12  190.84   13.06
  -5   2  12  223.22   15.91
  -5   2  13   21.59    7.86
  -5   2  13   25.49    8.03
  -5   2  14   22.70    5.37
  -5   2  14   24.62   11.72
  -5   2  14   15.88    8.67
  -5   2  15   17.19    9.90
  -5   2  16   19.42   10.91
  -5   2  17   -2.28   11.90
  -5   3   0  744.52   34.77
  -5   3   0  735.34   34.23
  -5   3   0  748.49   29.91
   5  -3   0  725.52   30.22
   5  -3   0  739.89   26.87
  -5   3   0  746.86   34.03
  -5   3   0  730.85   28.17
   5  -3  -1 1061.42   41.95
  -5   3   1  901.92   37.46
  -5   3   1  943.83   44.84
  -5   3   1  916.17   50.09
  -5   3   1  946.70   30.87
   5  -3  -1  941.19   45.93
   5  -3  -1  869.66   35.89
   5  -3  -2    8.73    2.91
  -5   3   2    8.87    3.20
   5  -3  -2    9.08    2.24
   5  -3  -2    9.86    3.29
  -5   3   2    9.47    3.12
  -5   3   2   11.48    3.20
  -5   3   3   19.00    2.79
   5  -3  -3   19.99    2.90
   5  -3  -3   11.43    3.22
   5  -3  -3   20.93    3.40
  -5   3   3   15.46    3.61
  -5   3   4  279.02   15.00
   5  -3  -4  282.57   10.27
   5  -3  -4  260.27   10.71
   5  -3  -4  266.39   11.82
  -5   3   4  277.75   11.06
   5  -3  -5   72.18    3.87
  -5   3   5   83.85    5.88
  -5   3   5   77.45    6.95
   5  -3  -5   83.09    4.87
   5  -3  -5   75.52    6.12
  -5   3   6  147.67    7.69
  -5   3   6  141.89    6.99
   5  -3  -6  124.13    6.51
   5  -3  -6  118.29    6.36
  -5   3   7   12.33    4.46
  -5   3   7    7.33    4.82
   5  -3  -7    6.73    5.10
   5  -3  -7    5.39    2.48
  -5   3   8  673.49   24.71
  -5   3   8  741.34   31.21
   5  -3  -8  644.44   34.28
  -5   3   9    5.07    5.39
   5  -3  -9    7.97    3.77
  -5   3   9   19.03    6.02
  -5   3  10  627.01   32.01
   5  -3 -10  525.44   32.75
  -5   3  10  598.60   28.99
  -5   3  11    8.73    6.62
  -5   3  11   13.00    7.03
  -5   3  12   -6.08    7.23
  -5   3  12   -2.57    7.60
  -5   3  13    9.09    8.26
  -5   3  13   11.70    8.05
  -5   3  14   30.11    9.59
  -5   3  15   36.56   10.80
  -5   3  16   13.04   11.49
  -5   4   0  434.58   15.29
  -5   4   0  446.26   18.04
  -5   4   0  426.35   15.95
   5  -4   0  421.87   17.82
   5  -4   0  411.29   14.62
   5  -4   0  448.96   15.61
  -5   4   0  438.02   15.77
  -5   4   1  649.10   24.19
  -5   4   1  643.61   30.94
  -5   4   1  644.19   27.44
   5  -4  -1  605.91   26.23
   5  -4  -1  627.11   26.45
   5  -4  -1  682.86   30.78
  -5   4   2 1202.38   45.57
  -5   4   2 1176.75   40.17
   5  -4  -2 1108.93   56.25
   5  -4  -2 1157.99   55.53
   5  -4  -2 1152.39   57.58
  -5   4   3  290.65    9.97
  -5   4   3  279.27   11.10
   5  -4  -3  297.06   10.32
   5  -4  -3  270.27   10.66
   5  -4  -3  256.65    9.86
  -5   4   4  237.04   10.52
   5  -4  -4  229.38    9.61
   5  -4  -4  208.58    9.42
   5  -4  -4  222.58    8.65
  -5   4   4  227.68    9.95
  -5   4   5   81.35    5.12
  -5   4   5   79.54    5.43
   5  -4  -5   57.75    4.98
   5  -4  -5   70.20    4.87
  -5   4   6  570.12   22.92
   5  -4  -6  489.28   26.92
   5  -4  -6  530.98   26.93
  -5   4   6  564.77   22.40
  -5   4   7    1.59    4.77
  -5   4   7   -0.84    5.06
   5  -4  -7    3.25    2.93
  -5   4   8    0.32    5.18
  -5   4   8    8.04    5.82
   5  -4  -8    2.17    4.12
  -5   4   9   12.44    5.90
   5  -4  -9   12.56    4.33
  -5   4   9   14.44    9.13
  -5   4  10   47.41    9.57
  -5   4  10   66.38    7.67
  -5   4  11   87.21    8.40
  -5   4  11   85.10   11.23
  -5   4  12  158.12   10.28
  -5   4  12  149.53   11.92
  -5   4  13   -3.65    8.65
  -5   4  14   18.38   10.07
  -5   4  15   19.04   11.07
  -5   4  16   36.81   12.58
  -5   5   0   78.47    3.71
  -5   5   0   77.65    4.51
   5  -5   0   82.59    5.25
   5  -5   0   73.91    3.85
   5  -5   0   71.75    6.08
   5  -5   0   89.24    5.08
  -5   5   0   78.16    4.74
  -5   5   1 1621.18   58.08
  -5   5   1 1582.24   78.71
  -5   5   1 1611.04   65.81
   5  -5  -1 1522.23   59.77
   5  -5  -1 1547.09   67.99
   5  -5  -1 1605.77   84.23
  -5   5   2  538.84   19.69
   5  -5  -2  493.99   19.76
   5  -5  -2  506.45   23.31
   5  -5  -2  500.58   22.50
  -5   5   2  525.58   19.92
  -5   5   3  146.34    7.34
   5  -5  -3  135.98    6.22
   5  -5  -3  150.15    7.29
   5  -5  -3  153.30    6.92
  -5   5   3  152.47    7.42
  -5   5   4    7.43    5.31
  -5   5   4    5.66    4.19
   5  -5  -4    4.57    4.89
   5  -5  -4    7.78    3.46
   5  -5  -4    7.10    4.19
  -5   5   5  283.98   15.27
  -5   5   5  259.12   11.80
   5  -5  -5  227.23   13.30
   5  -5  -5  233.70   10.68
   5  -5  -6  264.65   15.92
  -5   5   6  293.36   12.11
  -5   5   6  330.85   15.96
  -5   5   7    6.99    5.72
   5  -5  -7    3.05    4.90
  -5   5   7    0.63    5.07
  -5   5   8  380.39   15.47
  -5   5   8  397.49   17.88
   5  -5  -8  285.04   27.24
  -5   5   9   37.92    6.73
  -5   5   9   36.13    7.14
   5  -5  -9   29.65    5.54
  -5   5  10   32.58    7.33
  -5   5  10   30.78    7.70
  -5   5  11   11.80   10.76
  -5   5  11    4.07    7.93
  -5   5  12    6.77    8.43
  -5   5  13  122.07   11.34
  -5   5  14   16.97   10.66
  -5   5  15   -2.16   16.70
  -5   6   0  493.65   23.63
  -5   6   0  454.59   19.69
  -5   6   0  472.35   25.09
   5  -6   0  457.37   20.97
   5  -6   0  475.06   17.75
   5  -6   0  416.44   18.64
  -5   6   0  488.10   20.46
  -5   6   1  147.63    6.60
  -5   6   1  151.49    6.96
   5  -6  -1  144.35    6.29
   5  -6  -1  148.47    7.19
   5  -6  -1  138.37    6.66
  -5   6   1  157.95    6.24
  -5   6   2   -1.16    3.38
   5  -6  -2    2.77    3.62
   5  -6  -2    2.62    3.36
   5  -6  -2    2.80    3.87
  -5   6   2   -2.94    3.67
   5  -6  -3  733.95   41.01
   5  -6  -3  759.25   36.06
   5  -6  -3  739.96   35.90
  -5   6   3  831.10   43.44
  -5   6   3  827.81   29.60
  -5   6   4  363.84   13.89
  -5   6   4  370.59   25.36
   5  -6  -4  316.49   18.50
   5  -6  -4  320.84   16.87
  -5   6   5   47.98    5.28
   5  -6  -5   44.26    4.46
  -5   6   5   58.03    5.72
  -5   6   6    1.05    7.27
  -5   6   6    4.56    5.63
  -5   6   7   -0.32    5.68
  -5   6   7   18.51    6.28
  -5   6   8   53.91    9.34
  -5   6   8   79.76   10.03
  -5   6   9    2.72    6.91
  -5   6   9   -1.07    7.16
  -5   6  10   48.11    8.04
  -5   6  11    1.35    8.12
  -5   6  12   38.90    9.55
  -5   6  13   39.81   10.76
  -5   6  14    5.05   15.87
  -5   7   0   12.18    3.36
  -5   7   0    5.66    4.80
  -5   7   0   20.91    4.44
  -5   7   0   14.64    3.31
   5  -7   0   10.65    4.13
  -5   7   1  133.52    6.95
  -5   7   1  125.70    6.41
   5  -7  -1  116.83    7.46
   5  -7  -1  131.89    7.24
  -5   7   1  121.36    7.20
  -5   7   2  114.23    6.00
   5  -7  -2  104.10    7.78
   5  -7  -2  112.75    6.80
  -5   7   2  121.35    6.68
  -5   7   3   14.86    4.56
   5  -7  -3   15.39    4.81
  -5   7   3   15.13    4.41
  -5   7   4   63.98    5.57
  -5   7   4   62.29    5.74
  -5   7   5   58.47    5.99
  -5   7   5   64.40    6.28
  -5   7   6   54.62    8.39
  -5   7   6   49.56    6.61
  -5   7   7    0.73    6.18
  -5   7   7    7.04    9.29
  -5   7   8   30.40    7.10
  -5   7   9    5.73    7.50
  -5   7  10   43.87   11.75
  -5   7  11   -0.52    8.81
  -5   7  12   67.18   11.07
  -5   7  13    1.24   11.33
  -5   8   0  288.80   12.09
  -5   8   0  235.99   14.73
  -5   8   0  294.92   16.56
  -5   8   0  292.89   13.89
   5  -8   0  285.54   12.45
  -5   8   1   52.70    4.59
  -5   8   1   53.05    5.22
   5  -8  -1   39.92    6.60
   5  -8  -1   43.85    5.59
  -5   8   1   53.23    4.82
  -5   8   2   25.14    4.72
  -5   8   2   23.90    4.59
  -5   8   3   87.18    6.19
  -5   8   3   90.27    7.86
  -5   8   4   44.48    5.76
  -5   8   4   56.15    5.98
  -5   8   5    5.33    5.75
  -5   8   5    1.92    5.87
  -5   8   6   64.32    7.00
  -5   8   7   35.55    9.80
  -5   8   8   37.15    7.70
  -5   8   9   45.68   11.63
  -5   8  10   12.22    8.91
  -5   8  11   12.39   14.36
  -5   8  12    4.32   11.02
  -5   8  13   19.50   12.11
  -5   9   0  108.68    7.55
  -5   9   0  117.62    6.87
   5  -9   0   99.77    5.37
  -5   9   0  103.45    5.55
  -5   9   1   67.28    5.54
  -5   9   1   74.67    6.75
  -5   9   1   66.42    5.65
  -5   9   2   29.99    5.33
  -5   9   2   37.58    5.25
  -5   9   3   14.20    5.53
  -5   9   4   -2.92    5.84
  -5   9   5  139.33    8.58
  -5   9   6   41.00    9.99
  -5   9   7    7.69    7.38
  -5   9   8   45.52    8.51
  -5   9   9   17.69    9.31
  -5   9  10    3.51   10.01
  -5   9  11   -5.04   11.22
  -5   9  12   -1.44   16.73
  -5  10   0    7.32    5.23
   5 -10   0    6.23    4.22
  -5  10   0    5.43    3.30
  -5  10   1   89.51    6.59
  -5  10   1   69.70    4.90
  -5  10   2   31.29    5.95
  -5  10   2   36.48    3.94
  -5  10   3   19.38    6.25
  -5  10   4    7.28    8.01
  -5  10   5   -2.81    9.77
  -5  10   6    0.31    7.37
  -5  10   7   23.93    8.29
  -5  10   8    7.03    9.20
  -5  10   9    7.22   10.32
  -5  10  10    6.38   15.85
  -5  10  11   23.60   12.42
  -5  11   0  470.17   20.34
  -5  11   0  423.91   30.72
  -5  11   1  132.68    8.05
  -5  11   1  114.13    7.88
  -5  11   2    5.31    6.35
  -5  11   2    1.49    3.51
  -5  11   3   85.70    7.92
  -5  11   4    1.35    7.06
  -5  11   5   91.77   12.14
  -5  11   6    3.11    8.59
  -5  11   7   38.95    9.61
  -5  11   8   10.21   10.52
  -5  11   9   48.56   11.73
  -5  11  10   10.26   12.62
  -5  12   0  125.56   10.76
  -5  12   1   50.63   10.00
  -5  12   2   11.23    7.18
  -5  12   3    0.93    7.58
  -5  12   4    6.22    8.50
  -5  12   5   46.67   13.15
  -5  12   6   -1.03    9.61
  -5  12   7   60.31   11.35
  -5  12   8   21.81   12.04
  -5  13   0   82.58    8.56
  -5  13   1   -0.31    7.49
  -5  13   2   26.49    8.52
  -5  13   3   26.85    9.13
  -5  13   4   50.82   10.25
  -5  13   5    4.96   10.33
  -5  13   6   -2.89   11.24
  -5  13   7   21.09   11.94
  -5  14   0    1.87    8.44
  -5  14   1   41.47    9.15
  -5  14   2    1.66    9.23
  -5  14   3   48.56   11.08
  -5  14   4   16.12   10.96
  -5  14   5   26.10   11.76
  -5  14   6   20.28   17.60
  -5  15   0   23.51    9.57
  -5  15   1    6.23   10.49
  -5  15   2   30.88   15.85
  -5  15   3   39.50   11.89
  -5  15   4   -2.17   12.69
  -5  16   0    7.27   11.43
  -5  16   1   -2.38   16.80
  -5  16   2   -3.83   12.31
  -5  16   3   24.37   13.43
  -5  17   0   -0.93   12.24
  -5  17   1   22.47   13.36
  -4 -18   6    0.00   12.10
  -4 -18   7   -1.16   12.01
  -4 -18   8   37.95   12.23
  -4 -18   9   15.92   12.02
  -4 -18  10  239.12   19.84
  -4 -18  11   50.06   12.54
  -4 -18  12    3.05   12.01
  -4 -18  13   -4.84   12.95
  -4 -17   3   18.63   12.14
  -4 -17   4   25.52   11.66
  -4 -17   5   -0.11   11.16
  -4 -17   6    4.01   11.07
  -4 -17   7   14.35   11.19
  -4 -17   8   21.96   15.10
  -4 -17   9   50.77   11.19
  -4 -17  10   30.40    7.81
   4  17 -10   28.91   10.87
   4  17 -11   10.23   10.75
  -4 -17  11   10.02   10.44
  -4 -17  12    8.22   10.96
  -4 -17  13   -0.63   15.90
  -4 -17  14   -1.89   11.79
  -4 -17  15   -5.36   12.52
  -4 -17  16   29.22   13.45
  -4 -16   1   13.11   11.76
  -4 -16   2   21.75   11.40
  -4 -16   3   25.83   11.13
  -4 -16   4    3.79   10.53
  -4 -16   5   62.80   11.09
  -4 -16   6    3.70   10.04
  -4 -16   7   -3.81    9.62
  -4 -16   8   32.66    9.94
  -4 -16   9   10.98    9.72
  -4 -16  10   19.10    9.71
   4  16 -10   11.93    9.81
  -4 -16  10   19.14    9.05
  -4 -16  11   24.68   14.13
  -4 -16  11   27.86    8.73
  -4 -16  12  312.98   22.17
  -4 -16  13   13.90   14.43
  -4 -16  14   28.74   11.05
  -4 -16  15    8.84   11.26
  -4 -16  16   -2.42   11.57
  -4 -16  17   33.10   12.50
  -4 -15   1   51.16   11.07
  -4 -15   2   36.29   10.28
  -4 -15   3   38.65   10.11
  -4 -15   4  116.59   14.37
  -4 -15   5   10.05    9.31
  -4 -15   6    1.69    8.79
  -4 -15   7   24.66    8.79
  -4 -15   8   10.79    8.67
  -4 -15   9    8.77    8.77
   4  15  -9    7.08    8.66
  -4 -15  10   65.44    9.61
  -4 -15  10   75.70    6.77
  -4 -15  11   24.26   12.87
  -4 -15  11   17.16    8.01
  -4 -15  12   96.55   10.44
  -4 -15  12  104.58    9.08
  -4 -15  13   24.97   13.38
  -4 -15  13   22.97    5.33
  -4 -15  14   -0.84    9.79
  -4 -15  15   -4.63   10.11
  -4 -15  16   26.62   11.36
  -4 -15  17   17.56   11.67
  -4 -15  18   -0.84   16.91
  -4 -14   1   -4.71    9.32
  -4 -14   2   16.84    8.73
  -4 -14   3  134.76   10.36
  -4 -14   4  262.15   16.86
  -4 -14   5   30.42    8.27
  -4 -14   6   32.76   11.45
  -4 -14   7   -1.48    7.73
   4  14  -8   34.28    8.15
  -4 -14   8   28.78    8.04
  -4 -14   9   43.32    8.35
  -4 -14  10   52.56    8.76
  -4 -14  10   53.13    6.03
  -4 -14  11    6.01   11.50
  -4 -14  11   19.98    7.39
  -4 -14  12   43.33    8.96
  -4 -14  12   34.83    7.30
  -4 -14  13   44.74    7.32
  -4 -14  13   39.42   12.86
  -4 -14  14   -2.53    9.17
  -4 -14  14    0.94    4.81
  -4 -14  15   75.54   10.44
  -4 -14  16    0.53   10.00
  -4 -14  17   72.60   11.90
  -4 -14  18    9.25   16.08
  -4 -13   1   67.86    8.72
  -4 -13   2   45.48   11.40
  -4 -13   3   46.07    8.05
  -4 -13   4  186.87   12.75
  -4 -13   5  153.85    9.67
  -4 -13   6   -3.71    7.11
  -4 -13   7   29.25    7.31
   4  13  -7   24.58    7.31
  -4 -13   8   17.24    7.09
  -4 -13   9    4.33    7.18
  -4 -13  10   -0.42    7.18
  -4 -13  10   -2.91    4.99
  -4 -13  11   76.28    8.55
  -4 -13  11   66.78    5.63
  -4 -13  12   -2.11    7.81
  -4 -13  12   -1.15    4.59
  -4 -13  13   -1.79    8.02
  -4 -13  13   -0.63    4.50
  -4 -13  14    7.07    8.76
  -4 -13  14    7.43    6.70
  -4 -13  15   -5.17    9.18
  -4 -13  15    0.73    4.71
  -4 -13  16   -0.74    9.70
  -4 -13  17   33.07   10.64
  -4 -13  18   -2.10   15.25
  -4 -13  19   56.42   11.98
  -4 -12   1    1.05    7.06
  -4 -12   2   69.32    7.73
  -4 -12   3    4.57    6.48
  -4 -12   4  718.63   33.58
  -4 -12   5   41.78    6.80
  -4 -12   6  307.55   15.21
  -4 -12   7   54.04    6.99
  -4 -12   8  227.81   10.81
  -4 -12   9  114.50    8.25
  -4 -12   9  121.58    6.78
  -4 -12  10  271.51   12.29
  -4 -12  10  299.67   14.33
  -4 -12  11   15.62    7.07
  -4 -12  11   23.48    6.47
  -4 -12  12   74.76   11.09
  -4 -12  12   82.72    7.02
  -4 -12  13  135.19    9.63
  -4 -12  13  133.76    7.87
  -4 -12  14   39.50    8.56
  -4 -12  14   36.95    5.03
  -4 -12  15   19.53    8.87
  -4 -12  15   32.57    6.81
  -4 -12  16   -0.74    9.07
  -4 -12  17   -1.58    9.91
  -4 -12  18    3.68   10.53
  -4 -12  19    9.15   11.14
  -4 -11   1  252.34   11.88
  -4 -11   2  335.83   17.77
  -4 -11   3   10.11    5.75
  -4 -11   4 1579.85  104.48
  -4 -11   5   57.14    4.11
   4  11  -5   77.02    8.94
  -4 -11   6 2531.11  103.68
  -4 -11   6 2535.84  162.94
  -4 -11   7  236.70   10.83
  -4 -11   7  230.58   11.72
  -4 -11   8  364.72   16.11
  -4 -11   9   -1.27    8.56
  -4 -11   9    4.69    4.79
  -4 -11  10   78.58    9.62
  -4 -11  10   79.89    5.54
  -4 -11  11  116.76    8.26
  -4 -11  11  125.85    7.65
  -4 -11  12    6.24    6.98
  -4 -11  12    1.36    6.07
  -4 -11  13   31.19    4.50
  -4 -11  13   42.94    7.72
  -4 -11  14   49.07   11.32
  -4 -11  14   34.64    4.82
  -4 -11  15   51.23    5.03
  -4 -11  15   70.71   12.26
  -4 -11  16   11.40    9.08
  -4 -11  16   17.23    4.94
  -4 -11  17   37.65   10.13
  -4 -11  18   -1.58   10.22
  -4 -11  19    7.57   11.04
  -4 -11  20    5.25   11.45
  -4 -10   1   22.77    5.51
  -4 -10   2   37.02    5.64
  -4 -10   3  363.54   18.69
   4  10  -4  457.96   24.24
  -4 -10   4  388.34   35.61
  -4 -10   5   -0.11    7.23
  -4 -10   5    1.06    1.90
  -4 -10   6 2690.51  161.65
  -4 -10   6 2781.99  153.32
  -4 -10   7  236.00    9.98
  -4 -10   8 3936.73  174.54
  -4 -10   8 3992.78  264.02
  -4 -10   9  455.40   22.67
  -4 -10   9  518.81   23.98
  -4 -10  10  208.91    9.76
  -4 -10  10  208.89   10.91
  -4 -10  11   29.52    6.35
  -4 -10  11   34.33    6.07
  -4 -10  12    9.32    9.42
  -4 -10  12    6.91    4.19
   4  10 -12    5.44    2.41
  -4 -10  13   79.10    5.66
   4  10 -13   73.31    4.93
  -4 -10  13   85.14    8.16
  -4 -10  14   39.80    7.84
  -4 -10  14   35.17    4.82
  -4 -10  15  110.96    9.42
  -4 -10  15  108.73    7.25
  -4 -10  16   85.68   12.89
  -4 -10  16   77.62    7.69
  -4 -10  17  223.56   13.84
  -4 -10  17  228.79   15.98
  -4 -10  18   18.75   10.53
  -4 -10  19   39.86   16.72
  -4 -10  20   33.91   13.76
  -4  -9   1  291.15   13.95
  -4  -9   2   36.99    5.01
   4   9  -3   16.44    4.81
  -4  -9   3    6.81    2.83
  -4  -9   4  782.36   42.68
   4   9  -4  780.67   35.59
  -4  -9   5  222.38   10.49
  -4  -9   5  230.51    9.28
  -4  -9   6  416.60   16.27
  -4  -9   7   49.92    5.40
  -4  -9   8   26.39    4.07
  -4  -9   8   17.97    7.19
  -4  -9   9   25.91    5.50
  -4  -9   9   28.00    3.97
  -4  -9  10  259.64   15.49
  -4  -9  10  299.81   12.94
  -4  -9  11  576.70   26.82
  -4  -9  11  609.45   23.08
   4   9 -11  557.09   36.34
  -4  -9  12   36.37    6.68
  -4  -9  12   40.07    4.40
   4   9 -12   51.59    3.26
  -4  -9  13   89.73    5.97
   4   9 -13   74.18    6.30
  -4  -9  13   90.43    7.96
  -4  -9  14   13.67    7.31
  -4  -9  14   10.99    4.40
  -4  -9  15    4.97    7.83
  -4  -9  15   11.86    6.72
  -4  -9  16   32.02    8.77
  -4  -9  16   31.29    5.38
  -4  -9  17   70.05   10.02
  -4  -9  17   63.37    6.46
  -4  -9  18    8.85   10.11
  -4  -9  18    8.18    6.37
  -4  -9  19    6.10   16.09
  -4  -9  20    1.05   18.37
   4   8  -1   33.93    6.17
   4   8  -1   23.95    4.73
  -4  -8   2   24.10    2.52
   4   8  -2   38.67    4.70
   4   8  -2   25.06    6.53
  -4  -8   3  170.25    8.79
   4   8  -3  188.97    8.89
   4   8  -3  147.11   10.12
  -4  -8   4  201.95    9.29
  -4  -8   4  224.30    8.56
   4   8  -4  187.42   10.54
  -4  -8   5   65.83    6.48
  -4  -8   5   55.72    3.24
   4   8  -5   52.12    4.83
  -4  -8   6    5.08    4.23
   4   8  -6    5.35    4.30
  -4  -8   7  146.75    7.10
  -4  -8   7  154.12    6.60
   4   8  -7  108.74    7.96
  -4  -8   8  497.25   28.72
  -4  -8   8  547.32   23.72
  -4  -8   9    3.25    3.56
  -4  -8   9    4.34    4.87
  -4  -8  10   56.65    5.84
  -4  -8  10   56.99    4.51
  -4  -8  11   93.21   10.30
  -4  -8  11  119.19    6.92
   4   8 -11  105.02    5.16
  -4  -8  12    6.26    5.84
  -4  -8  12   -7.11    5.44
   4   8 -12    3.99    1.68
  -4  -8  13  189.35    9.57
  -4  -8  13  179.44   10.69
  -4  -8  13  146.03   11.76
  -4  -8  14  149.50    9.34
  -4  -8  14  132.57    8.30
  -4  -8  15   66.23   11.43
  -4  -8  15   67.94    5.79
  -4  -8  16   60.95    8.98
  -4  -8  16   65.99    6.24
  -4  -8  17   24.25    9.38
  -4  -8  17   22.58    6.15
  -4  -8  18    7.16   10.10
  -4  -8  18   10.43    6.81
  -4  -8  19   14.92   11.35
  -4  -8  20   52.97   13.64
   4   7  -1  168.53    7.38
   4   7  -1  133.13   10.21
  -4  -7   2  142.65    7.62
   4   7  -2  158.46    7.19
   4   7  -2  147.51    7.07
  -4  -7   3   14.75    5.13
  -4  -7   3    5.85    3.30
   4   7  -3    8.55    3.64
   4   7  -3    9.91    3.80
   4   7  -4  303.34   14.01
  -4  -7   4  327.06   12.71
  -4  -7   4  343.17   12.63
  -4  -7   5   -7.21    5.19
   4   7  -5    0.10    3.67
  -4  -7   6  270.34   11.56
   4   7  -6  232.98   11.43
  -4  -7   7   10.25    3.45
  -4  -7   7    8.15    4.02
   4   7  -7    2.93    3.98
  -4  -7   8  823.06   41.01
  -4  -7   8  871.64   33.68
   4   7  -8  714.97   46.79
  -4  -7   9    2.12    4.57
  -4  -7   9   -1.78    3.46
  -4  -7  10  282.22    9.79
  -4  -7  10  245.05   14.16
   4   7 -10  276.86   12.76
  -4  -7  11   -0.74    7.33
  -4  -7  11   -0.73    3.66
   4   7 -11    0.63    0.94
  -4  -7  12   30.71    4.39
  -4  -7  12   36.85    6.05
  -4  -7  13  229.30   10.63
  -4  -7  13  229.86   14.57
  -4  -7  14    5.51    6.99
  -4  -7  14    2.94    4.72
  -4  -7  15    3.49    7.61
  -4  -7  15    3.48    5.16
  -4  -7  16    5.91    8.23
  -4  -7  16    3.49    5.61
  -4  -7  17   25.49    9.27
  -4  -7  17   19.66    8.93
  -4  -7  18    9.68   10.10
  -4  -7  18   19.95    7.15
  -4  -7  19   -5.56   11.34
  -4  -7  19    3.64    7.93
  -4  -7  20    7.44   13.10
  -4  -6   1    7.38    2.53
   4   6  -1    6.73    3.20
   4   6  -1    7.59    3.27
  -4  -6   2  259.57   10.33
   4   6  -2  267.81   11.49
   4   6  -2  248.53   10.57
   4   6  -3   13.28    4.64
  -4  -6   3   18.27    3.31
  -4  -6   3   19.71    3.43
  -4  -6   4  932.79   31.27
   4   6  -4  867.41   31.59
  -4  -6   5    0.21    3.39
   4   6  -5    0.73    3.25
   4   6  -6  287.21   12.60
  -4  -6   6  297.98   10.83
  -4  -6   6  323.86   11.67
  -4  -6   7    6.08    3.25
  -4  -6   7    3.39    3.71
   4   6  -7    2.62    3.67
  -4  -6   8  295.46   11.73
   4   6  -8  256.89   12.43
  -4  -6   8  317.26   11.80
   4   6  -9   16.65    1.06
  -4  -6   9   18.82    4.47
  -4  -6   9   16.02    3.56
   4   6  -9   12.65    4.64
  -4  -6  10  425.35   22.38
  -4  -6  10  403.91   18.35
  -4  -6  10  423.43   15.23
  -4  -6  11    9.67    5.10
  -4  -6  11    9.50    3.86
   4   6 -11   13.89    5.94
  -4  -6  12   59.53    8.39
  -4  -6  12   77.40    6.69
  -4  -6  13   22.25    6.36
  -4  -6  13   18.02    4.61
  -4  -6  14  149.25    9.32
  -4  -6  14  178.93   11.07
  -4  -6  15   31.80    7.93
  -4  -6  15   32.31    7.71
  -4  -6  16   20.87    8.12
  -4  -6  16   19.21    6.15
  -4  -6  17    9.70    9.48
  -4  -6  17   -1.05    8.73
  -4  -6  18   43.90   10.29
  -4  -6  18   40.01    7.70
  -4  -6  19   -3.35   11.43
  -4  -6  20   30.45   12.98
  -4  -5   1    7.31    3.60
   4   5  -1    9.95    2.78
   4   5  -1    9.19    2.85
   4   5  -2   51.07    4.43
  -4  -5   2   48.54    3.43
  -4  -5   2   52.45    4.06
  -4  -5   3   28.34    2.70
  -4  -5   3   26.32    3.09
   4   5  -3   25.03    3.05
  -4  -5   4   64.94    4.88
   4   5  -4   67.47    3.89
  -4  -5   5   11.64    3.17
  -4  -5   5    7.02    3.25
   4   5  -5    3.67    4.20
  -4  -5   6  194.33    8.21
  -4  -5   6  177.31    8.39
   4   5  -6  171.13    7.27
  -4  -5   7   29.98    3.93
  -4  -5   7   30.96    6.19
   4   5  -7   18.33    5.16
  -4  -5   8  306.58   12.28
  -4  -5   8  323.99   12.10
   4   5  -8  259.25   14.80
   4   5  -9    6.04    3.61
  -4  -5   9    8.77    3.55
  -4  -5   9    9.84    1.59
   4   5  -9    4.13    4.34
  -4  -5   9    8.09    4.26
  -4  -5  10  144.44    7.24
  -4  -5  10  148.45    6.48
   4   5 -10  114.54    7.00
  -4  -5  11    2.97    4.99
  -4  -5  11   -2.71    5.63
   4   5 -11    2.74    6.02
  -4  -5  12    8.27    7.84
  -4  -5  12   39.95    4.71
  -4  -5  13    3.28    6.14
  -4  -5  13   -7.14    4.72
  -4  -5  14   10.14    6.76
  -4  -5  14   12.02    5.48
  -4  -5  15   32.79    7.80
  -4  -5  15   31.15    6.15
  -4  -5  16   47.05    8.53
  -4  -5  16   53.41    9.47
  -4  -5  17   -0.63    8.93
  -4  -5  17    1.92    6.94
  -4  -5  18   18.25   10.17
  -4  -5  18   29.71    8.47
  -4  -5  19    2.09   11.41
  -4  -5  20    0.10   13.06
   4   4  -1   29.15    2.68
  -4  -4   1   34.95    4.05
   4   4  -1   31.27    2.64
  -4  -4   2 2852.01  123.08
  -4  -4   2 2875.12  109.18
   4   4  -2 2745.41  111.72
  -4  -4   3    4.56    3.50
   4   4  -3    1.26    3.26
  -4  -4   4 1266.47   52.07
   4   4  -4 1195.08   45.18
  -4  -4   5  215.93   10.73
  -4  -4   5  221.81    9.68
   4   4  -5  210.52    9.39
  -4  -4   6   31.37    3.51
  -4  -4   6   28.89    3.47
   4   4  -6   28.41    3.38
   4   4  -6   36.41    1.69
   4   4  -7   91.65    4.79
  -4  -4   7  103.25    6.18
  -4  -4   7   95.52    5.04
  -4  -4   7  111.03    4.87
   4   4  -7   86.78    4.87
  -4  -4   8  324.09   12.16
  -4  -4   8  322.02   13.87
  -4  -4   8  315.78   13.28
   4   4  -8  267.81   13.38
   4   4  -8  275.71   12.64
  -4  -4   9    2.34    4.14
  -4  -4   9    7.08    3.54
   4   4  -9    0.53    6.05
   4   4  -9    2.11    5.06
  -4  -4  10  106.83    6.37
  -4  -4  10  118.19    5.85
   4   4 -10  103.78    7.48
  -4  -4  11  102.11    6.57
  -4  -4  11  109.61    6.80
  -4  -4  12  181.18    9.11
  -4  -4  12  232.15   12.30
  -4  -4  13    3.80    6.23
  -4  -4  13   -0.63    4.95
  -4  -4  14  313.79   16.47
  -4  -4  14  351.09   15.31
  -4  -4  15   -5.58    7.47
  -4  -4  15    1.70    6.06
  -4  -4  16   -7.57    6.51
  -4  -4  16   -2.52    8.20
  -4  -4  17   14.06    9.13
  -4  -4  17   26.45    7.71
  -4  -4  18   88.77   11.52
  -4  -4  19   -5.54   12.01
   4   3  -1   81.10    3.70
  -4  -3   1   88.65    4.93
   4   3  -1   89.30    3.98
   4   3  -1   89.27    4.48
   4   3  -2  100.13    4.73
  -4  -3   2  114.89    4.71
  -4  -3   2  109.18    5.30
   4   3  -2  118.52    4.39
  -4  -3   3  117.03    4.56
   4   3  -3  114.67    4.53
   4   3  -3  120.58    4.82
  -4  -3   4 9662.39  373.35
  -4  -3   4 9204.54  334.77
   4   3  -4 9169.69  350.18
   4   3  -4 8994.48  336.65
  -4  -3   5  323.70   13.97
  -4  -3   5  317.87   13.76
  -4  -3   5  339.49   13.09
   4   3  -5  297.25   11.99
   4   3  -5  328.15   14.42
   4   3  -6    0.64    2.97
  -4  -3   6    2.13    2.98
  -4  -3   6   -1.78    3.04
  -4  -3   6    2.97    2.23
   4   3  -6   -6.35    4.23
   4   3  -7   37.11    3.69
  -4  -3   7   36.04    3.83
  -4  -3   7   38.57    2.23
   4   3  -7   36.85    5.10
  -4  -3   7   34.98    3.66
  -4  -3   8 1348.48   47.29
  -4  -3   8 1334.50   46.60
   4   3  -8 1190.03   49.13
   4   3  -8 1242.18   52.63
  -4  -3   9   -1.27    4.03
  -4  -3   9    3.22    5.20
   4   3  -9    1.17    4.26
   4   3  -9   -1.47    4.94
  -4  -3  10  120.68    6.57
  -4  -3  10  123.39    6.06
   4   3 -10  106.04    6.11
  -4  -3  11   14.91    5.07
  -4  -3  11    7.74    4.50
  -4  -3  12  141.16    8.14
  -4  -3  12  157.28   10.32
  -4  -3  12  164.70    8.15
  -4  -3  13   61.99    6.96
  -4  -3  13   69.72    6.34
  -4  -3  13   56.89    3.49
  -4  -3  14   -0.21    2.43
  -4  -3  14   -1.58    9.47
  -4  -3  14   -1.06    5.84
  -4  -3  15   27.53    7.67
  -4  -3  15   41.02    6.93
  -4  -3  16  103.43    9.55
  -4  -3  16  115.52    8.79
  -4  -3  17    6.18   13.09
  -4  -3  17   -4.30    8.05
  -4  -3  18   68.01   11.81
  -4  -3  19   -2.19   12.30
  -4  -2   1  356.33   13.56
  -4  -2   1  345.31   13.15
  -4  -2   1  337.16   12.52
   4   2  -1  332.26   12.85
   4   2  -1  349.29   15.57
  -4  -2   2   31.24    2.01
  -4  -2   2   31.17    2.92
  -4  -2   2   36.64    2.84
   4   2  -2   26.67    1.79
   4   2  -2   27.31    2.22
  -4  -2   3   80.71    4.14
  -4  -2   3   73.34    4.11
  -4  -2   3   87.43    3.71
   4   2  -3   85.75    3.71
   4   2  -3   92.34    4.24
  -4  -2   4 8897.08  363.97
  -4  -2   4 9217.29  322.49
  -4  -2   4 9218.12  311.40
   4   2  -4 8763.24  310.18
   4   2  -4 8912.67  354.48
  -4  -2   5  117.24    5.05
  -4  -2   5  107.83    4.69
  -4  -2   5  112.31    4.26
   4   2  -5  107.08    4.68
   4   2  -5  106.04    5.61
  -4  -2   6  236.77    8.84
  -4  -2   6  273.74    9.74
  -4  -2   6  229.41   10.27
   4   2  -6  232.81    8.42
   4   2  -6  216.95    8.03
   4   2  -7  246.12   10.51
  -4  -2   7  279.91   11.05
  -4  -2   7  286.68   10.84
   4   2  -7  272.09    9.83
  -4  -2   8  313.38   12.00
  -4  -2   8  337.81   13.02
  -4  -2   8  331.21   13.79
   4   2  -8  288.38   14.00
   4   2  -8  289.36   15.86
  -4  -2   9  134.79    6.57
  -4  -2   9  131.73    7.71
  -4  -2   9  135.30    6.66
   4   2  -9  118.47    7.49
   4   2  -9  113.59    6.42
  -4  -2  10   44.18    6.77
  -4  -2  10   41.27    6.38
  -4  -2  10   41.24    2.32
  -4  -2  11   12.25    7.18
  -4  -2  11    1.57    4.83
  -4  -2  11    2.00    2.32
  -4  -2  12   63.91    3.90
  -4  -2  12   66.53    6.43
  -4  -2  12   78.18    8.13
  -4  -2  13  110.75    7.90
  -4  -2  13  108.95    7.43
  -4  -2  13   98.98    6.11
  -4  -2  14  183.92   11.89
  -4  -2  14  190.08   13.33
  -4  -2  14  160.36    9.47
  -4  -2  15   77.21    8.82
  -4  -2  15   94.66    8.13
  -4  -2  16   38.32   12.77
  -4  -2  16   36.89    8.15
  -4  -2  17   -0.10    9.40
  -4  -2  18    4.38   11.25
  -4  -2  19    9.15   17.88
  -4  -1   1  562.25   26.89
  -4  -1   1  560.86   24.61
  -4  -1   1  543.63   19.84
  -4  -1   1  573.88   24.69
   4   1  -1  550.33   21.53
   4   1  -1  601.49   20.07
  -4  -1   2  260.03   11.10
  -4  -1   2  266.32   10.41
  -4  -1   2  278.85   11.16
  -4  -1   2  279.34   10.27
   4   1  -2  262.75   10.95
   4   1  -2  270.67   11.16
  -4  -1   3  219.50    9.38
  -4  -1   3  237.82    8.47
  -4  -1   3  236.27    9.79
  -4  -1   3  219.02    9.65
   4   1  -3  222.77    9.15
   4   1  -3  235.28   10.05
  -4  -1   4    4.88    2.97
  -4  -1   4    5.25    2.73
  -4  -1   4    9.22    1.91
  -4  -1   4    7.96    1.49
   4   1  -4   10.00    2.13
   4   1  -4    8.75    3.69
   4   1  -4   12.69    2.64
  -4  -1   5    0.64    2.54
  -4  -1   5    6.88    6.05
  -4  -1   5    5.68    2.31
  -4  -1   5    1.27    1.17
   4   1  -5    1.92    2.45
   4   1  -5   -0.31    2.83
   4   1  -5    1.90    1.59
  -4  -1   6  225.35    8.49
  -4  -1   6  237.70    9.67
  -4  -1   6  268.02   10.51
   4   1  -6  203.98    8.87
   4   1  -6  210.08    8.91
   4   1  -6  226.45    9.12
  -4  -1   7  591.70   20.92
  -4  -1   7  633.85   27.43
   4   1  -7  582.38   23.46
   4   1  -7  524.46   26.87
   4   1  -7  588.82   22.17
  -4  -1   8  449.41   15.81
  -4  -1   8  456.27   18.03
   4   1  -8  407.31   21.87
   4   1  -8  423.17   19.19
   4   1  -8  440.38   20.02
  -4  -1   9  113.24    7.41
  -4  -1   9  110.21    7.31
   4   1  -9   96.20    6.44
   4   1  -9   85.14    5.61
   4   1  -9  109.44    4.76
  -4  -1  10  186.31    8.36
  -4  -1  10  189.12    8.21
  -4  -1  10  183.75    8.36
   4   1 -10  180.36    7.90
  -4  -1  11  353.88   14.28
  -4  -1  11  352.59   20.80
  -4  -1  11  344.65   21.43
  -4  -1  12   12.85    8.21
  -4  -1  12   16.52    8.05
  -4  -1  12   12.22    3.66
  -4  -1  13   85.37    7.68
  -4  -1  13   98.35    9.68
  -4  -1  13   89.03    5.55
  -4  -1  14    6.61    9.86
  -4  -1  14   22.52    9.61
  -4  -1  14   13.48    3.45
  -4  -1  15   17.69    7.96
  -4  -1  15   18.32    7.39
  -4  -1  16    1.57    8.98
  -4  -1  17    5.83   14.69
  -4  -1  18   -0.62   11.53
  -4   0   1   58.47    2.44
  -4   0   1   68.38    4.12
  -4   0   1   61.67    3.45
  -4   0   1   61.77    3.40
  -4   0   1   61.55    3.08
   4   0  -1   62.00    2.56
   4   0  -1   60.41    3.61
   4   0  -1   67.98    3.61
  -4   0   2  216.66   10.00
  -4   0   2  231.73    8.79
  -4   0   2  223.35    9.46
  -4   0   2  222.07    9.26
   4   0  -2  224.99    9.19
   4   0  -2  236.56    8.50
   4   0  -3   10.52    2.52
   4   0  -3    3.92    2.97
  -4   0   3    2.01    1.70
  -4   0   3    8.08    2.62
  -4   0   3    7.07    2.95
  -4   0   3    5.61    2.12
   4   0  -3    6.62    2.35
  -4   0   4    9.23    2.23
  -4   0   4   11.24    2.91
  -4   0   4    7.47    1.79
   4   0  -4    9.84    2.25
   4   0  -4    7.32    3.76
   4   0  -4    9.12    1.91
  -4   0   5   73.09    3.93
  -4   0   5   86.99    4.56
  -4   0   5   78.06    3.13
   4   0  -5   70.66    3.86
   4   0  -5   67.00    4.08
   4   0  -5   75.87    3.08
  -4   0   6 1521.52   55.30
  -4   0   6 1560.59   58.04
   4   0  -6 1509.08   69.61
   4   0  -6 1470.94   57.17
   4   0  -6 1588.03   50.74
  -4   0   7  170.33    7.65
  -4   0   7  171.70   11.33
   4   0  -7  171.29    7.96
   4   0  -7  167.88    8.65
   4   0  -7  196.92    6.81
   4   0  -8   57.63    4.77
  -4   0   8   68.93    4.98
  -4   0   8   76.56    6.58
   4   0  -8   68.41    5.17
   4   0  -8   68.57    2.87
  -4   0   9  697.42   24.30
  -4   0   9  741.74   35.30
   4   0  -9  679.23   28.56
  -4   0  10  104.11    6.66
  -4   0  10   94.51    8.12
  -4   0  11   -2.74    5.59
  -4   0  11    9.21    7.94
  -4   0  12   -5.68    6.00
  -4   0  12    3.93    8.61
  -4   0  12    0.42    3.01
   4   0 -12   -0.32    1.70
  -4   0  13   45.97    7.14
  -4   0  13   55.67    7.26
  -4   0  13   46.75    4.26
  -4   0  14    0.52    7.43
  -4   0  14    3.00    7.06
  -4   0  14    0.10    4.15
  -4   0  15    8.46   11.70
  -4   0  16    4.27   13.33
  -4   0  17    0.62   10.91
  -4   0  18   12.53   12.12
  -4   1   0  378.33   18.41
  -4   1   0  397.81   15.61
  -4   1   0  380.15   13.58
  -4   1   0  409.39   14.45
  -4   1   0  393.85   22.00
   4  -1   0  409.79   17.02
   4  -1   0  406.47   15.21
  -4   1   1  295.27   11.50
  -4   1   1  309.86   13.03
  -4   1   1  310.95   10.60
  -4   1   1  321.49   14.07
  -4   1   1  320.88   12.54
   4  -1  -1  309.65   12.96
   4  -1  -1  330.97   14.55
  -4   1   2  152.73    6.10
   4  -1  -2  141.19    6.56
   4  -1  -2  136.40    6.53
  -4   1   2  143.35    5.34
  -4   1   2  150.59    5.60
   4  -1  -2  150.84    6.69
  -4   1   3  220.96   11.65
  -4   1   3  221.82    8.02
  -4   1   3  220.49    9.74
   4  -1  -3  239.22    9.05
   4  -1  -3  209.24    9.72
   4  -1  -3  237.49    9.23
  -4   1   4  119.71    5.02
  -4   1   4  132.51    7.25
  -4   1   4  129.30    5.40
   4  -1  -4  122.50    6.14
   4  -1  -4  125.54    5.23
   4  -1  -4  126.15    4.99
  -4   1   5  182.73    7.36
  -4   1   5  166.58    7.05
   4  -1  -5  154.49    6.26
   4  -1  -5  152.47    7.24
   4  -1  -5  173.01    7.97
  -4   1   6   11.38    3.40
  -4   1   6    9.13    5.40
   4  -1  -6   16.28    4.96
   4  -1  -6   11.50    4.85
  -4   1   7  358.27   17.02
  -4   1   7  375.73   15.16
   4  -1  -7  317.09   16.43
   4  -1  -7  315.43   15.98
  -4   1   8   37.62    4.56
  -4   1   8   37.54    6.61
   4  -1  -8   33.40    6.59
  -4   1   9    0.53    4.55
  -4   1   9    2.21    4.85
  -4   1  10   42.52    5.59
  -4   1  10   32.49    5.82
  -4   1  11  278.35   15.93
  -4   1  11  323.16   14.28
  -4   1  12    1.16    9.14
  -4   1  12   -6.40    6.40
  -4   1  13   44.31    7.75
  -4   1  13   33.37    7.49
  -4   1  13   36.88    4.66
  -4   1  14   23.71    8.25
  -4   1  14   24.31    7.03
  -4   1  15   60.20    9.48
  -4   1  16   11.73   10.49
  -4   1  17   11.39   11.59
  -4   2   0  352.02   13.62
  -4   2   0  329.63   12.09
  -4   2   0  355.12   12.50
  -4   2   0  364.08   15.05
  -4   2   0  377.80   12.97
   4  -2   0  355.03   14.96
   4  -2   0  384.51   13.49
  -4   2   1   22.61    1.62
  -4   2   1   25.68    3.24
  -4   2   1   10.34    3.66
   4  -2  -1   19.14    1.60
   4  -2  -1   25.91    3.15
   4  -2  -1   19.25    2.86
  -4   2   2    6.12    1.83
  -4   2   2    3.93    2.48
  -4   2   2   -1.77    2.29
   4  -2  -2    4.72    1.82
   4  -2  -2    3.02    2.39
   4  -2  -2    5.92    2.64
  -4   2   3   40.73    2.90
  -4   2   3   43.85    3.61
   4  -2  -3   37.82    2.91
   4  -2  -3   42.23    3.23
  -4   2   4  303.91   14.35
  -4   2   4  307.70   15.02
   4  -2  -4  290.45   11.57
   4  -2  -4  273.12    9.99
   4  -2  -4  268.87   10.06
   4  -2  -5  430.43   15.17
   4  -2  -5  406.92   15.81
   4  -2  -5  430.15   16.96
  -4   2   5  477.08   17.40
  -4   2   5  469.71   15.95
  -4   2   6  252.11    9.18
  -4   2   6  239.15    9.21
   4  -2  -6  230.04    9.55
   4  -2  -6  210.52    8.88
   4  -2  -6  234.06    9.69
  -4   2   7   73.04    5.00
  -4   2   7   62.77    5.25
   4  -2  -7   69.61    6.94
   4  -2  -7   64.75    3.45
  -4   2   8   -0.32    4.45
  -4   2   8   -1.90    4.75
   4  -2  -8    0.75    1.72
  -4   2   9   71.51    6.13
  -4   2   9   70.31    6.36
   4  -2  -9   70.43    3.46
  -4   2  10   54.47    6.22
  -4   2  10   59.93    6.70
   4  -2 -10   46.01    3.23
  -4   2  11  278.64   13.29
  -4   2  11  338.51   17.73
  -4   2  12   66.85    7.55
  -4   2  12   56.23    7.59
  -4   2  13   83.89    8.58
  -4   2  14   50.72    9.06
  -4   2  14   57.08    8.57
  -4   2  15   33.53   10.07
  -4   2  16    9.00   10.76
  -4   2  17   -3.61   12.06
  -4   3   0 1262.25   56.23
  -4   3   0 1339.15   59.40
  -4   3   0 1296.48   46.60
  -4   3   0 1310.69   53.73
   4  -3   0 1271.56   53.38
   4  -3   0 1236.24   44.06
   4  -3   0 1310.20   57.45
  -4   3   1   -1.71    1.71
  -4   3   1    4.23    2.37
  -4   3   1    0.31    2.79
   4  -3  -1    1.91    1.81
   4  -3  -1    1.66    2.18
   4  -3  -1    5.49    4.22
   4  -3  -1    2.02    2.55
  -4   3   2  743.03   29.26
  -4   3   2  747.87   27.22
   4  -3  -2  708.89   27.42
   4  -3  -2  761.54   25.98
   4  -3  -2  741.39   28.26
  -4   3   3  711.29   36.10
   4  -3  -3  695.48   33.16
   4  -3  -3  657.50   23.26
   4  -3  -3  712.84   24.99
  -4   3   3  711.02   24.97
  -4   3   4  237.71    9.31
   4  -3  -4  233.93    8.23
   4  -3  -4  199.25    8.71
  -4   3   4  250.95   13.35
   4  -3  -4  232.46    9.15
  -4   3   5  837.03   29.81
  -4   3   5  852.73   52.29
   4  -3  -5  824.54   32.33
   4  -3  -5  796.52   32.62
   4  -3  -5  832.84   42.62
  -4   3   6  130.00    6.18
  -4   3   6  122.77    8.21
   4  -3  -6  129.68    6.41
   4  -3  -6  113.43    6.47
   4  -3  -6  123.34    4.88
  -4   3   7  120.88    7.64
  -4   3   7  106.58    6.45
   4  -3  -7   96.74    6.42
  -4   3   8   50.82    5.39
  -4   3   8   59.68    7.85
  -4   3   9   24.03    5.59
  -4   3   9   33.49    6.06
  -4   3  10  130.50   10.00
  -4   3  10  140.50    8.54
  -4   3  11   44.63    9.54
  -4   3  11   40.40    7.16
  -4   3  12   90.14   11.08
  -4   3  13   20.93    8.33
  -4   3  14   57.39    9.97
  -4   3  14   71.19    7.23
  -4   3  15    9.83   10.34
  -4   3  16    3.92   11.13
  -4   4   0 2596.41   98.13
  -4   4   0 2680.48  111.22
  -4   4   0 2783.46  112.83
   4  -4   0 2746.48  126.41
   4  -4   0 2607.68   89.98
   4  -4   0 2607.46   92.45
  -4   4   1    5.40    2.33
  -4   4   1    5.69    2.69
   4  -4  -1    0.53    2.87
   4  -4  -1   -1.14    3.32
   4  -4  -1    4.25    2.23
   4  -4  -2 1894.73   79.81
  -4   4   2 1965.83   70.55
  -4   4   2 1981.29   84.46
   4  -4  -2 1866.78   68.85
   4  -4  -2 1912.20   90.75
  -4   4   3  137.28    7.76
  -4   4   3  140.29    7.75
   4  -4  -3  120.24    5.59
   4  -4  -3  129.66    5.74
   4  -4  -3  128.16    5.38
  -4   4   4  233.47    9.79
  -4   4   4  226.23   12.52
   4  -4  -4  217.13    8.64
   4  -4  -4  225.02    8.29
   4  -4  -4  208.57   12.09
  -4   4   5  222.99    9.36
  -4   4   5  225.97   10.78
   4  -4  -5  203.47    9.65
   4  -4  -5  192.95    8.45
  -4   4   6   -4.87    4.13
  -4   4   6    6.57    4.66
   4  -4  -6    2.71    4.56
  -4   4   7  191.68    8.58
  -4   4   7  203.89   10.42
  -4   4   8    5.79    5.26
  -4   4   8    6.39    5.64
  -4   4   9    3.89    8.09
  -4   4   9    9.81    6.29
  -4   4  10  959.23   46.31
  -4   4  10  959.77   48.94
  -4   4  11   24.43    7.41
  -4   4  12   41.31    8.22
  -4   4  13   -5.39    8.61
  -4   4  14   26.46   10.24
  -4   4  15   69.32   11.85
  -4   4  16    8.21   12.31
  -4   5   0  272.49   11.57
  -4   5   0  264.92   11.50
  -4   5   0  273.99   10.08
   4  -5   0  264.48   11.94
   4  -5   0  266.54   11.00
   4  -5   0  261.61    9.92
  -4   5   1 1257.77   44.75
  -4   5   1 1302.21   45.86
   4  -5  -1 1267.10   53.07
   4  -5  -1 1270.83   55.63
   4  -5  -1 1274.69   46.06
  -4   5   2  750.74   28.02
  -4   5   2  803.99   30.62
   4  -5  -2  713.80   26.28
   4  -5  -2  788.44   28.63
   4  -5  -2  723.78   37.10
  -4   5   3   10.13    4.85
  -4   5   3    4.97    3.81
   4  -5  -3    8.67    3.53
   4  -5  -3   11.45    3.53
  -4   5   4   -0.21    3.69
  -4   5   4   -7.10    5.83
   4  -5  -4    2.90    4.09
   4  -5  -4    2.16    3.78
  -4   5   5   12.65   20.13
  -4   5   5    5.84    4.46
   4  -5  -5    4.86    4.65
  -4   5   6   30.95    6.74
  -4   5   6   20.33    5.22
  -4   5   7  197.86   10.23
  -4   5   7  215.56    9.51
  -4   5   8   29.98    5.87
  -4   5   8   35.66    6.51
  -4   5   9  269.39   11.90
  -4   5   9  284.50   19.58
  -4   5  10  104.39    8.47
  -4   5  11  149.00   10.33
  -4   5  12   -1.66   11.71
  -4   5  13   22.62    9.61
  -4   5  14   24.81   10.81
  -4   5  15   -0.62   11.59
  -4   6   0   31.64    3.25
  -4   6   0   40.72    4.24
  -4   6   0   32.43    2.88
   4  -6   0   36.29    3.30
   4  -6   0   28.60    2.81
   4  -6   0   38.07    4.04
  -4   6   1  134.67    5.78
  -4   6   1  133.02    6.38
   4  -6  -1  129.05    5.85
   4  -6  -1  135.99    5.52
  -4   6   2   74.15    4.52
  -4   6   2   65.87    4.58
   4  -6  -2   61.83    4.58
   4  -6  -2   73.66    4.40
  -4   6   3  152.27    7.47
  -4   6   3  151.39    6.94
   4  -6  -3  137.97    6.53
   4  -6  -3  133.35    6.72
  -4   6   4  137.16    7.68
  -4   6   4  117.20    8.22
   4  -6  -4  109.85    9.03
  -4   6   5   91.88    7.67
  -4   6   5  104.80    8.12
  -4   6   6    8.38    7.12
  -4   6   6    1.39    5.45
  -4   6   7    3.56    5.65
  -4   6   7    4.38    5.99
  -4   6   8   32.46    6.47
  -4   6   9  139.63    8.99
  -4   6  10    1.04    7.37
  -4   6  11   -0.83    7.97
  -4   6  12    7.53    9.08
  -4   6  13  312.57   26.02
  -4   6  14   17.32   11.38
  -4   7   0    8.79    4.81
  -4   7   0   10.32    3.51
  -4   7   0    8.78    3.00
  -4   7   0    9.80    3.62
   4  -7   0    4.79    3.40
   4  -7   0    7.67    2.73
  -4   7   1  188.12    8.70
   4  -7  -1  149.32    8.82
   4  -7  -1  166.66    7.40
  -4   7   1  184.28    9.33
  -4   7   2  494.40   18.59
  -4   7   2  528.06   21.13
   4  -7  -2  412.38   25.23
   4  -7  -2  457.82   21.78
  -4   7   3   27.91    6.27
  -4   7   3   29.00    4.60
   4  -7  -3   23.48    4.91
  -4   7   4    9.82    4.70
  -4   7   4   22.26    5.03
  -4   7   5  104.52    6.80
  -4   7   5  111.70    6.96
  -4   7   6    5.74    7.93
  -4   7   7    3.96    6.04
  -4   7   8   11.95    6.76
  -4   7   9   37.84   10.68
  -4   7  10    9.20    8.17
  -4   7  11   -2.78   12.37
  -4   7  12   81.29   11.22
  -4   7  13   33.90   16.08
  -4   8   0   83.32    5.13
  -4   8   0   71.21    5.21
  -4   8   0   86.54    5.70
  -4   8   0   84.36    5.22
   4  -8   0   81.76    4.48
  -4   8   1  117.14    6.17
  -4   8   1  119.42    5.92
   4  -8  -1  103.63    7.12
   4  -8  -1  111.71    5.62
  -4   8   2   -3.96    4.38
  -4   8   2    1.18    4.18
  -4   8   3    4.69    4.79
  -4   8   4   34.68    5.63
  -4   8   5    1.35    5.62
  -4   8   6   24.41    6.34
  -4   8   7   -2.18    6.64
  -4   8   8   68.42   10.88
  -4   8   9    0.00    7.75
  -4   8  10    9.58   12.26
  -4   8  11   29.57   10.27
  -4   8  12   -5.73   15.56
  -4   8  13    1.73   12.14
  -4   9   0  781.44   29.25
  -4   9   0  783.19   42.23
   4  -9   0  770.92   38.93
  -4   9   1   41.39    6.99
  -4   9   1   47.90    4.25
  -4   9   2  224.05   10.97
  -4   9   3   46.38    5.93
  -4   9   4   85.05    6.97
  -4   9   5   36.20    6.64
  -4   9   6   71.66    7.67
  -4   9   7   36.90   10.65
  -4   9   8   10.83    7.94
  -4   9   9   15.23    9.16
  -4   9  10    1.13    9.85
  -4   9  11    1.13   14.32
  -4   9  12   -0.82   12.13
  -4  10   0    5.11    5.11
  -4  10   0    2.02    3.50
   4 -10   0    0.86    5.92
  -4  10   1    6.56    5.52
  -4  10   1    6.16    3.72
  -4  10   2  114.56    7.40
  -4  10   3    7.47    6.02
  -4  10   4  114.39    8.31
  -4  10   5    8.07    7.03
  -4  10   6   45.74   10.95
  -4  10   7    3.92    8.04
  -4  10   8   42.98    9.67
  -4  10   9    0.62   14.46
  -4  10  10   14.93   11.25
  -4  10  11   32.11   17.03
  -4  11   0  297.45   13.49
  -4  11   0  276.97   20.47
  -4  11   1   34.12    6.55
  -4  11   1   25.91    3.72
  -4  11   2   19.41    6.54
  -4  11   2   20.54    2.98
  -4  11   3   50.56    7.26
  -4  11   4   17.79    7.24
  -4  11   5   -0.72    7.95
  -4  11   6   53.97   12.06
  -4  11   7    3.08    9.25
  -4  11   8   -0.62   10.36
  -4  11   9   14.93   11.15
  -4  11  10   -3.67   11.83
  -4  12   0   96.54   10.42
  -4  12   1    0.42   10.08
  -4  12   2   10.06    7.05
  -4  12   3   17.48    7.55
  -4  12   4   27.56    8.67
  -4  12   5   81.69   10.31
  -4  12   6   14.70   14.08
  -4  12   7   13.64   10.66
  -4  12   8    6.03   11.25
  -4  13   0  271.06   12.53
  -4  13   1   40.57    8.41
  -4  13   2   -0.10    8.49
  -4  13   3    0.00   12.40
  -4  13   4   62.15   10.52
  -4  13   5   -1.65   10.49
  -4  13   6   21.13   11.18
  -4  13   7   39.09   12.49
  -4  14   0    1.56    8.52
  -4  14   1   -3.63   12.54
  -4  14   2  101.01   10.77
  -4  14   3   41.05   10.83
  -4  14   4   89.73   12.26
  -4  14   5    5.85   12.01
  -4  14   6   10.65   12.59
  -4  15   0  239.52   16.63
  -4  15   1   -0.41   10.45
  -4  15   2    4.13   10.94
  -4  15   3   -4.33   16.38
  -4  15   4   57.12   12.85
  -4  16   0   16.99   10.67
  -4  16   1    3.31   11.68
  -4  16   2   37.52   17.83
  -4  16   3   -3.80   13.16
  -4  17   0    1.14   12.51
  -4  17   1   14.86   18.47
  -3 -18   4    5.63   12.82
  -3 -18   5  163.11   16.22
  -3 -18   6    2.93   11.84
  -3 -18   7   77.56   17.21
  -3 -18   8   15.34   11.77
  -3 -18   9   66.84   12.19
  -3 -18  10   15.45   18.29
  -3 -18  11   79.03   12.72
  -3 -18  12   44.13   16.92
  -3 -18  13   31.30   12.60
  -3 -18  14   26.24   13.12
  -3 -17   2    0.31   11.94
  -3 -17   3   27.72   11.88
  -3 -17   4   19.66   11.29
  -3 -17   5    9.23   11.11
  -3 -17   6   10.08   10.82
  -3 -17   7   11.57   10.73
  -3 -17   8   16.83   10.52
  -3 -17   9  173.39   17.16
  -3 -17  10   22.30   10.62
  -3 -17  11    6.52   10.62
   3  17 -11   11.46   10.52
  -3 -17  12    0.00   10.72
  -3 -17  13   47.17   11.56
  -3 -17  14   36.97   14.28
  -3 -17  15   24.04   12.49
  -3 -17  16   33.36   13.11
  -3 -16   1   34.41   16.07
  -3 -16   2    6.14   15.41
  -3 -16   3   -1.05   14.53
  -3 -16   4   28.42   10.38
  -3 -16   5   39.42   10.30
  -3 -16   6   49.58   10.21
  -3 -16   7   36.86   13.27
  -3 -16   8   21.91   13.17
  -3 -16   9    9.69    9.37
  -3 -16  10    6.53    9.47
  -3 -16  10    4.90    5.52
   3  16 -10    2.53    9.26
  -3 -16  11   -3.58    9.57
  -3 -16  11    5.73    7.50
  -3 -16  12   37.33   10.10
  -3 -16  13   -3.15   14.29
  -3 -16  14   25.32   11.24
  -3 -16  15   -3.99   10.82
  -3 -16  16    6.51   11.34
  -3 -16  17   12.27   11.96
  -3 -15   1  191.65   17.50
  -3 -15   2   45.13   10.03
  -3 -15   3    9.75    9.54
  -3 -15   4   13.99    9.04
  -3 -15   5    9.38    8.96
  -3 -15   6   -0.53    8.54
  -3 -15   7   11.39    8.54
  -3 -15   8   39.43    8.75
  -3 -15   9   47.20    8.75
   3  15  -9   52.36    8.96
  -3 -15  10   47.17    9.06
  -3 -15  10   49.07    7.50
  -3 -15  11    5.79   12.31
  -3 -15  11    8.86    6.67
  -3 -15  12   -1.37    8.73
  -3 -15  12    0.00    4.38
  -3 -15  13   10.73   13.25
  -3 -15  14   10.30    9.78
  -3 -15  15   72.51   10.83
  -3 -15  16   24.37   10.92
  -3 -15  17   21.10   11.44
  -3 -15  18   -9.65   16.67
  -3 -14   1  196.84   15.78
  -3 -14   2  336.27   21.22
  -3 -14   3    2.10    8.10
  -3 -14   4   77.81   11.92
  -3 -14   5    5.49    7.81
  -3 -14   6   37.60    8.03
  -3 -14   7   15.20    7.71
  -3 -14   8   18.46    7.59
   3  14  -8   15.93    7.59
  -3 -14   9    9.06    7.59
  -3 -14  10   37.60    8.11
  -3 -14  10   47.31    6.88
  -3 -14  11   89.90    8.95
  -3 -14  11   83.66    5.54
  -3 -14  12   76.41    9.06
  -3 -14  12   82.83    6.59
  -3 -14  13   23.68    8.84
  -3 -14  13   18.27    5.64
  -3 -14  14   -1.47    8.94
  -3 -14  15    1.58    9.47
  -3 -14  16    2.94   10.20
  -3 -14  17   55.04   11.35
  -3 -14  18   29.70   11.65
  -3 -14  19    2.73   11.43
  -3 -13   1  383.34   21.31
  -3 -13   2    3.36    7.36
  -3 -13   3  245.71   14.05
  -3 -13   4  402.52   20.23
  -3 -13   5  109.99    8.47
  -3 -13   6    8.99    6.87
  -3 -13   7    9.61    6.87
   3  13  -7    3.38    6.87
  -3 -13   8   83.77    8.02
  -3 -13   9   88.96    8.33
  -3 -13   9  102.82    6.06
  -3 -13  10  140.95    9.39
  -3 -13  10  145.87    7.95
  -3 -13  11   62.66    6.17
  -3 -13  11   54.87    7.90
  -3 -13  12   60.78   11.06
  -3 -13  12   55.18    5.75
  -3 -13  13    1.16    7.90
  -3 -13  13    5.95    5.32
  -3 -13  14   84.16    9.49
  -3 -13  14   78.47    6.16
  -3 -13  15    2.53    8.85
  -3 -13  16    2.10    9.68
  -3 -13  17   -3.68   10.20
  -3 -13  18   18.17   11.13
  -3 -13  19   11.54   11.43
  -3 -12   1 1161.93   59.70
  -3 -12   2    8.96    6.53
  -3 -12   3  835.09   44.60
  -3 -12   4   18.42    9.00
  -3 -12   5 1128.97   71.99
  -3 -12   6   86.75    7.41
   3  12  -6   98.50    7.52
  -3 -12   7   67.29    6.98
  -3 -12   7   61.33    3.17
  -3 -12   8   -1.06    6.22
  -3 -12   9   45.12    9.38
  -3 -12   9   42.55    4.59
  -3 -12  10  242.40   11.42
  -3 -12  10  270.50   12.70
  -3 -12  11   20.98    7.06
  -3 -12  11   25.20    5.44
  -3 -12  12  168.29   10.04
  -3 -12  12  179.51    8.92
  -3 -12  13   14.34    7.59
  -3 -12  13   17.62    5.11
  -3 -12  14   99.99    9.40
  -3 -12  14  121.61    6.90
  -3 -12  15   47.44    9.07
  -3 -12  16    9.38    9.27
  -3 -12  17    3.37    9.89
  -3 -12  18   -2.52   10.51
  -3 -12  19    6.19   11.34
  -3 -11   1   14.20    6.10
  -3 -11   2  271.36   13.04
  -3 -11   3  469.63   21.25
  -3 -11   4   53.45    6.26
  -3 -11   5 2144.99   89.47
  -3 -11   6    1.69    5.50
  -3 -11   6    5.06    1.90
  -3 -11   7  400.12   17.16
  -3 -11   8  132.40    7.92
  -3 -11   9   19.30    6.12
  -3 -11   9   13.15    3.76
  -3 -11  10   34.61    4.08
  -3 -11  10   32.17    7.81
  -3 -11  11  127.60   10.67
  -3 -11  11  132.32    6.62
  -3 -11  12   68.22    7.61
  -3 -11  12   55.12    4.18
  -3 -11  13  367.49   16.77
  -3 -11  13  324.05   23.90
  -3 -11  14  235.83   14.40
  -3 -11  14  269.29   11.22
  -3 -11  15   48.98   11.82
  -3 -11  15   35.55    4.08
  -3 -11  16    2.95    8.75
  -3 -11  17   93.42   10.75
  -3 -11  18   25.14   10.52
  -3 -11  19   13.02   15.75
  -3 -11  20   -4.61   11.43
  -3 -10   1  356.94   19.88
  -3 -10   2    3.92    5.08
  -3 -10   3   45.87    5.74
  -3 -10   4  130.18    7.23
  -3 -10   5   26.40    5.20
  -3 -10   5   22.76    2.21
  -3 -10   6   41.47    5.50
  -3 -10   7  183.41    8.57
  -3 -10   8   17.20    5.49
  -3 -10   8   22.14    5.01
  -3 -10   9   11.08    7.70
  -3 -10   9   14.12    4.71
  -3 -10  10  301.07   11.49
  -3 -10  10  287.70   13.25
  -3 -10  11  807.86   31.46
  -3 -10  11  916.61   36.59
  -3 -10  12  176.65    9.86
  -3 -10  12  202.58    8.28
   3  10 -12  151.80   10.82
  -3 -10  13    8.67    6.98
  -3 -10  13    5.00    3.44
   3  10 -13    6.29    3.14
  -3 -10  14   33.94    7.72
  -3 -10  14   35.17    5.33
  -3 -10  14   30.23    2.75
  -3 -10  15    8.13    7.82
  -3 -10  15    3.46    5.45
  -3 -10  16   15.72   12.13
  -3 -10  16   12.09    4.21
  -3 -10  17    7.80    9.38
  -3 -10  18   39.45   10.63
  -3 -10  19   35.18   16.38
  -3 -10  20   49.50   19.09
  -3  -9   1    0.11    4.65
  -3  -9   2  132.29   11.26
  -3  -9   3  935.42   40.09
  -3  -9   4   17.00    4.57
  -3  -9   4   14.64    1.90
   3   9  -4   13.07    4.57
   3   9  -4   10.75    4.85
  -3  -9   5  126.33    8.06
  -3  -9   5  138.44    5.48
   3   9  -5  110.23    8.32
  -3  -9   6   97.05    7.62
  -3  -9   7  118.76    8.35
  -3  -9   8   67.04    5.71
  -3  -9   8   55.21    3.98
  -3  -9   9  681.63   30.95
  -3  -9   9  713.98   27.31
  -3  -9  10   15.34    5.50
  -3  -9  10   12.04    3.25
  -3  -9  11  386.16   15.96
  -3  -9  11  376.56   20.72
   3   9 -11  393.06   21.69
  -3  -9  12   32.84    6.46
  -3  -9  12   27.08    3.65
   3   9 -12   23.20    2.94
  -3  -9  13  -14.51    9.43
  -3  -9  13    2.92    4.90
  -3  -9  13    2.64    2.01
  -3  -9  13    1.99    2.83
   3   9 -13    1.26    2.52
  -3  -9  14   13.12   10.05
  -3  -9  14    9.62    5.23
  -3  -9  15    5.50    7.61
  -3  -9  15    8.71    4.09
  -3  -9  16    5.91    8.34
  -3  -9  16    4.74    6.22
  -3  -9  17   24.97    9.38
  -3  -9  17   34.15    7.40
  -3  -9  18   19.56   10.10
  -3  -9  19   -6.51   11.24
  -3  -9  20    9.33   13.00
   3   8  -1  462.50   21.89
   3   8  -1  385.88   22.20
   3   8  -2   -2.87    4.04
   3   8  -2   -2.74    5.90
  -3  -8   3   40.53    2.53
   3   8  -3   36.30    4.37
   3   8  -3   34.19    6.12
  -3  -8   4  383.91   17.25
  -3  -8   4  415.42   19.10
   3   8  -4  370.59   16.26
  -3  -8   5    1.27    3.92
   3   8  -5    2.42    4.21
  -3  -8   6   98.67    7.08
   3   8  -6   83.29    5.46
  -3  -8   7 1292.79   52.74
  -3  -8   7 1390.11   58.39
   3   8  -7 1166.66   84.55
  -3  -8   8    1.06    4.44
  -3  -8   8   -0.63    2.93
   3   8  -8    1.05    4.50
  -3  -8   9   19.59    4.87
  -3  -8   9    9.64    3.04
  -3  -8  10  390.32   14.70
  -3  -8  10  414.32   17.42
   3   8 -10  402.41   19.51
  -3  -8  11 1237.75   52.82
  -3  -8  11 1290.43   63.02
   3   8 -11 1306.72   66.47
  -3  -8  12    9.33    5.83
  -3  -8  12    6.87    4.89
  -3  -8  12    8.98    3.45
   3   8 -12    8.09    2.21
  -3  -8  13   45.68    6.78
  -3  -8  13   47.49    5.64
  -3  -8  13   42.54    3.59
   3   8 -13   35.95    3.15
  -3  -8  14   62.77    7.62
  -3  -8  14   60.77    4.83
  -3  -8  15    3.49   10.67
  -3  -8  15   11.68    6.21
  -3  -8  16    5.28    8.23
  -3  -8  16    2.32    6.86
  -3  -8  17   15.48    9.27
  -3  -8  17   20.13    5.51
  -3  -8  18   14.72   10.09
  -3  -8  19   14.69   11.34
  -3  -8  20   -2.93   13.20
   3   7  -1   -0.53    3.50
   3   7  -1   -1.58    3.69
  -3  -7   2  171.08    7.41
   3   7  -2  169.13    7.69
   3   7  -2  151.14    6.87
  -3  -7   3 2679.69   90.13
  -3  -7   3 2827.03  136.76
   3   7  -3 2609.59  107.02
  -3  -7   4    1.80    3.50
   3   7  -4    1.69    3.69
  -3  -7   5  720.99   24.53
   3   7  -5  684.20   31.66
  -3  -7   6   80.60    4.97
   3   7  -6   65.39    4.72
  -3  -7   7   14.81    4.02
  -3  -7   7   20.75    3.04
   3   7  -7   12.57    5.55
  -3  -7   8   63.37    6.47
  -3  -7   8   58.85    3.78
   3   7  -8   47.80    4.82
  -3  -7   9  116.23    6.49
  -3  -7   9  125.35    6.09
  -3  -7  10    3.72    6.80
  -3  -7  10    1.77    4.27
   3   7 -10    1.05    2.42
  -3  -7  11   17.63    5.42
   3   7 -11   14.20    1.79
  -3  -7  11    7.07    3.33
  -3  -7  12   77.04    6.69
  -3  -7  12   88.68    5.85
  -3  -7  12   84.37    4.22
   3   7 -12   73.06    5.22
   3   7 -12   83.06    5.77
  -3  -7  13   85.63    7.32
  -3  -7  13   82.74    5.24
   3   7 -13   57.11    4.99
  -3  -7  14    3.39    6.88
  -3  -7  14    0.21    4.20
  -3  -7  15   66.75    8.13
  -3  -7  15   53.26    5.38
  -3  -7  16   48.29    8.65
  -3  -7  16   50.48    5.83
  -3  -7  17    0.00    9.05
  -3  -7  17    1.27    5.84
  -3  -7  18   60.29   10.51
  -3  -7  19   57.67   12.06
  -3  -7  20   28.89   18.63
  -3  -6   1  685.64   28.34
   3   6  -1  657.18   22.87
   3   6  -1  666.27   25.05
  -3  -6   2   22.67    2.01
   3   6  -2   19.21    3.31
   3   6  -2   22.08    3.38
  -3  -6   3  337.56   12.71
  -3  -6   3  336.96   15.67
   3   6  -3  324.39   13.21
  -3  -6   4  274.32   10.84
   3   6  -4  271.57   10.75
  -3  -6   5  427.30   15.16
   3   6  -5  384.75   15.45
  -3  -6   6    5.82   15.65
  -3  -6   6   -3.15    2.73
   3   6  -6    0.21    3.35
  -3  -6   7  608.92   19.91
  -3  -6   7  625.25   25.51
   3   6  -7  551.05   22.73
  -3  -6   8   40.48    4.46
  -3  -6   8   43.69    3.36
   3   6  -8   36.08    4.42
  -3  -6   9  683.23   25.10
  -3  -6   9  720.81   27.13
   3   6  -9  576.46   43.27
   3   6  -9  702.32   27.18
  -3  -6  10  138.74    7.24
  -3  -6  10  148.69    6.26
   3   6 -10  140.94    6.94
   3   6 -10  146.01    5.80
  -3  -6  11  763.09   29.09
  -3  -6  11  803.86   32.93
  -3  -6  11  780.11   39.15
   3   6 -11  709.95   40.06
  -3  -6  12   64.69    6.26
  -3  -6  12   77.29    6.07
   3   6 -12   63.80    6.34
  -3  -6  13   50.61    9.00
  -3  -6  13   33.57    4.51
  -3  -6  14   70.28    7.51
  -3  -6  14   70.37    5.59
  -3  -6  15    2.00    7.17
  -3  -6  15    6.66    7.08
  -3  -6  16    3.58    8.11
  -3  -6  16    2.65    5.52
  -3  -6  17   44.35    9.15
  -3  -6  17   46.06    6.71
  -3  -6  18    1.89    9.76
  -3  -6  19    0.31   15.81
  -3  -6  20   16.20   12.44
  -3  -5   1  122.26    5.73
   3   5  -1  122.52    5.77
   3   5  -1  129.54    6.66
  -3  -5   2  202.91    7.50
  -3  -5   2  215.85    8.34
   3   5  -2  203.24    8.36
  -3  -5   3   15.08    3.93
   3   5  -3   10.43    2.84
  -3  -5   4    1.06    2.85
   3   5  -4    4.93    2.83
  -3  -5   5  516.44   22.68
  -3  -5   5  512.91   16.77
   3   5  -5  456.63   17.25
  -3  -5   6    9.65    3.29
  -3  -5   6    9.46    2.73
   3   5  -6    7.67    3.26
  -3  -5   7  203.52    8.00
  -3  -5   7  214.61    7.48
   3   5  -7  177.37    9.39
  -3  -5   8   65.98    4.69
  -3  -5   8   65.10    3.87
   3   5  -8   50.18    4.55
   3   5  -8   60.24    3.73
   3   5  -8   58.08    2.22
  -3  -5   9  581.41   21.89
  -3  -5   9  639.36   21.84
   3   5  -9  540.79   28.20
   3   5  -9  566.93   25.01
   3   5  -9  631.80   33.48
  -3  -5  10    1.06    4.46
  -3  -5  10    5.20    3.33
  -3  -5  10   -0.31    1.26
   3   5 -10   -0.84    3.38
  -3  -5  11 1032.82   38.51
  -3  -5  11 1093.93   52.63
   3   5 -11  943.79   53.58
  -3  -5  12  160.85    8.38
  -3  -5  12  170.77    8.93
   3   5 -12  150.06    8.22
  -3  -5  13  143.55    8.36
  -3  -5  13  142.59    9.70
  -3  -5  14  149.73    9.19
  -3  -5  14  161.73    9.22
  -3  -5  15  167.48   10.02
  -3  -5  15  173.71   10.63
  -3  -5  16   72.34    9.04
  -3  -5  16   63.36    6.92
  -3  -5  17    2.62    8.92
  -3  -5  18   24.30   14.45
  -3  -5  19   14.11   11.71
  -3  -4   1 7737.74  294.48
   3   4  -1 7551.60  280.26
   3   4  -1 7371.24  327.07
  -3  -4   2   26.43    2.56
  -3  -4   2   24.24    2.15
   3   4  -2   24.90    2.53
  -3  -4   3 3225.76  116.47
   3   4  -3 3164.44  127.27
  -3  -4   4   -2.96    2.43
   3   4  -4    1.47    2.42
  -3  -4   5  144.43    5.85
  -3  -4   5  153.67    5.81
   3   4  -5  132.36    6.01
  -3  -4   6  309.96   10.79
  -3  -4   6  333.01   13.28
   3   4  -6  300.37   11.54
  -3  -4   7  209.08    9.82
  -3  -4   7  212.12   10.77
   3   4  -7  188.02    8.38
   3   4  -7  189.54    9.47
   3   4  -7  213.62    9.59
  -3  -4   8   65.73    4.68
  -3  -4   8   77.18    4.06
  -3  -4   8   71.16    3.72
   3   4  -8   63.53    4.78
   3   4  -8   72.02    4.02
  -3  -4   9   91.02    5.53
  -3  -4   9   87.42    4.68
  -3  -4   9   99.14    4.52
   3   4  -9   72.87    6.80
   3   4  -9   88.60    4.53
  -3  -4  10  154.81    8.71
  -3  -4  10  168.12    6.90
   3   4 -10  123.30    7.35
   3   4 -10  135.63    8.41
  -3  -4  11   39.59    5.29
  -3  -4  11   48.66    4.50
   3   4 -11   36.97    4.41
  -3  -4  12   36.99    7.72
  -3  -4  12   36.27    4.73
  -3  -4  13  101.93    9.71
  -3  -4  13  103.24    6.35
  -3  -4  14   13.27    9.59
  -3  -4  14   10.38    5.40
  -3  -4  15   27.97    7.57
  -3  -4  15   32.62    6.27
  -3  -4  16   -0.31    8.08
  -3  -4  16   -1.49    6.39
  -3  -4  17   -0.42    8.90
  -3  -4  18    4.29   10.35
  -3  -4  19   -4.07   11.68
  -3  -3   1  518.23   17.82
  -3  -3   1  537.42   22.71
   3   3  -1  525.50   19.08
  -3  -3   2   29.08    2.23
   3   3  -2   27.24    2.10
  -3  -3   3 1872.46   66.68
   3   3  -3 1832.77   90.86
  -3  -3   4  153.94    6.17
  -3  -3   4  146.76    6.55
   3   3  -4  137.19    6.24
  -3  -3   5  126.04    5.13
  -3  -3   5  130.57    5.90
   3   3  -5  125.14    6.36
   3   3  -5  123.95    5.44
  -3  -3   6  104.09    6.39
  -3  -3   6  106.72    5.23
  -3  -3   6   97.57    3.72
   3   3  -6   95.90    5.42
   3   3  -6   93.96    4.24
  -3  -3   7   34.22    3.62
  -3  -3   7   33.95    4.36
  -3  -3   7   28.36    1.48
   3   3  -7   22.84    4.78
   3   3  -7   26.47    3.05
  -3  -3   8 1117.21   42.77
  -3  -3   8 1131.99   45.78
   3   3  -8 1071.30   43.82
   3   3  -8 1040.70   56.69
  -3  -3   9  331.50   13.17
  -3  -3   9  349.93   17.63
  -3  -3   9  346.56   12.62
   3   3  -9  291.21   18.34
   3   3  -9  312.98   15.34
  -3  -3  10   22.85    4.55
  -3  -3  10   19.45    3.97
  -3  -3  10   23.06    2.33
   3   3 -10   17.55    3.78
  -3  -3  11    5.28    4.75
  -3  -3  11    5.36    5.88
  -3  -3  11    8.88    2.75
   3   3 -11   10.95    4.42
  -3  -3  12   37.97    5.80
  -3  -3  12   37.57    5.07
  -3  -3  12   38.42    2.85
  -3  -3  13   15.35    7.31
  -3  -3  13    7.16    6.00
  -3  -3  13    6.64    2.85
  -3  -3  14   15.35    6.73
  -3  -3  14   12.85    8.07
  -3  -3  14   20.53    4.74
  -3  -3  15   -0.21    3.68
  -3  -3  15    2.31    7.45
  -3  -3  15   -3.83    8.73
  -3  -3  16   20.01    8.59
  -3  -3  17   21.32    9.30
  -3  -3  18   13.04   10.95
  -3  -3  19    2.08   11.97
  -3  -2   1  362.63   13.39
  -3  -2   1  362.85   13.55
   3   2  -1  356.19   14.24
   3   2  -1  360.36   18.90
  -3  -2   2   24.10    2.22
   3   2  -2   25.90    2.21
   3   2  -2   25.34    1.68
  -3  -2   310304.62  379.67
  -3  -2   310377.01  371.15
   3   2  -310142.38  359.27
   3   2  -3 9779.25  331.79
  -3  -2   4    0.96    2.02
  -3  -2   4   -1.37    2.21
  -3  -2   4   -1.70    1.27
   3   2  -4   -2.23    2.02
   3   2  -4    1.48    2.12
  -3  -2   5  983.04   39.98
  -3  -2   5  999.80   33.97
  -3  -2   5 1012.00   34.74
   3   2  -5  971.67   49.47
   3   2  -5  952.53   32.78
  -3  -2   6   72.48    4.99
  -3  -2   6   77.16    4.05
   3   2  -6   69.35    3.94
   3   2  -6   63.73    3.56
  -3  -2   7   42.18    3.71
  -3  -2   7   40.00    4.87
  -3  -2   7   39.41    1.70
   3   2  -7   37.06    3.73
   3   2  -7   33.05    3.24
  -3  -2   8   43.93    5.51
  -3  -2   8   43.67    3.85
  -3  -2   8   43.43    1.91
   3   2  -8   36.58    4.16
   3   2  -8   40.39    3.67
  -3  -2   9   19.24    4.23
  -3  -2   9   24.46    5.33
  -3  -2   9   16.35    2.22
   3   2  -9   17.09    4.27
   3   2  -9   22.12    5.06
  -3  -2  10   43.62    4.96
  -3  -2  10   35.93    5.04
  -3  -2  10   40.35    2.53
   3   2 -10   32.77    5.92
  -3  -2  11  201.13    9.93
  -3  -2  11  206.58    9.21
  -3  -2  11  211.25   10.12
  -3  -2  12   -5.37    5.58
  -3  -2  12   -4.24    4.98
  -3  -2  12    2.73    2.73
  -3  -2  13  147.30    8.53
  -3  -2  13  146.12    8.62
  -3  -2  13  128.04    8.41
  -3  -2  14    5.67    6.82
  -3  -2  14    4.37    6.07
  -3  -2  14    4.83    3.57
  -3  -2  15   32.89    7.86
  -3  -2  15   23.57    4.61
  -3  -2  16   29.26   12.12
  -3  -2  17    6.99   10.11
  -3  -2  18    0.21   11.13
  -3  -2  19   39.73   12.76
  -3  -1   1 1328.87   61.40
  -3  -1   1 1336.66   57.40
  -3  -1   1 1354.00   44.20
  -3  -1   1 1328.97   47.68
   3   1  -1 1282.85   48.59
   3   1  -1 1336.93   57.34
  -3  -1   2  234.62    8.64
  -3  -1   2  245.89   10.59
  -3  -1   2  248.67    9.57
  -3  -1   2  255.12   11.11
   3   1  -2  243.00   11.16
   3   1  -2  268.23   10.43
  -3  -1   3 1886.81   76.23
  -3  -1   3 1987.30   88.16
  -3  -1   3 1959.51   80.71
  -3  -1   3 2008.83   69.79
   3   1  -3 1911.14  103.51
   3   1  -3 1876.38   65.06
   3   1  -3 1990.51   65.09
  -3  -1   4   21.75    2.33
  -3  -1   4   23.16    2.61
  -3  -1   4   26.31    1.59
  -3  -1   4   26.80    1.48
   3   1  -4   28.61    2.34
   3   1  -4   26.51    2.52
   3   1  -4   28.04    1.91
  -3  -1   5  354.41   12.75
  -3  -1   5  350.32   15.06
   3   1  -5  348.83   11.76
   3   1  -5  349.37   13.82
   3   1  -5  379.33   12.96
  -3  -1   6  159.19    6.26
  -3  -1   6  156.74    6.54
   3   1  -6  151.39    5.99
   3   1  -6  140.23    6.50
   3   1  -6  154.00    7.53
  -3  -1   7  375.54   14.85
  -3  -1   7  403.94   13.88
   3   1  -7  346.18   15.43
   3   1  -7  361.89   13.09
   3   1  -7  381.78   17.92
  -3  -1   8  211.41    8.48
  -3  -1   8  229.32   11.21
  -3  -1   8  224.01    9.30
   3   1  -8  190.28    9.55
   3   1  -8  204.41    8.59
   3   1  -8  225.60    9.12
  -3  -1   9    1.90    4.12
  -3  -1   9   -2.84    3.99
  -3  -1   9    1.98    1.77
   3   1  -9    0.97    6.22
   3   1  -9    5.10    5.42
   3   1  -9    2.43    0.74
  -3  -1  10   36.29    7.81
  -3  -1  10   44.11    4.86
  -3  -1  10   34.47    2.72
   3   1 -10   35.23    1.59
   3   1 -10   34.73    1.37
  -3  -1  11  120.20   10.01
  -3  -1  11  125.60    7.01
  -3  -1  11  109.94    7.74
  -3  -1  12   15.88    5.99
  -3  -1  12   26.55    5.63
  -3  -1  12   16.72    3.14
  -3  -1  13   53.21    7.03
  -3  -1  13   48.33    6.50
  -3  -1  13   38.65    4.08
  -3  -1  14    1.89    7.02
  -3  -1  14    0.21    5.64
  -3  -1  15   13.48    7.84
  -3  -1  15   10.01    4.80
  -3  -1  16   11.67    9.07
  -3  -1  17   18.50   10.50
  -3  -1  18   25.40   16.48
  -3   0   1 1915.86   78.27
  -3   0   1 1964.73   74.00
  -3   0   1 2053.73   78.15
  -3   0   1 1947.56   77.55
   3   0  -1 1923.84   88.87
   3   0  -1 2035.87   74.98
   3   0  -1 2058.43  104.58
  -3   0   2   12.20    4.99
  -3   0   2   10.11   11.06
  -3   0   2    8.36    4.44
  -3   0   2   10.39    4.56
   3   0  -2    8.95    1.28
   3   0  -2    8.97    1.90
   3   0  -2   10.50   10.50
  -3   0   3  707.85   27.86
  -3   0   3  695.15   26.44
   3   0  -3  690.12   34.96
   3   0  -3  700.48   34.33
   3   0  -3  753.89   27.09
  -3   0   4  187.56    7.02
  -3   0   4  180.07    7.05
  -3   0   4  194.17    9.60
   3   0  -4  175.59    6.75
   3   0  -4  186.44    7.83
   3   0  -4  193.45    6.58
  -3   0   5   81.40    4.78
  -3   0   5   84.14    4.25
   3   0  -5   80.65    4.08
   3   0  -5   76.21    3.99
   3   0  -5   90.30    3.71
  -3   0   6   15.59    4.45
  -3   0   6   14.98    3.64
   3   0  -6    7.94    3.22
   3   0  -6    4.75    3.06
  -3   0   7  100.53    5.20
  -3   0   7   92.79    5.24
   3   0  -7   86.40    5.06
   3   0  -7   91.28    5.85
  -3   0   8   66.75    4.87
  -3   0   8   75.72    6.42
   3   0  -8   59.74    4.85
   3   0  -8   58.65    4.49
  -3   0   9  166.98    7.62
  -3   0   9  166.24    7.94
   3   0  -9  139.32    9.18
  -3   0  10    6.54    6.75
  -3   0  10    0.95    4.98
  -3   0  11  122.89    7.38
  -3   0  11  121.86    7.45
  -3   0  11  125.18    6.47
  -3   0  12  103.31    8.30
  -3   0  12  112.76   16.83
  -3   0  12  110.87    6.56
  -3   0  13   19.69    7.12
  -3   0  13   33.29    6.72
  -3   0  13   26.82    4.37
  -3   0  14   -0.84    7.42
  -3   0  14    4.36    4.78
  -3   0  15   52.20   12.09
  -3   0  15   50.22    8.10
  -3   0  16    0.52   13.09
  -3   0  17   -4.04   10.98
  -3   0  18    6.82   12.50
  -3   1   0  462.67   21.46
  -3   1   0  452.53   17.76
  -3   1   0  492.02   16.66
  -3   1   0  490.76   18.67
  -3   1   0  487.78   18.63
   3  -1   0  453.08   15.47
   3  -1   0  487.10   19.56
  -3   1   1  106.74    5.04
  -3   1   1  106.21    4.75
  -3   1   1  113.28    4.22
   3  -1  -1  110.69    4.61
   3  -1  -1  108.31    4.65
   3  -1  -1  114.70    4.67
  -3   1   2    7.71    2.03
  -3   1   2    6.75    2.08
  -3   1   2    9.10    1.67
   3  -1  -2    6.45    2.04
   3  -1  -2    4.17    2.71
   3  -1  -2    7.18    1.80
  -3   1   3 1504.82   82.69
  -3   1   3 1503.13   53.78
  -3   1   3 1503.87   59.26
   3  -1  -3 1560.98   53.72
   3  -1  -3 1470.81   72.67
  -3   1   4   -2.24    2.45
  -3   1   4   -1.66    2.69
   3  -1  -4   -1.29    3.45
   3  -1  -4   -2.31    3.46
   3  -1  -4    1.49    1.81
  -3   1   5  142.33    7.14
  -3   1   5  144.08    8.24
   3  -1  -5  160.14    7.45
   3  -1  -5  142.36    5.95
   3  -1  -5  145.45    7.47
  -3   1   6  403.17   15.34
  -3   1   6  426.83   16.29
   3  -1  -6  387.53   13.53
   3  -1  -6  397.84   13.84
   3  -1  -6  396.60   14.07
  -3   1   7  770.94   30.20
  -3   1   7  793.26   34.11
   3  -1  -7  747.67   30.87
   3  -1  -7  734.18   30.93
  -3   1   8 1108.39   46.36
  -3   1   8 1108.92   44.66
   3  -1  -8  916.81   50.17
   3  -1  -8  985.12   44.44
  -3   1   9  209.40   15.00
  -3   1   9  240.39   10.43
  -3   1  10  450.86   18.60
  -3   1  10  481.98   20.91
  -3   1  11  744.77   48.50
  -3   1  11  791.70   42.18
  -3   1  12  101.19    7.76
  -3   1  12   96.57    7.69
  -3   1  12   93.67    5.72
  -3   1  13   27.06    7.42
  -3   1  13   22.70    4.98
  -3   1  14    9.90    8.02
  -3   1  14    2.48    5.28
  -3   1  15    3.53    9.24
  -3   1  15   -2.58    8.57
  -3   1  16   24.84   10.25
  -3   1  17    6.71   11.56
  -3   2   0   14.24    2.34
  -3   2   0    8.17    2.20
  -3   2   0   10.38    2.03
  -3   2   0   12.33    3.03
   3  -2   0   11.45    1.06
   3  -2   0   14.43    2.21
   3  -2   0   13.61    2.32
  -3   2   1  775.40   29.17
  -3   2   1  772.33   31.74
  -3   2   1  778.97   31.53
   3  -2  -1  735.36   45.11
   3  -2  -1  752.00   30.75
   3  -2  -1  769.68   27.62
  -3   2   2  962.03   36.91
  -3   2   2  963.66   47.69
   3  -2  -2  960.42   44.27
   3  -2  -2  941.74   42.53
   3  -2  -2  903.12   31.70
  -3   2   3 2906.83  120.96
  -3   2   3 2922.66  163.74
   3  -2  -3 2982.43  137.89
   3  -2  -3 2785.42  135.55
   3  -2  -3 2983.94  110.02
  -3   2   4    7.79    3.95
  -3   2   4    2.20    3.24
   3  -2  -4    6.49    2.81
   3  -2  -4    2.13    2.87
   3  -2  -4    5.13    1.71
  -3   2   5  412.91   14.84
  -3   2   5  422.26   18.96
   3  -2  -5  400.26   14.43
   3  -2  -5  377.15   14.76
  -3   2   6  236.04    9.80
  -3   2   6  242.04    9.43
   3  -2  -6  228.02    8.58
   3  -2  -6  214.59   10.07
  -3   2   7 2540.61   88.62
  -3   2   7 2725.96  114.97
   3  -2  -7 2451.59  123.03
   3  -2  -7 2361.49  124.00
  -3   2   8    8.66    4.54
  -3   2   8    3.19    4.68
  -3   2   9  900.38   34.93
  -3   2   9  926.22   34.30
  -3   2  10   63.24    8.30
  -3   2  10   65.77    6.51
  -3   2  11  208.68   11.56
  -3   2  11  203.03   11.45
  -3   2  12  230.94   12.68
  -3   2  13   13.43    7.71
  -3   2  13   17.20    5.49
  -3   2  14   26.78    8.62
  -3   2  14   26.95    6.40
  -3   2  15   76.45   10.46
  -3   2  15   64.04    7.73
  -3   2  16   10.41   10.93
  -3   2  17    3.49   12.22
  -3   3   0   79.35    3.79
  -3   3   0   88.54    3.62
  -3   3   0   88.87    3.64
   3  -3   0   88.99    4.25
   3  -3   0   87.90    4.99
   3  -3   0   86.31    4.34
  -3   3   1 3412.79  135.76
  -3   3   1 3395.13  146.57
   3  -3  -1 3279.92  122.97
   3  -3  -1 3339.85  150.91
   3  -3  -1 3406.71  129.71
  -3   3   2   65.82    3.30
  -3   3   2   64.44    3.56
   3  -3  -2   67.22    3.53
   3  -3  -2   72.08    3.48
   3  -3  -2   67.18    3.30
  -3   3   3  118.51    5.11
  -3   3   3  127.54    5.90
   3  -3  -3  119.54    5.71
   3  -3  -3  127.01    5.88
  -3   3   4 1633.13   54.70
  -3   3   4 1616.21   84.01
   3  -3  -4 1561.76   51.90
   3  -3  -4 1543.91   61.22
  -3   3   5    3.71   10.82
  -3   3   5   11.03    4.24
   3  -3  -5    4.44    3.69
   3  -3  -5    2.71    3.58
  -3   3   6   52.60    4.66
  -3   3   6   58.15    5.00
   3  -3  -6   47.25    6.30
   3  -3  -6   53.05    6.09
  -3   3   7 3171.47  113.68
  -3   3   7 3341.02  118.60
   3  -3  -7 2979.90  136.87
  -3   3   8 1212.93   46.90
  -3   3   8 1289.85   51.11
  -3   3   9  364.62   14.78
  -3   3   9  391.72   15.74
  -3   3  10   24.40    6.18
  -3   3  11  245.95   14.46
  -3   3  12   10.72    7.18
  -3   3  13   34.54   11.62
  -3   3  14    0.41    9.20
  -3   3  14    1.96    9.80
  -3   3  15   -0.31   10.20
  -3   3  15   -2.77   10.68
  -3   3  16    7.08   11.39
  -3   4   0  664.62   23.01
  -3   4   0  655.44   26.13
  -3   4   0  695.15   28.45
   3  -4   0  684.62   24.24
   3  -4   0  643.07   23.54
   3  -4   0  672.26   30.19
  -3   4   1  131.71    5.05
  -3   4   1  135.09    6.13
   3  -4  -1  127.80    4.99
   3  -4  -1  132.73    4.97
  -3   4   2    8.85    3.79
  -3   4   2    9.43    4.24
   3  -4  -2    2.02    3.73
   3  -4  -2    5.77    3.85
  -3   4   3 3441.68  153.57
  -3   4   3 3356.51  141.97
   3  -4  -3 3223.34  119.76
   3  -4  -3 3310.27  119.02
  -3   4   4   84.13   13.41
  -3   4   4   75.42    6.61
   3  -4  -4   65.03    4.53
   3  -4  -4   74.10    4.57
  -3   4   5   79.74    5.07
  -3   4   5   76.90    6.08
   3  -4  -5   72.44    5.09
   3  -4  -5   68.03    6.22
  -3   4   6  928.88   36.30
  -3   4   6  943.51   40.76
   3  -4  -6  832.97   45.13
  -3   4   7    1.89    4.63
  -3   4   7   -1.50    4.91
  -3   4   8   58.62    7.76
  -3   4   8   47.97    6.09
  -3   4   9  153.64    9.55
  -3   4  10 1098.04   51.00
  -3   4  11  116.13    8.76
  -3   4  12    8.81    7.77
  -3   4  13  119.19   13.34
  -3   4  14   23.36   10.29
  -3   4  14   24.26   11.05
  -3   4  15    9.33   10.77
  -3   4  15    5.54   11.80
  -3   4  16   14.60   11.95
  -3   5   0   56.52    3.46
  -3   5   0   66.48    3.63
  -3   5   0   57.68    2.99
   3  -5   0   57.49    3.40
   3  -5   0   61.39    3.79
  -3   5   1   44.06    3.77
  -3   5   1   64.78    6.42
   3  -5  -1   45.03    4.35
   3  -5  -1   44.13    3.32
  -3   5   2 1376.55   60.40
  -3   5   2 1439.82   65.48
   3  -5  -2 1316.46   49.88
   3  -5  -2 1352.40   51.31
  -3   5   3  327.36   11.49
  -3   5   3  353.29   13.20
   3  -5  -3  321.03   12.97
   3  -5  -3  335.44   13.56
  -3   5   4   20.67    5.46
  -3   5   4    5.99    4.92
   3  -5  -4   10.22    4.19
   3  -5  -4    9.17    5.46
  -3   5   5    2.83    4.20
  -3   5   5   -1.07    6.31
   3  -5  -5    4.21    4.54
  -3   5   6   23.89    4.82
  -3   5   6   18.72    5.03
  -3   5   7    9.20    7.11
  -3   5   8   60.64    6.37
  -3   5   9   18.32    6.25
  -3   5  10  313.43   17.95
  -3   5  11    5.28    7.56
  -3   5  12  146.38   10.57
  -3   5  13  108.87   11.03
  -3   5  14   21.41   10.86
  -3   5  14   13.84    8.78
  -3   5  15   -3.16   11.63
  -3   6   0  274.75   10.38
  -3   6   0  273.92   10.15
  -3   6   0  285.44   11.30
   3  -6   0  254.50    9.56
   3  -6   0  267.99   11.26
  -3   6   1  189.76    8.79
  -3   6   1  208.40    9.38
   3  -6  -1  177.15    7.32
   3  -6  -1  195.71   10.19
  -3   6   2   78.73    4.60
  -3   6   2   65.00    4.62
   3  -6  -2   66.09    4.57
   3  -6  -2   63.33    5.45
  -3   6   3   15.04    3.97
  -3   6   3   20.18    4.08
   3  -6  -3   13.35    4.16
   3  -6  -3   15.30    3.93
  -3   6   4  205.92    8.60
  -3   6   4  230.02    9.89
   3  -6  -4  185.12   10.85
  -3   6   5   -5.74    6.47
  -3   6   6  140.54    7.43
  -3   6   7   40.07    8.02
  -3   6   8  218.46   10.25
  -3   6   9   19.90    6.94
  -3   6  10    7.34   10.54
  -3   6  11  104.67    9.50
  -3   6  12   66.12   13.77
  -3   6  13    8.49   10.54
  -3   6  14    0.10   11.31
  -3   7   0  204.23    7.86
  -3   7   0  200.74    9.89
   3  -7   0  180.64    8.60
   3  -7   0  186.03    9.09
  -3   7   1  136.00    6.27
   3  -7  -1  117.38    8.59
   3  -7  -1  129.46    5.68
  -3   7   2   52.81    4.69
   3  -7  -2   45.02    4.67
   3  -7  -2   56.24    4.48
  -3   7   3   47.99    4.90
   3  -7  -3   35.50    5.12
  -3   7   4   31.73    4.99
  -3   7   5  118.89    7.09
  -3   7   6  105.67    7.18
  -3   7   7   10.57    6.11
  -3   7   8  107.44   10.67
  -3   7   9    0.62    7.22
  -3   7  10   27.67    8.13
  -3   7  11   32.61   12.72
  -3   7  12    5.11   10.12
  -3   7  13    0.81   15.78
  -3   8   0  279.37   12.35
  -3   8   0  236.74   12.52
  -3   8   0  289.25   13.50
   3  -8   0  265.34   15.66
  -3   8   1  167.72   28.24
   3  -8  -1  134.22   10.60
   3  -8  -1  146.13    7.99
  -3   8   2   27.87    6.45
  -3   8   3  166.44    7.92
  -3   8   4   -1.35    5.19
  -3   8   5   12.12    8.08
  -3   8   6   11.48    6.20
  -3   8   7    0.72    6.71
  -3   8   8  153.96    9.63
  -3   8   9    6.47    7.81
  -3   8  10  174.32   12.26
  -3   8  11   -1.12   10.11
  -3   8  12    1.63   15.57
  -3   9   0  703.29   26.17
  -3   9   0  748.85   29.85
   3  -9   0  676.37   33.76
  -3   9   1   -7.28    4.68
  -3   9   2   16.61    5.19
  -3   9   3   62.48    6.22
  -3   9   4   12.72    5.90
  -3   9   5   16.31    6.40
  -3   9   6   98.53    8.16
  -3   9   7   26.64    7.61
  -3   9   8   28.11    8.11
  -3   9   9    4.81   12.69
  -3   9  10    3.47   10.00
  -3   9  11   -3.56   10.88
  -3   9  12   11.95   12.87
  -3  10   0    5.11    5.00
  -3  10   0    1.59    2.33
  -3  10   1  211.00   12.60
  -3  10   1  223.63   10.11
  -3  10   2  503.97   20.63
  -3  10   3   18.10    6.21
  -3  10   4    5.88    6.50
  -3  10   5   -4.63    6.90
  -3  10   6   -3.39    7.50
  -3  10   7    9.23    8.00
  -3  10   8   20.86   12.78
  -3  10   9    8.77    9.99
  -3  10  10    6.91   11.08
  -3  10  11   -0.51   16.81
  -3  11   0   37.58    6.14
  -3  11   0   29.81    2.33
  -3  11   1   11.00    6.12
  -3  11   1    8.06    2.55
  -3  11   2  118.96    8.51
  -3  11   3  107.71    8.28
  -3  11   4   67.37    8.04
  -3  11   5   32.06    8.02
  -3  11   6    7.69    8.20
  -3  11   7  101.63   10.45
  -3  11   8    8.67   14.38
  -3  11   9   13.72   11.08
  -3  11  10   13.07   12.16
  -3  12   0   91.29   10.30
  -3  12   0   74.70    4.76
  -3  12   1  141.51   11.63
  -3  12   2   13.13    7.13
  -3  12   3   -1.34   10.41
  -3  12   4   89.97   12.66
  -3  12   5  253.82   14.75
  -3  12   6    4.50    9.82
  -3  12   7   19.17   10.71
  -3  12   8   26.74   15.96
  -3  13   0   38.52    7.89
  -3  13   1   58.39    8.70
  -3  13   2    1.34    8.15
  -3  13   3   53.73    9.58
  -3  13   4   16.73    9.85
  -3  13   5    6.65   10.44
  -3  13   6   -3.27   10.61
  -3  13   7   29.40   12.31
  -3  14   0   -6.43    8.40
  -3  14   1   22.64    9.10
  -3  14   2   80.80   10.62
  -3  14   3   22.20   14.90
  -3  14   4   11.07   10.96
  -3  14   5   11.34   11.75
  -3  14   6    4.38   12.53
  -3  15   0   85.16   10.46
  -3  15   1    4.02   14.24
  -3  15   2    5.25   10.91
  -3  15   3   -1.13   11.49
  -3  15   4    1.43   12.17
  -3  16   0   16.63   14.87
  -3  16   1   18.03   11.85
  -3  16   2   -7.81   12.12
  -3  16   3   43.42   13.72
  -3  17   0    0.10   11.75
  -3  17   1   75.05   14.30
  -2 -19   8   13.18   12.65
  -2 -19   9    5.76   12.46
  -2 -19  10   -1.99   12.99
  -2 -19  11    1.57   12.78
  -2 -18   4   -6.03   12.37
  -2 -18   5    0.94   11.78
  -2 -18   6    7.31   11.81
  -2 -18   7   30.56   13.50
  -2 -18   8    7.75   11.52
  -2 -18   9   26.20   11.22
  -2 -18  10   -2.20   16.04
  -2 -18  11   30.83   11.64
  -2 -18  12   31.66   16.77
  -2 -18  13    6.50   11.84
  -2 -18  14    0.31   12.57
  -2 -17   1   87.39   13.20
  -2 -17   2    5.38   11.80
  -2 -17   3   14.13   11.43
  -2 -17   4   14.70   15.53
  -2 -17   5   -1.05   15.05
  -2 -17   6    4.40   10.47
  -2 -17   7    0.94   10.38
  -2 -17   8   33.57   10.49
  -2 -17   9    1.68   10.07
  -2 -17  10   32.53   10.49
  -2 -17  11   -5.88   10.28
   2  17 -11    0.00   10.28
  -2 -17  12   11.12   11.01
  -2 -17  13    1.68   15.73
  -2 -17  14   94.85   12.79
  -2 -17  15   23.78   11.84
  -2 -17  16   -4.19   12.46
  -2 -16   1   33.91   11.27
  -2 -16   2    7.79   10.28
  -2 -16   3   60.25   10.74
  -2 -16   4   16.83   10.04
  -2 -16   5   29.45    9.64
  -2 -16   6    8.82    9.34
  -2 -16   7    6.30    9.03
  -2 -16   8   35.82   12.92
  -2 -16   9   20.38    9.14
  -2 -16  10   15.54    9.45
  -2 -16  10   15.55    6.68
   2  16 -10   13.44    9.24
  -2 -16  11   12.07    9.55
  -2 -16  12  240.41   14.40
  -2 -16  13   11.43   14.27
  -2 -16  14    9.75   10.59
  -2 -16  15   12.47   10.80
  -2 -16  16    2.30   11.10
  -2 -16  17   49.72   16.85
  -2 -15   1  159.19   11.85
  -2 -15   2   15.00    9.27
  -2 -15   3   -6.59    8.89
  -2 -15   4    2.41    8.70
  -2 -15   5  106.71    9.88
  -2 -15   6   13.25   11.67
  -2 -15   7   25.87   11.57
  -2 -15   8    1.89    8.10
  -2 -15   9   -0.84    7.99
   2  15  -9    5.36    8.09
  -2 -15  10    2.94    8.19
  -2 -15  10    1.46    5.85
  -2 -15  11   66.16   12.60
  -2 -15  11   68.17    5.96
  -2 -15  12   -7.35    8.71
  -2 -15  13   21.73   12.91
  -2 -15  14  194.96   13.14
  -2 -15  15    4.72   10.17
  -2 -15  16   60.59   11.32
  -2 -15  17   30.48   15.82
  -2 -15  18    1.15   11.72
  -2 -14   1    7.91    8.43
  -2 -14   2    6.37    8.15
  -2 -14   3   -1.78   11.32
  -2 -14   4    2.00    7.88
  -2 -14   5    5.16    7.37
  -2 -14   6   99.40    8.75
  -2 -14   7   61.91    8.11
  -2 -14   8  106.07    8.84
   2  14  -8  115.64    8.95
  -2 -14   9  126.72    9.26
  -2 -14  10    5.36    7.46
  -2 -14  10    5.12    3.65
  -2 -14  11   -1.58    7.57
  -2 -14  11    3.97    4.70
  -2 -14  12  127.33    9.89
  -2 -14  12  129.90    7.83
  -2 -14  13  102.73   12.93
  -2 -14  14    4.41    8.82
  -2 -14  15   31.49    9.76
  -2 -14  16   -4.93    9.86
  -2 -14  17  -14.15   14.99
  -2 -14  18    3.25   11.21
  -2 -14  19    9.21   16.74
  -2 -13   1   87.11    8.77
  -2 -13   2  719.35   32.80
  -2 -13   3   41.21    7.57
  -2 -13   4  124.40    8.65
  -2 -13   5   66.21   10.23
  -2 -13   6   87.72    7.91
  -2 -13   7   73.01    7.59
   2  13  -7   71.64    7.59
  -2 -13   8    9.05    6.63
  -2 -13   9    9.99    6.94
  -2 -13   9   12.75    5.22
  -2 -13  10  133.54    9.05
  -2 -13  10  133.97    9.22
  -2 -13  11  228.99   12.44
  -2 -13  11  241.87   11.44
  -2 -13  12   94.42    8.84
  -2 -13  12  106.10    6.98
  -2 -13  13   13.98    7.89
  -2 -13  14    5.89    8.31
  -2 -13  15   57.59    9.36
  -2 -13  16    9.14    9.56
  -2 -13  17   44.60   14.69
  -2 -13  18   21.80   11.01
  -2 -13  19    9.74   16.33
  -2 -12   1   61.30    7.33
  -2 -12   2 1116.86   62.01
  -2 -12   3  263.55   14.57
  -2 -12   4   16.25    6.23
  -2 -12   5   36.11    6.44
  -2 -12   6   14.56    6.12
   2  12  -6   10.97    6.12
  -2 -12   7  177.07    9.19
  -2 -12   7  183.16    8.89
  -2 -12   7  169.62    9.70
  -2 -12   8  152.47   12.54
  -2 -12   9  116.38   10.32
  -2 -12   9  122.61    6.50
  -2 -12  10  229.05   12.65
  -2 -12  10  232.91   13.33
  -2 -12  11   -0.84    6.74
  -2 -12  11    1.88    2.82
  -2 -12  12   22.84    3.74
  -2 -12  12   26.21    7.26
  -2 -12  13   72.54    8.32
  -2 -12  13   70.85    4.47
  -2 -12  14   68.85    8.64
  -2 -12  15   28.83    8.73
  -2 -12  16   28.28    9.46
  -2 -12  17   55.14   14.18
  -2 -12  18    4.83   10.49
  -2 -12  19   47.15   11.84
  -2 -11   1  169.19    9.25
  -2 -11   2  325.37   14.68
  -2 -11   3    6.55    5.60
  -2 -11   4  131.00    9.42
  -2 -11   5  287.06   16.40
  -2 -11   6   19.11    5.59
  -2 -11   7   27.09    7.80
  -2 -11   8  467.36   18.07
  -2 -11   9  351.22   14.68
  -2 -11   9  337.37   18.27
  -2 -11  10  109.00    7.59
  -2 -11  10  101.45    5.35
  -2 -11  11  145.94   10.97
  -2 -11  11  167.83    7.22
  -2 -11  12   -0.32    6.75
  -2 -11  12    1.45    2.49
   2  11 -12   -0.95    4.21
  -2 -11  13   22.99    7.38
  -2 -11  13   24.72    2.81
   2  11 -13   21.83    6.40
  -2 -11  14   61.88   11.07
  -2 -11  14   46.36    3.87
  -2 -11  14   60.17    4.66
  -2 -11  15    4.32    8.11
  -2 -11  16    0.32    8.63
  -2 -11  17   86.20   14.19
  -2 -11  18   88.71   11.55
  -2 -11  19   12.48   11.01
  -2 -10   1  542.39   27.94
  -2 -10   2    9.08    5.17
  -2 -10   3  517.20   22.07
  -2 -10   4  181.77    8.27
  -2 -10   5   35.21    5.18
  -2 -10   5   29.91    1.27
  -2 -10   6   39.90    5.28
  -2 -10   7  627.45   25.69
  -2 -10   8   -1.16    5.06
  -2 -10   8    1.57    2.72
  -2 -10   9   70.60    8.22
  -2 -10   9   65.78    4.62
  -2 -10  10   17.40    8.12
  -2 -10  10   24.33    3.24
  -2 -10  11  362.81   13.79
  -2 -10  11  351.10   18.34
  -2 -10  12  244.92   11.13
  -2 -10  12  241.53   13.21
   2  10 -12  217.67   13.28
  -2 -10  13  213.45   10.17
  -2 -10  13  185.51   11.90
  -2 -10  13  186.66   12.58
  -2 -10  13  159.33    9.13
   2  10 -13  166.35    9.89
  -2 -10  14    3.48    7.18
  -2 -10  14   -0.84    4.08
  -2 -10  14    0.00    2.96
  -2 -10  15   16.24    7.80
  -2 -10  15   17.85    4.52
  -2 -10  16   64.88    9.06
  -2 -10  17    2.84    9.26
  -2 -10  18    2.94    9.98
  -2 -10  19   32.30   11.33
  -2 -10  20    0.73   12.78
  -2  -9   1   90.44    7.49
  -2  -9   2    0.95    4.44
   2   9  -3   79.61    5.41
   2   9  -3   58.36    5.49
  -2  -9   4  293.15   12.21
  -2  -9   4  277.92   12.89
   2   9  -4  230.45   13.84
  -2  -9   5  159.65    7.31
   2   9  -5  131.03    8.75
   2   9  -6  138.68    9.47
  -2  -9   6  177.16    7.83
  -2  -9   7   38.58    6.75
  -2  -9   8 1097.34   38.12
  -2  -9   8 1088.36   60.56
  -2  -9   9  711.60   25.97
  -2  -9   9  683.85   29.66
  -2  -9  10   18.81    5.39
  -2  -9  10   13.74    3.54
  -2  -9  11   47.81    6.14
  -2  -9  11   40.54    4.25
   2   9 -11   38.41    3.69
  -2  -9  12   74.90    6.88
  -2  -9  12   67.93    4.48
  -2  -9  12   61.40    4.18
   2   9 -12   64.11    5.47
  -2  -9  13  321.29   14.11
  -2  -9  13  273.83   18.15
   2   9 -13  252.92   18.39
  -2  -9  13  297.70   19.18
  -2  -9  13  293.32   17.90
  -2  -9  14   32.72    4.83
  -2  -9  14   25.36    7.29
  -2  -9  14   30.29    2.21
  -2  -9  15  181.72   10.46
  -2  -9  15  173.45   11.39
  -2  -9  16  171.86   13.49
  -2  -9  16  151.99   11.93
  -2  -9  17   15.67    9.15
  -2  -9  18    7.04    9.87
  -2  -9  19   61.77   11.75
  -2  -9  20    6.28   12.99
   2   8  -1  386.57   14.95
   2   8  -1  353.67   18.22
   2   8  -2   57.48    6.15
   2   8  -2   58.12    4.85
   2   8  -3  294.74   10.33
   2   8  -3  245.42   12.06
  -2  -8   4   85.18    5.20
  -2  -8   4   80.85    3.74
   2   8  -4   72.00    6.44
  -2  -8   5  222.42    9.53
   2   8  -5  211.26    9.70
  -2  -8   6  367.89   14.70
   2   8  -6  341.33   20.91
  -2  -8   7  257.03   10.58
  -2  -8   7  250.39    9.49
   2   8  -7  209.86   12.17
  -2  -8   8   89.87    5.71
  -2  -8   8   84.96    4.73
   2   8  -8   68.49    5.34
  -2  -8   9   67.60    7.30
  -2  -8   9   68.77    3.56
  -2  -8  10  322.62   14.87
  -2  -8  10  334.89   13.76
   2   8 -10  309.70   15.32
  -2  -8  11  462.87   25.06
  -2  -8  11  423.55   23.47
   2   8 -11  461.69   21.10
  -2  -8  11  489.47   20.64
  -2  -8  12  110.60    7.32
  -2  -8  12  100.52    7.31
  -2  -8  12   99.61    6.04
  -2  -8  12   98.96    5.16
   2   8 -12   94.62    7.05
  -2  -8  13   91.77    7.41
  -2  -8  13   75.48    4.41
  -2  -8  13   77.50    4.43
   2   8 -13   68.11    5.25
  -2  -8  14    4.23    6.87
  -2  -8  14   -0.84    4.94
  -2  -8  15    2.53    3.79
  -2  -8  15    3.59    7.39
  -2  -8  16  112.52   12.65
  -2  -8  17   53.95    9.57
  -2  -8  18   -3.67    9.87
  -2  -8  19   16.88   11.11
  -2  -8  20   61.86   18.74
   2   7  -1   -3.39    3.49
   2   7  -1   -0.42    3.37
   2   7  -2  376.29   14.81
   2   7  -2  348.84   17.45
  -2  -7   3  249.75    9.90
  -2  -7   3  233.39   10.09
   2   7  -3  223.06    9.21
  -2  -7   4  687.68   31.62
   2   7  -4  655.46   23.58
  -2  -7   5    5.38    5.17
   2   7  -5    6.83    3.57
  -2  -7   6  318.93   12.59
   2   7  -6  300.22   11.67
  -2  -7   7   50.08    4.55
  -2  -7   7   55.14    3.16
   2   7  -7   41.71    4.40
  -2  -7   8 2923.01   97.62
  -2  -7   8 3034.28  113.67
   2   7  -8 2591.31  164.71
  -2  -7   9  203.09    8.40
  -2  -7   9  191.24    8.96
   2   7  -9  169.70    8.53
   2   7  -9  199.37    7.31
  -2  -7  10   49.35    7.01
  -2  -7  10   49.75    4.15
   2   7 -10   50.16    3.90
  -2  -7  11   39.57    5.52
  -2  -7  11   44.51    4.27
  -2  -7  11   46.79    2.44
  -2  -7  11   39.87    2.84
   2   7 -11   32.97    4.58
   2   7 -11   41.27    3.90
  -2  -7  12   11.24    5.72
  -2  -7  12   17.56    4.39
   2   7 -12   10.40    3.39
   2   7 -12   12.92    2.84
  -2  -7  13  264.09   11.24
  -2  -7  13  257.03   10.98
   2   7 -13  189.42   14.30
  -2  -7  14    4.65    6.76
  -2  -7  14    0.84    3.79
  -2  -7  15   14.45   10.34
  -2  -7  15    5.38    4.22
  -2  -7  16   30.01    8.42
  -2  -7  17   23.12    9.14
  -2  -7  18   16.58    9.86
  -2  -7  19   -2.51   15.40
  -2  -7  20    3.14   12.97
   2   6  -1  657.49   26.29
   2   6  -1  609.73   24.84
  -2  -6   2    7.08    1.16
   2   6  -2   14.57    4.36
   2   6  -2    7.51    3.28
  -2  -6   3   39.80    4.78
   2   6  -3   38.58    4.76
  -2  -6   4  857.98   32.77
   2   6  -4  807.89   26.92
  -2  -6   5   31.45    3.59
   2   6  -5   22.78    3.46
  -2  -6   6    4.94    2.21
   2   6  -6    4.61    4.72
  -2  -6   6    5.39    3.49
  -2  -6   7   10.28    3.71
  -2  -6   7   16.46    2.31
   2   6  -7   13.97    3.68
  -2  -6   8 1775.09   81.74
  -2  -6   8 1855.24   69.92
   2   6  -8 1593.28   77.33
   2   6  -8 1869.80   79.45
  -2  -6   9  205.08    9.37
  -2  -6   9  205.65    7.81
   2   6  -9  175.44    8.57
   2   6  -9  186.11   11.22
   2   6  -9  204.32    8.25
  -2  -6  10  212.13    8.73
  -2  -6  10  205.63    9.28
  -2  -6  10  211.97   11.03
  -2  -6  10  186.72    8.60
   2   6 -10  186.81   10.85
   2   6 -10  204.96    9.82
  -2  -6  11  115.23    6.80
  -2  -6  11  116.41    5.66
   2   6 -11  101.38    6.46
   2   6 -11  110.67    5.37
  -2  -6  12  205.64    9.55
  -2  -6  12  182.97   10.63
   2   6 -12  168.06   11.07
  -2  -6  13   11.63    8.36
  -2  -6  13   11.27    3.90
   2   6 -13    9.15    4.20
  -2  -6  14   47.30    7.18
  -2  -6  14   54.98    6.44
  -2  -6  15   -1.48    7.06
  -2  -6  15   -6.66    4.65
  -2  -6  16   29.55    8.20
  -2  -6  17    3.57    8.61
  -2  -6  18   57.01   14.36
  -2  -6  19   -2.30   11.30
  -2  -5   1    3.90    1.27
   2   5  -1   13.71    3.83
   2   5  -1    1.27    2.75
  -2  -5   2    9.48    1.70
   2   5  -2   10.16    3.81
  -2  -5   2   13.83    2.77
  -2  -5   3  164.61    7.12
   2   5  -3  165.53    7.61
  -2  -5   4  197.73    7.52
   2   5  -4  195.11    7.06
  -2  -5   5   -0.32    2.96
  -2  -5   5    4.42    2.94
   2   5  -5    5.14    3.15
  -2  -5   6  312.40   14.45
  -2  -5   6  311.74   10.66
   2   5  -6  281.96    9.81
  -2  -5   7  189.10    7.78
  -2  -5   7  186.73    6.60
   2   5  -7  163.27    9.61
   2   5  -7  187.74    7.94
  -2  -5   8   70.09    5.96
  -2  -5   8   66.09    3.43
   2   5  -8   61.09    4.04
   2   5  -8   64.68    2.65
   2   5  -8   54.67    4.55
  -2  -5   9   12.33    4.15
  -2  -5   9    9.34    2.49
  -2  -5   9   11.23    1.17
  -2  -5   9    8.16    1.88
   2   5  -9    3.50    4.24
   2   5  -9    9.28    2.64
   2   5  -9    7.59    1.69
  -2  -5  10   71.34    5.31
  -2  -5  10   62.37    7.31
   2   5 -10   47.66    5.31
   2   5 -10   50.86    4.73
   2   5 -10   63.19    2.94
  -2  -5  11    0.95    4.77
  -2  -5  11    4.72    3.25
   2   5 -11    0.00    3.25
  -2  -5  12  146.74    8.47
  -2  -5  12  159.38    8.24
   2   5 -12  131.22    7.67
  -2  -5  13    2.11    5.81
  -2  -5  13    7.70    5.81
  -2  -5  14  111.00    8.23
  -2  -5  14  113.98    6.47
  -2  -5  15    9.36    7.26
  -2  -5  16   46.52    8.40
  -2  -5  17    3.46    8.80
  -2  -5  18    3.24    9.94
  -2  -5  19    0.42   11.38
  -2  -4   1  224.76    9.36
   2   4  -1  213.01   11.09
   2   4  -1  194.80   10.92
  -2  -4   2  854.22   33.47
   2   4  -2  832.08   32.00
  -2  -4   3    8.98    2.32
   2   4  -3    8.10    2.21
  -2  -4   4    1.47    2.31
  -2  -4   5  275.07   10.32
  -2  -4   5  288.47   11.51
   2   4  -5  269.03    9.40
  -2  -4   6  157.89    6.72
  -2  -4   6  141.60    5.55
   2   4  -6  130.43    5.03
   2   4  -6  141.52    5.62
   2   4  -6  137.71    6.35
  -2  -4   7  149.20    6.19
  -2  -4   7  138.48    5.61
   2   4  -7  131.48    6.68
   2   4  -7  138.23    6.15
   2   4  -7  136.12    5.51
  -2  -4   8   71.97    4.68
  -2  -4   8   75.47    3.84
  -2  -4   8   75.37    3.14
   2   4  -8   69.19    4.67
   2   4  -8   64.74    3.57
   2   4  -8   74.49    2.85
  -2  -4   9    8.92    3.93
  -2  -4   9   -0.73    3.96
   2   4  -9    5.03    2.72
   2   4  -9    8.71    4.14
  -2  -4  10   72.27    5.30
  -2  -4  10   70.35    4.52
   2   4 -10   68.65    5.64
   2   4 -10   68.42    4.20
  -2  -4  11  515.99   20.78
  -2  -4  11  554.35   21.92
   2   4 -11  452.52   26.28
  -2  -4  12  211.93   14.27
  -2  -4  12  219.09   13.34
  -2  -4  12  213.88   35.04
   2   4 -12  163.34   11.89
  -2  -4  13  183.31   10.87
  -2  -4  13  180.46   10.82
  -2  -4  13  175.62    9.82
  -2  -4  14  104.13    6.69
  -2  -4  14   95.92    6.32
  -2  -4  14  113.12   10.53
  -2  -4  15   17.87    4.42
  -2  -4  15   15.75    7.56
  -2  -4  16    9.96    8.18
  -2  -4  17   25.21   12.87
  -2  -4  18   52.10   10.96
  -2  -4  19    7.71   11.77
  -2  -3   1   11.19    1.71
  -2  -3   1    8.96    1.39
   2   3  -1    9.75    1.80
  -2  -3   2  322.11   13.06
   2   3  -2  317.37   12.66
  -2  -3   3   19.55    2.11
   2   3  -3   16.51    2.73
  -2  -3   4 1164.15   46.94
  -2  -3   4 1201.37   46.32
   2   3  -4 1123.97   37.49
  -2  -3   5    9.69   27.25
  -2  -3   5   13.16    9.61
   2   3  -5   20.45   27.12
   2   3  -5   19.15   32.81
   2   3  -5   17.16   11.86
  -2  -3   6  124.38    5.76
  -2  -3   6  122.70    5.19
   2   3  -6  123.75    5.85
   2   3  -6  110.80    5.05
   2   3  -6  117.42    3.80
  -2  -3   7   56.73    4.15
  -2  -3   7   69.01    3.63
  -2  -3   7   67.21    2.63
   2   3  -7   54.09    4.04
   2   3  -7   55.39    3.14
  -2  -3   8  441.27   18.70
  -2  -3   8  454.45   18.10
  -2  -3   8  473.17   15.93
   2   3  -8  416.09   16.00
   2   3  -8  431.58   18.78
  -2  -3   9   18.42    4.02
  -2  -3   9   11.85    4.51
  -2  -3   9   13.65    2.65
   2   3  -9   13.85    4.05
   2   3  -9   15.85    3.04
  -2  -3  10 1063.52   47.44
  -2  -3  10 1116.68   38.50
  -2  -3  10 1100.17   52.84
   2   3 -10  935.70   58.99
   2   3 -10  969.44   64.11
  -2  -3  11    3.06    4.86
  -2  -3  11    2.75    4.02
  -2  -3  11   -0.53    2.53
   2   3 -11    1.58    5.49
  -2  -3  12  195.70   11.61
  -2  -3  12  225.15   11.16
  -2  -3  12  210.49   11.19
  -2  -3  13  296.68   15.17
  -2  -3  13  331.11   14.49
  -2  -3  13  284.73   13.71
  -2  -3  14  261.49   15.25
  -2  -3  14  252.63   17.26
  -2  -3  15   39.93    7.76
  -2  -3  15   38.10    6.61
  -2  -3  16  180.01   10.89
  -2  -3  16  126.45   10.59
  -2  -3  17   -2.61    9.50
  -2  -3  18   29.89   15.31
  -2  -3  19    6.44   11.85
  -2  -2   1    0.53    3.19
  -2  -2   1    2.25    1.28
   2   2  -1    2.75    1.27
  -2  -2   2    4.01    1.48
   2   2  -2    3.47    2.32
  -2  -2   3   11.92    1.79
  -2  -2   3   15.10    2.45
   2   2  -3   10.69    1.69
  -2  -2   4   10.75    2.13
   2   2  -4    6.37    1.91
   2   2  -4    5.06    2.42
  -2  -2   5  517.89   17.28
  -2  -2   5  534.63   19.11
  -2  -2   5  507.22   22.32
   2   2  -5  505.75   16.43
   2   2  -5  494.76   16.37
  -2  -2   6 2063.16   80.91
  -2  -2   6 2075.41   81.58
  -2  -2   6 1938.77   81.52
   2   2  -6 1997.53   70.65
   2   2  -6 2010.94   78.54
  -2  -2   7   13.66    4.55
  -2  -2   7   12.41    3.13
  -2  -2   7    8.78    1.38
   2   2  -7    5.33    4.58
   2   2  -7    5.66    2.62
  -2  -2   8 1943.35   69.37
  -2  -2   8 2045.45   81.97
  -2  -2   8 2007.25   76.65
   2   2  -8 1833.45   95.86
   2   2  -8 1957.24   81.03
  -2  -2   9   99.11    5.61
  -2  -2   9  102.72    6.23
  -2  -2   9   94.79    4.02
   2   2  -9   93.85    6.85
   2   2  -9   99.17    6.05
  -2  -2  10   -0.21    4.33
  -2  -2  10    3.07    3.91
  -2  -2  10    4.00    3.37
   2   2 -10    0.32    3.72
  -2  -2  11   -1.79    4.85
  -2  -2  11    2.44    4.34
  -2  -2  11    3.58    2.84
  -2  -2  12   47.55    5.89
  -2  -2  12   54.42    5.52
  -2  -2  12   46.23    5.15
  -2  -2  13    8.50    6.20
  -2  -2  13   13.12    5.35
  -2  -2  14    7.23    6.81
  -2  -2  14   17.39    6.18
  -2  -2  15   17.36    7.74
  -2  -2  15   18.93    7.32
  -2  -2  16   -0.83   12.10
  -2  -2  16   10.86    8.25
  -2  -2  17   -5.31    9.78
  -2  -2  18   33.64   11.53
   2   1  -1  249.94    9.51
  -2  -1   1  253.30    9.42
   2   1  -1  265.33   10.23
  -2  -1   2 1957.83   83.15
  -2  -1   2 1888.76   86.50
  -2  -1   2 1923.96   79.19
  -2  -1   2 2033.75   74.42
   2   1  -2 1876.97   76.63
   2   1  -2 1929.00   73.41
   2   1  -2 1958.91   74.84
  -2  -1   3   37.92    2.23
  -2  -1   3   38.12    2.30
  -2  -1   3   38.76    1.92
  -2  -1   3   39.08    1.49
   2   1  -3   36.13    2.13
   2   1  -3   33.97    2.10
  -2  -1   4 4790.62  172.97
  -2  -1   4 4742.35  174.47
   2   1  -4 4547.60  157.40
   2   1  -4 4634.83  203.20
   2   1  -4 5051.93  216.98
  -2  -1   5  746.44   26.13
  -2  -1   5  763.65   26.84
   2   1  -5  750.60   26.83
   2   1  -5  730.24   26.87
   2   1  -5  763.66   33.10
  -2  -1   6   72.21    4.13
  -2  -1   6   84.40    5.65
  -2  -1   6   75.41    2.82
   2   1  -6   65.85    4.81
   2   1  -6   73.92    4.54
  -2  -1   7  226.28   11.65
  -2  -1   7  210.43    8.34
  -2  -1   7  212.03    7.85
   2   1  -7  188.42    9.11
   2   1  -7  198.62    7.25
  -2  -1   8  262.18   10.59
  -2  -1   8  271.50   11.34
  -2  -1   8  262.39   10.16
   2   1  -8  233.70   10.63
   2   1  -8  251.37    9.32
  -2  -1   9  175.83    8.46
  -2  -1   9  175.11    7.23
  -2  -1   9  158.34    7.44
   2   1  -9  132.40    7.42
   2   1  -9  159.92    5.90
   2   1  -9  143.21    8.04
  -2  -1  10  279.05   14.35
  -2  -1  10  313.00   16.28
  -2  -1  10  280.01   11.64
   2   1 -10  270.79   16.32
  -2  -1  11    4.73    7.15
  -2  -1  11    0.53    4.67
  -2  -1  11    3.87    3.03
   2   1 -11    0.21    1.58
  -2  -1  12   27.61    5.88
  -2  -1  12   25.40    3.97
   2   1 -12   26.61    2.11
  -2  -1  13   71.56    7.13
  -2  -1  13   67.05    5.12
  -2  -1  14   88.34   10.98
  -2  -1  14   97.33    7.73
  -2  -1  15    6.67    8.03
  -2  -1  15    3.02    7.81
  -2  -1  16   10.82    8.95
  -2  -1  16    6.55    6.45
  -2  -1  17    5.91   10.37
  -2  -1  18   12.31   11.69
  -2   0   1   46.81    2.02
  -2   0   1   40.72    2.96
  -2   0   1   46.37    3.50
  -2   0   1   39.93    2.87
   2   0  -1   37.44    1.81
   2   0  -1   49.25    2.23
   2   0  -1   50.20    3.19
  -2   0   2 6077.03  247.99
  -2   0   2 6226.54  218.64
   2   0  -2 5936.03  200.11
   2   0  -2 6006.62  253.04
  -2   0   3   74.16    3.72
  -2   0   3   74.20    3.52
  -2   0   3   67.38    2.81
   2   0  -3   61.58    2.92
   2   0  -3   72.05    2.53
   2   0  -3   69.97    3.00
  -2   0   4   31.55    2.55
  -2   0   4   21.20    3.12
   2   0  -4   35.96    3.32
   2   0  -4   26.47    2.42
   2   0  -4   34.00    1.59
  -2   0   5  347.55   13.83
  -2   0   5  321.77   12.71
   2   0  -5  293.10   21.14
   2   0  -5  311.77   15.00
[truncated: 4,931,239 more chars]
