# Supplementary material for: Structural studies of crystalline forms of triamterene with carboxylic acid, GRAS and API molecules
Source: IUCrJ. 2018 Apr 6;5(Pt 3):309–24. doi: 10.1107/S2052252518003317 (PMC5929377; doi:10.1107/S2052252518003317)
Supplement: Supplementary file 2 [file m-05-00309-1a_DMSOsup2.hkl]

data_1a_DMSO                                                                    
_shelx_title ' wj1232 (ar9) in P-1'                                             
_shelx_refln_list_code          4                                               
_shelx_F_calc_maximum      158.37                                               
_exptl_crystal_F_000       824.00                                               
_reflns_d_resolution_high  0.7105                                               
                                                                                
loop_                                                                           
 _space_group_symop_operation_xyz                                               
 'x, y, z'                                                                      
 '-x, -y, -z'                                                                   
                                                                                
_cell_length_a    10.8022                                                       
_cell_length_b    13.9084                                                       
_cell_length_c    14.6076                                                       
_cell_angle_alpha 115.284                                                       
_cell_angle_beta  109.088                                                       
_cell_angle_gamma  90.525                                                       
                                                                                
_shelx_F_squared_multiplier     1.000                                           
                                                                                
loop_                                                                           
 _refln_index_h                                                                 
 _refln_index_k                                                                 
 _refln_index_l                                                                 
 _refln_F_squared_calc                                                          
 _refln_F_squared_meas                                                          
 _refln_F_squared_sigma                                                         
 _refln_observed_status                                                         
   2   0   0      11748.81      11813.76       305.83 o                         
   3   0   0          1.26          4.09         2.37 o                         
   4   0   0          0.02          5.55         1.80 o                         
   5   0   0         65.32         63.23         4.48 o                         
   6   0   0        291.56        310.42        10.48 o                         
   7   0   0        272.06        234.79        12.24 o                         
   8   0   0       3413.44       3704.15       110.16 o                         
   9   0   0        167.21        172.69        12.69 o                         
  10   0   0        239.89        317.98        26.59 o                         
  11   0   0         14.69         20.20        13.67 o                         
  12   0   0        136.20        154.59        17.72 o                         
  13   0   0          0.49         -4.46        25.81 o                         
  14   0   0         53.99         54.95        14.75 o                         
 -14   1   0         21.27         32.18        23.62 o                         
 -13   1   0         12.24          7.02        15.51 o                         
 -12   1   0          8.50         10.61        14.88 o                         
 -11   1   0          4.65          0.00        13.08 o                         
 -10   1   0        224.21        229.01        14.76 o                         
  -9   1   0         21.20         21.31         9.85 o                         
  -8   1   0       3132.00       3434.98       181.79 o                         
  -7   1   0        574.96        522.16        22.49 o                         
  -6   1   0        146.74        158.00         4.62 o                         
  -5   1   0        526.47        506.20         8.75 o                         
  -4   1   0        758.26        774.44        11.84 o                         
  -3   1   0        954.28        926.04        13.30 o                         
  -2   1   0       4167.24       4436.95        65.08 o                         
   3   1   0        318.12        308.07         4.59 o                         
   4   1   0       6659.05       7288.08       105.39 o                         
   5   1   0        755.04        726.68        12.62 o                         
   6   1   0        160.38        150.09         4.61 o                         
   7   1   0        205.36        200.86        11.54 o                         
   8   1   0       5737.03       6453.25       270.25 o                         
   9   1   0          8.07          2.66         7.67 o                         
  10   1   0         33.48         38.75        12.36 o                         
  11   1   0          2.67         -4.68        14.25 o                         
  12   1   0          3.22          5.28        22.77 o                         
  13   1   0         28.54         26.98        19.48 o                         
 -14   2   0         62.57         58.11        19.37 o                         
 -13   2   0          0.01         -1.86        13.24 o                         
 -12   2   0          8.98         15.25        12.75 o                         
 -11   2   0         44.29         34.70        10.26 o                         
 -10   2   0         32.51         33.43        10.46 o                         
  -9   2   0        359.05        347.58        22.07 o                         
  -8   2   0        650.23        607.92        19.75 o                         
  -7   2   0        136.57        149.78         4.93 o                         
  -6   2   0       1006.56       1139.70        18.76 o                         
  -5   2   0         15.16         17.30         1.34 o                         
  -4   2   0        514.02        701.30        10.72 o                         
  -3   2   0         26.50         23.51         1.43 o                         
  -2   2   0      20017.77      18813.07       270.26 o                         
  -1   2   0        623.25        577.16        21.72 o                         
   1   2   0         13.88         15.47         1.29 o                         
   2   2   0       1060.84       1024.39        18.94 o                         
   3   2   0          0.39         -1.41         1.41 o                         
   4   2   0        850.10        848.40        15.87 o                         
   5   2   0        184.58        174.64         4.97 o                         
   6   2   0        903.86        948.68        25.98 o                         
   7   2   0        393.79        365.10         9.76 o                         
   8   2   0       3820.16       4065.02       187.33 o                         
   9   2   0        183.48        199.85        18.03 o                         
  10   2   0          6.57         -0.66         9.17 o                         
  11   2   0         57.67         53.89        10.86 o                         
  12   2   0         20.76         11.17        17.26 o                         
  13   2   0          0.82         -3.24        28.35 o                         
 -14   3   0          0.22          4.60        18.52 o                         
 -13   3   0          6.93          9.42        15.57 o                         
 -12   3   0        282.43        327.76        38.46 o                         
 -11   3   0          0.56          5.29         8.30 o                         
 -10   3   0        309.00        327.43        21.79 o                         
  -9   3   0        366.84        364.31        10.22 o                         
  -8   3   0       1236.67       1346.59        30.78 o                         
  -7   3   0        985.27        935.33        22.55 o                         
  -6   3   0        519.05        578.53         9.67 o                         
  -5   3   0       1409.43       1439.71        22.66 o                         
  -4   3   0       2095.97       2507.13        38.42 o                         
  -3   3   0        204.97        169.05         3.21 o                         
  -2   3   0       3760.23       3275.04        68.29 o                         
  -1   3   0        856.46        776.05        14.54 o                         
   0   3   0       7148.08       7275.46       195.97 o                         
   1   3   0        196.56        166.99         7.48 o                         
   2   3   0      21897.34      21127.14       411.08 o                         
   3   3   0         22.17         21.35         2.09 o                         
   4   3   0      14634.91      15422.18       273.00 o                         
   5   3   0       1204.20       1188.79        21.95 o                         
   6   3   0        149.60        149.49         5.64 o                         
   7   3   0         64.10         66.13         3.10 o                         
   8   3   0         27.35         26.24         3.33 o                         
   9   3   0          4.84          5.21         2.01 o                         
  10   3   0          3.24          7.95        18.54 o                         
  11   3   0         24.96         20.66        11.12 o                         
  12   3   0          0.03         -0.03        13.80 o                         
  13   3   0         51.48         66.68        21.82 o                         
 -14   4   0         97.31        168.26        35.45 o                         
 -13   4   0          6.48          9.38        12.99 o                         
 -12   4   0        330.69        388.58        15.27 o                         
 -11   4   0          0.85          5.63         8.16 o                         
 -10   4   0        285.65        303.75        16.62 o                         
  -9   4   0         24.96         33.16         7.11 o                         
  -8   4   0         17.55         17.00         1.97 o                         
  -7   4   0        236.52        221.78         6.05 o                         
  -6   4   0       1055.10       1198.60        17.71 o                         
  -5   4   0        836.96        842.85        11.81 o                         
  -4   4   0       4884.67       5181.43        81.93 o                         
  -3   4   0       1513.13       1302.60        20.34 o                         
  -2   4   0       1367.36       1264.80        27.98 o                         
  -1   4   0          0.47          1.74         2.40 o                         
   0   4   0         69.39         84.50         5.24 o                         
   1   4   0        316.83        323.96         7.49 o                         
   2   4   0      15509.20      16271.40       359.85 o                         
   3   4   0         16.65         15.50         2.88 o                         
   4   4   0        306.52        333.78         6.41 o                         
   5   4   0          5.83          2.24         3.21 o                         
   6   4   0        643.57        584.71        22.58 o                         
   7   4   0        633.02        615.45        29.82 o                         
   8   4   0         18.47         16.63         2.88 o                         
   9   4   0        363.21        377.81        17.33 o                         
  10   4   0        270.06        244.16        17.29 o                         
  11   4   0         33.86         52.55        22.52 o                         
  12   4   0        239.48        249.26        20.58 o                         
  13   4   0          3.53         -1.15        16.01 o                         
 -14   5   0          0.83         -6.86        23.81 o                         
 -13   5   0          5.13         -2.80        12.39 o                         
 -12   5   0        120.88        113.88        11.20 o                         
 -11   5   0          0.03          4.42         8.15 o                         
 -10   5   0        837.01        924.05        34.89 o                         
  -9   5   0         64.60         67.63         4.22 o                         
  -8   5   0        199.80        194.06         6.27 o                         
  -7   5   0        139.52        134.95         3.83 o                         
  -6   5   0          4.20          6.69         2.61 o                         
  -5   5   0        187.87        153.70         3.36 o                         
  -4   5   0        429.48        521.42         8.69 o                         
  -3   5   0        113.43        116.58         3.11 o                         
  -2   5   0         46.38         61.36         4.26 o                         
  -1   5   0         63.79         59.09         3.23 o                         
   0   5   0       2736.90       2616.00        64.39 o                         
   1   5   0         16.52         15.71         4.86 o                         
   2   5   0       4045.42       3943.06        82.29 o                         
   3   5   0        275.78        273.76        13.89 o                         
   4   5   0       1199.03       1087.82        33.06 o                         
   5   5   0         10.51          4.84         2.76 o                         
   6   5   0         15.77         22.73         3.51 o                         
   7   5   0          0.05          0.90         4.74 o                         
   8   5   0          9.85          4.17         4.21 o                         
   9   5   0         43.82         40.96         7.72 o                         
  10   5   0        113.37        129.29        16.40 o                         
  11   5   0        217.13        239.52        20.04 o                         
  12   5   0        314.77        311.94        24.47 o                         
 -13   6   0         34.01         25.25        21.31 o                         
 -12   6   0        138.65        132.80        23.85 o                         
 -11   6   0          4.73          4.32        10.56 o                         
 -10   6   0        141.72        125.82         9.42 o                         
  -9   6   0         13.10         14.21         4.70 o                         
  -8   6   0        574.30        501.81        15.77 o                         
  -7   6   0        249.39        239.78         6.20 o                         
  -6   6   0        753.06        727.89        23.03 o                         
  -5   6   0        923.76        905.26        15.52 o                         
  -4   6   0         56.22         66.25         3.26 o                         
  -3   6   0        593.04        527.95         9.13 o                         
  -2   6   0        524.69        478.24        13.47 o                         
  -1   6   0         27.42         38.13         3.92 o                         
   0   6   0        231.93        198.80        13.41 o                         
   1   6   0        576.82        571.70        17.31 o                         
   2   6   0        455.60        468.93        17.73 o                         
   3   6   0        273.87        280.44        12.30 o                         
   4   6   0       5392.62       5662.11       144.74 o                         
   5   6   0        128.13        119.81         5.98 o                         
   6   6   0        819.08        822.00        47.67 o                         
   7   6   0        219.92        216.82        17.67 o                         
   8   6   0        103.31        115.33         8.18 o                         
   9   6   0        154.40        168.01        18.70 o                         
  10   6   0         39.64         34.45        15.71 o                         
  11   6   0         17.85         19.54        17.53 o                         
  12   6   0          4.08         -1.01        19.30 o                         
 -13   7   0          0.58          0.62        21.82 o                         
 -12   7   0         13.99          9.94        11.18 o                         
 -11   7   0         44.85         42.27        10.17 o                         
 -10   7   0          0.61         -1.00         8.97 o                         
  -9   7   0        175.85        171.75        10.19 o                         
  -8   7   0         84.65         77.61         4.63 o                         
  -7   7   0         44.05         35.00         3.45 o                         
  -6   7   0        311.02        329.17         7.49 o                         
  -5   7   0         29.08         26.72         4.05 o                         
  -4   7   0         27.94         16.17         2.67 o                         
  -3   7   0        409.59        377.68        10.78 o                         
  -2   7   0        994.18       1168.49        33.91 o                         
  -1   7   0         46.56         29.52         4.02 o                         
   0   7   0        575.12        592.91        27.49 o                         
   1   7   0        280.74        224.55        18.77 o                         
   2   7   0        698.28        650.97        31.54 o                         
   3   7   0         29.00         28.76         4.04 o                         
   4   7   0        220.24        209.81        11.75 o                         
   5   7   0         53.06         42.66         7.99 o                         
   6   7   0          2.23         -0.71         4.98 o                         
   7   7   0          0.22          1.74         5.11 o                         
   8   7   0        273.64        253.20        10.84 o                         
   9   7   0         30.10         29.13         8.90 o                         
  10   7   0          2.29         11.85        23.30 o                         
  11   7   0         19.06         17.64        19.07 o                         
  12   7   0          3.14          0.80        23.24 o                         
 -13   8   0         51.45         78.81        33.15 o                         
 -12   8   0          5.50          8.75        20.45 o                         
 -11   8   0         18.34         12.67        15.61 o                         
 -10   8   0        738.68        691.45        26.56 o                         
  -9   8   0          8.12          4.34         5.49 o                         
  -8   8   0        540.75        523.14        37.95 o                         
  -7   8   0          7.60          8.52         3.93 o                         
  -6   8   0        566.31        565.24        12.53 o                         
  -5   8   0        637.22        549.91        15.60 o                         
  -4   8   0        151.60        159.17         4.45 o                         
  -3   8   0        611.52        523.97        18.73 o                         
  -2   8   0        635.24        786.87        19.97 o                         
  -1   8   0         56.66         65.64         5.94 o                         
   0   8   0         12.74         24.00         5.15 o                         
   1   8   0        265.75        243.49        14.81 o                         
   2   8   0        752.59        686.10        35.86 o                         
   3   8   0          4.67          2.96         3.51 o                         
   4   8   0        528.11        453.94        74.94 o                         
   5   8   0         20.88         21.52         8.89 o                         
   6   8   0        128.36        144.44        14.56 o                         
   7   8   0        105.98        100.51         9.56 o                         
   8   8   0        135.85        145.80        10.55 o                         
   9   8   0         29.46         36.65        16.22 o                         
  10   8   0         33.11         28.43        24.82 o                         
  11   8   0          0.02         -0.41        21.19 o                         
 -13   9   0         43.15         53.15        24.49 o                         
 -12   9   0          1.51          3.76        20.94 o                         
 -11   9   0         39.52         41.73        10.41 o                         
 -10   9   0       1263.63       1268.81        64.25 o                         
  -9   9   0         13.64         11.48         6.63 o                         
  -8   9   0        219.44        252.22         8.12 o                         
  -7   9   0         50.96         48.83         5.35 o                         
  -6   9   0         59.41         48.76         4.56 o                         
  -5   9   0        216.32        207.36         6.50 o                         
  -4   9   0       1496.77       1518.79        39.89 o                         
  -3   9   0       1341.27       1388.90        37.48 o                         
  -2   9   0       1392.92       1503.72        57.35 o                         
  -1   9   0       1331.06       1248.18        69.88 o                         
   0   9   0        300.92        316.48        17.33 o                         
   1   9   0         78.58         70.34         3.41 o                         
   2   9   0        365.11        360.33        16.20 o                         
   3   9   0        296.69        270.76        20.12 o                         
   4   9   0          9.44         18.72         9.67 o                         
   5   9   0         31.37         29.75        10.53 o                         
   6   9   0        131.67        123.90        12.05 o                         
   7   9   0          6.81         -0.02         8.24 o                         
   8   9   0        272.17        274.48        18.02 o                         
   9   9   0         71.99         92.94        25.39 o                         
  10   9   0         16.02          5.99        19.17 o                         
 -12  10   0          4.22          6.10        22.27 o                         
 -11  10   0         13.23         32.56        28.15 o                         
 -10  10   0         59.36         39.54        11.95 o                         
  -9  10   0          0.09         -2.51         7.70 o                         
  -8  10   0         82.34         84.73         7.49 o                         
  -7  10   0          4.25          4.93         5.62 o                         
  -6  10   0        124.46        129.87         7.20 o                         
  -5  10   0         16.44         12.06         4.54 o                         
  -4  10   0          7.79          5.16         5.06 o                         
  -3  10   0          2.98          5.28         4.12 o                         
  -2  10   0          0.11          0.66         2.20 o                         
  -1  10   0        897.92        934.25        41.35 o                         
   0  10   0        206.44        231.53        17.29 o                         
   1  10   0        512.58        464.85        31.59 o                         
   2  10   0        857.55        914.03        44.61 o                         
   3  10   0         19.45         27.80        11.04 o                         
   4  10   0         79.78         83.74        12.32 o                         
   5  10   0          1.64         -6.18        11.54 o                         
   6  10   0        114.85        123.50        13.47 o                         
   7  10   0         23.12         18.26        11.48 o                         
   8  10   0        284.28        257.14        14.75 o                         
   9  10   0          5.74          7.00        18.78 o                         
  10  10   0          8.67         18.74        21.93 o                         
 -12  11   0          1.15        -18.97        22.99 o                         
 -11  11   0         61.98         84.29        30.55 o                         
 -10  11   0        123.69        144.81        20.65 o                         
  -9  11   0          2.68          6.50         8.61 o                         
  -8  11   0          0.80         -2.04         6.80 o                         
  -7  11   0         33.72         27.30         7.44 o                         
  -6  11   0       1770.96       1811.16       136.46 o                         
  -5  11   0        943.13        891.15        45.10 o                         
  -4  11   0        545.22        568.45        21.96 o                         
  -3  11   0         64.31         60.45         7.57 o                         
  -2  11   0         22.78         21.91        11.37 o                         
  -1  11   0        288.40        325.47        20.71 o                         
   0  11   0        362.43        396.98        23.79 o                         
   1  11   0        210.83        210.78        14.86 o                         
   2  11   0        910.19       1047.16        44.79 o                         
   3  11   0        314.01        308.66        17.61 o                         
   4  11   0          0.50         -6.36        17.82 o                         
   5  11   0         29.25         33.32        18.72 o                         
   6  11   0         53.57         60.79        14.06 o                         
   7  11   0          0.04         -0.90        11.19 o                         
   8  11   0          0.95          6.30        11.66 o                         
   9  11   0         22.47         19.77        20.76 o                         
 -11  12   0         36.24         45.21        31.49 o                         
 -10  12   0          1.30         -0.43        20.04 o                         
  -9  12   0         55.78         62.96        12.50 o                         
  -8  12   0        616.48        663.63        37.24 o                         
  -7  12   0         13.43         16.20        12.52 o                         
  -6  12   0       2100.77       2328.65       110.43 o                         
  -5  12   0        223.69        244.81        20.98 o                         
  -4  12   0        151.67        188.23        20.32 o                         
  -3  12   0        166.23        152.34        16.17 o                         
  -2  12   0        101.36        115.01        14.17 o                         
  -1  12   0         94.13         96.34        13.96 o                         
   0  12   0         27.59         26.52        13.36 o                         
   1  12   0         71.48         72.94        14.39 o                         
   2  12   0          3.64          1.62        19.69 o                         
   3  12   0        432.65        457.01        22.48 o                         
   4  12   0        270.81        310.24        24.16 o                         
   5  12   0         15.12         19.69        20.73 o                         
   6  12   0        209.60        261.67        25.64 o                         
   7  12   0         28.80         23.80        12.73 o                         
   8  12   0          4.14         -6.18        18.45 o                         
 -11  13   0          5.93          6.14        23.94 o                         
 -10  13   0          1.89         -1.91        21.56 o                         
  -9  13   0         21.17         18.10        12.44 o                         
  -8  13   0        185.26        169.86        17.51 o                         
  -7  13   0         49.23         31.53        14.95 o                         
  -6  13   0         69.30         75.45        21.00 o                         
  -5  13   0        155.97        161.01        16.69 o                         
  -4  13   0        484.86        528.49        24.43 o                         
  -3  13   0         60.02         75.10        15.38 o                         
  -2  13   0         30.91         25.27        21.23 o                         
  -1  13   0         12.71         14.35        14.95 o                         
   0  13   0          1.02          1.01        14.93 o                         
   1  13   0         90.68         78.40        15.77 o                         
   2  13   0        135.25        122.44        16.81 o                         
   3  13   0        121.56         78.92        16.44 o                         
   4  13   0          1.01         -6.92        22.21 o                         
   5  13   0        212.21        248.47        20.92 o                         
   6  13   0        122.57        124.35        27.39 o                         
   7  13   0         12.34         20.38        14.18 o                         
 -10  14   0         12.01         12.07        23.10 o                         
  -9  14   0          6.07          5.21        13.63 o                         
  -8  14   0        138.68        146.97        19.13 o                         
  -7  14   0        212.08        202.87        19.65 o                         
  -6  14   0         52.61         69.47        16.90 o                         
  -5  14   0          4.58          3.65        16.46 o                         
  -4  14   0          4.82          3.04        16.61 o                         
  -3  14   0          0.14        -12.54        16.38 o                         
  -2  14   0        194.06        183.41        25.23 o                         
  -1  14   0         56.16         84.03        17.53 o                         
   0  14   0          9.50          4.64        16.73 o                         
   1  14   0        472.02        561.64        31.55 o                         
   2  14   0         32.33         30.88        17.57 o                         
   3  14   0          0.56         -5.67        18.02 o                         
   4  14   0          0.65          5.28        19.30 o                         
   5  14   0          3.78          2.87        20.00 o                         
   6  14   0          4.06         23.61        30.40 o                         
  -9  15   0         86.86         75.79        15.75 o                         
  -8  15   0         32.34         24.22        19.91 o                         
  -7  15   0         44.70         50.65        20.22 o                         
  -6  15   0         94.49        114.76        28.08 o                         
  -5  15   0         41.87         45.84        18.66 o                         
  -4  15   0        439.45        467.00        32.42 o                         
  -3  15   0        132.22        166.04        20.39 o                         
  -2  15   0        132.21        130.48        19.75 o                         
  -1  15   0         26.36         24.72        18.50 o                         
   0  15   0         20.18         20.49        18.68 o                         
   1  15   0         40.71         16.48        18.89 o                         
   2  15   0         11.51         10.47        19.52 o                         
   3  15   0        262.83        278.75        25.46 o                         
   4  15   0         40.00         31.78        21.66 o                         
   5  15   0        116.97        143.27        24.24 o                         
  -8  16   0          0.25        -11.68        22.34 o                         
  -7  16   0          8.79          7.35        22.44 o                         
  -6  16   0          8.99          3.45        21.95 o                         
  -5  16   0         16.18         14.17        22.29 o                         
  -4  16   0         42.62         33.13        20.80 o                         
  -3  16   0         21.32         32.42        28.99 o                         
  -2  16   0        146.06        168.59        23.12 o                         
  -1  16   0          0.35          2.01        20.45 o                         
   0  16   0          8.52         -0.99        20.43 o                         
   1  16   0          0.78         -6.22        21.64 o                         
   2  16   0         24.42         16.46        22.07 o                         
   3  16   0          1.45          5.23        32.17 o                         
  -6  17   0         14.76         22.13        24.37 o                         
  -5  17   0          0.84         -1.81        23.86 o                         
  -4  17   0          5.91          2.22        24.39 o                         
  -3  17   0          0.12          0.19        22.91 o                         
  -2  17   0         19.47         15.03        22.46 o                         
  -1  17   0         58.39         39.21        23.81 o                         
   0  17   0         17.36         18.99        23.98 o                         
   1  17   0          7.82          6.59        24.57 o                         
  -2 -17   1        161.16        170.39        25.74 o                         
  -1 -17   1         92.95        134.86        24.90 o                         
   0 -17   1         96.55         89.90        23.08 o                         
   1 -17   1        140.51        146.19        23.90 o                         
   2 -17   1         64.60         51.30        22.32 o                         
   3 -17   1        220.67        190.08        24.41 o                         
   4 -17   1          0.79          5.65        21.82 o                         
   5 -17   1          0.56          4.25        21.49 o                         
   6 -17   1          2.96          6.30        23.40 o                         
  -4 -16   1         18.97         25.56        22.93 o                         
  -3 -16   1         82.89         67.09        31.33 o                         
  -2 -16   1         64.79         66.12        21.97 o                         
  -1 -16   1         19.59         15.50        20.34 o                         
   0 -16   1         11.72         20.32        19.93 o                         
   1 -16   1          2.17         -4.04        19.54 o                         
   2 -16   1        131.50        117.92        20.76 o                         
   3 -16   1         39.53         33.93        19.59 o                         
   4 -16   1         65.90         78.34        28.13 o                         
   5 -16   1         54.40         68.40        20.30 o                         
   6 -16   1        100.32         90.41        29.52 o                         
   7 -16   1         24.84         41.08        21.25 o                         
   8 -16   1          4.62        -10.47        29.99 o                         
  -6 -15   1          9.62          9.89        22.66 o                         
  -5 -15   1         17.81          9.83        21.27 o                         
  -4 -15   1         92.86         99.75        21.58 o                         
  -3 -15   1        361.45        373.66        34.12 o                         
  -2 -15   1        290.00        310.38        23.10 o                         
  -1 -15   1          6.45         11.91        18.17 o                         
   0 -15   1         20.87         12.71        17.96 o                         
   1 -15   1          4.98         -6.67        17.96 o                         
   2 -15   1          0.33         -5.65        17.57 o                         
   3 -15   1         14.68         15.77        17.80 o                         
   4 -15   1         19.61         24.53        17.64 o                         
   5 -15   1        124.19         99.98        18.50 o                         
   6 -15   1          4.78          3.67        17.53 o                         
   7 -15   1         69.87         65.06        19.44 o                         
   8 -15   1        391.98        406.69        28.23 o                         
   9 -15   1          8.37         15.17        32.03 o                         
  -7 -14   1          4.33         12.48        20.80 o                         
  -6 -14   1          0.75         -3.10        20.24 o                         
  -5 -14   1        137.64        122.74        20.75 o                         
  -4 -14   1          0.35         -9.18        18.17 o                         
  -3 -14   1        323.45        383.78        30.77 o                         
  -2 -14   1         30.27         15.42        16.44 o                         
  -1 -14   1         58.57         72.69        16.81 o                         
   0 -14   1        135.94        157.19        18.21 o                         
   1 -14   1         63.28         68.38        16.79 o                         
   2 -14   1         89.50         87.04        23.28 o                         
   3 -14   1        164.29        197.19        18.46 o                         
   4 -14   1          5.78          1.83        15.83 o                         
   5 -14   1        965.99       1079.19        55.31 o                         
   6 -14   1         89.25         78.77        16.53 o                         
   7 -14   1         18.41         18.42        15.97 o                         
   8 -14   1          1.42          1.03        23.26 o                         
   9 -14   1         60.76         64.04        13.63 o                         
  10 -14   1        162.19        200.10        34.61 o                         
  -8 -13   1         10.45         10.49        13.97 o                         
  -7 -13   1         22.44         20.43        18.97 o                         
  -6 -13   1         29.94         31.68        17.61 o                         
  -5 -13   1         37.33         10.70        16.48 o                         
  -4 -13   1        119.21        132.31        17.00 o                         
  -3 -13   1        709.38        747.41        41.55 o                         
  -2 -13   1        152.41        169.84        17.10 o                         
  -1 -13   1        128.08        110.43        15.83 o                         
   0 -13   1        152.21        156.37        16.44 o                         
   1 -13   1          9.45         21.70        14.60 o                         
   2 -13   1         44.46         48.68        20.49 o                         
   3 -13   1         86.98         84.05        15.03 o                         
   4 -13   1        259.25        266.72        17.92 o                         
   5 -13   1        388.84        440.58        23.08 o                         
   6 -13   1         94.57         90.68        14.92 o                         
   7 -13   1        414.73        448.65        26.11 o                         
   8 -13   1         21.19         29.07        20.20 o                         
   9 -13   1         25.48         27.75        12.07 o                         
  10 -13   1          3.97         -2.11        21.68 o                         
  -9 -12   1          0.54          4.19        29.52 o                         
  -8 -12   1          0.70         -2.30        12.66 o                         
  -7 -12   1         42.74         38.86        16.51 o                         
  -6 -12   1        108.65        117.90        15.99 o                         
  -5 -12   1          3.64          6.61        14.04 o                         
  -4 -12   1         11.51          2.05        13.77 o                         
  -3 -12   1       2229.11       2265.44       116.40 o                         
  -2 -12   1        122.29        119.52        14.29 o                         
  -1 -12   1        641.88        650.33        37.73 o                         
   0 -12   1       1616.91       1681.01        74.64 o                         
   1 -12   1        552.97        570.33        23.85 o                         
   2 -12   1        955.44        938.58        53.32 o                         
   3 -12   1        863.44        899.08        38.55 o                         
   4 -12   1          0.57          5.45         5.07 o                         
   5 -12   1        266.27        257.93        20.20 o                         
   6 -12   1        102.69         97.93        13.30 o                         
   7 -12   1         16.59         13.34        12.32 o                         
   8 -12   1          8.47         14.88         9.92 o                         
   9 -12   1        107.98        130.51        24.33 o                         
  10 -12   1         71.95         75.59        21.00 o                         
  11 -12   1         32.04         34.49        22.71 o                         
 -10 -11   1          1.60          2.38        20.90 o                         
  -9 -11   1         38.50         41.67        19.95 o                         
  -8 -11   1          0.90         -5.09        11.06 o                         
  -7 -11   1        255.34        281.75        18.27 o                         
  -6 -11   1          0.25          0.84        12.91 o                         
  -5 -11   1         77.73         76.35        13.24 o                         
  -4 -11   1        430.68        491.99        23.16 o                         
  -3 -11   1         27.38         27.69        11.89 o                         
  -2 -11   1        334.73        329.87        18.03 o                         
  -1 -11   1        528.50        494.02        21.29 o                         
   0 -11   1          0.69          0.60        10.80 o                         
   1 -11   1        353.80        358.14        17.55 o                         
   2 -11   1        674.82        672.54        27.14 o                         
   3 -11   1        561.40        538.47        27.84 o                         
   4 -11   1        671.69        579.95        22.81 o                         
   5 -11   1       2134.55       2168.99        67.34 o                         
   6 -11   1          8.48          4.95         5.91 o                         
   7 -11   1        175.31        185.08        51.98 o                         
   8 -11   1         30.77         24.25         7.08 o                         
   9 -11   1         20.33         17.20        12.97 o                         
  10 -11   1          1.81          4.41        18.64 o                         
  11 -11   1          2.85         -4.19        20.76 o                         
  12 -11   1          4.63          0.00        23.08 o                         
 -10 -10   1          1.06         14.15        19.93 o                         
  -9 -10   1        181.65        192.73        20.61 o                         
  -8 -10   1         84.49         81.83        10.27 o                         
  -7 -10   1        662.71        642.24        30.53 o                         
  -6 -10   1          0.47          5.21        11.25 o                         
  -5 -10   1          1.16          2.28        10.78 o                         
  -4 -10   1         44.21         44.40        10.74 o                         
  -3 -10   1        703.78        695.93        38.76 o                         
  -2 -10   1       1135.57       1057.51        54.48 o                         
  -1 -10   1          0.05         -0.19        13.90 o                         
   0 -10   1       1478.75       1483.82        62.66 o                         
   1 -10   1        159.23        168.09        12.04 o                         
   2 -10   1          9.21         17.77         6.12 o                         
   3 -10   1        155.57        198.45         6.79 o                         
   4 -10   1         24.17         21.49         4.37 o                         
   5 -10   1         32.49         29.01         4.62 o                         
   6 -10   1        289.88        267.94        10.16 o                         
   7 -10   1        400.06        402.30        24.51 o                         
   8 -10   1         15.27         18.24         5.87 o                         
   9 -10   1         90.15         96.97         8.26 o                         
  10 -10   1        184.26        178.73        20.08 o                         
  11 -10   1         58.88         64.20        29.07 o                         
  12 -10   1          1.64         17.16        22.17 o                         
 -11  -9   1        113.45        103.41        22.36 o                         
 -10  -9   1          2.93         -7.80        24.57 o                         
  -9  -9   1          1.38          2.28         8.79 o                         
  -8  -9   1         91.22         84.43        12.04 o                         
  -7  -9   1         37.42         53.95         9.58 o                         
  -6  -9   1        234.98        214.78        13.20 o                         
  -5  -9   1        147.64        159.45        14.97 o                         
  -4  -9   1        572.74        567.66        27.20 o                         
  -3  -9   1          8.33          0.21         9.07 o                         
  -2  -9   1        168.48        176.33        14.60 o                         
  -1  -9   1        504.37        510.91        19.75 o                         
   0  -9   1        200.24        160.85        14.14 o                         
   1  -9   1       4023.69       4192.67       137.91 o                         
   2  -9   1       1750.73       1731.90        65.09 o                         
   3  -9   1        604.52        564.01        19.17 o                         
   4  -9   1        253.49        215.63         6.32 o                         
   5  -9   1        649.44        641.53        14.06 o                         
   6  -9   1         96.54         91.84         4.92 o                         
   7  -9   1        408.06        374.98        23.44 o                         
   8  -9   1         26.32         22.81         5.26 o                         
   9  -9   1         10.58         12.10         7.14 o                         
  10  -9   1         60.82         45.38         9.58 o                         
  11  -9   1         76.33        113.67        20.02 o                         
  12  -9   1         15.83         16.48        21.27 o                         
 -11  -8   1         12.13         21.84        18.83 o                         
 -10  -8   1        152.13        195.60        24.88 o                         
  -9  -8   1         48.95         41.45         9.72 o                         
  -8  -8   1         13.11          5.69         7.14 o                         
  -7  -8   1        137.89        137.93        10.77 o                         
  -6  -8   1         44.52         28.99         6.46 o                         
  -5  -8   1        416.46        455.24        75.06 o                         
  -4  -8   1         60.48         55.54         9.73 o                         
  -3  -8   1        915.45        834.84        74.69 o                         
  -2  -8   1        783.37        729.25        32.07 o                         
  -1  -8   1         85.31         55.90         9.36 o                         
   0  -8   1        166.45        140.04        19.10 o                         
   1  -8   1       1059.64       1043.82        28.91 o                         
   2  -8   1        401.59        413.70        13.68 o                         
   3  -8   1        210.06        221.08         6.32 o                         
   4  -8   1         12.63         14.83         2.93 o                         
   5  -8   1          0.16          2.19         2.76 o                         
   6  -8   1         20.69         10.51         3.58 o                         
   7  -8   1        418.82        438.99        20.47 o                         
   8  -8   1         22.05         16.30         5.31 o                         
   9  -8   1       1029.03       1086.41        45.71 o                         
  10  -8   1          0.34          2.69         8.10 o                         
  11  -8   1        227.08        277.90        14.84 o                         
  12  -8   1         60.22         62.98        21.00 o                         
  13  -8   1         34.85         52.72        33.22 o                         
 -12  -7   1          4.96         12.46        20.30 o                         
 -11  -7   1         65.76         63.95        17.49 o                         
 -10  -7   1        165.88        171.60        23.36 o                         
  -9  -7   1          2.29         -2.29         9.95 o                         
  -8  -7   1        162.89        174.19        22.39 o                         
  -7  -7   1        301.03        311.71        23.80 o                         
  -6  -7   1          9.47          6.05         5.52 o                         
  -5  -7   1        170.81        100.94         8.84 o                         
  -4  -7   1        318.78        308.42        34.51 o                         
  -3  -7   1          0.14         -2.03         4.95 o                         
  -2  -7   1          1.25         -3.66         4.73 o                         
  -1  -7   1        259.93        231.16        11.50 o                         
   0  -7   1        762.28        759.48        38.36 o                         
   1  -7   1        301.50        416.76        11.37 o                         
   2  -7   1        639.80        554.93        11.88 o                         
   3  -7   1         91.79         89.82         4.25 o                         
   4  -7   1       1584.20       1446.03        25.12 o                         
   5  -7   1       1340.38       1325.20        25.37 o                         
   6  -7   1        458.68        459.01        13.44 o                         
   7  -7   1        240.88        201.26         9.27 o                         
   8  -7   1          0.61          0.12         4.36 o                         
   9  -7   1         97.66         82.58         5.42 o                         
  10  -7   1          1.30         -1.62        10.00 o                         
  11  -7   1        231.53        233.60        12.36 o                         
  12  -7   1          5.51          6.41        19.69 o                         
  13  -7   1        103.94         96.00        23.59 o                         
 -12  -6   1        177.15        133.48        19.97 o                         
 -11  -6   1          0.01         -6.06        16.14 o                         
 -10  -6   1         38.35         44.43        14.74 o                         
  -9  -6   1        116.02        108.50         7.38 o                         
  -8  -6   1        146.72        134.64        15.05 o                         
  -7  -6   1        456.55        441.83        20.52 o                         
  -6  -6   1        122.88        107.13         6.94 o                         
  -5  -6   1        171.02        160.68         5.44 o                         
  -4  -6   1         11.98         14.12         3.31 o                         
  -3  -6   1       1479.57       1302.19        28.29 o                         
  -2  -6   1       1225.60       1234.48        46.56 o                         
  -1  -6   1       1381.07       1563.61        43.31 o                         
   0  -6   1        744.23        682.67        45.83 o                         
   1  -6   1        758.22        791.40        21.26 o                         
   2  -6   1         25.75         28.99         2.69 o                         
   3  -6   1        645.95        731.52        16.49 o                         
   4  -6   1        735.14        650.11        10.98 o                         
   5  -6   1        470.91        504.36         8.87 o                         
   6  -6   1        672.30        652.44        14.19 o                         
   7  -6   1       1041.62       1038.47        28.14 o                         
   8  -6   1        153.94        134.10        11.27 o                         
   9  -6   1        783.03        751.49        18.54 o                         
  10  -6   1          7.85         12.46         9.01 o                         
  11  -6   1         43.69         35.75        10.84 o                         
  12  -6   1         74.51         74.65        10.58 o                         
  13  -6   1          0.09         -2.34        15.61 o                         
 -13  -5   1         50.71         53.66        19.62 o                         
 -12  -5   1         43.25         37.50        15.61 o                         
 -11  -5   1         73.04         72.76        22.09 o                         
 -10  -5   1        320.54        349.33        23.38 o                         
  -9  -5   1         21.72         18.39         5.96 o                         
  -8  -5   1        293.67        275.41        15.19 o                         
  -7  -5   1         71.66         57.35         3.89 o                         
  -6  -5   1         54.78         49.95         4.07 o                         
  -5  -5   1        871.04        846.91        23.10 o                         
  -4  -5   1         27.30         17.57         3.40 o                         
  -3  -5   1        225.37        242.57         6.77 o                         
  -2  -5   1          1.21         10.37         6.37 o                         
  -1  -5   1        529.47        525.12        23.52 o                         
   0  -5   1        154.14        126.57         4.82 o                         
   1  -5   1         56.21         36.13         4.69 o                         
   2  -5   1       1077.41        993.94        18.00 o                         
   3  -5   1       1693.21       1915.73        28.83 o                         
   4  -5   1        389.56        355.38         5.63 o                         
   5  -5   1       2045.41       2193.76        36.13 o                         
   6  -5   1          3.22          2.36         2.61 o                         
   7  -5   1         39.90         56.97         3.40 o                         
   8  -5   1          8.89          8.57         2.35 o                         
   9  -5   1          1.19         -0.17         5.92 o                         
  10  -5   1          1.69         -2.42         7.92 o                         
  11  -5   1        353.48        395.13        16.04 o                         
  12  -5   1         33.96         36.06         9.61 o                         
  13  -5   1         66.21         78.59        31.92 o                         
  14  -5   1         68.88         53.70        25.64 o                         
 -13  -4   1         90.83         77.56        15.10 o                         
 -12  -4   1         45.16         36.96        13.77 o                         
 -11  -4   1         25.14         28.34        10.97 o                         
 -10  -4   1         32.60         34.00        12.83 o                         
  -9  -4   1        193.50        189.10        10.42 o                         
  -8  -4   1        185.40        181.86         7.09 o                         
  -7  -4   1         37.53         30.70         3.91 o                         
  -6  -4   1        336.34        297.81         7.15 o                         
  -5  -4   1        373.79        544.07        11.04 o                         
  -4  -4   1         53.79         60.83         3.33 o                         
  -3  -4   1      13791.18      14755.58       336.30 o                         
  -2  -4   1        423.69        415.44        13.80 o                         
  -1  -4   1        456.08        463.04         9.61 o                         
   0  -4   1        462.60        464.20        13.24 o                         
   1  -4   1       3174.41       3155.01        60.95 o                         
   2  -4   1        306.03        286.48         5.46 o                         
   3  -4   1         21.65         18.00         1.54 o                         
   4  -4   1       1263.08       1184.72        18.84 o                         
   5  -4   1        264.44        381.40         7.29 o                         
   6  -4   1        305.12        289.30         5.63 o                         
   7  -4   1        197.65        204.28         5.87 o                         
   8  -4   1         75.56         58.03         6.02 o                         
   9  -4   1         72.26         82.53         6.68 o                         
  10  -4   1         10.98         11.87         9.09 o                         
  11  -4   1          1.48          2.14         8.78 o                         
  12  -4   1         14.66         10.72        11.04 o                         
  13  -4   1        259.65        286.63        39.20 o                         
  14  -4   1          1.39         14.17        25.33 o                         
 -13  -3   1         11.94         19.63        20.65 o                         
 -12  -3   1         79.88         91.90        14.35 o                         
 -11  -3   1         42.88         37.20        10.67 o                         
 -10  -3   1        296.23        304.23        12.86 o                         
  -9  -3   1        318.52        286.58        17.76 o                         
  -8  -3   1        538.94        518.48        20.57 o                         
  -7  -3   1          0.48          4.10         2.86 o                         
  -6  -3   1         68.09         62.90         4.93 o                         
  -5  -3   1        692.33        794.32        16.23 o                         
  -4  -3   1        158.42        169.04         4.09 o                         
  -3  -3   1        851.14       1024.84        22.03 o                         
  -2  -3   1         20.76         19.32         1.80 o                         
  -1  -3   1       7132.33       6856.71       168.47 o                         
   0  -3   1        536.30        508.66        13.19 o                         
   1  -3   1      10127.14      10277.39       159.55 o                         
   2  -3   1       1163.86       1065.26        15.71 o                         
   3  -3   1      12127.11      12652.73       170.39 o                         
   4  -3   1          8.93         13.00         2.49 o                         
   5  -3   1       1777.29       2134.30        32.75 o                         
   6  -3   1         17.00         17.14         1.09 o                         
   7  -3   1         15.97         24.02         4.19 o                         
   8  -3   1          6.17         -5.13         6.69 o                         
   9  -3   1         74.10         79.77         7.26 o                         
  10  -3   1          9.68         12.44         8.32 o                         
  11  -3   1        256.60        287.71        17.19 o                         
  12  -3   1         40.48         50.82        11.70 o                         
  13  -3   1        210.74        224.90        27.86 o                         
  14  -3   1         60.97         74.34        37.38 o                         
 -14  -2   1         18.37         29.34        24.90 o                         
 -13  -2   1         24.69         15.81        27.78 o                         
 -12  -2   1         11.70         14.23        16.87 o                         
 -11  -2   1          3.44         11.61         9.93 o                         
 -10  -2   1         44.88         50.78         9.01 o                         
  -9  -2   1        303.07        361.60        13.21 o                         
  -8  -2   1        254.46        267.01        14.76 o                         
  -7  -2   1        149.86        149.17         4.68 o                         
  -6  -2   1       2151.65       2051.94        38.79 o                         
  -5  -2   1       1470.31       1646.59        30.59 o                         
  -4  -2   1        674.24        669.85        11.70 o                         
  -3  -2   1        651.34        703.23        14.24 o                         
  -2  -2   1          4.05          4.24         1.69 o                         
  -1  -2   1       1236.17        862.74       556.35 o                         
   1  -2   1        929.62        920.98        93.56 o                         
   2  -2   1        787.93        722.25         9.66 o                         
   3  -2   1      10013.17      10164.62       132.70 o                         
   4  -2   1        798.70        800.68        11.37 o                         
   5  -2   1      12855.52      14912.29       248.22 o                         
   6  -2   1        955.53        899.16        18.61 o                         
   7  -2   1        867.06        957.77        34.39 o                         
   8  -2   1        179.36        150.69        22.32 o                         
   9  -2   1          0.16         -1.44         9.24 o                         
  10  -2   1          2.92          4.74         8.70 o                         
  11  -2   1         55.14         55.88        10.66 o                         
  12  -2   1          1.87          9.61        11.77 o                         
  13  -2   1        581.79        639.52        30.30 o                         
  14  -2   1          0.07          7.91        20.51 o                         
 -14  -1   1          3.06          5.26        23.51 o                         
 -13  -1   1          5.50         10.57        18.29 o                         
 -12  -1   1         73.59         67.38        23.01 o                         
 -11  -1   1          1.90          4.70        14.08 o                         
 -10  -1   1        312.71        297.45        17.18 o                         
  -9  -1   1         63.59         61.93         7.75 o                         
  -8  -1   1        255.98        224.62         7.42 o                         
  -7  -1   1          4.80          3.63         1.37 o                         
  -6  -1   1        104.84        112.38         3.72 o                         
  -5  -1   1        393.60        394.65         6.50 o                         
  -4  -1   1       1092.65       1104.48        17.91 o                         
  -3  -1   1       2336.98       2590.21        41.12 o                         
  -2  -1   1        531.77        498.94        10.92 o                         
   2  -1   1        181.29        193.06         2.78 o                         
   3  -1   1       1509.91       1869.48        30.30 o                         
   4  -1   1         74.24         77.35         4.09 o                         
   5  -1   1       1558.45       1722.03        28.03 o                         
   6  -1   1         37.85         32.46         3.58 o                         
   7  -1   1          0.99         -1.16         5.30 o                         
   8  -1   1        427.56        381.40        21.15 o                         
   9  -1   1        614.14        632.53        27.74 o                         
  10  -1   1        232.48        215.58        14.74 o                         
  11  -1   1         50.11         60.03        19.19 o                         
  12  -1   1          1.95         -7.33        15.07 o                         
  13  -1   1        365.60        410.62        24.36 o                         
 -14   0   1          2.17          1.34        16.31 o                         
 -13   0   1          0.04          0.19        24.00 o                         
 -12   0   1          0.05        -12.03        21.60 o                         
 -11   0   1        161.17        171.28        15.32 o                         
 -10   0   1         70.80         73.39        12.48 o                         
  -9   0   1        933.77        943.65        44.12 o                         
  -8   0   1       1157.74       1106.45        93.75 o                         
  -7   0   1         36.76         45.85         4.12 o                         
  -6   0   1       1387.15       1361.97        21.12 o                         
  -5   0   1        188.91        220.78         3.61 o                         
  -4   0   1        142.50        121.23         2.17 o                         
  -3   0   1       3945.46       3869.68        59.56 o                         
  -2   0   1         88.10         86.32         3.44 o                         
   2   0   1        231.93        210.73         3.11 o                         
   3   0   1       4041.09       4502.61        70.51 o                         
   4   0   1       1365.93       1244.18        78.95 o                         
   5   0   1       1009.93       1141.40        20.40 o                         
   6   0   1       1470.56       1394.22        48.17 o                         
   7   0   1        194.71        182.41         9.03 o                         
   8   0   1          3.45          9.67        10.08 o                         
   9   0   1        347.64        349.07        14.57 o                         
  10   0   1          3.45         -3.06        12.05 o                         
  11   0   1        199.79        221.57        22.03 o                         
  12   0   1         29.71         17.70        15.87 o                         
  13   0   1          3.75          2.44        26.38 o                         
 -14   1   1         24.87         30.68        18.92 o                         
 -13   1   1         92.93        106.68        16.12 o                         
 -12   1   1          3.46          5.25        13.64 o                         
 -11   1   1        106.98        121.57        19.20 o                         
 -10   1   1        102.20        105.17        12.48 o                         
  -9   1   1         46.53         45.29        10.04 o                         
  -8   1   1          7.10          3.39         5.82 o                         
  -7   1   1        999.15       1031.28        26.13 o                         
  -6   1   1        985.26        954.98        16.14 o                         
  -5   1   1         86.11         93.87         2.28 o                         
  -4   1   1        625.30        610.37         9.25 o                         
  -3   1   1        211.11        215.05         3.69 o                         
  -2   1   1       2095.24       1947.95        30.76 o                         
   1   1   1       2446.07       2462.86        55.82 o                         
   2   1   1        229.65        224.95         4.18 o                         
   3   1   1       8219.81       8390.21       138.10 o                         
   4   1   1        187.77        191.03         3.54 o                         
   5   1   1          3.84          7.17         1.47 o                         
   6   1   1       1071.81        999.20        23.89 o                         
   7   1   1        578.92        640.76        23.69 o                         
   8   1   1       2205.45       2320.68       125.76 o                         
   9   1   1       3549.22       3974.04       165.14 o                         
  10   1   1         79.51         71.73         9.80 o                         
  11   1   1         22.57         27.51        10.81 o                         
  12   1   1          0.09         -0.82        16.44 o                         
  13   1   1          8.36         20.86        19.85 o                         
 -14   2   1         46.46         36.71        22.22 o                         
 -13   2   1         17.16         18.01        15.17 o                         
 -12   2   1         45.63         38.91        13.50 o                         
 -11   2   1         13.90         14.06         9.80 o                         
 -10   2   1          1.80         -4.86         7.09 o                         
  -9   2   1        782.63        851.91        19.92 o                         
  -8   2   1        349.98        316.33         6.13 o                         
  -7   2   1       1154.41       1283.73        28.59 o                         
  -6   2   1        300.36        289.16         5.18 o                         
  -5   2   1        566.99        528.44         7.89 o                         
  -4   2   1         47.27         41.86         3.70 o                         
  -3   2   1       1323.63       1495.63        25.10 o                         
  -2   2   1        516.86        468.31         8.06 o                         
  -1   2   1        413.80        413.08         8.49 o                         
   0   2   1       2326.18       2073.34        51.20 o                         
   1   2   1       7394.04       7087.37       163.53 o                         
   2   2   1        437.44        388.77         8.57 o                         
   3   2   1        524.44        448.52        11.34 o                         
   4   2   1        331.22        307.27         7.66 o                         
   5   2   1       1280.60       1303.17        21.23 o                         
   6   2   1         21.39         19.94         2.16 o                         
   7   2   1       1184.60       1230.38        26.31 o                         
   8   2   1         17.56         22.29        10.65 o                         
   9   2   1       1167.88       1221.64        50.21 o                         
  10   2   1        259.40        259.68        17.76 o                         
  11   2   1        269.69        282.00        15.55 o                         
  12   2   1        146.01        131.66        13.70 o                         
  13   2   1        130.55        136.19        32.33 o                         
 -14   3   1         26.11         32.41        18.38 o                         
 -13   3   1        318.52        314.94        36.55 o                         
 -12   3   1          0.55         -7.00        10.90 o                         
 -11   3   1        164.16        188.30        11.40 o                         
 -10   3   1         13.88         16.05         7.63 o                         
  -9   3   1        250.38        245.55         8.84 o                         
  -8   3   1        131.45        117.21         3.60 o                         
  -7   3   1        184.23        241.79         5.02 o                         
  -6   3   1        183.88        164.47         3.10 o                         
  -5   3   1       1680.58       1833.46        30.14 o                         
  -4   3   1          2.49          3.12         1.66 o                         
  -3   3   1       6201.72       6560.63       118.59 o                         
  -2   3   1         18.63         25.18         1.98 o                         
  -1   3   1       2438.89       2261.19        47.46 o                         
   0   3   1        685.99        614.57        17.17 o                         
   1   3   1       4173.12       4278.25        99.11 o                         
   2   3   1          6.31          2.70         2.33 o                         
   3   3   1       1446.90       1665.57        33.63 o                         
   4   3   1        648.75        633.07        10.97 o                         
   5   3   1       2743.83       2888.35        54.45 o                         
   6   3   1       1009.60        965.13        21.40 o                         
   7   3   1          2.42          5.27         2.98 o                         
   8   3   1         81.90         82.34         6.37 o                         
   9   3   1          1.73         -2.85        12.01 o                         
  10   3   1         33.79         32.33        14.64 o                         
  11   3   1        114.93        100.27        16.85 o                         
  12   3   1         13.16          3.30        18.30 o                         
  13   3   1         25.23         31.04        16.24 o                         
 -14   4   1         76.47         60.40        15.25 o                         
 -13   4   1          0.02          0.71        13.85 o                         
 -12   4   1         40.52         30.16        10.68 o                         
 -11   4   1        146.21        160.13         9.27 o                         
 -10   4   1         24.48         17.00         6.99 o                         
  -9   4   1          0.89          0.81         2.53 o                         
  -8   4   1         38.40         39.40         3.10 o                         
  -7   4   1        380.41        388.73        10.37 o                         
  -6   4   1        403.12        421.46         7.82 o                         
  -5   4   1        961.00       1249.88        21.77 o                         
  -4   4   1          6.19          6.35         2.48 o                         
  -3   4   1        183.56        256.55         5.09 o                         
  -2   4   1        145.48        101.45         3.61 o                         
  -1   4   1       1376.62       1320.85        29.98 o                         
   0   4   1         21.18         11.18         3.75 o                         
   1   4   1        520.10        380.54        12.59 o                         
   2   4   1          1.26          6.29         3.87 o                         
   3   4   1         31.08         12.13         3.86 o                         
   4   4   1        246.81        244.86        12.18 o                         
   5   4   1        564.56        539.73        18.68 o                         
   6   4   1         76.09         64.86         3.74 o                         
   7   4   1        789.58        758.90        23.82 o                         
   8   4   1        250.92        233.59        15.28 o                         
   9   4   1        101.56         96.40         7.37 o                         
  10   4   1        245.67        255.92        18.87 o                         
  11   4   1        652.55        580.88        37.73 o                         
  12   4   1        109.18        108.83        20.20 o                         
 -14   5   1         19.28          8.46        23.77 o                         
 -13   5   1          0.98         -0.93        13.57 o                         
 -12   5   1          6.24         11.34         9.50 o                         
 -11   5   1          0.12          0.56         8.16 o                         
 -10   5   1          8.85          8.62         7.90 o                         
  -9   5   1         24.46         31.89         3.63 o                         
  -8   5   1          3.59          5.40         3.71 o                         
  -7   5   1         34.35         82.31         9.15 o                         
  -6   5   1          1.88          2.19         2.68 o                         
  -5   5   1       2704.35       3082.53        53.54 o                         
  -4   5   1       2672.37       2486.31        42.30 o                         
  -3   5   1         66.35         92.10         7.33 o                         
  -2   5   1         98.78        106.29         9.36 o                         
  -1   5   1        368.99        373.89         8.48 o                         
   0   5   1        146.64        140.07        18.02 o                         
   1   5   1         42.53         55.70        12.18 o                         
   2   5   1         11.68         13.08         2.78 o                         
   3   5   1       1282.85       1374.58        33.89 o                         
   4   5   1         93.58         99.53         4.96 o                         
   5   5   1         18.99         12.89         3.88 o                         
   6   5   1         50.55         44.01         3.96 o                         
   7   5   1          5.10          3.03         5.04 o                         
   8   5   1        155.37        152.44        22.69 o                         
   9   5   1         40.43         29.69        14.35 o                         
  10   5   1         34.03         26.44        15.95 o                         
  11   5   1        570.91        592.56        42.45 o                         
  12   5   1          1.68          2.42        19.93 o                         
 -14   6   1          5.48         -1.25        23.44 o                         
 -13   6   1         80.75        105.68        15.03 o                         
 -12   6   1         52.36         67.69        16.28 o                         
 -11   6   1          9.24         10.89        11.88 o                         
 -10   6   1          6.24         11.59         8.45 o                         
  -9   6   1        121.66        135.56         6.40 o                         
  -8   6   1         14.42         19.34         3.98 o                         
  -7   6   1        310.00        251.41         7.76 o                         
  -6   6   1         19.48         14.06         3.03 o                         
  -5   6   1        331.61        289.33         5.28 o                         
  -4   6   1        305.51        259.97         5.71 o                         
  -3   6   1        317.13        372.64        10.47 o                         
  -2   6   1        743.02        721.13        25.06 o                         
  -1   6   1        338.06        317.62         7.62 o                         
   0   6   1        171.81        147.63         6.22 o                         
   1   6   1        751.52        695.22        46.09 o                         
   2   6   1        213.70        198.28         7.40 o                         
   3   6   1       2968.90       3138.43       121.23 o                         
   4   6   1        125.66        144.30        11.62 o                         
   5   6   1          4.76          0.40         4.05 o                         
   6   6   1         49.97         50.84         6.21 o                         
   7   6   1         16.59         17.84         5.34 o                         
   8   6   1         45.60         54.01         6.67 o                         
   9   6   1          3.19          1.40        20.94 o                         
  10   6   1        177.42        185.87        19.34 o                         
  11   6   1         41.86         49.43        19.28 o                         
  12   6   1          1.70         -0.41        22.66 o                         
 -13   7   1         56.47         82.36        21.68 o                         
 -12   7   1         41.45         26.91        11.59 o                         
 -11   7   1          2.46          8.73        12.23 o                         
 -10   7   1        123.06        120.91        10.71 o                         
  -9   7   1        163.06        151.76        14.23 o                         
  -8   7   1          5.12          2.81         4.36 o                         
  -7   7   1        357.57        356.97        17.72 o                         
  -6   7   1        411.99        427.46        14.48 o                         
  -5   7   1        214.91        246.36         6.12 o                         
  -4   7   1        335.14        336.63        15.88 o                         
  -3   7   1        307.76        253.14         8.73 o                         
  -2   7   1        267.89        219.16         6.65 o                         
  -1   7   1        432.27        438.76        14.74 o                         
   0   7   1        628.89        560.11        36.06 o                         
   1   7   1         32.97         38.71         5.14 o                         
   2   7   1        703.51        685.57        41.02 o                         
   3   7   1         11.71         24.88         5.97 o                         
   4   7   1          2.24          1.30         5.43 o                         
   5   7   1        167.01        166.94        16.26 o                         
   6   7   1         11.92          6.93         5.19 o                         
   7   7   1        202.98        194.38        64.76 o                         
   8   7   1         15.45         20.34         9.53 o                         
   9   7   1          0.16         -0.19        22.29 o                         
  10   7   1          5.47         11.64        17.84 o                         
  11   7   1         10.24         17.02        20.22 o                         
 -13   8   1         17.51         10.26        31.82 o                         
 -12   8   1         15.14         11.93        12.94 o                         
 -11   8   1         66.90         68.29        10.67 o                         
 -10   8   1          8.60          3.27        10.82 o                         
  -9   8   1        787.46        809.34        44.40 o                         
  -8   8   1          4.04          5.44         5.54 o                         
  -7   8   1         85.53         87.57         9.22 o                         
  -6   8   1         69.17         66.52         6.18 o                         
  -5   8   1        120.48         97.96         4.87 o                         
  -4   8   1        249.31        222.08         5.98 o                         
  -3   8   1        294.54        279.80        16.60 o                         
  -2   8   1         46.41         37.24         4.76 o                         
  -1   8   1         18.08         39.29         6.10 o                         
   0   8   1        282.84        262.60        19.98 o                         
   1   8   1        261.21        282.05        22.33 o                         
   2   8   1         17.81         18.14         4.73 o                         
   3   8   1         97.64         95.57        12.92 o                         
   4   8   1          7.03          5.84         5.47 o                         
   5   8   1         10.36          7.56         6.37 o                         
   6   8   1         15.78         10.71         7.52 o                         
   7   8   1         49.84         38.35         8.64 o                         
   8   8   1          0.20         -0.35         8.19 o                         
   9   8   1         78.66        117.76        25.44 o                         
  10   8   1         14.84         16.81        19.59 o                         
 -13   9   1          1.24         -7.16        22.91 o                         
 -12   9   1         69.07         67.71        21.66 o                         
 -11   9   1          0.21          2.40        10.76 o                         
 -10   9   1          1.03          2.55         6.53 o                         
  -9   9   1        212.62        179.44         8.62 o                         
  -8   9   1          3.71         -0.61         6.87 o                         
  -7   9   1        301.55        345.25        27.62 o                         
  -6   9   1         11.19          8.45         6.13 o                         
  -5   9   1        136.71        134.58         6.65 o                         
  -4   9   1         92.67         90.32         7.08 o                         
  -3   9   1          0.05         -9.12         9.12 o                         
  -2   9   1        221.37        224.35        12.99 o                         
  -1   9   1       1614.34       1747.87        94.00 o                         
   0   9   1          8.50          7.94         3.80 o                         
   1   9   1        176.42        186.70        12.97 o                         
   2   9   1        292.89        279.50        14.69 o                         
   3   9   1        336.79        406.53        32.24 o                         
   4   9   1         46.13         54.09         7.03 o                         
   5   9   1         37.96         52.31        11.07 o                         
   6   9   1          1.23         -2.89        15.05 o                         
   7   9   1        136.38        101.53         9.68 o                         
   8   9   1         52.84         35.85        10.49 o                         
   9   9   1         49.58         36.42        19.61 o                         
  10   9   1          4.38          2.20        21.17 o                         
 -12  10   1          0.49         12.87        22.17 o                         
 -11  10   1         20.43         18.37        20.04 o                         
 -10  10   1         23.05         18.20         8.56 o                         
  -9  10   1        112.72         90.87        10.21 o                         
  -8  10   1          0.48         -0.74         6.68 o                         
  -7  10   1         15.47         10.80         6.75 o                         
  -6  10   1         35.64         40.46         7.59 o                         
  -5  10   1        159.13        151.93        19.31 o                         
  -4  10   1         16.56         12.32         6.01 o                         
  -3  10   1        406.83        426.71        15.37 o                         
  -2  10   1        281.85        199.57        17.63 o                         
  -1  10   1        365.61        424.93        15.49 o                         
   0  10   1         85.06         73.51         4.54 o                         
   1  10   1        113.57        118.52         6.60 o                         
   2  10   1          2.69          2.12         4.94 o                         
   3  10   1        126.30        127.67        10.73 o                         
   4  10   1         99.02        107.27        17.55 o                         
   5  10   1        213.35        216.26        15.19 o                         
   6  10   1        274.46        297.20        19.01 o                         
   7  10   1        419.49        464.61        24.18 o                         
   8  10   1         21.53         24.17        13.51 o                         
   9  10   1          4.61          3.20        20.80 o                         
 -12  11   1         33.43         51.69        23.51 o                         
 -11  11   1          3.30         -3.39        29.64 o                         
 -10  11   1          4.76          9.16        10.86 o                         
  -9  11   1        152.58        155.27        12.94 o                         
  -8  11   1          5.33          8.29         9.57 o                         
  -7  11   1        454.33        499.99        31.26 o                         
  -6  11   1         67.94         63.39        12.99 o                         
  -5  11   1        268.77        241.58        18.08 o                         
  -4  11   1         60.81         55.29         8.00 o                         
  -3  11   1         11.26         17.34         4.59 o                         
  -2  11   1        207.77        203.61         9.65 o                         
  -1  11   1        493.61        515.76        23.71 o                         
   0  11   1        258.29        253.99        16.18 o                         
   1  11   1        164.45        169.68        14.56 o                         
   2  11   1        434.12        471.17        22.56 o                         
   3  11   1          1.86         13.38        18.66 o                         
   4  11   1        185.25        172.76        15.70 o                         
   5  11   1         28.61         21.25        13.90 o                         
   6  11   1         34.16         48.92        20.76 o                         
   7  11   1          5.42          9.30        11.76 o                         
   8  11   1         48.91         94.05        30.57 o                         
 -11  12   1          0.21          2.13        21.43 o                         
 -10  12   1          0.76          4.45        20.14 o                         
  -9  12   1          0.72          1.93        11.13 o                         
  -8  12   1          0.42        -10.10        13.80 o                         
  -7  12   1        721.41        681.93        40.46 o                         
  -6  12   1        104.80        101.93        14.27 o                         
  -5  12   1         79.40         98.71        19.50 o                         
  -4  12   1          8.08          0.82        19.65 o                         
  -3  12   1        308.08        275.91        22.68 o                         
  -2  12   1         74.95         75.67        14.53 o                         
  -1  12   1        192.61        165.88        16.14 o                         
   0  12   1          8.06         -7.86        19.75 o                         
   1  12   1        214.80        223.73        22.40 o                         
   2  12   1        151.32        157.42        16.36 o                         
   3  12   1        156.27        155.35        16.40 o                         
   4  12   1        164.33        176.00        17.27 o                         
   5  12   1         47.90         66.70        16.92 o                         
   6  12   1          3.94          1.64        16.01 o                         
   7  12   1          0.23          2.40        16.00 o                         
   8  12   1          1.03          8.87        23.36 o                         
 -11  13   1          3.26         -3.20        23.61 o                         
 -10  13   1         38.64         63.50        31.23 o                         
  -9  13   1          3.51          3.59        12.89 o                         
  -8  13   1        232.49        214.82        19.15 o                         
  -7  13   1        697.52        709.09        42.66 o                         
  -6  13   1          7.96          3.47        15.27 o                         
  -5  13   1         11.71         -0.60        14.60 o                         
  -4  13   1         67.78         79.10        16.40 o                         
  -3  13   1         97.10        113.84        16.96 o                         
  -2  13   1         48.55         36.65        15.91 o                         
  -1  13   1        265.19        269.35        19.56 o                         
   0  13   1        163.35        192.98        18.11 o                         
   1  13   1        324.80        334.96        20.98 o                         
   2  13   1        249.70        281.21        25.60 o                         
   3  13   1        173.37        168.26        18.39 o                         
   4  13   1         36.09         48.80        18.23 o                         
   5  13   1         25.77         18.93        17.70 o                         
   6  13   1         51.72         47.90        19.65 o                         
   7  13   1        100.57        112.52        20.82 o                         
 -10  14   1         19.73         20.86        23.63 o                         
  -9  14   1          7.64         -0.82        18.80 o                         
  -8  14   1          4.60         -2.26        26.26 o                         
  -7  14   1        263.34        298.74        22.30 o                         
  -6  14   1        290.41        301.78        27.30 o                         
  -5  14   1         78.12         80.85        17.84 o                         
  -4  14   1          3.58         -7.08        24.45 o                         
  -3  14   1         39.08         44.14        17.74 o                         
  -2  14   1          4.88         24.14        17.49 o                         
  -1  14   1          1.86          8.23        17.26 o                         
   0  14   1         38.51         48.72        18.05 o                         
   1  14   1        903.93        933.66        59.76 o                         
   2  14   1         20.71          9.03        26.09 o                         
   3  14   1          2.33         -9.46        19.11 o                         
   4  14   1        241.34        229.60        30.73 o                         
   5  14   1         46.40         54.40        30.65 o                         
  -9  15   1          0.31          1.85        21.02 o                         
  -8  15   1          4.08        -13.73        29.50 o                         
  -7  15   1         64.62         67.09        21.41 o                         
  -6  15   1         71.82         45.70        20.92 o                         
  -5  15   1          7.49         12.15        20.45 o                         
  -4  15   1          4.82         -0.80        20.37 o                         
  -3  15   1          1.43          7.84        27.76 o                         
  -2  15   1         12.46         10.04        19.07 o                         
  -1  15   1        116.00        104.54        20.24 o                         
   0  15   1          1.92          0.41        19.20 o                         
   1  15   1         87.66         97.78        21.21 o                         
   2  15   1         91.43         76.66        21.62 o                         
   3  15   1          6.88         14.45        21.86 o                         
   4  15   1         22.51         25.78        32.01 o                         
  -7  16   1          1.80         -8.34        32.60 o                         
  -6  16   1          2.92          4.87        32.66 o                         
  -5  16   1          6.31         -4.64        32.76 o                         
  -4  16   1          0.05          6.45        22.77 o                         
  -3  16   1         30.65         35.15        23.10 o                         
  -2  16   1          1.07          8.21        22.42 o                         
  -1  16   1          4.44          8.38        22.38 o                         
   0  16   1         22.62         29.52        22.75 o                         
   1  16   1         29.79         25.72        22.93 o                         
   2  16   1        156.93        156.84        25.56 o                         
  -5  17   1         40.20         43.81        26.05 o                         
  -4  17   1         22.40         28.97        36.01 o                         
  -3  17   1        145.14        146.33        27.88 o                         
   1 -18   2         14.37          5.63        24.31 o                         
   2 -18   2         43.92         14.90        33.81 o                         
   3 -18   2          9.08          4.23        23.81 o                         
   4 -18   2          5.09         -1.21        23.26 o                         
   5 -18   2         51.47         26.17        33.46 o                         
  -3 -17   2          3.25          0.60        23.28 o                         
  -2 -17   2          2.63         10.49        23.01 o                         
  -1 -17   2          1.04          1.81        21.56 o                         
   0 -17   2         57.95         58.41        21.95 o                         
   1 -17   2          1.85         -1.81        21.15 o                         
   2 -17   2         92.39         72.63        30.45 o                         
   3 -17   2         61.54         84.07        22.03 o                         
   4 -17   2          3.28          2.83        20.67 o                         
   5 -17   2         21.83         13.00        20.71 o                         
   6 -17   2          0.62          1.42        20.57 o                         
   7 -17   2          1.78         -0.19        22.50 o                         
  -5 -16   2         12.71         22.75        23.16 o                         
  -4 -16   2         44.11         42.41        22.23 o                         
  -3 -16   2          2.83         11.97        30.05 o                         
  -2 -16   2         25.05         15.19        20.04 o                         
  -1 -16   2         62.98         49.31        19.81 o                         
   0 -16   2         75.03         77.15        19.79 o                         
   1 -16   2         35.56         34.74        19.40 o                         
   2 -16   2         90.63         97.66        27.49 o                         
   3 -16   2          3.59          0.41        18.83 o                         
   4 -16   2         18.78         28.19        19.07 o                         
   5 -16   2         27.92         28.47        18.91 o                         
   6 -16   2          0.13          4.70        18.76 o                         
   7 -16   2         82.13         64.69        28.06 o                         
   8 -16   2         52.26         43.62        20.78 o                         
  -6 -15   2        106.95        130.14        31.66 o                         
  -5 -15   2         11.17          1.23        28.78 o                         
  -4 -15   2         75.29         70.76        20.04 o                         
  -3 -15   2         96.46         87.99        19.56 o                         
  -2 -15   2         16.10         29.25        18.07 o                         
  -1 -15   2          4.31         13.59        17.84 o                         
   0 -15   2         33.54         15.38        17.41 o                         
   1 -15   2        101.04         99.83        18.23 o                         
   2 -15   2        367.87        391.87        29.01 o                         
   3 -15   2          7.55         14.19        17.24 o                         
   4 -15   2        209.52        195.07        19.52 o                         
   5 -15   2          7.57         -2.65        16.90 o                         
   6 -15   2          2.92          1.83        16.94 o                         
   7 -15   2         11.15          6.77        17.00 o                         
   8 -15   2         26.17          4.95        25.33 o                         
   9 -15   2         11.61          7.76        32.29 o                         
  -7 -14   2         23.15         37.82        20.69 o                         
  -6 -14   2        104.42        112.46        28.23 o                         
  -5 -14   2        140.16        167.85        27.24 o                         
  -4 -14   2         21.94         32.83        17.02 o                         
  -3 -14   2        651.29        655.63        41.37 o                         
  -2 -14   2          3.17         12.42        15.89 o                         
  -1 -14   2          4.84         16.26        15.85 o                         
   0 -14   2         66.88         54.22        16.05 o                         
   1 -14   2          6.33         14.21        15.42 o                         
   2 -14   2         36.86         40.81        21.93 o                         
   3 -14   2         77.64         79.26        16.07 o                         
   4 -14   2         22.78         25.44        15.27 o                         
   5 -14   2          0.14        -10.39        15.09 o                         
   6 -14   2         24.10         17.37        21.47 o                         
   7 -14   2        232.16        209.65        17.86 o                         
   8 -14   2          2.69         -5.58        15.68 o                         
   9 -14   2         18.60         22.60        21.56 o                         
  10 -14   2         40.08         28.33        22.66 o                         
  -8 -13   2         54.40         47.62        13.85 o                         
  -7 -13   2         39.24         41.69        25.78 o                         
  -6 -13   2         50.77         54.92        17.27 o                         
  -5 -13   2        103.14         90.39        16.55 o                         
  -4 -13   2         54.93         88.67        22.23 o                         
  -3 -13   2         10.70          6.55        14.35 o                         
  -2 -13   2       1329.48       1402.53        63.95 o                         
  -1 -13   2        547.01        571.13        33.50 o                         
   0 -13   2         50.34         78.38        19.95 o                         
   1 -13   2         61.13         45.57        14.04 o                         
   2 -13   2         14.96         18.31        13.63 o                         
   3 -13   2          7.72          0.19        15.87 o                         
   4 -13   2         16.71         10.80        13.45 o                         
   5 -13   2         26.04         21.02        13.47 o                         
   6 -13   2        219.21        215.44        16.38 o                         
   7 -13   2         17.76         24.02        13.55 o                         
   8 -13   2         73.13         98.98        16.09 o                         
   9 -13   2        113.12        118.66        20.90 o                         
  10 -13   2         39.06         39.77        21.99 o                         
  -9 -12   2          9.78          2.98        19.52 o                         
  -8 -12   2        185.71        194.52        14.13 o                         
  -7 -12   2        123.32        145.51        23.32 o                         
  -6 -12   2        228.72        230.73        17.76 o                         
  -5 -12   2        452.91        465.38        24.98 o                         
  -4 -12   2        148.19        135.15        15.07 o                         
  -3 -12   2         20.92         17.47        12.73 o                         
  -2 -12   2       2107.89       2177.57       120.90 o                         
  -1 -12   2          5.07         13.49        12.26 o                         
   0 -12   2         47.33         43.05        12.85 o                         
   1 -12   2         50.31         49.13        12.44 o                         
   2 -12   2          4.23        -12.03        12.03 o                         
   3 -12   2          9.85          9.22         7.13 o                         
   4 -12   2          3.08          5.51         6.67 o                         
   5 -12   2        286.56        281.11         9.93 o                         
   6 -12   2       1299.38       1389.57        67.71 o                         
   7 -12   2         25.78         19.95        16.44 o                         
   8 -12   2        103.58         79.52        10.34 o                         
   9 -12   2          8.55          7.39        10.76 o                         
  10 -12   2          2.54         12.32        20.06 o                         
  11 -12   2         23.29         22.60        22.60 o                         
 -10 -11   2        471.95        493.63        35.04 o                         
  -9 -11   2          0.08         -4.01        12.74 o                         
  -8 -11   2        149.16        119.68        11.51 o                         
  -7 -11   2          6.83          0.43        13.26 o                         
  -6 -11   2        175.05        199.28        15.91 o                         
  -5 -11   2         60.89         62.59        12.48 o                         
  -4 -11   2        626.56        654.78        34.65 o                         
  -3 -11   2        497.76        529.08        25.42 o                         
  -2 -11   2        617.92        634.38        28.62 o                         
  -1 -11   2        266.94        245.45        14.78 o                         
   0 -11   2         21.31         -3.88        10.43 o                         
   1 -11   2         95.47         78.84         9.43 o                         
   2 -11   2        341.92        396.71        14.59 o                         
   3 -11   2        487.95        473.30        23.35 o                         
   4 -11   2        194.74        183.48        12.86 o                         
   5 -11   2        178.22        179.36         6.61 o                         
   6 -11   2       2826.07       2795.38       140.87 o                         
   7 -11   2        351.44        370.37        17.12 o                         
   8 -11   2         18.34         23.40         5.82 o                         
   9 -11   2        112.06        122.57        10.59 o                         
  10 -11   2         59.23         49.44        19.61 o                         
  11 -11   2         49.91         51.14        30.06 o                         
  12 -11   2          3.57         10.02        23.59 o                         
 -11 -10   2         22.17         16.75        21.74 o                         
 -10 -10   2          0.01         -4.19        17.96 o                         
  -9 -10   2         21.46         25.52         9.82 o                         
  -8 -10   2          4.19          4.52         9.08 o                         
  -7 -10   2          8.42         11.39        11.82 o                         
  -6 -10   2        363.70        364.23        19.13 o                         
  -5 -10   2         29.24         29.60        15.01 o                         
  -4 -10   2         78.58         72.18        11.00 o                         
  -3 -10   2         19.30          7.64         9.90 o                         
  -2 -10   2          9.99         17.70        10.08 o                         
  -1 -10   2         68.06         48.67        13.77 o                         
   0 -10   2        143.58        191.87        12.32 o                         
   1 -10   2         53.23         39.38         5.59 o                         
   2 -10   2         20.71         28.14         6.62 o                         
   3 -10   2        145.20        136.99         6.60 o                         
   4 -10   2        331.40        340.86        10.54 o                         
   5 -10   2        934.46        902.21        26.11 o                         
   6 -10   2         11.67          5.11         5.15 o                         
   7 -10   2        155.09        150.62         9.61 o                         
   8 -10   2         67.25         56.07         5.65 o                         
   9 -10   2          9.67         16.80         7.81 o                         
  10 -10   2          6.93          2.71        18.11 o                         
  11 -10   2         76.86         81.01        29.36 o                         
  12 -10   2        151.82        119.09        24.16 o                         
 -11  -9   2          6.43         14.00        19.81 o                         
 -10  -9   2        232.36        220.44        25.64 o                         
  -9  -9   2         60.64         53.73         8.96 o                         
  -8  -9   2        270.72        241.79        11.47 o                         
  -7  -9   2          4.93          6.70         7.43 o                         
  -6  -9   2          0.07         10.08        13.22 o                         
  -5  -9   2         91.91         91.68        10.45 o                         
  -4  -9   2         71.22         72.12         9.77 o                         
  -3  -9   2        282.02        257.93        21.95 o                         
  -2  -9   2          0.32          1.85         8.66 o                         
  -1  -9   2        372.25        349.03        44.79 o                         
   0  -9   2       5848.76       6529.18       493.09 o                         
   1  -9   2         24.13         17.51         4.28 o                         
   2  -9   2         86.59         70.39         6.14 o                         
   3  -9   2         63.25         65.83         3.18 o                         
   4  -9   2          8.49         14.52         4.34 o                         
   5  -9   2          2.52          1.31         3.23 o                         
   6  -9   2          0.99          3.09         3.33 o                         
   7  -9   2          9.73          9.97         3.68 o                         
   8  -9   2       1046.21       1067.14        51.13 o                         
   9  -9   2         10.68         13.09         6.57 o                         
  10  -9   2         22.48          9.55        17.24 o                         
  11  -9   2         33.83         28.25        19.32 o                         
  12  -9   2         56.84         39.85        22.21 o                         
 -12  -8   2         16.62         12.24        20.88 o                         
 -11  -8   2         96.08         83.55        17.68 o                         
 -10  -8   2         87.16         84.93        22.09 o                         
  -9  -8   2        157.53        153.77        10.16 o                         
  -8  -8   2        787.63        687.37        33.35 o                         
  -7  -8   2         72.68         57.88         5.69 o                         
  -6  -8   2        159.59        104.70         8.77 o                         
  -5  -8   2        109.90         86.83        11.15 o                         
  -4  -8   2         64.52         55.28         8.21 o                         
  -3  -8   2          1.11         -5.49         6.50 o                         
  -2  -8   2         93.24        112.84         7.43 o                         
  -1  -8   2        136.91         90.76         7.13 o                         
   0  -8   2       2872.91       3230.16       104.97 o                         
   1  -8   2        770.42        706.35        33.40 o                         
   2  -8   2       2387.10       2458.61        64.68 o                         
   3  -8   2       1185.55       1134.03        22.60 o                         
   4  -8   2        462.64        429.40        12.70 o                         
   5  -8   2        198.08        193.98         5.89 o                         
   6  -8   2          1.63          7.96         2.89 o                         
   7  -8   2          8.38          7.55         3.81 o                         
   8  -8   2        689.90        585.40        33.86 o                         
   9  -8   2         40.69         37.05         7.11 o                         
  10  -8   2         14.90         30.13         8.40 o                         
  11  -8   2         92.14         94.50        19.48 o                         
  12  -8   2         20.38          3.94        29.81 o                         
 -12  -7   2         97.81        112.33        15.52 o                         
 -11  -7   2          5.38         -4.04        15.73 o                         
 -10  -7   2          1.89         -0.41        14.12 o                         
  -9  -7   2         36.91         46.07         8.27 o                         
  -8  -7   2        288.40        207.37        22.74 o                         
  -7  -7   2          6.51         12.22         5.75 o                         
  -6  -7   2          0.91          1.91         5.46 o                         
  -5  -7   2         33.45         27.98         5.15 o                         
  -4  -7   2        329.78        292.58         8.44 o                         
  -3  -7   2        337.89        318.81        11.74 o                         
  -2  -7   2        663.04        712.23        26.76 o                         
  -1  -7   2         33.58         33.35         5.25 o                         
   0  -7   2        499.00        686.96        24.51 o                         
   1  -7   2          8.70         21.37         7.53 o                         
   2  -7   2          1.19         10.25         2.32 o                         
   3  -7   2        480.58        414.94         7.88 o                         
   4  -7   2          1.74         -2.38         2.38 o                         
   5  -7   2        618.73        585.60        10.60 o                         
   6  -7   2        529.76        540.43        13.68 o                         
   7  -7   2          6.82          6.02         3.68 o                         
   8  -7   2        209.99        163.06         7.88 o                         
   9  -7   2         38.35         32.68         8.71 o                         
  10  -7   2        129.12        114.59         9.06 o                         
  11  -7   2          2.81          7.28         9.48 o                         
  12  -7   2         29.26          9.50        20.65 o                         
  13  -7   2         16.37         -0.21        22.87 o                         
 -13  -6   2         46.93         42.63        16.33 o                         
 -12  -6   2         31.24         63.15        18.85 o                         
 -11  -6   2         55.64         56.09        21.47 o                         
 -10  -6   2         39.36         40.11        13.16 o                         
  -9  -6   2         13.51         13.19         6.82 o                         
  -8  -6   2          5.09         15.40         5.41 o                         
  -7  -6   2          5.90          3.41         3.71 o                         
  -6  -6   2        109.16        107.93         4.92 o                         
  -5  -6   2          0.32         -0.56         3.96 o                         
  -4  -6   2        441.90        503.80        12.12 o                         
  -3  -6   2         39.82         42.69         2.99 o                         
  -2  -6   2          8.06         15.53         3.65 o                         
  -1  -6   2        294.31        261.34         8.22 o                         
   0  -6   2          1.56          8.88         4.09 o                         
   1  -6   2        537.93        487.87        20.10 o                         
   2  -6   2       1760.53       1837.07        37.17 o                         
   3  -6   2        244.66        245.13         6.68 o                         
   4  -6   2        155.86        159.58         5.12 o                         
   5  -6   2         22.41         27.22         2.58 o                         
   6  -6   2         13.38         19.69         5.73 o                         
   7  -6   2         12.84         11.80         3.31 o                         
   8  -6   2         90.20         77.00         4.13 o                         
   9  -6   2         65.83         58.74         7.52 o                         
  10  -6   2          2.45          8.23         7.04 o                         
  11  -6   2         70.60         71.50         8.98 o                         
  12  -6   2          9.18         25.45        16.38 o                         
  13  -6   2         62.40         61.72        16.54 o                         
 -13  -5   2         41.99         44.63        17.82 o                         
 -12  -5   2          5.97         10.89        13.63 o                         
 -11  -5   2         23.35         15.67        13.38 o                         
 -10  -5   2          7.62         -0.49         5.46 o                         
  -9  -5   2        139.39        132.51        17.88 o                         
  -8  -5   2          0.10          2.20         3.85 o                         
  -7  -5   2        117.38        122.34         6.07 o                         
  -6  -5   2        864.84        823.51        20.26 o                         
  -5  -5   2         91.16         93.53         5.31 o                         
  -4  -5   2         66.92         98.38         4.40 o                         
  -3  -5   2        400.97        403.95         9.05 o                         
  -2  -5   2         24.76         21.27         2.64 o                         
  -1  -5   2        267.65        264.57         8.12 o                         
   0  -5   2        191.23        212.83         5.84 o                         
   1  -5   2          2.43          2.69         1.73 o                         
   2  -5   2       2255.47       2278.34        36.99 o                         
   3  -5   2       1129.19       1079.42        14.82 o                         
   4  -5   2          0.01         -1.56         1.57 o                         
   5  -5   2        659.00        664.84        11.05 o                         
   6  -5   2       1907.18       1882.40        32.95 o                         
   7  -5   2         99.75        103.11         3.08 o                         
   8  -5   2         21.05         24.39         6.50 o                         
   9  -5   2         19.16         19.25         6.10 o                         
  10  -5   2         99.18         95.96         8.89 o                         
  11  -5   2         22.03         16.53         8.81 o                         
  12  -5   2         50.65         82.55        12.58 o                         
  13  -5   2         19.03         14.15        22.85 o                         
 -13  -4   2         15.15          8.50        21.64 o                         
 -12  -4   2        403.29        419.91        23.56 o                         
 -11  -4   2        123.04        131.38        11.63 o                         
 -10  -4   2        113.01        110.31         5.73 o                         
  -9  -4   2         29.09         22.66         3.21 o                         
  -8  -4   2         70.60         62.40         8.49 o                         
  -7  -4   2          0.41         -3.02         3.06 o                         
  -6  -4   2          7.56          0.37         2.64 o                         
  -5  -4   2         28.86         27.36         2.63 o                         
  -4  -4   2       5225.79       5506.97       128.55 o                         
  -3  -4   2         52.01         48.95         2.69 o                         
  -2  -4   2       1645.92       1643.22        45.10 o                         
  -1  -4   2        415.25        395.94        19.20 o                         
   0  -4   2          0.89          1.85         5.58 o                         
   1  -4   2       1662.30       1607.67        30.49 o                         
   2  -4   2         14.03         13.74         1.06 o                         
   3  -4   2         14.69         11.92         1.33 o                         
   4  -4   2       6398.32       7216.20       103.47 o                         
   5  -4   2        109.26         98.86         2.45 o                         
   6  -4   2       1139.23       1294.93        26.16 o                         
   7  -4   2        192.94        190.48         6.91 o                         
   8  -4   2         90.44         90.51         6.39 o                         
   9  -4   2         97.21         95.18         7.39 o                         
  10  -4   2        228.01        243.49         9.61 o                         
  11  -4   2          4.68          8.47         9.69 o                         
  12  -4   2         93.22        118.09        17.61 o                         
  13  -4   2         11.94         17.45        22.93 o                         
 -14  -3   2          0.29        -12.95        35.39 o                         
 -13  -3   2          5.88         17.43        20.06 o                         
 -12  -3   2        585.81        609.68        34.61 o                         
 -11  -3   2        128.46        124.54        12.12 o                         
 -10  -3   2         30.87         25.12         2.42 o                         
  -9  -3   2        334.28        340.10        17.84 o                         
  -8  -3   2       1041.43       1044.40        33.28 o                         
  -7  -3   2        487.92        431.63        20.37 o                         
  -6  -3   2          0.10          4.78         2.32 o                         
  -5  -3   2         94.63         81.77         4.32 o                         
  -4  -3   2        187.50        217.48         6.78 o                         
  -3  -3   2         60.76         54.86         2.98 o                         
  -2  -3   2        701.98        623.29        17.72 o                         
  -1  -3   2          0.01          3.23         4.11 o                         
   0  -3   2       1376.56       1321.96        33.48 o                         
   1  -3   2       1259.93       1191.19        28.93 o                         
   2  -3   2        510.67        467.15         7.01 o                         
   3  -3   2       1917.56       1841.04        26.61 o                         
   4  -3   2        134.29        182.15         4.50 o                         
   5  -3   2        893.19        857.22        11.36 o                         
   6  -3   2        875.64        975.03        19.56 o                         
   7  -3   2         70.82         68.43         5.69 o                         
   8  -3   2         44.20         55.52         6.39 o                         
   9  -3   2         59.91         55.01         7.89 o                         
  10  -3   2          3.96          4.87         9.38 o                         
  11  -3   2         16.53         10.49         9.99 o                         
  12  -3   2         71.53         71.73        12.27 o                         
  13  -3   2          0.00          1.04        15.93 o                         
 -14  -2   2         32.02         53.91        23.30 o                         
 -13  -2   2         13.64         19.69        26.40 o                         
 -12  -2   2         10.73         16.07        16.67 o                         
 -11  -2   2         34.50         24.64        14.66 o                         
 -10  -2   2          7.25         10.33         9.62 o                         
  -9  -2   2         17.19         14.53         1.98 o                         
  -8  -2   2        314.87        372.63         8.50 o                         
  -7  -2   2        150.12        151.97         4.08 o                         
  -6  -2   2       5041.02       5482.63       102.91 o                         
  -5  -2   2        747.80        698.70        13.03 o                         
  -4  -2   2         64.79         58.58         2.93 o                         
  -3  -2   2         46.79         49.09         2.23 o                         
  -2  -2   2          0.31          7.41         2.43 o                         
  -1  -2   2          1.62          3.44         7.61 o                         
   1  -2   2          0.13         11.64         3.16 o                         
   2  -2   2       1938.97       1960.33        27.45 o                         
   3  -2   2       1482.99       1552.64        23.10 o                         
   4  -2   2        294.15        377.75         5.98 o                         
   5  -2   2        797.03        786.48        14.19 o                         
   6  -2   2        957.20       1084.32        25.58 o                         
   7  -2   2        934.65        926.91        22.45 o                         
   8  -2   2        179.15        203.47        13.98 o                         
   9  -2   2         55.40         58.24        10.26 o                         
  10  -2   2        421.46        454.21        23.38 o                         
  11  -2   2        102.03         87.08        12.98 o                         
  12  -2   2          0.47         -1.64        11.98 o                         
  13  -2   2          2.00         -0.82        14.91 o                         
 -14  -1   2         15.49         12.38        21.91 o                         
 -13  -1   2          0.14         -3.26        35.99 o                         
 -12  -1   2        182.32        209.58        18.76 o                         
 -11  -1   2         42.42         42.43        14.27 o                         
 -10  -1   2        915.79        914.61        41.98 o                         
  -9  -1   2        210.65        188.46        13.30 o                         
  -8  -1   2        993.81       1025.75        31.04 o                         
  -7  -1   2        491.90        421.25         7.59 o                         
  -6  -1   2         74.46         88.20         2.46 o                         
  -5  -1   2         34.69         40.80         1.98 o                         
  -4  -1   2        440.48        526.43         8.61 o                         
  -3  -1   2        529.68        484.87         8.06 o                         
  -2  -1   2       3661.44       3786.08        57.43 o                         
   1  -1   2        818.20        770.41        11.79 o                         
   2  -1   2      19055.50      20111.63       293.51 o                         
   3  -1   2       1328.56       1275.94        39.63 o                         
   4  -1   2       4885.22       5496.11        94.93 o                         
   5  -1   2        155.66        133.49         3.85 o                         
   6  -1   2        124.21        117.27         5.24 o                         
   7  -1   2        199.12        184.02         8.63 o                         
   8  -1   2       1628.09       1768.71        67.83 o                         
   9  -1   2        401.02        370.31        17.24 o                         
  10  -1   2        137.50        100.53        17.37 o                         
  11  -1   2         93.58         79.33        14.49 o                         
  12  -1   2         70.65         70.81        16.09 o                         
  13  -1   2         61.57         62.61        15.78 o                         
 -14   0   2         11.19         28.93        17.96 o                         
 -13   0   2         24.86         14.45        17.10 o                         
 -12   0   2         36.40         36.48        15.50 o                         
 -11   0   2         39.33         41.84        13.47 o                         
 -10   0   2       2514.19       2732.13       139.31 o                         
  -9   0   2          2.54         -9.83        14.12 o                         
  -8   0   2         64.04         58.46         2.17 o                         
  -7   0   2        388.63        360.24         9.01 o                         
  -6   0   2       1102.86       1206.48        20.01 o                         
  -5   0   2        283.44        255.07         4.43 o                         
  -4   0   2        390.33        442.09         7.29 o                         
  -3   0   2         22.43         18.07         1.91 o                         
  -2   0   2      12693.43      11815.28       221.09 o                         
   1   0   2         34.25         43.58         1.75 o                         
   2   0   2       1536.97       1537.08        24.52 o                         
   3   0   2        843.27        794.83        10.99 o                         
   4   0   2       2243.31       2439.01        41.32 o                         
   5   0   2       1500.56       1367.18        20.69 o                         
   6   0   2       4211.15       4405.94       122.16 o                         
   7   0   2        358.02        360.34        13.64 o                         
   8   0   2        118.07         99.91         8.59 o                         
   9   0   2          0.61         21.12        17.43 o                         
  10   0   2          3.61          1.95        10.95 o                         
  11   0   2         30.33         19.54        14.45 o                         
  12   0   2          0.03         13.80        19.91 o                         
  13   0   2         33.28         39.50        30.59 o                         
 -14   1   2         24.48         26.63        15.47 o                         
 -13   1   2          6.57         13.81        12.67 o                         
 -12   1   2        153.03        206.35        14.66 o                         
 -11   1   2        134.54        143.13        20.99 o                         
 -10   1   2       1091.49       1239.59        49.64 o                         
  -9   1   2        369.38        347.77         9.55 o                         
  -8   1   2        335.66        350.67         8.02 o                         
  -7   1   2        666.62        624.89        12.58 o                         
  -6   1   2         29.57         31.79         1.77 o                         
  -5   1   2         57.41         55.00         2.00 o                         
  -4   1   2        262.73        285.16         4.83 o                         
  -3   1   2         10.80         14.36         1.58 o                         
  -2   1   2        353.05        353.11         7.57 o                         
  -1   1   2        289.91        316.46         7.16 o                         
   0   1   2      13218.81      12289.98       279.09 o                         
   1   1   2        121.08        104.66         3.24 o                         
   2   1   2       6807.97       6531.97       137.83 o                         
   3   1   2        327.00        318.26        10.39 o                         
   4   1   2        413.08        366.00         6.80 o                         
   5   1   2         42.30         47.35         2.15 o                         
   6   1   2         57.77         59.42         2.45 o                         
   7   1   2       1007.16       1037.47        38.85 o                         
   8   1   2       3173.82       3333.90        95.76 o                         
   9   1   2          3.27        -17.80        17.80 o                         
  10   1   2         46.11         58.59        14.90 o                         
  11   1   2          0.04         14.12        15.72 o                         
  12   1   2         39.01         44.57        18.23 o                         
  13   1   2         13.13          3.65        22.03 o                         
 -14   2   2        237.21        237.63        20.05 o                         
 -13   2   2          0.82         -5.93        12.26 o                         
 -12   2   2         89.86         99.53        13.24 o                         
 -11   2   2          0.31          5.26        11.28 o                         
 -10   2   2        211.44        214.13         9.41 o                         
  -9   2   2        382.66        405.26        10.05 o                         
  -8   2   2        238.57        239.90         5.34 o                         
  -7   2   2        673.31        608.34        12.52 o                         
  -6   2   2         99.07        118.98         2.98 o                         
  -5   2   2       1060.14       1019.80        21.91 o                         
  -4   2   2          7.60          7.42         1.73 o                         
  -3   2   2       1986.82       1834.89        34.30 o                         
  -2   2   2       2595.68       2943.34        63.63 o                         
  -1   2   2       4860.13       4753.04        98.19 o                         
   0   2   2         79.37         77.11         4.49 o                         
   1   2   2         81.34        101.26         3.65 o                         
   2   2   2       1702.14       1831.54        45.71 o                         
   3   2   2        778.15        735.38        14.81 o                         
   4   2   2       1734.18       1726.96        36.11 o                         
   5   2   2       1192.41       1131.25        36.30 o                         
   6   2   2        882.22        867.20        26.06 o                         
   7   2   2        879.97        883.43        21.40 o                         
   8   2   2       1072.63       1107.27        32.26 o                         
   9   2   2         63.76         40.16        18.56 o                         
  10   2   2         89.70        106.05        16.28 o                         
  11   2   2          6.67         14.62        16.65 o                         
  12   2   2          8.06         -3.11        13.37 o                         
  13   2   2          8.04         -3.22        23.57 o                         
 -14   3   2        432.36        454.20        25.36 o                         
 -13   3   2          5.03          6.85        12.33 o                         
 -12   3   2         62.78         67.90        10.55 o                         
 -11   3   2          0.20          3.14         8.02 o                         
 -10   3   2        208.36        211.60         8.81 o                         
  -9   3   2        149.06        148.23         4.60 o                         
  -8   3   2          0.01         -1.77         2.80 o                         
  -7   3   2         49.78         60.35         2.48 o                         
  -6   3   2       3849.70       4194.62        85.18 o                         
  -5   3   2         20.93         18.63         2.32 o                         
  -4   3   2       1460.04       1445.53        24.03 o                         
  -3   3   2        147.11        131.47         2.99 o                         
  -2   3   2        318.13        293.14         6.99 o                         
  -1   3   2       3202.73       3010.59        62.27 o                         
   0   3   2       4404.61       4947.63       106.48 o                         
   1   3   2          4.56         10.24         3.59 o                         
   2   3   2        308.45        293.06        13.57 o                         
   3   3   2         36.76         44.97         3.55 o                         
   4   3   2         19.38         17.62         3.11 o                         
   5   3   2        760.97        747.35        19.66 o                         
   6   3   2        125.55        116.26         3.76 o                         
   7   3   2         18.77         16.27         2.52 o                         
   8   3   2        151.98        170.91         6.81 o                         
   9   3   2        381.27        409.75        20.78 o                         
  10   3   2         42.29         32.46        15.83 o                         
  11   3   2         89.47         99.85        24.92 o                         
  12   3   2         11.50         12.72        14.04 o                         
 -14   4   2        215.66        253.48        35.09 o                         
 -13   4   2          6.03         -3.57        11.92 o                         
 -12   4   2        102.80         96.97         9.76 o                         
 -11   4   2         48.92         38.71         8.26 o                         
 -10   4   2        114.13        131.02         8.49 o                         
  -9   4   2        124.15        118.00         4.59 o                         
  -8   4   2        602.35        679.97        20.99 o                         
  -7   4   2        567.40        570.61        15.82 o                         
  -6   4   2       4543.34       4923.91        90.07 o                         
  -5   4   2       2271.87       2274.33        43.13 o                         
  -4   4   2       3660.03       3749.38        67.66 o                         
  -3   4   2          6.97         12.52         3.79 o                         
  -2   4   2        461.24        476.29        12.84 o                         
  -1   4   2        326.29        304.93         9.08 o                         
   0   4   2        253.10        267.87         6.90 o                         
   1   4   2          4.09         10.40         5.97 o                         
   2   4   2        415.82        530.82        20.98 o                         
   3   4   2         22.80         12.50         3.34 o                         
   4   4   2        860.25        832.09        30.92 o                         
   5   4   2        737.71        746.56        22.98 o                         
   6   4   2        616.66        646.10        20.97 o                         
   7   4   2         21.17         15.59         3.88 o                         
   8   4   2        164.31        150.10         8.07 o                         
   9   4   2          1.21         -4.45        14.17 o                         
  10   4   2          1.06          3.43        16.18 o                         
  11   4   2         13.57          1.81        17.76 o                         
  12   4   2         33.38         20.75        20.55 o                         
 -14   5   2        144.45        130.32        15.71 o                         
 -13   5   2         31.44         48.36        11.07 o                         
 -12   5   2         41.97         71.69         9.80 o                         
 -11   5   2          2.87          2.76         8.18 o                         
 -10   5   2          2.51          6.55         5.24 o                         
  -9   5   2         32.06         30.50         4.63 o                         
  -8   5   2         57.57         52.02         4.51 o                         
  -7   5   2        236.85        235.04         5.41 o                         
  -6   5   2        163.33        158.78         4.48 o                         
  -5   5   2        969.85       1003.56        18.20 o                         
  -4   5   2       1357.82       1477.03        31.52 o                         
  -3   5   2       2684.92       2658.40        54.30 o                         
  -2   5   2          7.69         54.18        18.25 o                         
  -1   5   2        155.74        121.75         5.88 o                         
   0   5   2        555.10        453.99        14.38 o                         
   1   5   2        403.26        371.13        30.08 o                         
   2   5   2        201.23        202.17        12.95 o                         
   3   5   2         28.52         23.39         3.49 o                         
   4   5   2        402.76        498.58        18.55 o                         
   5   5   2          9.32          6.25         3.84 o                         
   6   5   2        195.34        165.49         7.05 o                         
   7   5   2        447.36        440.04        25.05 o                         
   8   5   2        609.20        642.52        24.36 o                         
   9   5   2        419.74        428.80        23.08 o                         
  10   5   2        206.38        168.87        19.36 o                         
  11   5   2          7.80         14.49        19.52 o                         
 -14   6   2         41.19         48.92        33.11 o                         
 -13   6   2          0.27         -4.96        15.41 o                         
 -12   6   2        113.39        105.96        14.58 o                         
 -11   6   2          1.65          2.36        10.97 o                         
 -10   6   2         11.50         20.61         6.65 o                         
  -9   6   2          0.07          0.26         4.86 o                         
  -8   6   2        201.14        223.98        14.38 o                         
  -7   6   2         15.72         22.06         3.70 o                         
  -6   6   2         26.25         25.00         3.90 o                         
  -5   6   2         12.25          1.56         3.11 o                         
  -4   6   2        143.61        135.32         5.66 o                         
  -3   6   2        106.95        134.97         6.41 o                         
  -2   6   2        262.87        219.43         8.85 o                         
  -1   6   2         38.49         37.81         4.57 o                         
   0   6   2        236.26        201.47         9.78 o                         
   1   6   2        200.13        187.77        10.58 o                         
   2   6   2        814.83        761.49        29.30 o                         
   3   6   2          4.33          3.92         4.33 o                         
   4   6   2         15.16         21.13         4.53 o                         
   5   6   2         51.33         38.43         4.99 o                         
   6   6   2          7.55         11.74         5.12 o                         
   7   6   2          7.48          7.52         5.46 o                         
   8   6   2         31.44         45.44        18.56 o                         
   9   6   2          7.79          5.23        16.09 o                         
  10   6   2         19.82         14.66        18.29 o                         
  11   6   2         84.12         75.82        21.66 o                         
 -14   7   2          1.03         -6.90        24.04 o                         
 -13   7   2          4.60          3.67        13.27 o                         
 -12   7   2          9.08         25.24        14.04 o                         
 -11   7   2         38.61         45.46        10.59 o                         
 -10   7   2        200.41        188.36         8.43 o                         
  -9   7   2        243.73        215.90        12.87 o                         
  -8   7   2        248.44        225.98        26.07 o                         
  -7   7   2        213.92        200.99        12.36 o                         
  -6   7   2        840.39        875.97        36.55 o                         
  -5   7   2        233.26        222.39         6.56 o                         
  -4   7   2        978.79        941.51        42.85 o                         
  -3   7   2        140.85        101.23         5.57 o                         
  -2   7   2         17.34          8.04         5.42 o                         
  -1   7   2         35.57         22.32         4.59 o                         
   0   7   2        354.47        327.10        10.73 o                         
   1   7   2          0.19          0.94         3.24 o                         
   2   7   2        447.05        385.83        30.43 o                         
   3   7   2          4.83          3.66         4.30 o                         
   4   7   2        369.63        352.39        26.16 o                         
   5   7   2         35.47         26.74         5.68 o                         
   6   7   2        457.50        484.69        14.07 o                         
   7   7   2        292.35        297.74        12.56 o                         
   8   7   2        150.54        150.83        12.99 o                         
   9   7   2         85.35         74.46        18.27 o                         
  10   7   2          0.01         -2.61        19.24 o                         
  11   7   2          0.12          3.80        23.01 o                         
 -13   8   2          0.06        -12.61        22.07 o                         
 -12   8   2        113.24        114.46        14.87 o                         
 -11   8   2         21.39         35.67        16.25 o                         
 -10   8   2          3.12         -1.24         7.37 o                         
  -9   8   2          0.18         -1.30         6.07 o                         
  -8   8   2          1.25          1.92         5.74 o                         
  -7   8   2         22.77         21.15         5.42 o                         
  -6   8   2         59.91         54.69         5.19 o                         
  -5   8   2         53.29         47.80         6.42 o                         
  -4   8   2          0.29         -2.59         5.90 o                         
  -3   8   2         70.31         54.34        12.58 o                         
  -2   8   2        330.34        338.49        17.04 o                         
  -1   8   2        859.86        862.91        39.13 o                         
   0   8   2         10.50         23.44         8.89 o                         
   1   8   2       1182.63       1205.51        89.54 o                         
   2   8   2         19.51         19.23         4.32 o                         
   3   8   2         21.27         22.05         6.14 o                         
   4   8   2          1.88          3.15         6.68 o                         
   5   8   2         43.20         39.74         7.74 o                         
   6   8   2         37.80         28.75         8.01 o                         
   7   8   2         24.89         22.83         8.47 o                         
   8   8   2         23.82         23.92        11.27 o                         
   9   8   2         59.55         47.30        19.05 o                         
  10   8   2         96.99         86.02        22.42 o                         
 -13   9   2         55.92         51.08        32.72 o                         
 -12   9   2          8.44          5.02        12.61 o                         
 -11   9   2        335.98        295.30        14.49 o                         
 -10   9   2        444.64        412.18        29.06 o                         
  -9   9   2          7.74          0.60         7.52 o                         
  -8   9   2        246.08        242.37        10.19 o                         
  -7   9   2         48.43         42.13         6.48 o                         
  -6   9   2        116.63        113.33         8.02 o                         
  -5   9   2         76.16         66.81         7.40 o                         
  -4   9   2        465.84        436.84        21.39 o                         
  -3   9   2         31.60         32.38        10.12 o                         
  -2   9   2         46.24         56.56        10.31 o                         
  -1   9   2        355.83        393.88        20.24 o                         
   0   9   2        182.79        185.22         8.54 o                         
   1   9   2        118.57        115.06        10.24 o                         
   2   9   2         25.36         20.26         5.96 o                         
   3   9   2        322.12        336.75        15.38 o                         
   4   9   2          2.72          0.33         6.31 o                         
   5   9   2          4.78          0.52         6.76 o                         
   6   9   2        161.25        189.43        12.64 o                         
   7   9   2         47.12         45.69        10.91 o                         
   8   9   2         17.75         10.04        18.68 o                         
   9   9   2         29.06         29.25        21.45 o                         
 -12  10   2         66.16         73.54        23.10 o                         
 -11  10   2          7.07          7.26        11.75 o                         
 -10  10   2        206.79        243.03        11.06 o                         
  -9  10   2        196.42        182.06         9.63 o                         
  -8  10   2          3.51          2.86         8.16 o                         
  -7  10   2        148.52        114.12        16.64 o                         
  -6  10   2        357.39        341.56        25.36 o                         
  -5  10   2         85.18         68.36         6.40 o                         
  -4  10   2        225.99        223.36        14.43 o                         
  -3  10   2        972.45        982.60        40.22 o                         
  -2  10   2       2401.23       2554.39       125.50 o                         
  -1  10   2        554.00        552.22        31.92 o                         
   0  10   2        131.42        117.39         6.25 o                         
   1  10   2        360.50        370.22        21.11 o                         
   2  10   2        177.16        177.37         9.33 o                         
   3  10   2         26.47         22.19         7.85 o                         
   4  10   2        183.24        197.37        10.50 o                         
   5  10   2        129.84        135.93        19.15 o                         
   6  10   2         82.13         75.05        10.84 o                         
   7  10   2         32.23         32.15        13.48 o                         
   8  10   2          1.29        -13.88        29.17 o                         
   9  10   2         76.34         75.16        23.86 o                         
 -12  11   2          3.76          1.48        23.40 o                         
 -11  11   2         53.20         55.68        21.04 o                         
 -10  11   2          0.00         -9.85         9.85 o                         
  -9  11   2         23.51         29.88         8.63 o                         
  -8  11   2        168.04        171.01        11.54 o                         
  -7  11   2         40.77         41.80        12.91 o                         
  -6  11   2          7.21          7.14        17.33 o                         
  -5  11   2          6.06          5.56         5.99 o                         
  -4  11   2         49.32         39.68         5.29 o                         
  -3  11   2        198.72        231.94        16.59 o                         
  -2  11   2        106.58         91.05        13.90 o                         
  -1  11   2        397.42        410.09        15.32 o                         
   0  11   2          4.68          2.24         4.08 o                         
   1  11   2        835.95        858.88        35.88 o                         
   2  11   2        220.98        208.56        15.06 o                         
   3  11   2        339.01        350.71        15.80 o                         
   4  11   2         61.99         78.07        14.37 o                         
   5  11   2         63.70         66.84        15.03 o                         
   6  11   2          0.05          0.00        15.11 o                         
   7  11   2        104.35         95.24        13.60 o                         
   8  11   2          1.55         -6.45        22.77 o                         
 -11  12   2        156.69        145.76        24.10 o                         
 -10  12   2          0.78         -0.36        13.96 o                         
  -9  12   2         90.11         67.47        61.94 o                         
  -8  12   2         12.16          8.44        21.19 o                         
  -7  12   2         19.85         14.72        14.72 o                         
  -6  12   2        392.06        413.67        28.17 o                         
  -5  12   2         34.91         21.90        14.00 o                         
  -4  12   2         24.87         19.61        13.75 o                         
  -3  12   2         19.14         25.60        13.90 o                         
  -2  12   2          0.84         -3.22        14.49 o                         
  -1  12   2        135.79        134.90        16.48 o                         
   0  12   2          3.13         -6.82        14.64 o                         
   1  12   2         14.46         33.48        15.03 o                         
   2  12   2         55.38         54.98        15.66 o                         
   3  12   2         17.88         19.52        15.29 o                         
   4  12   2         41.15         49.83        22.40 o                         
   5  12   2          3.23          7.10        23.51 o                         
   6  12   2        130.87        138.24        19.59 o                         
   7  12   2         26.74         13.23        14.35 o                         
 -10  13   2         20.21         32.82        17.02 o                         
  -9  13   2         28.79         18.80        25.62 o                         
  -8  13   2        111.90        142.04        25.46 o                         
  -7  13   2         27.10         34.71        16.75 o                         
  -6  13   2        611.67        669.44        35.76 o                         
  -5  13   2         47.97         51.65        16.61 o                         
  -4  13   2          2.53         -0.19        16.55 o                         
  -3  13   2          0.16          2.61        15.89 o                         
  -2  13   2          0.03         -0.99        15.85 o                         
  -1  13   2        123.84        154.26        23.65 o                         
   0  13   2         21.21          8.60        16.61 o                         
   1  13   2         66.21         76.80        23.81 o                         
   2  13   2        541.13        540.07        30.18 o                         
   3  13   2        130.24        131.59        25.89 o                         
   4  13   2         34.70         48.70        18.52 o                         
   5  13   2          6.63          6.88        19.20 o                         
   6  13   2         56.58         46.40        20.76 o                         
  -9  14   2          7.15          3.10        27.61 o                         
  -8  14   2          2.90         -3.08        19.87 o                         
  -7  14   2         94.00        103.16        21.21 o                         
  -6  14   2        183.81        182.12        21.35 o                         
  -5  14   2          4.88          3.24        18.00 o                         
  -4  14   2        195.58        196.94        21.00 o                         
  -3  14   2        152.76        157.54        20.71 o                         
  -2  14   2         73.11         62.92        19.24 o                         
  -1  14   2        157.27        184.52        20.82 o                         
   0  14   2        448.84        437.97        26.65 o                         
   1  14   2          9.77          0.60        18.76 o                         
   2  14   2        455.54        412.03        34.24 o                         
   3  14   2          2.32         13.39        19.81 o                         
   4  14   2          6.54          5.01        20.88 o                         
   5  14   2         97.29         95.03        23.42 o                         
  -8  15   2          2.14         -9.20        22.09 o                         
  -7  15   2         63.64         61.49        31.57 o                         
  -6  15   2        192.80        192.44        32.68 o                         
  -5  15   2         42.16         60.21        30.90 o                         
  -4  15   2          0.00          8.05        21.33 o                         
  -3  15   2          2.03         10.24        21.27 o                         
  -2  15   2          6.51          1.40        21.19 o                         
  -1  15   2         69.88         71.20        21.95 o                         
   0  15   2          2.76          8.56        21.12 o                         
   1  15   2         96.76         91.13        22.29 o                         
   2  15   2         67.17         64.69        22.89 o                         
   3  15   2         99.37         88.56        23.14 o                         
  -7  16   2          0.73        -10.37        24.00 o                         
  -6  16   2        123.70        122.95        25.54 o                         
  -5  16   2          0.10         -7.47        24.00 o                         
  -4  16   2         49.16         73.15        34.76 o                         
  -3  16   2          1.98        -15.23        23.63 o                         
  -2  16   2         40.96         55.49        23.94 o                         
  -1  16   2         40.73         38.41        33.03 o                         
   0  16   2          1.64         -1.58        33.16 o                         
   1  16   2         29.03         15.29        24.00 o                         
  -1 -18   3         27.72         13.32        24.39 o                         
   0 -18   3          5.00          9.26        23.79 o                         
   1 -18   3        100.20        101.81        33.26 o                         
   2 -18   3         55.34         49.04        23.20 o                         
   3 -18   3         41.70         46.50        32.54 o                         
   4 -18   3          4.08          1.21        22.29 o                         
   5 -18   3          0.97         -7.53        22.34 o                         
  -4 -17   3         37.02         36.32        23.67 o                         
  -3 -17   3         47.86         54.05        23.16 o                         
  -2 -17   3         28.10         27.55        22.29 o                         
  -1 -17   3         39.76         56.23        21.64 o                         
   0 -17   3         20.23         24.04        21.02 o                         
   1 -17   3         16.30         11.11        29.30 o                         
   2 -17   3          2.20          1.01        20.63 o                         
   3 -17   3         68.26         82.45        21.27 o                         
   4 -17   3          2.21         -6.71        20.10 o                         
   5 -17   3         20.08         38.25        20.55 o                         
   6 -17   3         22.47         11.64        20.20 o                         
   7 -17   3          2.83         -4.50        20.08 o                         
  -6 -16   3          4.88         21.54        32.93 o                         
  -5 -16   3        115.19        117.08        32.31 o                         
  -4 -16   3         60.08         50.36        21.70 o                         
  -3 -16   3          0.24         -2.05        28.33 o                         
  -2 -16   3         97.10        117.47        20.94 o                         
  -1 -16   3        206.09        229.60        22.32 o                         
   0 -16   3        150.25        159.88        20.28 o                         
   1 -16   3        122.29        156.00        20.06 o                         
   2 -16   3         20.08         31.43        18.85 o                         
   3 -16   3         60.44         70.42        18.87 o                         
   4 -16   3        122.48         99.22        19.32 o                         
   5 -16   3         76.19         59.70        18.76 o                         
   6 -16   3         66.98         85.83        26.57 o                         
   7 -16   3         66.82         52.92        18.87 o                         
   8 -16   3          2.53         -5.99        19.58 o                         
  -7 -15   3         91.06        124.90        31.39 o                         
  -6 -15   3         76.98         74.99        21.39 o                         
  -5 -15   3         97.51         95.58        20.65 o                         
  -4 -15   3         66.02         75.36        19.71 o                         
  -3 -15   3         21.10         19.01        18.60 o                         
  -2 -15   3          0.09        -12.85        17.33 o                         
  -1 -15   3         78.83        100.88        18.11 o                         
   0 -15   3          3.48         -3.67        16.46 o                         
   1 -15   3        211.29        203.08        19.11 o                         
   2 -15   3         22.81         32.09        23.16 o                         
   3 -15   3         73.39         57.56        16.67 o                         
   4 -15   3          4.31          2.85        16.49 o                         
   5 -15   3         26.88         39.38        16.73 o                         
   6 -15   3         46.62         37.24        16.77 o                         
   7 -15   3          8.56          9.85        16.42 o                         
   8 -15   3         38.10         49.86        14.36 o                         
   9 -15   3          5.92          2.92        22.52 o                         
  -8 -14   3          0.00         -6.01        16.29 o                         
  -7 -14   3         17.98         14.68        19.71 o                         
  -6 -14   3         75.31         60.83        18.95 o                         
  -5 -14   3         21.75         27.53        18.02 o                         
  -4 -14   3        242.08        262.74        20.20 o                         
  -3 -14   3          0.87          4.09        15.79 o                         
  -2 -14   3          1.11         -3.47        22.07 o                         
  -1 -14   3        100.17         79.33        22.03 o                         
   0 -14   3          7.27          3.47        21.39 o                         
   1 -14   3         59.28         81.83        15.87 o                         
   2 -14   3          0.00          2.85        14.66 o                         
   3 -14   3        382.75        371.17        20.61 o                         
   4 -14   3          1.13          4.07        14.27 o                         
   5 -14   3        195.11        202.44        17.37 o                         
   6 -14   3         40.91         29.48        14.54 o                         
   7 -14   3         33.60         27.53        14.99 o                         
   8 -14   3        131.41        130.59        13.96 o                         
   9 -14   3         19.90         15.40        27.71 o                         
  10 -14   3         64.05         54.49        23.38 o                         
  -9 -13   3          0.02         -9.94        19.48 o                         
  -8 -13   3         17.85         15.24        17.94 o                         
  -7 -13   3         70.42         65.39        17.66 o                         
  -6 -13   3         44.53         62.02        16.30 o                         
  -5 -13   3        142.90        140.73        16.83 o                         
  -4 -13   3         75.13         89.82        15.70 o                         
  -3 -13   3        417.94        479.07        27.39 o                         
  -2 -13   3         71.26         80.35        14.76 o                         
  -1 -13   3          3.90          6.34        13.49 o                         
   0 -13   3         61.21         68.40        14.29 o                         
   1 -13   3        752.34        760.82        34.35 o                         
   2 -13   3        197.09        197.68        15.93 o                         
   3 -13   3        827.43        836.66        78.61 o                         
   4 -13   3        170.21        157.07        14.92 o                         
   5 -13   3        662.58        770.00        37.90 o                         
   6 -13   3          9.90         13.12        12.71 o                         
   7 -13   3        262.58        261.98        17.08 o                         
   8 -13   3         56.72         51.20        12.95 o                         
   9 -13   3         32.64         15.60        19.75 o                         
  10 -13   3          1.08         -3.96        22.09 o                         
 -10 -12   3         12.54          7.35        19.26 o                         
  -9 -12   3        131.42        142.82        15.30 o                         
  -8 -12   3          0.09         -2.94        11.27 o                         
  -7 -12   3          2.27          9.90        31.60 o                         
  -6 -12   3         70.66         80.17        20.32 o                         
  -5 -12   3          1.88         -8.95        18.93 o                         
  -4 -12   3         11.16          8.91        12.63 o                         
  -3 -12   3       1525.75       1628.19        86.96 o                         
  -2 -12   3        486.18        513.85        28.41 o                         
  -1 -12   3         29.57         36.48        11.89 o                         
   0 -12   3        329.14        333.17        17.63 o                         
   1 -12   3         96.54         92.68         7.31 o                         
   2 -12   3          3.45          2.33         6.44 o                         
   3 -12   3        676.75        679.05        61.30 o                         
   4 -12   3          0.04          2.95         7.25 o                         
   5 -12   3          8.83          4.21         6.27 o                         
   6 -12   3        204.09        182.12        17.64 o                         
   7 -12   3        156.58        182.34        17.70 o                         
   8 -12   3          5.16         -0.47         9.11 o                         
   9 -12   3         42.44         39.87        18.27 o                         
  10 -12   3         24.54         40.36        21.23 o                         
  11 -12   3          1.24         -2.50        32.07 o                         
 -10 -11   3          4.41         -1.19        17.92 o                         
  -9 -11   3         32.68         31.74        10.68 o                         
  -8 -11   3          1.11          4.64         9.77 o                         
  -7 -11   3          7.38         18.80        13.08 o                         
  -6 -11   3        257.29        259.68        16.61 o                         
  -5 -11   3          2.97          8.54        11.46 o                         
  -4 -11   3         24.78         19.71        11.21 o                         
  -3 -11   3        919.97        915.65        41.43 o                         
  -2 -11   3         11.74         12.77        10.92 o                         
  -1 -11   3        251.80        270.97        15.01 o                         
   0 -11   3        813.66        723.05        88.29 o                         
   1 -11   3        649.79        608.59        44.55 o                         
   2 -11   3       1189.04       1200.38        48.77 o                         
   3 -11   3       2169.94       2281.76        85.64 o                         
   4 -11   3          6.63         10.25         4.77 o                         
   5 -11   3       3652.70       3726.30       148.74 o                         
   6 -11   3        118.17        103.41         8.44 o                         
   7 -11   3       1578.03       1682.85       101.87 o                         
   8 -11   3        154.97        121.62         9.26 o                         
   9 -11   3        100.25        117.82        18.05 o                         
  10 -11   3         14.85         24.10        19.32 o                         
  11 -11   3         67.11         82.10        31.18 o                         
 -11 -10   3        226.86        273.51        35.21 o                         
 -10 -10   3          0.14        -11.19        22.77 o                         
  -9 -10   3          1.04          4.62         9.64 o                         
  -8 -10   3         29.94         24.66        10.27 o                         
  -7 -10   3        412.57        454.95        35.37 o                         
  -6 -10   3          1.18          7.56        14.92 o                         
  -5 -10   3        299.11        308.76        19.05 o                         
  -4 -10   3        701.63        708.80        36.44 o                         
  -3 -10   3         74.34         89.43        11.19 o                         
  -2 -10   3       1029.08       1008.40        43.03 o                         
  -1 -10   3        180.25        174.36        15.25 o                         
   0 -10   3          0.63         -3.90         9.05 o                         
   1 -10   3         31.86         45.14         6.65 o                         
   2 -10   3        190.19        177.23         7.08 o                         
   3 -10   3       1115.89       1103.24        37.00 o                         
   4 -10   3       1193.04       1162.14        36.04 o                         
   5 -10   3       9179.06       9804.55       282.18 o                         
   6 -10   3        105.34        104.26         4.47 o                         
   7 -10   3        677.77        713.38        20.57 o                         
   8 -10   3        203.01        200.53         9.21 o                         
   9 -10   3        154.97        171.15        18.25 o                         
  10 -10   3        142.55        165.30        27.39 o                         
  11 -10   3          1.53          1.44        20.34 o                         
  12 -10   3         41.04         29.03        23.42 o                         
 -12  -9   3          8.76         -4.41        29.07 o                         
 -11  -9   3          0.45          6.22        18.05 o                         
 -10  -9   3         10.16         15.64        21.06 o                         
  -9  -9   3         86.48         62.62        10.18 o                         
  -8  -9   3          0.07          2.42         7.51 o                         
  -7  -9   3         51.89         34.84         8.39 o                         
  -6  -9   3          0.36          2.21         7.16 o                         
  -5  -9   3         39.92         32.09         9.16 o                         
  -4  -9   3         27.43         20.81         9.39 o                         
  -3  -9   3       1750.56       1823.81        78.16 o                         
  -2  -9   3        182.82        137.99        20.72 o                         
  -1  -9   3        828.32        768.74        62.43 o                         
   0  -9   3       1366.59       1271.05       116.61 o                         
   1  -9   3        657.19        722.53        22.51 o                         
   2  -9   3        233.99        228.74         6.74 o                         
   3  -9   3        161.12        161.09         5.66 o                         
   4  -9   3         61.87         56.71         3.23 o                         
   5  -9   3         53.44         64.17         3.86 o                         
   6  -9   3         13.08         10.53         2.98 o                         
   7  -9   3        371.50        416.06        22.29 o                         
   8  -9   3          5.75          8.08         4.88 o                         
   9  -9   3        101.18        114.47        22.15 o                         
  10  -9   3         76.76         67.30        18.23 o                         
  11  -9   3          2.08         -1.25        19.67 o                         
  12  -9   3         18.09         31.64        22.75 o                         
 -12  -8   3         10.69          6.23        17.83 o                         
 -11  -8   3          8.53         -3.22        15.31 o                         
 -10  -8   3          9.62          7.42         8.08 o                         
  -9  -8   3        313.58        290.24        12.73 o                         
  -8  -8   3          1.31          1.29         5.60 o                         
  -7  -8   3         59.43         24.77         4.70 o                         
  -6  -8   3         14.01         15.13         5.32 o                         
  -5  -8   3        247.60        177.30        14.25 o                         
  -4  -8   3        375.28        335.67        20.11 o                         
  -3  -8   3         76.85         76.07         4.16 o                         
  -2  -8   3        534.55        538.19        48.08 o                         
  -1  -8   3        561.21        585.94        18.11 o                         
   0  -8   3          9.56         -2.12         5.18 o                         
   1  -8   3        667.81        820.90        19.99 o                         
   2  -8   3        560.92        521.39        16.74 o                         
   3  -8   3        339.78        330.08        13.65 o                         
   4  -8   3        602.84        603.34        16.27 o                         
   5  -8   3        459.71        413.98        10.83 o                         
   6  -8   3          8.70          6.47         3.40 o                         
   7  -8   3         50.12         59.22         5.34 o                         
   8  -8   3         23.44         23.79         5.16 o                         
   9  -8   3       1378.21       1310.31        49.10 o                         
  10  -8   3          1.79         -5.79        23.77 o                         
  11  -8   3         14.11         21.27        19.20 o                         
  12  -8   3          3.89          8.66        37.34 o                         
 -13  -7   3         78.40         69.70        16.25 o                         
 -12  -7   3         76.31         77.28        13.89 o                         
 -11  -7   3          3.38         18.62        20.63 o                         
 -10  -7   3        218.21        210.00         9.77 o                         
  -9  -7   3         17.37         15.11         6.76 o                         
  -8  -7   3         45.70         44.40         6.01 o                         
  -7  -7   3        462.80        484.72        35.31 o                         
  -6  -7   3          0.71         -1.12         4.73 o                         
  -5  -7   3       1061.68       1075.16        40.63 o                         
  -4  -7   3         18.86         18.08         3.72 o                         
  -3  -7   3       5019.33       5241.98       120.02 o                         
  -2  -7   3        466.53        458.84        13.16 o                         
  -1  -7   3        275.97        301.12        10.57 o                         
   0  -7   3       1503.00       1641.31        75.90 o                         
   1  -7   3       6306.38       7492.04       131.73 o                         
   2  -7   3        578.68        624.61        12.79 o                         
   3  -7   3       1081.31       1018.97        21.38 o                         
   4  -7   3          0.67          0.31         2.59 o                         
   5  -7   3          6.53          3.21         2.64 o                         
   6  -7   3          5.08          2.54         2.49 o                         
   7  -7   3       1511.14       1531.31        42.50 o                         
   8  -7   3          2.94          0.01         3.82 o                         
   9  -7   3       3553.64       3518.04       127.25 o                         
  10  -7   3         12.77         27.36        10.22 o                         
  11  -7   3         25.32         12.99        18.76 o                         
  12  -7   3          8.43          3.30        21.00 o                         
 -13  -6   3         42.59         49.55        15.19 o                         
 -12  -6   3          1.39         12.24        14.15 o                         
 -11  -6   3        146.51        183.27        17.13 o                         
 -10  -6   3        123.40        124.01         7.10 o                         
  -9  -6   3        174.60        170.03        11.34 o                         
  -8  -6   3        224.52        232.17        23.77 o                         
  -7  -6   3          9.33         -0.29         4.35 o                         
  -6  -6   3        113.74        114.49         4.16 o                         
  -5  -6   3         29.59         28.33         3.76 o                         
  -4  -6   3         30.86         35.22         4.13 o                         
  -3  -6   3        584.03        648.88        15.42 o                         
  -2  -6   3         62.90         76.42         6.58 o                         
  -1  -6   3        919.17        936.20        37.76 o                         
   0  -6   3          5.72          8.44         4.62 o                         
   1  -6   3       3273.02       3747.46        71.38 o                         
   2  -6   3       1312.06       1279.77        25.16 o                         
   3  -6   3        156.88        151.46         3.37 o                         
   4  -6   3       1022.34        991.71        20.32 o                         
   5  -6   3         17.76          8.13         2.60 o                         
   6  -6   3         53.92         45.00         2.86 o                         
   7  -6   3        156.26        151.18         5.22 o                         
   8  -6   3         37.14         28.57         3.34 o                         
   9  -6   3         49.78         24.81         7.21 o                         
  10  -6   3          0.02         -1.45         8.45 o                         
  11  -6   3        206.18        225.14        14.98 o                         
  12  -6   3          3.65          5.02        14.88 o                         
  13  -6   3         85.28         50.79        34.06 o                         
 -13  -5   3          0.61         -4.95        13.82 o                         
 -12  -5   3         78.45         73.69        13.19 o                         
 -11  -5   3          0.22          6.47        10.27 o                         
 -10  -5   3         27.64         28.11         4.72 o                         
  -9  -5   3         79.15         71.92         5.55 o                         
  -8  -5   3          7.19          9.66         4.08 o                         
  -7  -5   3        487.09        520.31        32.56 o                         
  -6  -5   3         93.20         94.26         3.94 o                         
  -5  -5   3       7079.26       7464.92       188.79 o                         
  -4  -5   3         59.85         52.23         3.30 o                         
  -3  -5   3         35.94         24.24         4.53 o                         
  -2  -5   3        328.51        321.78        10.14 o                         
  -1  -5   3        426.59        486.57        12.24 o                         
   0  -5   3        613.34        641.13        17.49 o                         
   1  -5   3         34.65         28.19         2.87 o                         
   2  -5   3         88.54         98.68         2.76 o                         
   3  -5   3        151.77        173.29         3.36 o                         
   4  -5   3        341.17        347.63         5.75 o                         
   5  -5   3        216.37        222.09         4.02 o                         
   6  -5   3        147.37        131.08         3.04 o                         
   7  -5   3       1010.10        909.80        18.97 o                         
   8  -5   3          8.58          4.79         5.50 o                         
   9  -5   3          4.83         29.62        12.59 o                         
  10  -5   3         30.45         35.80         7.86 o                         
  11  -5   3         12.81          7.16        10.03 o                         
  12  -5   3          8.77          7.49        21.27 o                         
  13  -5   3         15.35         16.59        23.67 o                         
 -14  -4   3          0.90          4.04        25.87 o                         
 -13  -4   3        301.00        291.91        25.56 o                         
 -12  -4   3         69.78         72.26        13.77 o                         
 -11  -4   3        297.87        339.31        21.95 o                         
 -10  -4   3        154.62        150.27         6.82 o                         
  -9  -4   3          0.33          0.85         3.71 o                         
  -8  -4   3        291.72        292.97        12.92 o                         
  -7  -4   3          0.93          3.63         3.01 o                         
  -6  -4   3        220.55        215.75         5.10 o                         
  -5  -4   3        329.59        530.13        10.23 o                         
  -4  -4   3          3.89          5.56         4.65 o                         
  -3  -4   3       5486.42       6235.41       167.52 o                         
  -2  -4   3         13.09         16.65         3.12 o                         
  -1  -4   3       2122.31       1954.59        56.02 o                         
   0  -4   3        555.18        508.58        14.43 o                         
   1  -4   3        876.02        796.01        19.39 o                         
   2  -4   3       2020.05       1953.95        34.51 o                         
   3  -4   3       1062.89       1270.52        17.05 o                         
   4  -4   3        100.61         91.04         3.64 o                         
   5  -4   3          0.73         -1.00         1.68 o                         
   6  -4   3          4.41          3.19         1.35 o                         
   7  -4   3         31.30         26.91         4.29 o                         
   8  -4   3         15.93         14.64         6.37 o                         
   9  -4   3        714.24        765.41        21.08 o                         
  10  -4   3          3.53          2.89         7.47 o                         
  11  -4   3        453.42        439.41        19.68 o                         
  12  -4   3         79.90         69.29        30.08 o                         
  13  -4   3         39.64         29.83        23.75 o                         
 -14  -3   3         16.04         11.95        31.59 o                         
 -13  -3   3       1106.47       1237.02        89.41 o                         
 -12  -3   3         70.42         50.19        17.68 o                         
 -11  -3   3        840.24        923.42        30.51 o                         
 -10  -3   3          7.97          8.16         3.79 o                         
  -9  -3   3          0.81          0.36         2.84 o                         
  -8  -3   3          2.66          2.15         3.08 o                         
  -7  -3   3          7.00          7.12         2.59 o                         
  -6  -3   3        442.32        408.31        10.78 o                         
  -5  -3   3         11.77         16.48         2.28 o                         
  -4  -3   3        229.97        228.80         5.21 o                         
  -3  -3   3       3121.33       3624.07       104.81 o                         
  -2  -3   3         39.89         36.13         3.26 o                         
  -1  -3   3       7367.59       6725.90       207.88 o                         
   0  -3   3         14.29         15.95         1.86 o                         
   1  -3   3         85.13        106.20         3.03 o                         
   2  -3   3        625.15        629.06        10.41 o                         
   3  -3   3        957.58       1142.38        16.79 o                         
   4  -3   3       1107.69       1148.47        16.88 o                         
   5  -3   3        123.06        116.09         2.57 o                         
   6  -3   3         66.04         55.70         3.57 o                         
   7  -3   3         31.59         27.93         5.27 o                         
   8  -3   3          1.63         -0.37         4.94 o                         
   9  -3   3          1.13         10.80         7.66 o                         
  10  -3   3         17.15         15.45         8.97 o                         
  11  -3   3          2.80          7.13        12.63 o                         
  12  -3   3          5.16          7.28        12.20 o                         
  13  -3   3         99.59        125.27        36.81 o                         
 -14  -2   3         15.68          2.03        22.30 o                         
 -13  -2   3         18.91         12.40        18.89 o                         
 -12  -2   3        116.90        124.72        17.92 o                         
 -11  -2   3          0.78         70.07        17.12 o                         
 -10  -2   3        360.58        335.48        19.56 o                         
  -9  -2   3        167.50        171.09         7.96 o                         
  -8  -2   3        853.98        851.28        18.41 o                         
  -7  -2   3          0.76         -2.19         2.43 o                         
  -6  -2   3        370.69        364.33         6.12 o                         
  -5  -2   3       8024.58       9091.73       154.43 o                         
  -4  -2   3        173.99        164.78         5.26 o                         
  -3  -2   3      19756.03      19756.30       350.02 o                         
  -2  -2   3         27.60         23.90         2.18 o                         
  -1  -2   3      14441.54      14112.97       321.38 o                         
   0  -2   3        439.77        430.29         6.20 o                         
   1  -2   3       1027.61       1100.02        16.03 o                         
   2  -2   3        203.09        169.36         3.41 o                         
   3  -2   3       3811.03       4538.25        65.91 o                         
   4  -2   3        251.07        272.21         4.22 o                         
   5  -2   3       1921.72       2165.89        38.42 o                         
   6  -2   3          9.19          7.76         3.79 o                         
   7  -2   3         11.20         22.29        10.22 o                         
   8  -2   3          3.60          9.30         9.91 o                         
   9  -2   3        129.33        132.89        11.68 o                         
  10  -2   3         68.04         73.19        16.77 o                         
  11  -2   3        575.56        664.02        26.92 o                         
  12  -2   3          2.07         15.77        15.41 o                         
  13  -2   3         43.61         38.49        26.07 o                         
 -14  -1   3          3.99          4.27        30.86 o                         
 -13  -1   3        205.34        166.16        19.54 o                         
 -12  -1   3         14.63         10.59        22.40 o                         
 -11  -1   3         30.63         18.56        18.97 o                         
 -10  -1   3         28.82         27.46         2.06 o                         
  -9  -1   3       3960.94       4104.01       108.28 o                         
  -8  -1   3        464.58        441.65        12.77 o                         
  -7  -1   3          1.46          3.93         2.14 o                         
  -6  -1   3        869.07        866.28        17.51 o                         
  -5  -1   3       2015.07       2171.03        44.34 o                         
  -4  -1   3        429.38        446.24         7.46 o                         
  -3  -1   3       4232.61       3798.37        55.70 o                         
  -2  -1   3         66.94         73.47         1.56 o                         
  -1  -1   3        119.61         97.97         2.55 o                         
   0  -1   3        511.55        508.22         7.85 o                         
   1  -1   3      25082.07      24263.95       365.79 o                         
   2  -1   3       6978.05       6984.05       109.02 o                         
   3  -1   3       2636.25       2963.51        43.98 o                         
   4  -1   3        539.53        574.29        18.09 o                         
   5  -1   3         37.45         36.73         2.62 o                         
   6  -1   3        469.12        412.08        20.59 o                         
   7  -1   3         51.24         80.22         8.78 o                         
   8  -1   3         49.26         62.53         8.53 o                         
   9  -1   3         77.10         60.68        13.53 o                         
  10  -1   3          0.27         -8.56        12.44 o                         
  11  -1   3         47.81         40.11        14.25 o                         
  12  -1   3         99.24         65.61        23.77 o                         
  13  -1   3        221.63        196.00        27.77 o                         
 -14   0   3         16.46         22.88        15.48 o                         
 -13   0   3          7.23         10.22        12.72 o                         
 -12   0   3         12.00          2.85        15.07 o                         
 -11   0   3        283.04        304.43        22.68 o                         
 -10   0   3        161.34        159.57         6.54 o                         
  -9   0   3       9733.96      10000.37       243.16 o                         
  -8   0   3        346.89        306.45        14.59 o                         
  -7   0   3        539.87        527.76        10.65 o                         
  -6   0   3          1.20          1.88         2.04 o                         
  -5   0   3        259.43        348.93         5.29 o                         
  -4   0   3         14.32         12.14         1.72 o                         
  -3   0   3       1079.15       1389.77        25.72 o                         
  -2   0   3        144.15        135.94         3.19 o                         
  -1   0   3       5376.33       5706.08       101.98 o                         
   0   0   3        743.11        706.74        13.48 o                         
   1   0   3       1549.43       2014.21        44.76 o                         
   2   0   3        118.60        120.18         2.69 o                         
   3   0   3        933.96       1033.49        16.74 o                         
   4   0   3        690.01        722.14        15.59 o                         
   5   0   3         50.96         52.37         1.96 o                         
   6   0   3        339.02        343.80        22.49 o                         
   7   0   3       2924.33       3155.44        95.58 o                         
   8   0   3         49.46         48.42         9.80 o                         
   9   0   3         41.81         42.35        13.92 o                         
  10   0   3        163.03        163.33        22.87 o                         
  11   0   3         68.19         60.73        15.44 o                         
  12   0   3          0.55          2.22        17.84 o                         
  13   0   3         48.00         56.99        21.82 o                         
 -14   1   3         22.27         17.44        14.97 o                         
 -13   1   3         16.36          0.85        12.41 o                         
 -12   1   3         40.72         36.79        13.05 o                         
 -11   1   3         10.74         11.06         9.45 o                         
 -10   1   3         18.47         16.31         3.13 o                         
  -9   1   3       2880.47       3021.85        97.01 o                         
  -8   1   3        376.47        350.18         6.95 o                         
  -7   1   3        163.25        146.24         3.30 o                         
  -6   1   3        549.83        542.24         7.78 o                         
  -5   1   3        444.53        443.50         6.98 o                         
  -4   1   3        495.93        440.40         8.13 o                         
  -3   1   3       3133.49       2953.23        53.81 o                         
  -2   1   3         31.77         28.57         2.64 o                         
   0   1   3        598.45        577.83        11.88 o                         
   1   1   3        631.90        666.22        19.30 o                         
   2   1   3        333.43        330.97         6.50 o                         
   3   1   3        321.98        404.83         7.75 o                         
   4   1   3        401.19        371.01        10.32 o                         
   5   1   3        271.74        337.17        11.19 o                         
   6   1   3        354.75        353.78         8.84 o                         
   7   1   3       1690.38       1778.65        52.50 o                         
   8   1   3          2.04         10.28        11.95 o                         
   9   1   3        152.29        166.67        11.20 o                         
  10   1   3         56.57         52.95        16.09 o                         
  11   1   3        110.85         81.09        18.09 o                         
  12   1   3         24.88         32.74        26.48 o                         
 -14   2   3         80.88         68.70        17.16 o                         
 -13   2   3         36.51         19.47        12.45 o                         
 -12   2   3          0.03         -1.85        10.83 o                         
 -11   2   3        900.23        965.76        24.76 o                         
 -10   2   3          2.29         -3.09         3.09 o                         
  -9   2   3       1098.38       1138.91        38.25 o                         
  -8   2   3          5.91          2.12         3.09 o                         
  -7   2   3        153.74        163.16         4.41 o                         
  -6   2   3          0.02         -0.95         2.29 o                         
  -5   2   3          2.21          4.74         2.69 o                         
  -4   2   3         91.50         79.83         3.05 o                         
  -3   2   3       5350.20       5699.58       113.46 o                         
  -2   2   3         16.70          6.09         2.73 o                         
   0   2   3         43.94         47.32         3.07 o                         
   1   2   3        362.73        504.48        15.78 o                         
   2   2   3        229.98        246.42        14.98 o                         
   3   2   3         21.07         19.33         2.46 o                         
   4   2   3        706.45        670.49        13.80 o                         
   5   2   3        115.60        146.99         6.94 o                         
   6   2   3        462.78        463.62        10.67 o                         
   7   2   3       1708.95       1838.11        67.12 o                         
   8   2   3        342.66        326.01        19.10 o                         
   9   2   3         16.48         18.98         9.81 o                         
  10   2   3         63.26         53.21        16.46 o                         
  11   2   3         46.12         27.16        17.84 o                         
  12   2   3          0.60          3.24        16.31 o                         
 -14   3   3          0.86         -3.28        16.39 o                         
 -13   3   3         77.40         73.14        12.69 o                         
 -12   3   3        155.28        156.57        10.85 o                         
 -11   3   3         38.50         43.06         8.09 o                         
 -10   3   3         33.90         29.29         3.08 o                         
  -9   3   3       1502.13       1524.00        35.69 o                         
  -8   3   3        139.44        132.77         3.80 o                         
  -7   3   3       1689.10       1793.32        32.07 o                         
  -6   3   3         59.54         50.92         3.00 o                         
  -5   3   3         26.48         35.58         2.88 o                         
  -4   3   3       1431.94       1356.00        23.77 o                         
  -3   3   3        208.31        239.60         5.48 o                         
  -2   3   3         39.84         52.67         3.69 o                         
  -1   3   3        334.74        325.28         7.59 o                         
   0   3   3        208.96        249.19         8.12 o                         
   1   3   3       1208.75       1277.95        51.86 o                         
   2   3   3         43.43         51.20         3.53 o                         
   3   3   3       1033.60        949.15        33.68 o                         
   4   3   3         80.52         64.67         5.66 o                         
   5   3   3          0.23          0.31         2.62 o                         
   6   3   3         15.64         13.52         4.71 o                         
   7   3   3       2033.12       2221.30        69.64 o                         
   8   3   3         19.58         17.64         4.31 o                         
   9   3   3         12.45         15.21        14.60 o                         
  10   3   3         36.27         32.38        23.69 o                         
  11   3   3         16.87         29.09        18.60 o                         
  12   3   3         49.73         55.84        21.37 o                         
 -14   4   3          0.01         -0.26        16.42 o                         
 -13   4   3         10.00         10.91        10.69 o                         
 -12   4   3          0.51          2.59        10.04 o                         
 -11   4   3         22.87         26.85         9.01 o                         
 -10   4   3          5.17          2.78         4.14 o                         
  -9   4   3         93.24         86.56         4.62 o                         
  -8   4   3         66.26         53.86         4.12 o                         
  -7   4   3        709.20        795.01        17.00 o                         
  -6   4   3        117.16        121.11         8.32 o                         
  -5   4   3        413.84        544.77        11.88 o                         
  -4   4   3        189.56        252.72         5.70 o                         
  -3   4   3       5938.13       6472.67       127.91 o                         
  -2   4   3          3.45          7.87         6.30 o                         
  -1   4   3        933.00        899.94        22.50 o                         
   0   4   3        129.41        125.95         6.93 o                         
   1   4   3       1614.48       1728.20        60.70 o                         
   2   4   3        129.87        137.50         8.75 o                         
   3   4   3       3942.23       3798.10       168.98 o                         
   4   4   3       1047.54       1133.54        71.89 o                         
   5   4   3        441.12        442.58        16.28 o                         
   6   4   3        384.01        396.70        20.81 o                         
   7   4   3          7.77          6.00         3.68 o                         
   8   4   3        163.98        170.65         8.15 o                         
   9   4   3          4.51         -2.22        15.36 o                         
  10   4   3         11.73          9.69        17.76 o                         
  11   4   3         12.06          2.42        19.34 o                         
 -14   5   3         22.05         10.44        20.68 o                         
 -13   5   3         65.55         60.65        15.02 o                         
 -12   5   3          0.11          2.26        12.88 o                         
 -11   5   3        244.22        260.27        14.12 o                         
 -10   5   3         85.35         76.23         6.50 o                         
  -9   5   3        543.29        568.20        28.28 o                         
  -8   5   3          0.50          4.34         4.26 o                         
  -7   5   3         53.96         55.93         4.29 o                         
  -6   5   3        229.90        214.01         7.72 o                         
  -5   5   3        304.24        287.09         6.10 o                         
  -4   5   3         18.03         17.24         3.74 o                         
  -3   5   3        545.28        651.33        12.41 o                         
  -2   5   3         76.68        101.10         4.73 o                         
  -1   5   3       1328.92       1508.36        47.04 o                         
   0   5   3          0.25          0.53         4.74 o                         
   1   5   3       8225.31       8382.36       269.31 o                         
   2   5   3        152.18        161.46        16.19 o                         
   3   5   3       1736.47       1819.22       101.04 o                         
   4   5   3        244.61        207.08        18.02 o                         
   5   5   3        109.48         97.89         6.73 o                         
   6   5   3         86.66         82.90         5.32 o                         
   7   5   3          2.21          6.54         5.71 o                         
   8   5   3         61.41         62.02         7.37 o                         
   9   5   3         13.46         17.94        16.73 o                         
  10   5   3         62.85         75.26        19.32 o                         
  11   5   3         11.18          1.40        20.69 o                         
 -14   6   3         33.43         39.74        14.93 o                         
 -13   6   3         49.12         51.87        13.80 o                         
 -12   6   3          8.00         13.22        11.81 o                         
 -11   6   3          7.98         12.17        11.36 o                         
 -10   6   3          0.18         -5.57         5.57 o                         
  -9   6   3         11.86         11.54         4.76 o                         
  -8   6   3          0.99         -0.54         6.14 o                         
  -7   6   3        371.16        406.87        15.15 o                         
  -6   6   3          0.05         -0.88         5.23 o                         
  -5   6   3       1555.34       1528.95        40.93 o                         
  -4   6   3        316.09        279.93         9.10 o                         
  -3   6   3         34.99         31.90         3.93 o                         
  -2   6   3        525.95        474.89        21.76 o                         
  -1   6   3        183.32        183.94        10.36 o                         
   0   6   3        407.88        419.46        22.56 o                         
   1   6   3        152.66        158.38        20.14 o                         
   2   6   3        213.87        214.68        11.70 o                         
   3   6   3        395.81        344.78        27.83 o                         
   4   6   3         55.15         52.55         4.94 o                         
   5   6   3         23.65         29.45         5.25 o                         
   6   6   3         86.72         86.59         8.42 o                         
   7   6   3         30.59         38.77         7.70 o                         
   8   6   3         36.89         45.68         7.66 o                         
   9   6   3         95.59        105.75        18.91 o                         
  10   6   3         19.06         -5.01        19.67 o                         
 -14   7   3         12.64         22.03        33.15 o                         
 -13   7   3         17.93         12.89        15.15 o                         
 -12   7   3         28.20         26.44        14.25 o                         
 -11   7   3        398.37        409.06        16.70 o                         
 -10   7   3          0.69          1.95         6.53 o                         
  -9   7   3        105.51        113.05         9.60 o                         
  -8   7   3          3.74          6.02         5.30 o                         
  -7   7   3         17.00         15.68         5.33 o                         
  -6   7   3          0.09         -4.47         5.10 o                         
  -5   7   3         39.82         29.48         5.16 o                         
  -4   7   3         50.83         52.62         5.77 o                         
  -3   7   3        101.58         83.73        12.18 o                         
  -2   7   3        108.17         91.39        15.22 o                         
  -1   7   3         46.05         56.13         9.09 o                         
   0   7   3        164.60        138.12        10.49 o                         
   1   7   3       1225.09       1145.74        48.86 o                         
   2   7   3          4.83          4.22         4.66 o                         
   3   7   3          2.34          5.39         5.16 o                         
   4   7   3         90.68         91.85        10.40 o                         
   5   7   3          8.50         13.17         5.71 o                         
   6   7   3         13.34          9.17         6.09 o                         
   7   7   3         14.97         11.36         6.68 o                         
   8   7   3         73.03         98.97        18.31 o                         
   9   7   3         22.23         18.07        19.07 o                         
  10   7   3        144.31        159.31        23.67 o                         
 -13   8   3         54.82         49.88        14.25 o                         
 -12   8   3          2.46         -5.02        12.63 o                         
 -11   8   3        107.91        100.05        13.31 o                         
 -10   8   3        166.97        151.52         8.17 o                         
  -9   8   3         50.04         55.42         6.87 o                         
  -8   8   3         10.41         15.71         6.31 o                         
  -7   8   3        753.63        753.89        29.65 o                         
  -6   8   3        372.88        404.84        16.20 o                         
  -5   8   3        170.05        172.33         9.48 o                         
  -4   8   3         10.90          9.14         9.34 o                         
  -3   8   3        300.12        324.51        15.44 o                         
  -2   8   3         13.25          5.65         9.28 o                         
  -1   8   3        220.25        213.16        12.93 o                         
   0   8   3        173.59        163.00        11.89 o                         
   1   8   3        179.48        166.65         7.82 o                         
   2   8   3        164.47        162.08         8.40 o                         
   3   8   3        668.49        733.05        50.35 o                         
   4   8   3         12.35         12.10         7.51 o                         
   5   8   3        242.99        260.96        12.22 o                         
   6   8   3         18.34         20.59         8.22 o                         
   7   8   3         37.39         34.78         8.54 o                         
   8   8   3          5.25         13.69        18.72 o                         
   9   8   3         29.02         22.07        28.89 o                         
 -13   9   3          0.20         11.44        23.30 o                         
 -12   9   3         64.65         64.67        13.63 o                         
 -11   9   3          3.44         -0.12        11.91 o                         
 -10   9   3         51.67         44.38         8.99 o                         
  -9   9   3         93.32         91.08         8.71 o                         
  -8   9   3         86.39         76.23         9.02 o                         
  -7   9   3         27.56         15.25         7.72 o                         
  -6   9   3         14.45         26.42         8.97 o                         
  -5   9   3         21.34         27.69        10.78 o                         
  -4   9   3         85.40         90.43        11.56 o                         
  -3   9   3        117.95        121.82        12.13 o                         
  -2   9   3          5.20          9.48        10.47 o                         
  -1   9   3          0.64          1.81        10.45 o                         
   0   9   3          7.83          6.02        10.45 o                         
   1   9   3          0.70         -2.27         6.06 o                         
   2   9   3         68.07         60.14         5.72 o                         
   3   9   3         94.00         98.42         7.11 o                         
   4   9   3         23.06         26.15         7.01 o                         
   5   9   3         20.20         26.28         8.97 o                         
   6   9   3         23.76         15.16         9.57 o                         
   7   9   3        269.53        295.17        29.21 o                         
   8   9   3         15.08          7.86        20.94 o                         
   9   9   3         14.90          3.61        22.48 o                         
 -12  10   3          5.52         20.41        31.49 o                         
 -11  10   3        203.99        185.08        16.61 o                         
 -10  10   3         14.68          5.38        10.37 o                         
  -9  10   3        124.10        130.04         8.80 o                         
  -8  10   3         95.20        101.33        13.04 o                         
  -7  10   3        531.90        560.93        21.99 o                         
  -6  10   3        118.95         93.27        12.87 o                         
  -5  10   3         42.82         37.79        12.19 o                         
  -4  10   3         20.32         14.56        11.74 o                         
  -3  10   3         52.03         35.29        12.11 o                         
  -2  10   3         27.69         32.38        16.90 o                         
  -1  10   3        517.68        481.74        26.59 o                         
   0  10   3         18.90         17.79         7.06 o                         
   1  10   3        386.97        405.94        16.21 o                         
   2  10   3         39.06         34.72         5.96 o                         
   3  10   3         21.74         28.89         8.19 o                         
   4  10   3         13.17         11.44         7.14 o                         
   5  10   3         98.31        120.09        12.04 o                         
   6  10   3         12.39         14.36        15.80 o                         
   7  10   3         17.17          8.28        12.13 o                         
   8  10   3          3.38         12.71        23.20 o                         
 -12  11   3         14.17         23.90        33.50 o                         
 -11  11   3         94.59         91.04        13.99 o                         
 -10  11   3         30.19         46.30        12.22 o                         
  -9  11   3         19.48         20.59         8.98 o                         
  -8  11   3         16.85         18.16         9.86 o                         
  -7  11   3          1.17        -11.66        18.83 o                         
  -6  11   3          0.68          4.68        12.83 o                         
  -5  11   3        149.36        167.09        15.44 o                         
  -4  11   3        105.76         98.58        14.15 o                         
  -3  11   3        238.52        210.00        16.14 o                         
  -2  11   3         13.79         24.10        13.45 o                         
  -1  11   3         18.16         17.80         5.67 o                         
   0  11   3         54.37         57.60         4.95 o                         
   1  11   3        768.92        766.91        35.00 o                         
   2  11   3         53.27         46.58         6.09 o                         
   3  11   3        157.38        156.15        11.19 o                         
   4  11   3         15.12          5.42        21.31 o                         
   5  11   3         73.31         85.63        23.03 o                         
   6  11   3          0.44          2.21        12.92 o                         
   7  11   3        256.55        263.17        27.57 o                         
 -11  12   3          0.41          2.79        32.72 o                         
 -10  12   3          0.09         -2.61        10.29 o                         
  -9  12   3         22.65         31.11        11.84 o                         
  -8  12   3          3.53          5.34        15.81 o                         
  -7  12   3         13.11         12.46        22.46 o                         
  -6  12   3        166.40        145.35        16.88 o                         
  -5  12   3         12.02          1.81        14.78 o                         
  -4  12   3         41.82         34.08        14.72 o                         
  -3  12   3          9.22         -2.61        20.30 o                         
  -2  12   3        106.55         96.41        15.83 o                         
  -1  12   3          8.48          4.00        14.80 o                         
   0  12   3          1.99          8.38        14.78 o                         
   1  12   3        101.26         92.96        15.97 o                         
   2  12   3          0.06          7.97        21.95 o                         
   3  12   3         49.60         48.98        16.59 o                         
   4  12   3        116.39         96.28        18.27 o                         
   5  12   3          0.77         -3.63        17.94 o                         
   6  12   3          3.71         10.93        14.60 o                         
 -10  13   3          0.21          9.49        17.66 o                         
  -9  13   3         54.78         68.03        27.63 o                         
  -8  13   3          0.02         -9.01        18.64 o                         
  -7  13   3        552.98        591.49        37.28 o                         
  -6  13   3        436.13        446.15        28.74 o                         
  -5  13   3         39.18         52.35        17.80 o                         
  -4  13   3          0.03          0.00        24.18 o                         
  -3  13   3         92.26        104.76        18.68 o                         
  -2  13   3         64.14         68.03        18.21 o                         
  -1  13   3          6.69          8.19        24.35 o                         
   0  13   3          0.27         14.33        24.70 o                         
   1  13   3          0.02          3.18        17.70 o                         
   2  13   3        212.35        191.70        20.53 o                         
   3  13   3         13.85          9.38        26.73 o                         
   4  13   3          0.56         11.41        27.61 o                         
   5  13   3          9.52          2.81        30.57 o                         
  -9  14   3         85.50         38.25        28.99 o                         
  -8  14   3        269.81        223.98        23.77 o                         
  -7  14   3         17.42          7.33        24.62 o                         
  -6  14   3         53.07         49.46        20.88 o                         
  -5  14   3         88.12         94.68        21.60 o                         
  -4  14   3         72.76         80.04        21.12 o                         
  -3  14   3         15.01         43.28        29.05 o                         
  -2  14   3         14.30         12.99        20.37 o                         
  -1  14   3         10.89         22.69        19.71 o                         
   0  14   3         11.53          0.39        19.87 o                         
   1  14   3          0.43         -7.14        19.65 o                         
   2  14   3        217.82        181.85        23.46 o                         
   3  14   3         23.12         30.24        21.68 o                         
   4  14   3         27.50         27.55        23.55 o                         
  -8  15   3         75.00         39.21        21.23 o                         
  -7  15   3         54.96         58.76        23.59 o                         
  -6  15   3        163.80        164.19        25.13 o                         
  -5  15   3         64.97         77.01        23.18 o                         
  -4  15   3          7.97         -8.44        31.94 o                         
  -3  15   3          0.02         -2.20        22.40 o                         
  -2  15   3         13.33         24.92        22.52 o                         
  -1  15   3          5.15         -6.36        22.05 o                         
   0  15   3        119.29        128.62        23.79 o                         
   1  15   3          7.81          2.18        22.56 o                         
   2  15   3         60.71         64.34        23.77 o                         
  -5  16   3         27.84         47.51        26.18 o                         
  -4  16   3          0.25         -7.41        25.66 o                         
  -3  16   3         91.76         84.66        26.75 o                         
  -3 -18   4          5.40         10.98        25.00 o                         
  -2 -18   4          0.79        -11.76        24.12 o                         
  -1 -18   4         33.67         23.07        32.97 o                         
   0 -18   4          3.66         10.92        22.44 o                         
   1 -18   4          0.87         -3.04        22.03 o                         
   2 -18   4         49.76         64.95        22.66 o                         
   3 -18   4         45.93         40.92        22.29 o                         
   4 -18   4         14.17         28.21        30.86 o                         
   5 -18   4         79.04         80.00        31.35 o                         
  -5 -17   4        102.73        100.43        25.11 o                         
  -4 -17   4         27.64         49.76        22.73 o                         
  -3 -17   4         22.56         38.33        22.01 o                         
  -2 -17   4          0.88         28.66        30.28 o                         
  -1 -17   4         26.47         24.96        20.90 o                         
   0 -17   4         17.27         27.96        20.67 o                         
   1 -17   4         21.41         29.19        20.06 o                         
   2 -17   4          1.33         -5.67        19.87 o                         
   3 -17   4         12.80          3.65        19.89 o                         
   4 -17   4         16.92         24.82        28.06 o                         
   5 -17   4         87.30         72.37        28.54 o                         
   6 -17   4          1.29         -3.88        19.83 o                         
   7 -17   4        109.81         98.11        28.52 o                         
  -6 -16   4         18.34         22.01        22.23 o                         
  -5 -16   4         50.48         32.81        29.73 o                         
  -4 -16   4          9.06          7.39        20.53 o                         
  -3 -16   4         56.15         55.41        20.24 o                         
  -2 -16   4         30.05         32.81        19.58 o                         
  -1 -16   4         72.89         66.93        18.91 o                         
   0 -16   4         87.40         78.83        18.89 o                         
   1 -16   4         33.24         33.93        18.07 o                         
   2 -16   4        255.82        245.86        20.75 o                         
   3 -16   4          0.80          2.03        24.41 o                         
   4 -16   4         12.57         20.57        24.86 o                         
   5 -16   4         69.47         73.08        25.52 o                         
   6 -16   4          6.05          9.42        17.80 o                         
   7 -16   4          6.32         15.62        25.07 o                         
   8 -16   4          0.79         -2.69        31.70 o                         
  -7 -15   4         27.55         41.12        21.19 o                         
  -6 -15   4        106.86        128.10        21.47 o                         
  -5 -15   4         20.45         34.78        19.24 o                         
  -4 -15   4        201.15        227.32        28.02 o                         
  -3 -15   4         26.79         27.28        17.63 o                         
  -2 -15   4          2.17          4.70        16.96 o                         
  -1 -15   4        134.69        122.99        17.96 o                         
   0 -15   4        378.98        374.78        22.23 o                         
   1 -15   4          1.89         -8.56        16.09 o                         
   2 -15   4          0.33          8.56        15.89 o                         
   3 -15   4          9.30          5.50        15.70 o                         
   4 -15   4        112.76        113.43        16.73 o                         
   5 -15   4         13.10         23.51        22.29 o                         
   6 -15   4        100.80        105.73        17.22 o                         
   7 -15   4          0.06          2.26        15.83 o                         
   8 -15   4         49.68         48.60        13.02 o                         
   9 -15   4         50.29         50.24        23.26 o                         
  -8 -14   4        145.84        178.05        15.28 o                         
  -7 -14   4         39.26         45.64        18.93 o                         
  -6 -14   4        256.06        296.92        28.43 o                         
  -5 -14   4         23.59         18.68        16.59 o                         
  -4 -14   4        526.67        511.12        32.87 o                         
  -3 -14   4        157.42        151.71        23.24 o                         
  -2 -14   4          1.51          3.90        15.36 o                         
  -1 -14   4         22.90         10.84        14.92 o                         
   0 -14   4          3.25          3.06        14.49 o                         
   1 -14   4        419.40        396.63        21.25 o                         
   2 -14   4        587.49        663.71        30.86 o                         
   3 -14   4          0.00          7.35        14.29 o                         
   4 -14   4         14.46          8.99        13.90 o                         
   5 -14   4        162.58        187.06        21.29 o                         
   6 -14   4         63.98         55.37        14.76 o                         
   7 -14   4          0.74          4.33        14.19 o                         
   8 -14   4         10.91         16.68        13.65 o                         
   9 -14   4          8.13         11.00        20.94 o                         
  -9 -13   4          0.70          6.73        14.78 o                         
  -8 -13   4          1.66          6.77        12.21 o                         
  -7 -13   4          2.56         10.12        16.65 o                         
  -6 -13   4        462.37        539.86        30.01 o                         
  -5 -13   4        108.36        116.26        16.22 o                         
  -4 -13   4        352.57        364.34        24.86 o                         
  -3 -13   4        814.97        784.80        39.44 o                         
  -2 -13   4        244.86        242.55        16.87 o                         
  -1 -13   4         32.02         30.73        13.32 o                         
   0 -13   4          1.94         -4.70        13.30 o                         
   1 -13   4         94.08         97.53        14.12 o                         
   2 -13   4         37.98         37.60         8.57 o                         
   3 -13   4         63.40         47.33         8.01 o                         
   4 -13   4       1111.27       1238.11        52.70 o                         
   5 -13   4          2.68          1.44        17.41 o                         
   6 -13   4        139.02        172.24        14.78 o                         
   7 -13   4        352.50        385.78        18.54 o                         
   8 -13   4        161.98        162.21        17.99 o                         
   9 -13   4         84.30         58.20        20.08 o                         
  10 -13   4         69.03         74.71        23.24 o                         
 -10 -12   4         49.77         50.71        18.70 o                         
  -9 -12   4         22.67         22.05        11.59 o                         
  -8 -12   4        135.16        131.85        11.94 o                         
  -7 -12   4          2.19         -5.28        14.14 o                         
  -6 -12   4        163.89        167.29        15.95 o                         
  -5 -12   4          2.04          5.21        13.12 o                         
  -4 -12   4       1283.93       1401.13        65.47 o                         
  -3 -12   4         27.63         35.91        17.55 o                         
  -2 -12   4         57.22         31.68        12.15 o                         
  -1 -12   4        881.66        844.29        58.16 o                         
   0 -12   4          3.53          5.75         6.93 o                         
   1 -12   4        296.26        269.63        19.82 o                         
   2 -12   4          1.08          2.49         6.05 o                         
   3 -12   4         87.33         80.63         6.45 o                         
   4 -12   4       1121.09       1128.01        40.03 o                         
   5 -12   4         47.37         40.40        16.01 o                         
   6 -12   4        472.16        521.80        24.68 o                         
   7 -12   4         48.77         42.45         9.13 o                         
   8 -12   4         26.08         39.63        12.42 o                         
   9 -12   4        231.31        242.49        21.56 o                         
  10 -12   4         74.97         93.68        21.97 o                         
  11 -12   4        152.43        168.18        33.83 o                         
 -11 -11   4          9.03         19.75        27.74 o                         
 -10 -11   4          2.88         -1.99        16.55 o                         
  -9 -11   4          1.57         -2.43        10.40 o                         
  -8 -11   4         64.54         73.82         9.83 o                         
  -7 -11   4         22.48         17.96        13.10 o                         
  -6 -11   4          0.05         -2.30        11.76 o                         
  -5 -11   4        165.91        159.41        13.78 o                         
  -4 -11   4       3029.55       3080.27       203.71 o                         
  -3 -11   4        124.92        104.21        12.21 o                         
  -2 -11   4        258.17        255.41        18.37 o                         
  -1 -11   4        107.92        101.81        15.42 o                         
   0 -11   4          8.67         31.02        10.47 o                         
   1 -11   4        687.24        587.36        35.83 o                         
   2 -11   4        144.36        124.53         6.33 o                         
   3 -11   4         51.84         53.05         5.76 o                         
   4 -11   4        441.25        463.12        15.21 o                         
   5 -11   4        111.32        110.97         6.49 o                         
   6 -11   4       1209.04       1232.30        57.63 o                         
   7 -11   4         76.43         99.85        10.44 o                         
   8 -11   4          0.16         -2.31         9.80 o                         
   9 -11   4          3.16          3.10        17.78 o                         
  10 -11   4         15.16         21.12        28.15 o                         
  11 -11   4         39.99         28.99        21.95 o                         
 -11 -10   4        116.05        115.21        19.46 o                         
 -10 -10   4          6.18          7.03        13.98 o                         
  -9 -10   4         61.99         69.98        12.55 o                         
  -8 -10   4          5.77         14.57         9.50 o                         
  -7 -10   4         38.64         39.97        11.21 o                         
  -6 -10   4         92.68        110.08        12.19 o                         
  -5 -10   4         12.80          6.88         5.90 o                         
  -4 -10   4        798.26        854.60        67.87 o                         
  -3 -10   4        271.07        253.81        14.10 o                         
  -2 -10   4        359.23        354.40        16.12 o                         
  -1 -10   4       1127.56       1029.22        44.79 o                         
   0 -10   4         23.59         26.54         9.26 o                         
   1 -10   4        135.58        145.25         8.82 o                         
   2 -10   4        234.34        229.13        13.22 o                         
   3 -10   4         13.07         12.88         4.37 o                         
   4 -10   4        254.79        243.36         8.27 o                         
   5 -10   4        224.65        205.07         8.60 o                         
   6 -10   4        165.54        141.37         8.14 o                         
   7 -10   4        197.97        207.90         7.15 o                         
   8 -10   4         84.43         84.09         7.61 o                         
   9 -10   4        117.45        126.67        25.01 o                         
  10 -10   4         58.29         62.86        19.03 o                         
  11 -10   4         18.50         34.32        21.29 o                         
  12 -10   4        145.16        128.02        25.00 o                         
 -12  -9   4        166.05        168.12        24.62 o                         
 -11  -9   4         28.93         24.76        16.30 o                         
 -10  -9   4         74.02         54.09        10.84 o                         
  -9  -9   4        119.59        120.74        14.15 o                         
  -8  -9   4       1467.55       1477.42        66.20 o                         
  -7  -9   4         49.21         40.91         7.01 o                         
  -6  -9   4        183.22        154.59        25.08 o                         
  -5  -9   4        145.46        153.05        10.17 o                         
  -4  -9   4       1547.70       1523.44        53.29 o                         
  -3  -9   4         28.32         28.06         3.03 o                         
  -2  -9   4        498.85        530.93        31.39 o                         
  -1  -9   4        197.88        162.85         9.80 o                         
   0  -9   4         49.33         54.27         5.49 o                         
   1  -9   4        394.30        343.25         9.90 o                         
   2  -9   4          0.61          1.30         2.81 o                         
   3  -9   4        622.97        561.86        26.61 o                         
   4  -9   4       1661.20       1585.79        51.99 o                         
   5  -9   4        104.41         85.79        11.14 o                         
   6  -9   4         35.43         26.68         3.17 o                         
   7  -9   4         59.03         53.00         5.17 o                         
   8  -9   4        109.76         90.34         7.95 o                         
   9  -9   4         91.04         74.97        16.10 o                         
  10  -9   4          1.11          3.30        17.76 o                         
  11  -9   4         30.93         22.29        20.43 o                         
  12  -9   4         53.37         50.91        23.08 o                         
 -12  -8   4         14.66         21.06        14.16 o                         
 -11  -8   4         39.20         34.39        14.37 o                         
 -10  -8   4        263.77        237.29        11.07 o                         
  -9  -8   4         75.47         70.68         7.68 o                         
  -8  -8   4        158.42        152.50        17.63 o                         
  -7  -8   4         45.08         53.78         5.06 o                         
  -6  -8   4         22.23         31.81         4.53 o                         
  -5  -8   4         26.55         34.02         5.36 o                         
  -4  -8   4        337.94        405.82        19.79 o                         
  -3  -8   4        756.51        757.28        22.67 o                         
  -2  -8   4        186.68        157.32         6.13 o                         
  -1  -8   4        517.73        528.34        13.87 o                         
   0  -8   4       1594.56       1977.39        68.34 o                         
   1  -8   4         10.76         12.54         2.43 o                         
   2  -8   4        643.92        717.15        15.05 o                         
   3  -8   4          7.25         10.10         2.45 o                         
   4  -8   4         57.72         60.44         2.63 o                         
   5  -8   4        340.51        297.78        12.96 o                         
   6  -8   4       1242.14       1220.53        29.68 o                         
   7  -8   4          4.66          5.33         3.60 o                         
   8  -8   4        587.79        562.45        28.64 o                         
   9  -8   4         10.13         17.14        15.07 o                         
  10  -8   4         73.12         76.31        17.96 o                         
  11  -8   4         13.23         17.10        19.77 o                         
  12  -8   4         44.72         39.91        22.42 o                         
 -13  -7   4          1.45         -4.62        14.62 o                         
 -12  -7   4         32.94         44.11        15.82 o                         
 -11  -7   4         96.71        103.92        27.17 o                         
 -10  -7   4        198.84        186.83        11.09 o                         
  -9  -7   4        113.41        106.37        13.60 o                         
  -8  -7   4         89.58         97.84         7.83 o                         
  -7  -7   4         51.05         51.93         5.37 o                         
  -6  -7   4         28.92         14.53         4.40 o                         
  -5  -7   4        217.00        187.85        14.12 o                         
  -4  -7   4        524.81        636.99        18.46 o                         
  -3  -7   4          3.62          3.41         4.95 o                         
  -2  -7   4       1133.78       1301.11        36.85 o                         
  -1  -7   4        514.07        449.58        14.84 o                         
   0  -7   4       7759.74       8723.75       212.12 o                         
   1  -7   4        707.04        673.71        12.95 o                         
   2  -7   4         59.59         50.93         2.30 o                         
   3  -7   4        787.94        743.84        19.46 o                         
   4  -7   4        128.33         98.65         3.45 o                         
   5  -7   4         99.32         93.58         3.25 o                         
   6  -7   4          2.56          6.76         2.88 o                         
   7  -7   4          1.41          1.36         2.71 o                         
   8  -7   4        102.62        106.21         8.62 o                         
   9  -7   4         35.54         33.37         9.46 o                         
  10  -7   4        311.12        376.20        22.69 o                         
  11  -7   4         53.86         93.80        27.57 o                         
  12  -7   4         42.68         45.16        22.38 o                         
 -13  -6   4         25.90         25.43        14.02 o                         
 -12  -6   4         89.79         86.61        12.38 o                         
 -11  -6   4         16.20         15.86        11.17 o                         
 -10  -6   4         74.28         66.74         7.55 o                         
  -9  -6   4         39.76         42.24         5.50 o                         
  -8  -6   4        146.91        149.66        12.48 o                         
  -7  -6   4         15.84         20.99         3.68 o                         
  -6  -6   4        570.26        519.82        18.41 o                         
  -5  -6   4         24.40         31.03         5.92 o                         
  -4  -6   4       1741.67       1757.91        63.74 o                         
  -3  -6   4        507.29        532.16        14.88 o                         
  -2  -6   4       1480.44       1615.93        48.83 o                         
  -1  -6   4        190.53        207.50        10.30 o                         
   0  -6   4       5106.78       5813.64       170.93 o                         
   1  -6   4         10.73         13.13         1.80 o                         
   2  -6   4       1138.84       1279.99        24.05 o                         
   3  -6   4        336.18        301.63         8.84 o                         
   4  -6   4        837.78        857.51        15.21 o                         
   5  -6   4        290.47        262.01         6.95 o                         
   6  -6   4        311.00        334.01         8.55 o                         
   7  -6   4          2.60          1.55         2.55 o                         
   8  -6   4        428.96        479.59        15.97 o                         
   9  -6   4         30.97         31.88         7.94 o                         
  10  -6   4         17.93         22.94         7.87 o                         
  11  -6   4          3.84         26.86        15.72 o                         
  12  -6   4         10.72         11.09        22.62 o                         
  13  -6   4         25.71         29.85        24.82 o                         
 -14  -5   4        100.60        140.61        28.10 o                         
 -13  -5   4          6.16          5.87        20.65 o                         
 -12  -5   4          0.84         -1.73        10.65 o                         
 -11  -5   4        140.81        141.68        10.87 o                         
 -10  -5   4        103.59        117.62         6.99 o                         
  -9  -5   4         97.23         88.68         4.49 o                         
  -8  -5   4         46.57         26.84         4.30 o                         
  -7  -5   4         27.60         18.25         3.09 o                         
  -6  -5   4        717.96        696.67        25.51 o                         
  -5  -5   4         16.86         15.44         4.08 o                         
  -4  -5   4        147.52        129.68         5.93 o                         
  -3  -5   4          1.52          5.85         3.92 o                         
  -2  -5   4        292.80        382.82        10.04 o                         
  -1  -5   4        385.04        352.33        10.03 o                         
   0  -5   4        381.72        492.01        15.36 o                         
   1  -5   4       1311.40       1257.54        34.48 o                         
   2  -5   4       1442.61       1714.77        31.06 o                         
   3  -5   4        726.36        695.96        10.43 o                         
   4  -5   4         76.46         73.63         2.33 o                         
   5  -5   4         78.95         78.18         2.67 o                         
   6  -5   4         16.97         19.02         2.36 o                         
   7  -5   4         16.65         14.76         1.60 o                         
   8  -5   4        192.33        156.30         6.63 o                         
   9  -5   4          6.90          3.66         7.46 o                         
  10  -5   4        227.68        240.92        10.25 o                         
  11  -5   4          7.35          2.03        26.96 o                         
  12  -5   4         69.03         75.79        23.10 o                         
  13  -5   4          8.04         10.33        24.49 o                         
 -14  -4   4         16.78          6.88        34.41 o                         
 -13  -4   4         33.24         28.37        20.28 o                         
 -12  -4   4        273.42        346.27        22.77 o                         
 -11  -4   4          8.77          9.44         9.14 o                         
 -10  -4   4          9.88          8.45         4.31 o                         
  -9  -4   4         37.17         34.02         3.81 o                         
  -8  -4   4        117.31        105.69         6.62 o                         
  -7  -4   4        231.91        216.87        10.26 o                         
  -6  -4   4       1288.48       1363.54        29.49 o                         
  -5  -4   4        144.26        144.15         7.57 o                         
  -4  -4   4       2450.75       2391.84        69.60 o                         
  -3  -4   4          2.77         -1.44         4.32 o                         
  -2  -4   4          2.53          2.87         4.50 o                         
  -1  -4   4          6.11          2.55         2.05 o                         
   0  -4   4        310.14        379.53         9.61 o                         
   1  -4   4        552.37        512.38        12.70 o                         
   2  -4   4        988.52       1178.37        17.00 o                         
   3  -4   4       1016.20       1017.85        14.95 o                         
   4  -4   4       2634.86       3023.88        45.87 o                         
   5  -4   4        115.12        110.45         4.62 o                         
   6  -4   4        380.90        396.56         8.83 o                         
   7  -4   4        164.43        166.34         9.48 o                         
   8  -4   4        730.57        744.80        17.14 o                         
   9  -4   4         46.70         41.06         7.89 o                         
  10  -4   4          0.34          0.11         8.67 o                         
  11  -4   4          6.32          5.49        10.41 o                         
  12  -4   4          3.15          3.45        23.16 o                         
  13  -4   4         16.52         19.69        24.55 o                         
 -14  -3   4         58.16         48.04        23.32 o                         
 -13  -3   4         38.51         41.00        27.20 o                         
 -12  -3   4         30.65         19.11        23.98 o                         
 -11  -3   4        120.15        124.29        21.56 o                         
 -10  -3   4         69.37         60.11         4.30 o                         
  -9  -3   4         98.03         88.30         4.77 o                         
  -8  -3   4         47.13         58.31         3.79 o                         
  -7  -3   4          4.93          1.74         2.76 o                         
  -6  -3   4       2028.63       2328.19        43.98 o                         
  -5  -3   4        474.43        497.45         9.66 o                         
  -4  -3   4      16620.13      18025.80       339.02 o                         
  -3  -3   4        273.27        285.31         7.89 o                         
  -2  -3   4       2188.60       2258.11        48.27 o                         
  -1  -3   4          2.68          1.08         1.43 o                         
   0  -3   4       6876.77       6121.11       110.25 o                         
   1  -3   4        358.48        301.18         5.07 o                         
   2  -3   4        517.37        644.16        10.50 o                         
   3  -3   4         65.84         71.02         2.11 o                         
   4  -3   4       1098.20       1456.99        21.79 o                         
   5  -3   4          1.24          0.40         1.71 o                         
   6  -3   4        419.22        503.48        21.52 o                         
   7  -3   4         61.09         64.02         7.03 o                         
   8  -3   4        459.83        489.59        13.14 o                         
   9  -3   4         99.13         87.37         8.84 o                         
  10  -3   4        235.98        267.92        12.52 o                         
  11  -3   4          6.08          2.22        10.83 o                         
  12  -3   4        450.71        632.84        37.71 o                         
  13  -3   4          7.05         15.05        37.40 o                         
 -14  -2   4        115.05        100.25        23.75 o                         
 -13  -2   4          5.55         11.17        18.48 o                         
 -12  -2   4         23.82         25.01        16.48 o                         
 -11  -2   4          6.40         13.24        14.06 o                         
 -10  -2   4        383.15        343.24        17.56 o                         
  -9  -2   4          1.87          2.18         2.89 o                         
  -8  -2   4        197.22        220.51         7.48 o                         
  -7  -2   4        346.56        320.01        10.43 o                         
  -6  -2   4         96.76        104.92         3.22 o                         
  -5  -2   4          5.31          2.32         2.12 o                         
  -4  -2   4      16557.34      17572.63       288.01 o                         
  -3  -2   4          0.65         -1.36         1.57 o                         
  -2  -2   4          8.25         15.61         3.37 o                         
  -1  -2   4         27.38         24.16         1.42 o                         
   0  -2   4       1825.79       1890.52        28.46 o                         
   1  -2   4        302.05        242.80         3.53 o                         
   2  -2   4       4480.24       4821.30        69.43 o                         
   3  -2   4        113.92        107.72         3.00 o                         
   4  -2   4        896.89       1050.96        15.96 o                         
   5  -2   4        299.92        255.10         6.20 o                         
   6  -2   4          3.56          3.95         8.25 o                         
   7  -2   4        295.47        296.93        12.18 o                         
   8  -2   4         13.10          7.14        12.03 o                         
   9  -2   4         22.14         20.06        10.01 o                         
  10  -2   4        132.38        129.99        13.88 o                         
  11  -2   4         19.24          8.91        11.31 o                         
  12  -2   4        210.21        246.80        32.57 o                         
 -14  -1   4         15.58          5.18        15.05 o                         
 -13  -1   4         14.69          8.73        17.49 o                         
 -12  -1   4        139.72        148.63        17.31 o                         
 -11  -1   4         33.24         47.28        14.27 o                         
 -10  -1   4          3.99          2.70         3.00 o                         
  -9  -1   4         18.98         19.04         3.16 o                         
  -8  -1   4        121.56        120.04         4.87 o                         
  -7  -1   4        177.21        158.20         4.30 o                         
  -6  -1   4       1442.70       1745.46        33.25 o                         
  -5  -1   4         25.83         27.04         2.07 o                         
  -4  -1   4         16.99         17.14         1.64 o                         
  -3  -1   4         51.43         51.43         1.45 o                         
  -2  -1   4       9373.66       9227.64       158.09 o                         
  -1  -1   4         73.28         69.46         1.55 o                         
   0  -1   4      10860.31      10709.58       173.24 o                         
   1  -1   4       1255.60       1165.39        18.73 o                         
   2  -1   4       1756.73       1980.81        34.84 o                         
   3  -1   4        183.59        185.35         3.88 o                         
   4  -1   4      13317.42      14961.71       236.86 o                         
   5  -1   4         80.82         87.96         3.71 o                         
   6  -1   4        724.83        800.34        25.48 o                         
   7  -1   4        203.26        208.79        16.26 o                         
   8  -1   4          6.44         16.62        10.14 o                         
   9  -1   4         20.64         22.36        11.59 o                         
  10  -1   4         17.05         19.54        13.02 o                         
  11  -1   4         29.39         23.77        14.43 o                         
  12  -1   4        178.73        179.76        21.10 o                         
 -15   0   4         14.74         31.43        24.33 o                         
 -14   0   4         12.87         18.98        16.79 o                         
 -13   0   4         31.58         21.81        17.73 o                         
 -12   0   4          7.49          3.84        10.98 o                         
 -11   0   4         10.96         -1.83        18.95 o                         
 -10   0   4          5.10          8.16         3.61 o                         
  -9   0   4        985.40        963.19        38.27 o                         
  -8   0   4          6.63          8.81         2.80 o                         
  -7   0   4        319.78        268.61         7.37 o                         
  -6   0   4        301.32        313.24         8.03 o                         
  -5   0   4        296.75        275.89         6.94 o                         
  -4   0   4         10.93         17.62         1.80 o                         
  -3   0   4        350.11        362.29         5.81 o                         
  -2   0   4         73.54         61.64         4.36 o                         
  -1   0   4       3238.71       3140.67        59.14 o                         
   0   0   4       9174.29       9610.92       254.37 o                         
   1   0   4          1.67         -2.21         2.21 o                         
   2   0   4       4045.76       3919.81        78.34 o                         
   3   0   4        106.19        100.72         3.03 o                         
   4   0   4          7.25         -0.45         2.09 o                         
   5   0   4        801.76        754.32        22.74 o                         
   6   0   4         87.92         90.30         3.47 o                         
   7   0   4         64.51         69.65         8.38 o                         
   8   0   4        265.00        267.61        15.37 o                         
   9   0   4        169.42        141.53        12.87 o                         
  10   0   4         54.88         49.93        16.51 o                         
  11   0   4         40.17         42.35        16.42 o                         
  12   0   4        212.99        232.02        23.47 o                         
 -15   1   4          0.12         -4.69        16.73 o                         
 -14   1   4         51.76         34.55        14.46 o                         
 -13   1   4         72.73         65.35        17.69 o                         
 -12   1   4          0.85          0.69        10.73 o                         
 -11   1   4         14.73         15.29         9.46 o                         
 -10   1   4         43.73         43.70         4.04 o                         
  -9   1   4        365.91        362.68        10.77 o                         
  -8   1   4          6.19          5.78         2.77 o                         
  -7   1   4         64.57         54.59         2.80 o                         
  -6   1   4        715.12        811.22        16.38 o                         
  -5   1   4          2.29          2.33         2.58 o                         
  -4   1   4        229.00        244.75         4.40 o                         
  -3   1   4          3.52         -1.78         2.21 o                         
  -2   1   4      19112.60      18902.94       371.91 o                         
  -1   1   4       5362.85       5255.62       101.60 o                         
   0   1   4       6885.29       7390.08       185.43 o                         
   1   1   4        163.49        177.01        10.90 o                         
   2   1   4          7.97         16.56         3.58 o                         
   3   1   4         33.57         41.06         2.76 o                         
   4   1   4        430.28        389.95        16.79 o                         
   5   1   4        299.19        261.38        10.25 o                         
   6   1   4        914.56        951.94        34.85 o                         
   7   1   4         37.53         38.50         3.19 o                         
   8   1   4        320.40        319.39        12.82 o                         
   9   1   4        176.09        172.89        11.99 o                         
  10   1   4         73.04         76.84        23.98 o                         
  11   1   4          3.72          8.52        18.85 o                         
  12   1   4         40.84         51.59        21.56 o                         
 -15   2   4          2.08          4.39        17.18 o                         
 -14   2   4         44.57         38.38        14.41 o                         
 -13   2   4          2.72         -3.57        14.00 o                         
 -12   2   4        198.38        208.83        12.80 o                         
 -11   2   4        429.71        460.62        12.61 o                         
 -10   2   4        116.65        124.95         6.13 o                         
  -9   2   4        183.43        200.15         4.87 o                         
  -8   2   4       1237.03       1340.93        24.28 o                         
  -7   2   4         77.18         82.16         3.64 o                         
  -6   2   4         68.25         82.93         2.94 o                         
  -5   2   4        946.57        915.73        17.29 o                         
  -4   2   4        572.64        554.80        14.72 o                         
  -3   2   4          5.21          9.17         2.25 o                         
  -2   2   4       1231.17       1322.77        25.65 o                         
  -1   2   4       2311.08       2401.88        47.07 o                         
   0   2   4         99.75        179.15         5.21 o                         
   1   2   4        479.44        512.22        35.26 o                         
   2   2   4       1995.96       1855.00        51.22 o                         
   3   2   4         22.29         18.00         3.31 o                         
   4   2   4          8.83          8.99         3.10 o                         
   5   2   4        183.25        178.19         8.32 o                         
   6   2   4        162.59        177.20         5.48 o                         
   7   2   4        754.56        795.63        27.64 o                         
   8   2   4       1375.19       1478.03        63.61 o                         
   9   2   4          7.03         11.48        10.59 o                         
  10   2   4          6.93          6.69        17.24 o                         
  11   2   4          8.18         27.30        27.10 o                         
 -14   3   4          9.78         19.25        13.96 o                         
 -13   3   4          2.07         -5.07        10.97 o                         
 -12   3   4         33.55         49.15        11.06 o                         
 -11   3   4         47.97         48.06         9.82 o                         
 -10   3   4        219.12        216.27        11.04 o                         
  -9   3   4         82.68         86.46         4.09 o                         
  -8   3   4        298.69        319.25         8.05 o                         
  -7   3   4        333.47        338.76         9.50 o                         
  -6   3   4          5.37          2.74         2.93 o                         
  -5   3   4        543.68        532.73        10.00 o                         
  -4   3   4        341.32        446.98        13.27 o                         
  -3   3   4       3036.99       3093.64        58.42 o                         
  -2   3   4         55.76         38.11         3.73 o                         
  -1   3   4         40.43         38.52         4.16 o                         
   0   3   4       1046.10       1081.07        24.82 o                         
   1   3   4         16.44          9.62         5.80 o                         
   2   3   4        176.11        208.63        22.51 o                         
   3   3   4         14.02         10.84         3.12 o                         
   4   3   4        881.01        801.58        33.00 o                         
   5   3   4         50.64         47.38         7.03 o                         
   6   3   4        707.93        703.41        21.75 o                         
   7   3   4       1214.87       1319.15        46.02 o                         
   8   3   4        723.71        727.24        30.79 o                         
   9   3   4          0.01          1.38        12.75 o                         
  10   3   4         83.94         73.97        26.07 o                         
  11   3   4          3.51         11.50        19.97 o                         
 -14   4   4        220.95        217.87        13.90 o                         
 -13   4   4         31.30         36.80        11.69 o                         
 -12   4   4         12.41         10.53         9.91 o                         
 -11   4   4          7.23          8.17         8.63 o                         
 -10   4   4          3.93          0.80         4.55 o                         
  -9   4   4          0.06         -3.29         4.67 o                         
  -8   4   4          3.34          7.42         4.78 o                         
  -7   4   4         97.02        111.40         6.88 o                         
  -6   4   4         14.73         16.84         3.41 o                         
  -5   4   4        453.69        438.22         8.34 o                         
  -4   4   4        451.14        434.64         8.58 o                         
  -3   4   4        154.03        139.71         7.12 o                         
  -2   4   4         82.93         74.85         4.89 o                         
  -1   4   4       1016.61       1043.73        25.67 o                         
   0   4   4       2262.51       2091.24        46.82 o                         
   1   4   4        768.34        732.06        33.20 o                         
   2   4   4       2210.16       2129.68        67.48 o                         
   3   4   4         12.54         16.78         4.67 o                         
   4   4   4          4.46         14.45         4.04 o                         
   5   4   4          5.15          6.79         3.95 o                         
   6   4   4         67.59         60.32         5.05 o                         
   7   4   4        209.28        196.43         8.80 o                         
   8   4   4         25.25         17.15        11.50 o                         
   9   4   4        105.70         96.26        13.99 o                         
  10   4   4         29.42         15.71        27.00 o                         
  11   4   4         50.76         46.46        21.33 o                         
 -14   5   4        183.99        212.16        19.25 o                         
 -13   5   4         75.96         83.32        22.24 o                         
 -12   5   4         22.69         31.03        13.88 o                         
 -11   5   4         17.82         14.49        11.44 o                         
 -10   5   4          1.73          1.65         5.27 o                         
  -9   5   4          1.01         -0.14         5.19 o                         
  -8   5   4         27.39         27.88         5.10 o                         
  -7   5   4        167.99        171.81        10.77 o                         
  -6   5   4       1275.08       1402.49        56.95 o                         
  -5   5   4         16.64         12.83         3.72 o                         
  -4   5   4          3.42          0.01         4.04 o                         
  -3   5   4         27.58         23.03         5.32 o                         
  -2   5   4         22.03         13.25         5.11 o                         
  -1   5   4          0.03         -4.64         4.69 o                         
   0   5   4        630.22        667.67        25.63 o                         
   1   5   4         14.65         14.64         5.43 o                         
   2   5   4        561.14        595.32        27.80 o                         
   3   5   4         68.34         57.01         5.02 o                         
   4   5   4        872.28        851.21        42.00 o                         
   5   5   4         65.44         56.14         5.21 o                         
   6   5   4          3.57          7.65         5.78 o                         
   7   5   4          0.11         -0.30         6.05 o                         
   8   5   4        180.06        185.58        14.15 o                         
   9   5   4          9.17          8.46        18.13 o                         
  10   5   4        181.67        146.39        22.13 o                         
 -14   6   4          0.17         -9.36        14.84 o                         
 -13   6   4         26.63         25.58        13.51 o                         
 -12   6   4         71.80         86.08        12.50 o                         
 -11   6   4         33.27         18.53        10.46 o                         
 -10   6   4         25.56         28.10         8.01 o                         
  -9   6   4         19.60         16.55         5.81 o                         
  -8   6   4          0.32          5.30         5.57 o                         
  -7   6   4        393.77        401.53        30.18 o                         
  -6   6   4        728.73        823.24        50.08 o                         
  -5   6   4        716.75        671.22        27.33 o                         
  -4   6   4        252.15        241.67        15.65 o                         
  -3   6   4        396.91        408.45        22.28 o                         
  -2   6   4        244.65        221.60         9.91 o                         
  -1   6   4         49.37         33.65         6.30 o                         
   0   6   4        245.54        228.37        16.72 o                         
   1   6   4         77.10         76.50         7.64 o                         
   2   6   4          1.92          6.92         6.17 o                         
   3   6   4        171.26        167.74         8.65 o                         
   4   6   4          6.21          8.36         6.90 o                         
   5   6   4          7.25          5.22         8.07 o                         
   6   6   4         77.12         79.98         7.57 o                         
   7   6   4         83.23         73.93         7.14 o                         
   8   6   4         15.98         17.74        11.23 o                         
   9   6   4        161.03        170.33        28.97 o                         
  10   6   4        236.48        242.66        33.36 o                         
 -14   7   4         21.13         11.71        15.84 o                         
 -13   7   4          0.98          2.63        16.45 o                         
 -12   7   4          0.02         -4.01        13.96 o                         
 -11   7   4          0.03         -3.53        13.00 o                         
 -10   7   4         56.02         53.25         8.11 o                         
  -9   7   4          1.81         -2.20         7.04 o                         
  -8   7   4         12.78         19.15         6.22 o                         
  -7   7   4         10.68         11.68         8.37 o                         
  -6   7   4         56.38         51.81         9.95 o                         
  -5   7   4        110.11        123.17         7.79 o                         
  -4   7   4         36.41         33.20        12.13 o                         
  -3   7   4         54.43         61.86         9.73 o                         
  -2   7   4          5.40          3.24         9.09 o                         
  -1   7   4         70.48         68.10        13.51 o                         
   0   7   4          4.18          5.63        13.08 o                         
   1   7   4          5.03          4.21        13.06 o                         
   2   7   4       1366.80       1494.66        57.38 o                         
   3   7   4        135.79        148.35         8.59 o                         
   4   7   4         98.78        105.99         7.43 o                         
   5   7   4          0.93          1.01         7.38 o                         
   6   7   4         40.76         35.60         7.00 o                         
   7   7   4         92.45         78.15         7.66 o                         
   8   7   4         18.26         29.17        13.49 o                         
   9   7   4          9.79         11.05        20.49 o                         
 -13   8   4          7.72          5.79        16.10 o                         
 -12   8   4          4.94          7.88        15.42 o                         
 -11   8   4          8.53          7.47        11.68 o                         
 -10   8   4          6.28          7.05         8.46 o                         
  -9   8   4         19.15         25.78         8.32 o                         
  -8   8   4         31.12         18.37         9.36 o                         
  -7   8   4         81.38         65.51         9.53 o                         
  -6   8   4        222.00        219.50         9.91 o                         
  -5   8   4         92.50         99.00        11.38 o                         
  -4   8   4         70.68         67.62        10.98 o                         
  -3   8   4          1.00         -2.63        10.12 o                         
  -2   8   4         50.79         68.30        10.88 o                         
  -1   8   4         26.35         28.74        10.45 o                         
   0   8   4         39.63         48.14        10.63 o                         
   1   8   4          0.29         -3.05         5.66 o                         
   2   8   4        284.19        296.81        29.51 o                         
   3   8   4         70.57         76.92         7.68 o                         
   4   8   4         11.56          9.68         9.34 o                         
   5   8   4          2.33          1.57         7.67 o                         
   6   8   4         46.33         40.13         7.73 o                         
   7   8   4          4.31         -4.22         8.16 o                         
   8   8   4         21.88         20.76        20.96 o                         
 -13   9   4          0.44         -4.48        17.87 o                         
 -12   9   4         13.74         10.30        13.85 o                         
 -11   9   4         29.97         38.97        14.31 o                         
 -10   9   4        481.06        470.81        19.85 o                         
  -9   9   4          2.46         -0.19         7.65 o                         
  -8   9   4         47.09         59.68        10.62 o                         
  -7   9   4          3.71          2.17         8.43 o                         
  -6   9   4         53.27         72.42         8.81 o                         
  -5   9   4          0.11         -5.69        11.39 o                         
  -4   9   4        165.97        165.82        13.59 o                         
  -3   9   4          2.06         24.80        11.50 o                         
  -2   9   4        603.62        666.34        40.13 o                         
  -1   9   4        378.18        389.54        18.93 o                         
   0   9   4         38.16         26.81        11.82 o                         
   1   9   4        318.25        336.80        18.16 o                         
   2   9   4         30.77         34.59         7.92 o                         
   3   9   4        129.57        146.50         9.07 o                         
   4   9   4         17.98         25.61        10.76 o                         
   5   9   4          0.54         -3.88         9.23 o                         
   6   9   4        212.82        229.46        11.70 o                         
   7   9   4         40.35         39.30         9.31 o                         
   8   9   4          7.98         21.00        23.22 o                         
 -12  10   4         61.51         60.67        18.91 o                         
 -11  10   4        140.13        136.47        19.26 o                         
 -10  10   4        283.39        317.44        19.50 o                         
  -9  10   4         16.53          7.24         8.61 o                         
  -8  10   4         68.58         65.12        11.32 o                         
  -7  10   4         37.89         24.56         9.40 o                         
  -6  10   4        252.70        250.99        16.57 o                         
  -5  10   4          3.79         14.19        15.62 o                         
  -4  10   4        231.82        223.03        16.20 o                         
  -3  10   4         14.55         11.46        12.67 o                         
  -2  10   4        202.43        188.95        15.48 o                         
  -1  10   4        159.37        169.02        19.83 o                         
   0  10   4        298.81        303.65        14.86 o                         
   1  10   4         96.22         96.13         7.07 o                         
   2  10   4        117.14        111.18         8.90 o                         
   3  10   4        140.61        126.90        11.64 o                         
   4  10   4         20.76         17.94        11.94 o                         
   5  10   4         51.44         44.73        11.61 o                         
   6  10   4         17.42          6.34        13.35 o                         
   7  10   4         25.86         14.23        23.38 o                         
 -12  11   4          2.12          5.34        23.96 o                         
 -11  11   4          0.01         -7.19        13.99 o                         
 -10  11   4         13.87          6.01        11.32 o                         
  -9  11   4        100.66         76.37        11.67 o                         
  -8  11   4         99.02        129.06        13.41 o                         
  -7  11   4         17.08         19.42        14.92 o                         
  -6  11   4          3.36          0.60        13.82 o                         
  -5  11   4          2.29          2.63        13.77 o                         
  -4  11   4         31.20         34.69        14.12 o                         
  -3  11   4        126.26        131.35        15.68 o                         
  -2  11   4         16.55         17.61        14.02 o                         
  -1  11   4         59.83         44.90        14.56 o                         
   0  11   4          0.04          5.85         6.95 o                         
   1  11   4        156.47        160.24         9.49 o                         
   2  11   4        170.90        151.23        10.41 o                         
   3  11   4          6.34          2.18        15.34 o                         
   4  11   4         48.61         44.40        16.59 o                         
   5  11   4        107.89        101.83        18.50 o                         
   6  11   4          1.16          1.03        13.70 o                         
 -11  12   4         33.12         23.36        24.00 o                         
 -10  12   4         11.71          1.54        13.56 o                         
  -9  12   4         18.60         14.45        18.56 o                         
  -8  12   4        135.98        120.36        18.27 o                         
  -7  12   4         93.55         77.11        17.14 o                         
  -6  12   4        505.06        549.76        29.83 o                         
  -5  12   4         10.44         12.13        16.57 o                         
  -4  12   4         40.58         53.73        16.90 o                         
  -3  12   4        171.07        175.42        24.68 o                         
  -2  12   4         50.94         27.57        16.57 o                         
  -1  12   4         12.29         11.54        15.73 o                         
   0  12   4        141.35        137.73        18.89 o                         
   1  12   4        102.96         88.32        17.88 o                         
   2  12   4         18.12         14.29        17.27 o                         
   3  12   4        149.46        146.15        19.91 o                         
   4  12   4         54.60         64.03        19.56 o                         
   5  12   4        127.24        132.70        20.88 o                         
 -10  13   4         11.70          2.11        17.52 o                         
  -9  13   4          2.37          8.23        20.37 o                         
  -8  13   4        561.89        620.54        55.18 o                         
  -7  13   4         13.87         15.89        19.54 o                         
  -6  13   4        107.51        122.21        21.29 o                         
  -5  13   4        103.18         99.08        19.98 o                         
  -4  13   4        100.80        121.18        20.51 o                         
  -3  13   4         44.87         32.62        19.20 o                         
  -2  13   4        121.97        108.05        27.32 o                         
  -1  13   4         18.37         31.99        26.44 o                         
   0  13   4         86.45        119.95        27.37 o                         
   1  13   4         31.09         34.06        19.01 o                         
   2  13   4         27.41         24.55        19.40 o                         
   3  13   4         13.92         11.70        20.63 o                         
   4  13   4          6.85          3.39        21.49 o                         
  -9  14   4         16.40          5.75        17.04 o                         
  -8  14   4        235.77        135.00        22.89 o                         
  -7  14   4          8.68         -0.41        21.35 o                         
  -6  14   4         47.90         79.14        22.68 o                         
  -5  14   4         25.41         31.43        21.37 o                         
  -4  14   4        137.73        174.95        23.90 o                         
  -3  14   4         18.84         21.58        21.37 o                         
  -2  14   4          5.69          2.59        21.49 o                         
  -1  14   4          0.07         -4.37        21.21 o                         
   0  14   4         81.66         81.67        21.76 o                         
   1  14   4         40.45         43.63        21.72 o                         
   2  14   4         80.61         78.98        23.10 o                         
  -7  15   4         98.42        101.70        33.11 o                         
  -6  15   4         10.40         13.55        34.35 o                         
  -5  15   4          1.92         -4.23        24.74 o                         
  -4  15   4        111.71        111.37        25.05 o                         
  -3  15   4          2.39          2.79        23.73 o                         
  -2  15   4        102.41        140.38        34.35 o                         
  -1  15   4         47.09         47.87        33.24 o                         
   0  15   4         71.21         73.37        41.43 o                         
   2 -19   5         12.21         16.18        25.29 o                         
   3 -19   5         78.40         62.61        34.45 o                         
  -3 -18   5        291.33        318.02        31.62 o                         
  -2 -18   5         18.89          1.83        22.97 o                         
  -1 -18   5        241.14        267.56        27.00 o                         
   0 -18   5          0.09         -3.84        22.29 o                         
   1 -18   5         62.77         66.66        22.50 o                         
   2 -18   5         31.11         19.46        21.70 o                         
   3 -18   5         46.88         39.17        21.91 o                         
   4 -18   5         14.29          6.92        21.35 o                         
   5 -18   5         60.03         61.38        22.23 o                         
   6 -18   5          5.65         18.00        30.47 o                         
  -5 -17   5         17.88         14.86        22.69 o                         
  -4 -17   5          5.69         -0.21        21.76 o                         
  -3 -17   5          9.48         18.00        21.66 o                         
  -2 -17   5          0.10         -2.05        29.34 o                         
  -1 -17   5         20.24         55.94        29.28 o                         
   0 -17   5          0.33          5.69        28.04 o                         
   1 -17   5        346.73        362.69        25.01 o                         
   2 -17   5         36.52         29.87        19.30 o                         
   3 -17   5        285.55        327.65        25.25 o                         
   4 -17   5          0.14          8.34        18.33 o                         
   5 -17   5         75.92         84.95        20.22 o                         
   6 -17   5          0.62         -7.99        27.04 o                         
   7 -17   5         25.04         29.81        19.54 o                         
  -7 -16   5         46.06         44.65        22.64 o                         
  -6 -16   5         19.52         15.62        21.64 o                         
  -5 -16   5          2.49          4.76        20.28 o                         
  -4 -16   5        115.50        122.44        21.62 o                         
  -3 -16   5         64.73         76.86        20.08 o                         
  -2 -16   5         54.18         57.42        18.80 o                         
  -1 -16   5          0.02         -3.26        17.94 o                         
   0 -16   5          0.11         -1.83        17.72 o                         
   1 -16   5        619.50        627.25        36.48 o                         
   2 -16   5         29.59          3.86        17.10 o                         
   3 -16   5          0.16        -10.59        16.71 o                         
   4 -16   5          5.58         -3.88        16.94 o                         
   5 -16   5         31.59         44.79        17.18 o                         
   6 -16   5         34.55         34.65        24.80 o                         
   7 -16   5          2.98         -0.82        17.08 o                         
   8 -16   5         49.92         38.18        32.19 o                         
  -8 -15   5         27.09         15.46        22.01 o                         
  -7 -15   5        240.19        245.37        24.39 o                         
  -6 -15   5         11.29          7.29        19.40 o                         
  -5 -15   5         96.55        100.96        19.50 o                         
  -4 -15   5         24.35         19.59        18.15 o                         
  -3 -15   5         13.40         18.29        17.47 o                         
  -2 -15   5        195.44        208.05        19.26 o                         
  -1 -15   5        429.06        472.20        29.46 o                         
   0 -15   5        214.62        233.23        19.19 o                         
   1 -15   5         29.12          5.09        15.70 o                         
   2 -15   5         13.12         13.26        15.71 o                         
   3 -15   5        133.01        166.95        23.28 o                         
   4 -15   5         45.78         56.81        21.88 o                         
   5 -15   5         68.35         53.85        15.56 o                         
   6 -15   5         19.93          9.85        21.76 o                         
   7 -15   5         47.01         46.47        14.75 o                         
   8 -15   5         13.47         14.02        20.82 o                         
   9 -15   5        122.72         94.46        32.46 o                         
  -9 -14   5         67.88         69.72        13.82 o                         
  -8 -14   5         33.52         49.43        27.57 o                         
  -7 -14   5        226.57        231.08        22.11 o                         
  -6 -14   5        120.41        129.77        19.03 o                         
  -5 -14   5        141.82        123.18        17.88 o                         
  -4 -14   5         36.07         59.31        16.12 o                         
  -3 -14   5          0.45         10.70        15.23 o                         
  -2 -14   5          7.24         10.06        14.37 o                         
  -1 -14   5         15.31         22.93        14.33 o                         
   0 -14   5         41.39         38.45        14.31 o                         
   1 -14   5        225.41        188.60        16.77 o                         
   2 -14   5         31.29         36.99        14.51 o                         
   3 -14   5        204.73        216.73        16.98 o                         
   4 -14   5         69.51         56.29        14.33 o                         
   5 -14   5        101.21         94.70        14.56 o                         
   6 -14   5        104.91        116.07        20.14 o                         
   7 -14   5        449.97        455.59        22.61 o                         
   8 -14   5          0.32          8.66        18.54 o                         
   9 -14   5        288.70        332.51        27.14 o                         
 -10 -13   5          0.13          9.73        25.42 o                         
  -9 -13   5          1.22          3.49        14.24 o                         
  -8 -13   5          2.13         -0.64        17.20 o                         
  -7 -13   5         15.20         24.66        15.81 o                         
  -6 -13   5         34.91         27.63        15.48 o                         
  -5 -13   5          2.51          2.09        14.56 o                         
  -4 -13   5        321.42        299.96        18.85 o                         
  -3 -13   5        229.56        214.45        16.51 o                         
  -2 -13   5        113.25        129.09        19.95 o                         
  -1 -13   5         22.98         28.10        18.46 o                         
   0 -13   5        160.37        151.47        13.81 o                         
   1 -13   5        395.75        379.90        27.94 o                         
   2 -13   5          3.58          6.51         7.35 o                         
   3 -13   5        642.21        595.43        34.73 o                         
   4 -13   5        103.70         90.99        13.32 o                         
   5 -13   5        365.42        340.05        21.78 o                         
   6 -13   5        227.36        245.47        20.16 o                         
   7 -13   5          4.39          7.08         9.77 o                         
   8 -13   5         19.19         41.37        18.11 o                         
   9 -13   5        307.88        326.73        27.94 o                         
  10 -13   5          1.60          9.92        31.62 o                         
 -10 -12   5          1.89         -6.77        16.53 o                         
  -9 -12   5        101.47        102.04        11.97 o                         
  -8 -12   5         44.71         46.31        11.84 o                         
  -7 -12   5          8.20          9.50        14.35 o                         
  -6 -12   5         67.16         72.69        14.45 o                         
  -5 -12   5         64.38         45.82        13.12 o                         
  -4 -12   5         90.60         81.46        13.26 o                         
  -3 -12   5       2216.45       2201.18       140.36 o                         
  -2 -12   5         77.18         70.40        12.56 o                         
  -1 -12   5        516.75        500.42        28.58 o                         
   0 -12   5        138.33        123.30        12.93 o                         
   1 -12   5         80.32         85.42         8.04 o                         
   2 -12   5        196.36        175.83         8.79 o                         
   3 -12   5         41.13         32.18         5.46 o                         
   4 -12   5         32.10         27.98         4.87 o                         
   5 -12   5        152.98        156.13        17.06 o                         
   6 -12   5          1.56         -1.44        15.42 o                         
   7 -12   5        134.35        123.92        13.77 o                         
   8 -12   5         10.19         15.71         8.96 o                         
   9 -12   5          6.09         11.97        19.40 o                         
  10 -12   5          5.96         23.14        29.75 o                         
  11 -12   5         28.33          9.30        23.55 o                         
 -11 -11   5         34.96         13.82        25.23 o                         
 -10 -11   5          8.14          6.75        10.64 o                         
  -9 -11   5         31.52         28.03        11.48 o                         
  -8 -11   5          2.25          4.73         9.16 o                         
  -7 -11   5         39.49         58.02        18.78 o                         
  -6 -11   5        143.83        138.10        13.84 o                         
  -5 -11   5        215.99        211.29        14.82 o                         
  -4 -11   5        142.92        120.00        19.38 o                         
  -3 -11   5       3843.91       4182.14       174.44 o                         
  -2 -11   5        567.44        559.69        31.98 o                         
  -1 -11   5        156.37        147.05        12.34 o                         
   0 -11   5        138.83        122.21        11.72 o                         
   1 -11   5         34.13         20.48         5.81 o                         
   2 -11   5         41.11         44.57         7.88 o                         
   3 -11   5         30.71         36.59         4.20 o                         
   4 -11   5          5.72          5.75         3.39 o                         
   5 -11   5       1419.23       1528.37        70.23 o                         
   6 -11   5        120.92        130.57        10.38 o                         
   7 -11   5       1378.07       1586.69        52.92 o                         
   8 -11   5          1.58          6.42         7.76 o                         
   9 -11   5        368.58        414.37        30.81 o                         
  10 -11   5          0.47         -5.77        20.22 o                         
  11 -11   5         34.47         43.13        22.69 o                         
 -12 -10   5          0.11         -6.45        15.15 o                         
 -11 -10   5        547.33        572.07        42.76 o                         
 -10 -10   5          9.63          9.44         9.55 o                         
  -9 -10   5        523.16        547.88        22.05 o                         
  -8 -10   5         96.18         98.22        10.12 o                         
  -7 -10   5         27.19         43.44        15.81 o                         
  -6 -10   5        152.25        137.43        23.61 o                         
  -5 -10   5         38.65         38.92         5.49 o                         
  -4 -10   5          1.77          1.59         3.58 o                         
  -3 -10   5         39.23         45.61         3.97 o                         
  -2 -10   5         65.85         59.00         5.17 o                         
  -1 -10   5        519.76        558.52        24.14 o                         
   0 -10   5        355.78        317.18        16.26 o                         
   1 -10   5        349.79        422.76        10.03 o                         
   2 -10   5        428.54        412.84        14.09 o                         
   3 -10   5         57.92         49.47         2.93 o                         
   4 -10   5        465.05        442.19        31.60 o                         
   5 -10   5       2928.23       2788.30       243.48 o                         
   6 -10   5         16.73         14.12         6.18 o                         
   7 -10   5          0.84          1.29         6.76 o                         
   8 -10   5         46.08         44.69         9.67 o                         
   9 -10   5        183.75        185.79        19.81 o                         
  10 -10   5          1.26         15.27        19.79 o                         
  11 -10   5        202.61        217.82        24.96 o                         
 -12  -9   5          3.60          7.20        19.69 o                         
 -11  -9   5         10.39          3.71        12.07 o                         
 -10  -9   5          7.43          5.70         9.90 o                         
  -9  -9   5        151.90        106.66         8.66 o                         
  -8  -9   5         34.77         25.40         6.98 o                         
  -7  -9   5        755.33        559.59        42.97 o                         
  -6  -9   5        242.70        275.40        13.22 o                         
  -5  -9   5         10.08          8.65         4.92 o                         
  -4  -9   5        449.53        442.61        13.55 o                         
  -3  -9   5        243.73        253.53        14.67 o                         
  -2  -9   5        330.19        290.95        27.90 o                         
  -1  -9   5        770.18        889.83        62.76 o                         
   0  -9   5         49.14         48.62         4.23 o                         
   1  -9   5         22.86          7.88         2.75 o                         
   2  -9   5          6.53          9.35         3.19 o                         
   3  -9   5         56.24         55.15         2.60 o                         
   4  -9   5         48.81         43.43         5.28 o                         
   5  -9   5         56.45         63.19         8.08 o                         
   6  -9   5         12.99         12.89         3.07 o                         
   7  -9   5        480.44        505.86        14.70 o                         
   8  -9   5         82.71         74.19        15.25 o                         
   9  -9   5        190.79        185.95        24.96 o                         
  10  -9   5         48.55         47.59        18.95 o                         
  11  -9   5         63.11         57.83        21.41 o                         
  12  -9   5          5.93         11.31        23.22 o                         
 -13  -8   5         16.12         -0.80        37.08 o                         
 -12  -8   5          2.91          6.90        13.18 o                         
 -11  -8   5         59.03         59.54        11.32 o                         
 -10  -8   5         16.83         25.60         7.64 o                         
  -9  -8   5        727.49        627.76        28.79 o                         
  -8  -8   5          6.47          8.92         5.71 o                         
  -7  -8   5        268.58        242.46        20.61 o                         
  -6  -8   5         52.43         51.69         5.12 o                         
  -5  -8   5          0.27          0.60         4.52 o                         
  -4  -8   5        113.96        110.31         6.69 o                         
  -3  -8   5          2.08          3.56         5.59 o                         
  -2  -8   5        488.59        423.25        13.25 o                         
  -1  -8   5       3394.43       3876.24       100.20 o                         
   0  -8   5        731.33        679.35        31.43 o                         
   1  -8   5         39.49         46.50         2.73 o                         
   2  -8   5        678.30        679.17        17.65 o                         
   3  -8   5        110.35         96.08         6.11 o                         
   4  -8   5        212.27        215.57         5.22 o                         
   5  -8   5        710.68        683.24        15.96 o                         
   6  -8   5          2.76          0.38         3.04 o                         
   7  -8   5        241.40        260.08        10.78 o                         
   8  -8   5         10.60         11.39         4.87 o                         
   9  -8   5         32.05         45.14        16.09 o                         
  10  -8   5         67.60         68.96        18.33 o                         
  11  -8   5        408.75        385.62        27.98 o                         
  12  -8   5         69.16         67.48        23.38 o                         
 -13  -7   5          0.35         -0.47        17.18 o                         
 -12  -7   5         15.59          8.56        14.68 o                         
 -11  -7   5          4.64         -0.85        10.07 o                         
 -10  -7   5          2.67          4.69         6.68 o                         
  -9  -7   5        425.06        330.82        17.63 o                         
  -8  -7   5          0.49          5.13         6.67 o                         
  -7  -7   5          3.32         12.59         4.47 o                         
  -6  -7   5          1.01         -0.15         4.40 o                         
  -5  -7   5        195.51        169.65        10.24 o                         
  -4  -7   5          1.02         -5.71         7.13 o                         
  -3  -7   5       1280.79       1379.70        37.81 o                         
  -2  -7   5         16.10         12.16         5.73 o                         
  -1  -7   5       8356.52       9849.17       258.26 o                         
   0  -7   5        148.66        171.57         8.40 o                         
   1  -7   5        509.35        508.70         9.89 o                         
   2  -7   5         46.62         39.13         3.10 o                         
   3  -7   5        167.68        188.35         7.69 o                         
   4  -7   5        175.39        162.76         6.19 o                         
   5  -7   5         66.35         71.87         3.71 o                         
   6  -7   5         48.03         40.30         2.85 o                         
   7  -7   5       1706.69       1703.34        37.79 o                         
   8  -7   5         64.64         57.38         6.34 o                         
   9  -7   5        156.51        153.56        12.02 o                         
  10  -7   5         10.11         10.26        12.56 o                         
  11  -7   5          2.40          9.72        14.50 o                         
 -14  -6   5         28.50         11.72        38.16 o                         
 -13  -6   5         15.66         18.21        13.27 o                         
 -12  -6   5        113.69        127.98        12.27 o                         
 -11  -6   5          2.53          8.41         5.89 o                         
 -10  -6   5         87.45         83.40         6.85 o                         
  -9  -6   5        340.79        241.15        19.37 o                         
  -8  -6   5         22.51         19.44         4.05 o                         
  -7  -6   5        244.05        233.36        16.28 o                         
  -6  -6   5         26.38         20.95         4.53 o                         
  -5  -6   5          0.19          0.41         4.65 o                         
  -4  -6   5          0.07          0.93         4.57 o                         
  -3  -6   5        733.18        794.59        41.48 o                         
  -2  -6   5         57.58         53.91         8.45 o                         
  -1  -6   5       1360.20       1597.52        47.40 o                         
   0  -6   5        190.70        174.45         6.59 o                         
   1  -6   5       1561.89       1822.00        50.94 o                         
   2  -6   5        817.12        835.79        26.68 o                         
   3  -6   5       2011.94       2244.93        45.80 o                         
   4  -6   5         88.14         94.53         2.99 o                         
   5  -6   5         66.04         67.96         4.62 o                         
   6  -6   5         23.18         20.91         2.83 o                         
   7  -6   5        379.73        325.81        10.44 o                         
   8  -6   5         80.83         72.45         6.03 o                         
   9  -6   5        497.93        511.81        16.93 o                         
  10  -6   5          0.05         -6.65        12.24 o                         
  11  -6   5        348.02        348.26        25.68 o                         
  12  -6   5          1.33        -20.00        23.24 o                         
 -14  -5   5          1.17        -15.77        36.19 o                         
 -13  -5   5         20.86         22.89        21.25 o                         
 -12  -5   5         24.43         16.18        10.54 o                         
 -11  -5   5          6.00          6.80         5.09 o                         
 -10  -5   5         87.64         84.12         6.48 o                         
  -9  -5   5        102.39        102.23         9.80 o                         
  -8  -5   5         52.21         53.70         6.02 o                         
  -7  -5   5          0.25         -0.62         3.17 o                         
  -6  -5   5        115.39        105.08         5.96 o                         
  -5  -5   5        938.73        961.67        22.64 o                         
  -4  -5   5         16.12         15.75         4.15 o                         
  -3  -5   5        890.20        963.02        36.21 o                         
  -2  -5   5          2.18          5.93         3.39 o                         
  -1  -5   5         36.61         36.95         2.71 o                         
   0  -5   5        223.06        213.14         6.15 o                         
   1  -5   5       1097.68       1172.74        26.07 o                         
   2  -5   5       1177.64       1130.36        19.53 o                         
   3  -5   5         49.83         51.40         2.46 o                         
   4  -5   5        458.72        448.70         7.91 o                         
   5  -5   5        462.60        548.20        12.11 o                         
   6  -5   5         71.47         61.14         3.83 o                         
   7  -5   5         23.08         27.59         1.84 o                         
   8  -5   5         15.09         12.81         5.85 o                         
   9  -5   5        199.39        165.16         7.92 o                         
  10  -5   5          7.14         13.37        11.26 o                         
  11  -5   5         10.47         35.91        29.42 o                         
  12  -5   5         16.43          9.12        23.10 o                         
 -14  -4   5          5.53          4.66        23.90 o                         
 -13  -4   5         13.19         40.34        28.39 o                         
 -12  -4   5         68.09         91.95        25.78 o                         
 -11  -4   5          9.31         27.02        15.03 o                         
 -10  -4   5         10.49          7.83         3.88 o                         
  -9  -4   5          0.15          0.08         3.86 o                         
  -8  -4   5         51.20         49.03         9.12 o                         
  -7  -4   5        211.18        224.57         5.22 o                         
  -6  -4   5          0.33         -0.27         3.16 o                         
  -5  -4   5        402.30        384.63        10.22 o                         
  -4  -4   5        416.02        421.30        11.13 o                         
  -3  -4   5        252.12        281.26         9.87 o                         
  -2  -4   5        498.67        539.01        11.60 o                         
  -1  -4   5          9.93         16.02         2.75 o                         
   0  -4   5          4.26          2.87         1.48 o                         
   1  -4   5        714.61        895.23        15.21 o                         
   2  -4   5        119.57        133.46         6.44 o                         
   3  -4   5        201.61        230.29         4.27 o                         
   4  -4   5         13.75         16.15         2.31 o                         
   5  -4   5        709.47        741.85        15.91 o                         
   6  -4   5          0.40          0.09         1.77 o                         
   7  -4   5         16.33         11.58         4.96 o                         
   8  -4   5         16.16         13.58         5.63 o                         
   9  -4   5         70.89        106.95         7.71 o                         
  10  -4   5          7.81         11.46        11.97 o                         
  11  -4   5          0.49         -1.23        21.15 o                         
  12  -4   5         32.63         12.60        23.98 o                         
 -14  -3   5          0.91        -14.00        22.91 o                         
 -13  -3   5        200.87        220.65        21.52 o                         
 -12  -3   5          8.11         15.64        17.27 o                         
 -11  -3   5         19.42         17.08        14.45 o                         
 -10  -3   5        108.44         86.60         8.64 o                         
  -9  -3   5          2.97          1.58         4.26 o                         
  -8  -3   5        271.42        261.45        11.62 o                         
  -7  -3   5         20.54         20.73         2.93 o                         
  -6  -3   5        111.53         98.57         4.96 o                         
  -5  -3   5       1435.31       1711.64        28.05 o                         
  -4  -3   5        522.28        625.43        11.65 o                         
  -3  -3   5        204.95        246.42         5.51 o                         
  -2  -3   5         14.45         30.07        13.27 o                         
  -1  -3   5        654.05        631.18        12.55 o                         
   0  -3   5         12.92          8.30         1.25 o                         
   1  -3   5       1382.76       1281.79        20.46 o                         
   2  -3   5        910.43        908.80        12.53 o                         
   3  -3   5        172.70        212.21         6.05 o                         
   4  -3   5        158.05        141.11         5.56 o                         
   5  -3   5        723.52        787.62        19.02 o                         
   6  -3   5         87.58         92.48         4.43 o                         
   7  -3   5         22.18         24.62        11.48 o                         
   8  -3   5          0.84          5.28         6.15 o                         
   9  -3   5         16.54          2.50         9.12 o                         
  10  -3   5         11.77         14.59        12.03 o                         
  11  -3   5         10.16         19.69        11.64 o                         
  12  -3   5         99.02         88.73        25.23 o                         
 -14  -2   5         30.24         10.96        22.52 o                         
 -13  -2   5        116.70         87.15        26.20 o                         
 -12  -2   5         42.75         46.99        16.67 o                         
 -11  -2   5         11.86         15.68        14.25 o                         
 -10  -2   5         55.39         55.67         4.64 o                         
  -9  -2   5        295.11        304.99        13.61 o                         
  -8  -2   5          7.76          4.70         3.31 o                         
  -7  -2   5         16.91         27.62         3.60 o                         
  -6  -2   5       1236.65       1279.46        24.56 o                         
  -5  -2   5        908.38        897.08        16.52 o                         
  -4  -2   5        231.99        215.23         4.18 o                         
  -3  -2   5       1636.52       1920.58        32.23 o                         
  -2  -2   5        891.26        997.01        15.65 o                         
  -1  -2   5       1286.35       1110.16        17.31 o                         
   0  -2   5        105.66        125.32         2.08 o                         
   1  -2   5         67.03         54.76         1.92 o                         
   2  -2   5         79.09         95.47         3.52 o                         
   3  -2   5       1661.32       1967.62        32.60 o                         
   4  -2   5        998.79       1042.56        24.18 o                         
   5  -2   5        143.31        132.04         4.33 o                         
   6  -2   5        484.45        485.96        18.25 o                         
   7  -2   5         35.68         27.95         9.91 o                         
   8  -2   5         21.38         34.19        10.80 o                         
   9  -2   5        228.72        224.47        22.99 o                         
  10  -2   5         15.54          9.58        10.14 o                         
  11  -2   5         15.17         17.13        12.18 o                         
  12  -2   5         26.58         17.10        24.64 o                         
 -15  -1   5          2.63         -6.86        19.50 o                         
 -14  -1   5          1.67         -2.72        13.90 o                         
 -13  -1   5          1.04          5.69        17.68 o                         
 -12  -1   5         44.03         29.91        22.17 o                         
 -11  -1   5         32.31         33.61        14.25 o                         
 -10  -1   5        374.87        360.61        16.84 o                         
  -9  -1   5         88.54         91.97         5.25 o                         
  -8  -1   5        824.59        747.09        24.31 o                         
  -7  -1   5       2049.19       2125.88        43.06 o                         
  -6  -1   5        936.85        904.71        13.61 o                         
  -5  -1   5        301.28        366.68         5.57 o                         
  -4  -1   5          0.18          4.10         1.53 o                         
  -3  -1   5        630.87        696.03        11.45 o                         
  -2  -1   5       1489.89       1462.59        24.11 o                         
  -1  -1   5       4284.21       4674.36        69.50 o                         
   0  -1   5        330.02        351.27         5.98 o                         
   1  -1   5        460.06        372.37         6.69 o                         
   2  -1   5        350.34        413.68         9.41 o                         
   3  -1   5        867.65       1067.18        20.27 o                         
   4  -1   5        960.05        912.58        23.42 o                         
   5  -1   5       2401.45       2667.62        58.26 o                         
   6  -1   5          7.23          8.66         5.17 o                         
   7  -1   5        154.87        164.57        11.12 o                         
   8  -1   5         66.02         54.92         9.75 o                         
   9  -1   5         30.42         47.51        11.01 o                         
  10  -1   5         51.78         60.62        17.59 o                         
  11  -1   5         87.67         75.98        16.42 o                         
  12  -1   5         19.65          5.69        25.46 o                         
 -15   0   5          0.20          4.93        16.81 o                         
 -14   0   5         18.08         22.05        16.02 o                         
 -13   0   5         40.22         48.23        12.76 o                         
 -12   0   5         36.29         30.97        15.44 o                         
 -11   0   5        441.80        451.62        16.47 o                         
 -10   0   5         54.66         49.83         4.08 o                         
  -9   0   5        272.66        270.54         6.09 o                         
  -8   0   5        363.76        340.27         9.17 o                         
  -7   0   5        440.43        483.98         8.89 o                         
  -6   0   5        437.05        401.29         6.40 o                         
  -5   0   5         52.42         65.14         2.80 o                         
  -4   0   5        148.29        147.37         4.38 o                         
  -3   0   5         93.01        162.12         3.77 o                         
  -2   0   5        484.59        616.43        18.42 o                         
  -1   0   5        746.79        640.19        11.95 o                         
   0   0   5        205.03        206.70         4.87 o                         
   1   0   5        543.13        586.36        11.13 o                         
   2   0   5       1418.25       1387.55        26.38 o                         
   3   0   5       1612.43       1738.62        36.56 o                         
   4   0   5        580.11        551.67        16.45 o                         
   5   0   5        288.43        271.71         7.99 o                         
   6   0   5        428.58        402.46        17.96 o                         
   7   0   5       1807.22       1889.70        69.17 o                         
   8   0   5          3.28          0.59         9.50 o                         
   9   0   5        654.20        645.92        24.53 o                         
  10   0   5         72.84         63.02        12.82 o                         
  11   0   5         25.41         21.10        19.26 o                         
  12   0   5        105.26         76.78        29.83 o                         
 -15   1   5          4.26          3.64        16.78 o                         
 -14   1   5         16.99          8.96        15.88 o                         
 -13   1   5          0.38         -2.32        13.95 o                         
 -12   1   5         50.44         52.53        11.02 o                         
 -11   1   5       1196.47       1289.88        93.16 o                         
 -10   1   5         79.63         76.68         5.93 o                         
  -9   1   5          8.83         12.79         3.46 o                         
  -8   1   5          0.04          1.73         3.45 o                         
  -7   1   5        501.07        525.35        11.56 o                         
  -6   1   5          1.09         -2.63         3.03 o                         
  -5   1   5          8.42          2.22         2.20 o                         
  -4   1   5        343.81        322.79         9.71 o                         
  -3   1   5        252.32        286.07         6.21 o                         
  -2   1   5       1491.69       1511.11        28.53 o                         
  -1   1   5        988.35       1179.41        40.00 o                         
   0   1   5          3.48          9.16         3.26 o                         
   1   1   5        962.64        996.53        19.00 o                         
   2   1   5          6.97          9.66         3.15 o                         
   3   1   5         35.55         26.81         3.36 o                         
   4   1   5         40.93         35.32         3.11 o                         
   5   1   5        240.96        220.74         9.03 o                         
   6   1   5        337.40        293.32        20.84 o                         
   7   1   5        144.26        128.33        13.68 o                         
   8   1   5        347.08        337.02        13.75 o                         
   9   1   5        132.35        135.42        12.33 o                         
  10   1   5        110.81        120.96        13.58 o                         
  11   1   5         60.53         60.30        21.06 o                         
 -15   2   5          1.17         16.15        16.89 o                         
 -14   2   5         62.32         48.53        16.34 o                         
 -13   2   5         12.31         13.65        12.18 o                         
 -12   2   5          3.82          0.32         9.51 o                         
 -11   2   5        326.99        345.63         9.71 o                         
 -10   2   5        417.31        388.35        12.29 o                         
  -9   2   5        666.30        715.43        14.09 o                         
  -8   2   5        247.19        236.60         5.17 o                         
  -7   2   5          1.01          3.08         3.05 o                         
  -6   2   5        335.67        282.50         9.42 o                         
  -5   2   5         66.87         68.17         3.36 o                         
  -4   2   5        949.70        864.09        23.88 o                         
  -3   2   5        652.53        783.17        16.25 o                         
  -2   2   5       1696.06       1715.42        32.75 o                         
  -1   2   5         83.24        103.55         6.67 o                         
   0   2   5        635.50        576.69        13.42 o                         
   1   2   5        267.89        304.06         8.65 o                         
   2   2   5         35.68         41.76         6.89 o                         
   3   2   5        102.79         88.65         4.73 o                         
   4   2   5         57.17         55.75         4.62 o                         
   5   2   5        427.83        426.24        17.55 o                         
   6   2   5          1.72          4.05         4.32 o                         
   7   2   5        933.61        937.05        25.65 o                         
   8   2   5        103.80        118.34        16.76 o                         
   9   2   5          0.61          1.60        11.49 o                         
  10   2   5          1.34         -5.44        12.84 o                         
  11   2   5          6.38          3.02        21.41 o                         
 -15   3   5        100.93        109.68        17.69 o                         
 -14   3   5        214.03        193.25        17.87 o                         
 -13   3   5         26.25         33.75        10.46 o                         
 -12   3   5         24.34         22.37         8.81 o                         
 -11   3   5          4.21          5.64         6.03 o                         
 -10   3   5        118.13        112.42         5.01 o                         
  -9   3   5        170.86        171.14         5.26 o                         
  -8   3   5        225.34        219.12         6.53 o                         
  -7   3   5        132.26        133.83         5.40 o                         
  -6   3   5          0.16         -4.56         4.56 o                         
  -5   3   5        131.39        151.82         4.53 o                         
  -4   3   5       1611.93       1609.66        31.07 o                         
  -3   3   5         17.90         10.88         4.20 o                         
  -2   3   5        628.91        670.85        26.02 o                         
  -1   3   5       5225.66       5621.27       131.89 o                         
   0   3   5        490.40        482.16        13.17 o                         
   1   3   5       1044.87       1070.62        45.24 o                         
   2   3   5         15.39         19.24         4.68 o                         
   3   3   5        242.05        264.64        11.42 o                         
   4   3   5        149.29        155.65         8.09 o                         
   5   3   5        334.76        313.68        12.52 o                         
   6   3   5        817.35        839.21        42.13 o                         
   7   3   5       2109.80       2265.03        67.87 o                         
   8   3   5          0.69         -4.66        12.14 o                         
   9   3   5          6.98          2.90        14.01 o                         
  10   3   5         43.76         66.00        19.58 o                         
 -14   4   5          3.50          1.52        16.90 o                         
 -13   4   5        111.28        127.40        15.85 o                         
 -12   4   5        267.80        288.14        18.02 o                         
 -11   4   5         25.08         24.02         7.59 o                         
 -10   4   5          2.70          5.97         5.91 o                         
  -9   4   5         96.76        108.80         7.44 o                         
  -8   4   5         46.59         58.01         5.27 o                         
  -7   4   5        233.01        225.40        10.63 o                         
  -6   4   5         76.14         60.81         4.41 o                         
  -5   4   5        151.44        142.29         9.27 o                         
  -4   4   5        493.35        410.23        14.79 o                         
  -3   4   5        179.76        146.08         5.40 o                         
  -2   4   5       2373.21       2494.71        55.89 o                         
  -1   4   5       1834.24       1945.13        70.99 o                         
   0   4   5        105.77        110.91        10.35 o                         
   1   4   5        366.56        335.95        28.14 o                         
   2   4   5        222.93        206.07        13.73 o                         
   3   4   5        776.86        771.29        58.58 o                         
   4   4   5          0.42          0.41         4.61 o                         
   5   4   5        390.94        408.91        27.48 o                         
   6   4   5        232.30        224.78        17.64 o                         
   7   4   5        331.02        341.41        14.58 o                         
   8   4   5        151.25        130.71        12.22 o                         
   9   4   5         86.97         77.55        13.00 o                         
  10   4   5         91.80         68.47        21.54 o                         
 -14   5   5         15.30          9.58        14.89 o                         
 -13   5   5         27.32         21.84        13.00 o                         
 -12   5   5         81.88         73.28        12.30 o                         
 -11   5   5         11.20          6.37         6.99 o                         
 -10   5   5         36.99         29.41         7.95 o                         
  -9   5   5          4.33          8.07         6.41 o                         
  -8   5   5        140.60        141.61         6.19 o                         
  -7   5   5        614.80        623.10        23.50 o                         
  -6   5   5        208.88        210.37         7.51 o                         
  -5   5   5        464.76        486.13        23.12 o                         
  -4   5   5         11.89         11.89         6.20 o                         
  -3   5   5         13.11          4.52         5.40 o                         
  -2   5   5        618.73        546.19        49.39 o                         
  -1   5   5         68.02         76.81         8.90 o                         
   0   5   5        358.46        308.36        19.59 o                         
   1   5   5        359.09        386.61        27.72 o                         
   2   5   5         26.22         23.54         5.38 o                         
   3   5   5          2.02          6.83         6.67 o                         
   4   5   5        626.26        648.84        18.66 o                         
   5   5   5        459.74        497.18        23.09 o                         
   6   5   5          6.38          5.12         7.78 o                         
   7   5   5         32.22         31.42         7.13 o                         
   8   5   5        134.61        135.43        14.68 o                         
   9   5   5          0.40          5.08        15.48 o                         
  10   5   5         37.69         28.54        22.30 o                         
 -14   6   5          3.87         -0.92        15.35 o                         
 -13   6   5          2.96         10.12        13.83 o                         
 -12   6   5          0.07          6.26        17.25 o                         
 -11   6   5          0.56          1.44         7.21 o                         
 -10   6   5          8.23          7.98         7.22 o                         
  -9   6   5         59.08         76.39         6.96 o                         
  -8   6   5         24.75         19.52         6.17 o                         
  -7   6   5         79.54         75.62         9.64 o                         
  -6   6   5        196.73        196.25        14.42 o                         
  -5   6   5         89.97         96.80         7.10 o                         
  -4   6   5        163.41        191.85        12.60 o                         
  -3   6   5          3.22        -11.19        12.61 o                         
  -2   6   5        119.76        123.81        16.83 o                         
  -1   6   5         15.26          1.21        12.52 o                         
   0   6   5          0.26         -3.63        12.69 o                         
   1   6   5         87.88         91.93        10.28 o                         
   2   6   5        242.49        269.68        11.44 o                         
   3   6   5        673.29        725.44        26.05 o                         
   4   6   5          4.19          9.50         6.52 o                         
   5   6   5         72.51         87.02         8.59 o                         
   6   6   5        114.00        106.65         8.51 o                         
   7   6   5         96.80         96.78         8.95 o                         
   8   6   5         58.03         57.51        14.89 o                         
   9   6   5        114.37        104.38        14.64 o                         
 -14   7   5         59.13         69.35        23.56 o                         
 -13   7   5          0.01          1.49        16.79 o                         
 -12   7   5         62.97         55.84        13.29 o                         
 -11   7   5         49.57         48.38         8.72 o                         
 -10   7   5          1.75         -4.65         7.34 o                         
  -9   7   5         11.84         14.82         7.03 o                         
  -8   7   5          9.46         12.86         7.15 o                         
  -7   7   5         68.98         73.65         9.31 o                         
  -6   7   5          3.38          1.10         7.41 o                         
  -5   7   5        127.00        119.79         8.45 o                         
  -4   7   5        182.08        210.85         9.48 o                         
  -3   7   5        226.74        231.80        13.82 o                         
  -2   7   5        300.08        296.26        15.21 o                         
  -1   7   5          7.37          7.23         9.87 o                         
   0   7   5          4.01          0.41        10.04 o                         
   1   7   5         92.48        103.41        11.43 o                         
   2   7   5          0.01          3.16         6.83 o                         
   3   7   5         60.79         56.40         8.31 o                         
   4   7   5          9.78         11.75         8.44 o                         
   5   7   5         85.59         79.99         8.80 o                         
   6   7   5         11.34         10.65         8.48 o                         
   7   7   5         55.62         60.61         9.62 o                         
   8   7   5         37.89         40.08        13.16 o                         
 -13   8   5          4.52          8.31        15.18 o                         
 -12   8   5        103.41        114.51        18.52 o                         
 -11   8   5         10.72         15.61         9.00 o                         
 -10   8   5        347.29        315.33        11.88 o                         
  -9   8   5         85.41         90.61         8.11 o                         
  -8   8   5         14.76          7.70         8.56 o                         
  -7   8   5         62.26         62.27         8.78 o                         
  -6   8   5         93.98         89.11        10.26 o                         
  -5   8   5          6.66          7.10         8.01 o                         
  -4   8   5         23.36          2.63        10.96 o                         
  -3   8   5         10.50         23.63        15.75 o                         
  -2   8   5         33.65         28.76        11.05 o                         
  -1   8   5         35.89         39.70        11.23 o                         
   0   8   5        479.07        493.07        23.73 o                         
   1   8   5          0.02          1.26         7.69 o                         
   2   8   5         55.23         81.43        12.13 o                         
   3   8   5         40.52         39.09         7.58 o                         
   4   8   5          5.44          6.90         7.86 o                         
   5   8   5          0.18          0.16         9.74 o                         
   6   8   5         16.25         10.21         8.39 o                         
   7   8   5         19.07         18.65        14.06 o                         
   8   8   5         14.43         16.72        15.62 o                         
 -13   9   5         18.74         18.51        18.58 o                         
 -12   9   5          0.82          7.00        16.45 o                         
 -11   9   5          1.91          6.12        10.84 o                         
 -10   9   5          1.21          3.65         9.43 o                         
  -9   9   5          0.17          1.53         8.21 o                         
  -8   9   5         59.53         41.65         9.59 o                         
  -7   9   5         75.27         97.34        11.35 o                         
  -6   9   5          2.44          9.62        10.15 o                         
  -5   9   5        248.02        271.65        16.73 o                         
  -4   9   5         75.07         70.58        12.95 o                         
  -3   9   5         30.88         31.80        12.48 o                         
  -2   9   5          0.33          2.61        12.03 o                         
  -1   9   5          8.93          3.00        17.20 o                         
   0   9   5        138.91        163.54        19.17 o                         
   1   9   5         82.41         96.45         9.06 o                         
   2   9   5         80.74         83.23         9.24 o                         
   3   9   5        210.23        203.29        17.85 o                         
   4   9   5          0.53          4.61        10.19 o                         
   5   9   5        150.95        159.65        10.36 o                         
   6   9   5         43.68         43.05        10.64 o                         
   7   9   5         43.74         54.48        16.78 o                         
 -12  10   5        207.10        226.49        23.20 o                         
 -11  10   5        131.93        124.82        12.81 o                         
 -10  10   5         19.21         26.35        11.83 o                         
  -9  10   5          4.83          1.36         9.16 o                         
  -8  10   5          0.10         -2.85        10.56 o                         
  -7  10   5         48.97         45.95        10.41 o                         
  -6  10   5         51.74         56.60        19.75 o                         
  -5  10   5          0.20         -5.48        19.05 o                         
  -4  10   5         20.83         15.73        13.71 o                         
  -3  10   5          0.08         -9.03        13.45 o                         
  -2  10   5        285.75        269.65        17.66 o                         
  -1  10   5         34.85         34.69        19.54 o                         
   0  10   5        123.73        125.75         8.25 o                         
   1  10   5         38.75         30.04         6.90 o                         
   2  10   5          0.82         -3.12         9.10 o                         
   3  10   5          6.82          8.37        10.31 o                         
   4  10   5          0.34          0.60         9.58 o                         
   5  10   5        181.64        176.00        21.54 o                         
   6  10   5          5.02         -0.75        17.95 o                         
 -11  11   5         80.41         71.51        15.59 o                         
 -10  11   5         49.55         33.98        12.23 o                         
  -9  11   5         14.21         20.30        14.64 o                         
  -8  11   5         62.08         65.47        17.04 o                         
  -7  11   5          0.51         -1.64        22.25 o                         
  -6  11   5          0.84          3.86        15.64 o                         
  -5  11   5        185.83        178.93        23.67 o                         
  -4  11   5          0.05         -1.40        15.50 o                         
  -3  11   5         44.53         62.51        15.64 o                         
  -2  11   5         64.05         54.28        15.58 o                         
  -1  11   5          2.55         27.65        15.11 o                         
   0  11   5         45.17         46.69         8.41 o                         
   1  11   5         40.08         31.29        15.85 o                         
   2  11   5          4.85          7.92        22.97 o                         
   3  11   5         23.08         14.49        17.06 o                         
   4  11   5          1.59          5.97        17.31 o                         
   5  11   5         36.69         32.71        14.27 o                         
 -11  12   5         15.99         29.53        18.91 o                         
 -10  12   5        112.68        148.92        25.41 o                         
  -9  12   5         14.94         19.56        20.18 o                         
  -8  12   5         98.94        101.13        20.28 o                         
  -7  12   5          7.80         20.78        25.25 o                         
  -6  12   5          8.39          7.70        17.64 o                         
  -5  12   5         83.43         90.99        25.64 o                         
  -4  12   5        162.94        159.27        20.10 o                         
  -3  12   5        460.84        494.88        28.76 o                         
  -2  12   5         14.06          8.97        17.72 o                         
  -1  12   5        136.89        130.75        19.26 o                         
   0  12   5         11.98         25.33        18.02 o                         
   1  12   5          1.16         11.27        18.37 o                         
   2  12   5          3.21         -9.28        18.76 o                         
   3  12   5          2.53         -9.69        26.71 o                         
   4  12   5         10.47         26.79        27.39 o                         
  -9  13   5          2.74         -8.42        22.17 o                         
  -8  13   5          9.51         29.01        30.03 o                         
  -7  13   5         49.98         49.19        30.08 o                         
  -6  13   5         49.01         87.02        29.75 o                         
  -5  13   5          7.23          9.67        20.14 o                         
  -4  13   5          0.31         -3.22        20.45 o                         
  -3  13   5         18.96         12.97        20.36 o                         
  -2  13   5        111.64        118.43        30.01 o                         
  -1  13   5         11.28         11.48        19.98 o                         
   0  13   5        119.83        138.33        29.42 o                         
   1  13   5          6.48         -1.19        19.91 o                         
   2  13   5         68.08         98.68        22.27 o                         
   3  13   5          9.87          6.90        23.67 o                         
  -8  14   5         11.46         -1.23        23.24 o                         
  -7  14   5        213.91        173.95        32.50 o                         
  -6  14   5          1.18         -3.43        22.83 o                         
  -5  14   5         28.62         50.89        22.93 o                         
  -4  14   5          9.38         11.41        23.42 o                         
  -3  14   5          5.92         22.11        22.91 o                         
  -2  14   5          1.46          4.76        22.40 o                         
  -1  14   5          0.25         -4.35        22.11 o                         
   0  14   5          0.23          8.27        22.44 o                         
   1  14   5        206.35        172.10        25.58 o                         
   0 -19   6         20.95          4.06        34.04 o                         
   1 -19   6          0.16          7.90        24.51 o                         
   2 -19   6         14.24         40.53        24.12 o                         
   3 -19   6          5.15         -0.82        23.75 o                         
  -4 -18   6          0.85          0.00        23.59 o                         
  -3 -18   6          0.11          5.71        23.08 o                         
  -2 -18   6         16.97         14.25        23.03 o                         
  -1 -18   6         14.05         19.11        22.56 o                         
   0 -18   6          3.11          6.08        21.93 o                         
   1 -18   6         39.66         54.40        31.06 o                         
   2 -18   6         31.98         24.98        21.33 o                         
   3 -18   6        170.01        184.21        23.40 o                         
   4 -18   6         34.47         40.34        28.93 o                         
   5 -18   6          1.92         -1.01        20.41 o                         
   6 -18   6          7.23         -2.87        21.31 o                         
  -6 -17   6         15.39         -1.46        33.05 o                         
  -5 -17   6        134.24        163.66        24.61 o                         
  -4 -17   6          0.55          7.82        21.58 o                         
  -3 -17   6         13.15         19.65        21.10 o                         
  -2 -17   6          9.00          8.58        20.41 o                         
  -1 -17   6          0.96         14.06        20.18 o                         
   0 -17   6          0.38         -3.67        19.13 o                         
   1 -17   6         29.12         24.22        18.91 o                         
   2 -17   6         24.47         18.72        18.72 o                         
   3 -17   6         23.55         30.36        26.07 o                         
   4 -17   6          1.84        -11.02        25.72 o                         
   5 -17   6        411.06        438.04        38.68 o                         
   6 -17   6        160.92        144.40        20.73 o                         
   7 -17   6        174.66        150.46        17.95 o                         
  -7 -16   6         11.83          1.89        21.82 o                         
  -6 -16   6          0.28         12.50        21.04 o                         
  -5 -16   6         17.53         23.81        20.49 o                         
  -4 -16   6          1.56          7.21        19.58 o                         
  -3 -16   6         68.10         96.67        19.91 o                         
  -2 -16   6         16.35         17.20        18.21 o                         
  -1 -16   6          6.62          7.55        17.76 o                         
   0 -16   6         11.52         -1.23        17.53 o                         
   1 -16   6          1.01          3.88        17.12 o                         
   2 -16   6          2.23          8.56        16.92 o                         
   3 -16   6          9.39         26.32        16.73 o                         
   4 -16   6         11.41          5.52        16.75 o                         
   5 -16   6          0.07         17.61        23.55 o                         
   6 -16   6         23.70         16.85        16.42 o                         
   7 -16   6         59.98         51.54        13.39 o                         
   8 -16   6          3.67         -0.62        25.70 o                         
  -8 -15   6         36.49         41.49        21.37 o                         
  -7 -15   6         16.35         22.68        27.94 o                         
  -6 -15   6        100.02        118.08        27.96 o                         
  -5 -15   6          7.57         22.40        18.46 o                         
  -4 -15   6          5.83          3.30        17.14 o                         
  -3 -15   6          2.04         -1.03        16.65 o                         
  -2 -15   6         21.36         25.83        22.75 o                         
  -1 -15   6         10.42          4.91        22.09 o                         
   0 -15   6         86.96         94.39        16.14 o                         
   1 -15   6          0.00         -1.23        15.11 o                         
   2 -15   6         45.56         56.37        15.93 o                         
   3 -15   6         23.62         44.14        15.54 o                         
   4 -15   6         25.23         23.73        15.15 o                         
   5 -15   6        134.74        140.63        16.81 o                         
   6 -15   6          4.94         -5.15        14.80 o                         
   7 -15   6         37.61         47.10        12.10 o                         
   8 -15   6         14.48         15.62        29.38 o                         
   9 -15   6          2.48         41.20        25.76 o                         
  -9 -14   6          0.60          1.33        14.54 o                         
  -8 -14   6         13.52          3.82        19.07 o                         
  -7 -14   6          4.22          7.16        18.07 o                         
  -6 -14   6        640.95        687.34        41.63 o                         
  -5 -14   6         50.72         59.19        16.61 o                         
  -4 -14   6         60.46         63.87        22.32 o                         
  -3 -14   6         48.07         73.31        15.66 o                         
  -2 -14   6        155.28        193.80        17.06 o                         
  -1 -14   6        247.15        242.99        17.63 o                         
   0 -14   6         27.09         32.54        14.33 o                         
   1 -14   6        100.19         90.39        15.13 o                         
   2 -14   6        556.80        474.27        26.61 o                         
   3 -14   6          9.47          4.50        13.30 o                         
   4 -14   6         85.72        108.60        20.08 o                         
   5 -14   6          3.87          5.34        13.55 o                         
   6 -14   6        110.33        116.22        14.82 o                         
   7 -14   6         23.80         29.78        10.80 o                         
   8 -14   6         29.67         40.05        19.52 o                         
   9 -14   6         24.40         21.41        30.28 o                         
 -10 -13   6        103.91        102.34        15.16 o                         
  -9 -13   6          0.78         -4.63        13.78 o                         
  -8 -13   6        435.61        530.87        34.61 o                         
  -7 -13   6          0.99         -5.26        15.77 o                         
  -6 -13   6        231.14        242.00        18.62 o                         
  -5 -13   6          0.79         12.26        14.35 o                         
  -4 -13   6          0.98         -7.23        13.86 o                         
  -3 -13   6         27.68         17.53        13.39 o                         
  -2 -13   6        188.58        171.03        15.42 o                         
  -1 -13   6         15.25         29.75        13.12 o                         
   0 -13   6          7.59          3.31         6.70 o                         
   1 -13   6        162.26        149.60         8.93 o                         
   2 -13   6        980.51        860.15        37.58 o                         
   3 -13   6         49.39         35.86        12.50 o                         
   4 -13   6         58.00         38.97        12.30 o                         
   5 -13   6          7.87          8.83        12.13 o                         
   6 -13   6         92.53         72.03        10.01 o                         
   7 -13   6         75.96         66.55        10.17 o                         
   8 -13   6         56.07         56.50        18.70 o                         
   9 -13   6          1.78          7.82        29.03 o                         
  10 -13   6        115.70        163.46        24.76 o                         
 -11 -12   6         42.58         43.32        26.40 o                         
 -10 -12   6         89.55         94.56        12.09 o                         
  -9 -12   6         51.38         52.11        12.15 o                         
  -8 -12   6         49.51         52.17         9.92 o                         
  -7 -12   6         71.28         84.13        20.82 o                         
  -6 -12   6        509.72        521.43        27.63 o                         
  -5 -12   6        108.19        126.40        19.13 o                         
  -4 -12   6        604.64        599.64        29.66 o                         
  -3 -12   6        180.83        181.15        11.45 o                         
  -2 -12   6          9.18         24.89         8.44 o                         
  -1 -12   6        208.22        206.27        10.32 o                         
   0 -12   6         34.29         44.92        16.20 o                         
   1 -12   6          0.49          4.40         4.40 o                         
   2 -12   6        296.66        298.32        13.22 o                         
   3 -12   6         40.85         35.59         4.26 o                         
   4 -12   6        867.60        893.40        38.68 o                         
   5 -12   6          0.54         -1.44        14.80 o                         
   6 -12   6        402.32        379.46        25.35 o                         
   7 -12   6        201.35        198.65        12.34 o                         
   8 -12   6          5.89          3.08        17.06 o                         
   9 -12   6        283.34        270.52        24.33 o                         
  10 -12   6        389.84        380.29        28.72 o                         
 -11 -11   6          2.31          1.51        13.36 o                         
 -10 -11   6        120.40        146.43        13.36 o                         
  -9 -11   6         64.44         62.02        10.91 o                         
  -8 -11   6        134.90        136.59        11.26 o                         
  -7 -11   6         64.82         59.06        18.50 o                         
  -6 -11   6        264.83        245.01        11.24 o                         
  -5 -11   6          0.53         18.50        16.42 o                         
  -4 -11   6       4750.92       4937.62       170.55 o                         
  -3 -11   6          8.33          8.18         3.50 o                         
  -2 -11   6         49.60         37.26        10.90 o                         
  -1 -11   6        491.20        481.17        21.62 o                         
   0 -11   6         63.97         68.08         6.28 o                         
   1 -11   6        386.11        379.92        10.27 o                         
   2 -11   6         52.59         48.67         4.14 o                         
   3 -11   6        193.78        185.98         6.01 o                         
   4 -11   6       1077.08       1118.04        35.02 o                         
   5 -11   6         68.39         59.80         7.63 o                         
   6 -11   6         79.46        104.96        11.45 o                         
   7 -11   6         15.16         10.63         9.56 o                         
   8 -11   6          1.36         -5.75        16.87 o                         
   9 -11   6        119.41        119.01        19.77 o                         
  10 -11   6          8.30          4.74        20.59 o                         
  11 -11   6        106.89        101.64        23.86 o                         
 -12 -10   6        517.43        673.06        46.42 o                         
 -11 -10   6         49.17         34.20        12.50 o                         
 -10 -10   6        370.09        422.26        18.05 o                         
  -9 -10   6          0.00         -1.16         8.30 o                         
  -8 -10   6         60.26         46.15         8.04 o                         
  -7 -10   6          3.71          6.71        15.73 o                         
  -6 -10   6         23.83         14.27         7.59 o                         
  -5 -10   6         11.24         12.11         6.40 o                         
  -4 -10   6       4950.86       5341.13       216.89 o                         
  -3 -10   6         89.55         80.85        10.72 o                         
  -2 -10   6         48.37         77.79        10.29 o                         
  -1 -10   6         52.50         77.46        13.77 o                         
   0 -10   6        235.77        272.09         8.81 o                         
   1 -10   6         37.31         29.61         3.13 o                         
   2 -10   6        822.38        923.00        25.85 o                         
   3 -10   6         77.20         70.15         6.30 o                         
   4 -10   6       5116.26       5468.30       170.44 o                         
   5 -10   6         17.33         21.18         6.00 o                         
   6 -10   6        437.42        423.95        17.76 o                         
   7 -10   6          0.21          1.63         8.56 o                         
   8 -10   6         44.18         37.04        16.07 o                         
   9 -10   6          0.01         -3.30        24.70 o                         
  10 -10   6          1.40         -0.21        20.18 o                         
  11 -10   6         35.49         17.47        21.99 o                         
 -12  -9   6        515.94        605.60        78.87 o                         
 -11  -9   6         89.15         87.47        16.44 o                         
 -10  -9   6         42.51         45.90         8.11 o                         
  -9  -9   6        119.15        117.65         8.55 o                         
  -8  -9   6         38.04         34.42         8.93 o                         
  -7  -9   6          0.55         -0.33         6.80 o                         
  -6  -9   6        142.16        147.85         7.54 o                         
  -5  -9   6          2.94          0.67         5.23 o                         
  -4  -9   6        827.92        812.25        31.72 o                         
  -3  -9   6        196.54        189.22        14.86 o                         
  -2  -9   6        329.52        319.26        37.51 o                         
  -1  -9   6        657.13        600.49        55.72 o                         
   0  -9   6        877.45        963.06        46.73 o                         
   1  -9   6        615.51        632.38        14.11 o                         
   2  -9   6        743.85        764.88        38.59 o                         
   3  -9   6        295.70        310.88        17.65 o                         
   4  -9   6       7285.60       7612.54       181.99 o                         
   5  -9   6         34.60         41.03         5.12 o                         
   6  -9   6        542.02        564.63        29.25 o                         
   7  -9   6          9.84          6.35         5.66 o                         
   8  -9   6         34.66         44.69        14.84 o                         
   9  -9   6         16.87         11.74        17.10 o                         
  10  -9   6         48.86         58.63        19.95 o                         
  11  -9   6          0.06         -0.82        21.37 o                         
 -13  -8   6          0.01         -6.86        25.21 o                         
 -12  -8   6        126.29        127.36        16.58 o                         
 -11  -8   6          7.49         11.52         9.25 o                         
 -10  -8   6        201.54        186.84         9.55 o                         
  -9  -8   6        131.89        128.74         8.48 o                         
  -8  -8   6        302.59        264.78        27.00 o                         
  -7  -8   6         66.10         55.86         5.40 o                         
  -6  -8   6       1379.11       1313.47        87.81 o                         
  -5  -8   6          8.65         14.26         6.59 o                         
  -4  -8   6          8.67         10.17         5.88 o                         
  -3  -8   6        169.06        174.79        14.99 o                         
  -2  -8   6        766.14        701.00        25.89 o                         
  -1  -8   6         10.68         22.57         5.66 o                         
   0  -8   6        696.24        792.38        47.29 o                         
   1  -8   6        279.97        276.62         6.01 o                         
   2  -8   6       1575.58       1676.20        65.06 o                         
   3  -8   6        496.86        513.37        13.73 o                         
   4  -8   6       1576.55       1665.44        39.58 o                         
   5  -8   6        394.72        368.79        13.11 o                         
   6  -8   6        100.50         87.86         6.62 o                         
   7  -8   6         74.44         64.84         3.73 o                         
   8  -8   6         16.65         19.21         9.79 o                         
   9  -8   6          0.58         -3.92        16.07 o                         
  10  -8   6         18.05         19.32        18.72 o                         
  11  -8   6         31.29         35.29        21.13 o                         
 -13  -7   6          5.29         -8.29        33.73 o                         
 -12  -7   6         20.93         15.31        15.78 o                         
 -11  -7   6         34.08         28.00         8.05 o                         
 -10  -7   6          0.44         -1.92         7.04 o                         
  -9  -7   6          2.70          2.39         4.86 o                         
  -8  -7   6       1112.01        902.53        46.97 o                         
  -7  -7   6         17.46         15.76         3.81 o                         
  -6  -7   6         51.53         65.75        11.74 o                         
  -5  -7   6         49.89         40.90         5.73 o                         
  -4  -7   6        524.43        492.96        36.42 o                         
  -3  -7   6        156.56        143.10        14.83 o                         
  -2  -7   6        663.24        602.75        18.24 o                         
  -1  -7   6        224.60        231.83         8.90 o                         
   0  -7   6       1512.31       1857.00        46.41 o                         
   1  -7   6       1155.15       1219.15        66.75 o                         
   2  -7   6        115.51        124.44         4.22 o                         
   3  -7   6         89.78         90.65         4.72 o                         
   4  -7   6        912.19       1023.51        32.28 o                         
   5  -7   6         25.02         27.59         2.67 o                         
   6  -7   6         21.32         28.18         3.16 o                         
   7  -7   6          0.66          3.52         3.68 o                         
   8  -7   6        330.00        240.73         9.97 o                         
   9  -7   6         15.70         18.52         9.25 o                         
  10  -7   6          7.82         13.66        13.50 o                         
  11  -7   6         15.94         16.98        15.21 o                         
 -14  -6   6          5.99         34.14        37.16 o                         
 -13  -6   6         11.02         -1.42        29.93 o                         
 -12  -6   6          4.82          4.37        11.28 o                         
 -11  -6   6         22.98         19.51        12.24 o                         
 -10  -6   6          0.38         -4.05         6.07 o                         
  -9  -6   6         46.27         40.04         4.42 o                         
  -8  -6   6        361.81        294.46        17.77 o                         
  -7  -6   6         52.58         51.70         3.99 o                         
  -6  -6   6         46.20         44.16         3.52 o                         
  -5  -6   6         26.16         17.79         4.17 o                         
  -4  -6   6        554.47        593.17        19.72 o                         
  -3  -6   6          0.22         -1.92         4.67 o                         
  -2  -6   6         11.80          9.75         3.39 o                         
  -1  -6   6        162.73        142.74         4.47 o                         
   0  -6   6       5793.99       6915.39       152.90 o                         
   1  -6   6        650.05        596.66        13.55 o                         
   2  -6   6        458.62        441.08         8.12 o                         
   3  -6   6       1103.44       1127.61        23.06 o                         
   4  -6   6          9.74          8.93         1.75 o                         
   5  -6   6        335.25        317.27         6.51 o                         
   6  -6   6        842.05        875.08        23.41 o                         
   7  -6   6          0.73         -0.41         2.79 o                         
   8  -6   6       2538.63       2536.72        59.90 o                         
   9  -6   6         13.47         18.90        10.01 o                         
  10  -6   6          0.04         -2.63        18.62 o                         
  11  -6   6          1.14          1.81        21.64 o                         
  12  -6   6         11.78          8.29        24.25 o                         
 -14  -5   6        262.16        325.08        29.77 o                         
 -13  -5   6         50.12         56.89        21.06 o                         
 -12  -5   6         33.53         29.38        18.25 o                         
 -11  -5   6         63.66         71.79        11.74 o                         
 -10  -5   6         35.03         31.99         4.46 o                         
  -9  -5   6         25.09         21.73         4.08 o                         
  -8  -5   6          7.98          8.00         3.51 o                         
  -7  -5   6         13.47         16.76         3.15 o                         
  -6  -5   6         97.42         97.46         3.83 o                         
  -5  -5   6        185.32        173.09         7.62 o                         
  -4  -5   6        328.58        352.26        12.21 o                         
  -3  -5   6          8.99         17.52         3.44 o                         
  -2  -5   6        533.05        584.35        19.52 o                         
  -1  -5   6         13.97         27.53         8.52 o                         
   0  -5   6       1537.33       2022.60        47.42 o                         
   1  -5   6        196.50        207.01         4.92 o                         
   2  -5   6         73.14         60.22         1.93 o                         
   3  -5   6         16.11         13.28         1.77 o                         
   4  -5   6         31.84         33.53         3.05 o                         
   5  -5   6         43.10         39.89         3.98 o                         
   6  -5   6        299.44        300.31         9.18 o                         
   7  -5   6         96.13         79.58         3.62 o                         
   8  -5   6        590.10        620.36        15.04 o                         
   9  -5   6          0.99         -2.99         6.80 o                         
  10  -5   6          0.19         -1.21        18.48 o                         
  11  -5   6          6.34         14.00        30.44 o                         
  12  -5   6          0.87          3.04        23.71 o                         
 -14  -4   6         11.24         13.77        23.71 o                         
 -13  -4   6         14.48         11.35        18.85 o                         
 -12  -4   6         88.53         98.81        18.27 o                         
 -11  -4   6        254.35        265.79        23.98 o                         
 -10  -4   6        177.01        143.50        14.08 o                         
  -9  -4   6        410.78        394.77        19.20 o                         
  -8  -4   6         34.14         36.96         4.81 o                         
  -7  -4   6        360.15        338.25         9.48 o                         
  -6  -4   6        487.34        524.16        11.62 o                         
  -5  -4   6          8.61         11.10         2.07 o                         
  -4  -4   6         44.73         66.08         4.37 o                         
  -3  -4   6        554.66        610.61        16.48 o                         
  -2  -4   6        227.36        274.76         6.23 o                         
  -1  -4   6         67.04         95.02         4.50 o                         
   0  -4   6       2012.80       2250.06        34.31 o                         
   1  -4   6        858.58        811.40        13.86 o                         
   2  -4   6        872.16        817.55        12.44 o                         
   3  -4   6        915.02        889.42        14.70 o                         
   4  -4   6          0.53          2.65         2.40 o                         
   5  -4   6        524.08        493.43        16.10 o                         
   6  -4   6         18.19         11.60         3.20 o                         
   7  -4   6         32.87         26.39         8.62 o                         
   8  -4   6         36.73         21.70         7.40 o                         
   9  -4   6          1.08          2.20         8.50 o                         
  10  -4   6         15.26         36.59        12.92 o                         
  11  -4   6          3.45         22.58        22.77 o                         
  12  -4   6         63.83         87.35        35.76 o                         
 -14  -3   6         45.79         31.62        23.32 o                         
 -13  -3   6         16.16          2.44        26.38 o                         
 -12  -3   6         75.07         78.81        17.47 o                         
 -11  -3   6          2.15          5.81         7.51 o                         
 -10  -3   6          1.57          2.67         4.80 o                         
  -9  -3   6         31.22         29.34         4.38 o                         
  -8  -3   6         19.91         16.53         4.10 o                         
  -7  -3   6        468.10        488.11        11.14 o                         
  -6  -3   6       1948.64       2278.01        48.55 o                         
  -5  -3   6        489.11        491.89        11.70 o                         
  -4  -3   6          0.14          0.20         2.68 o                         
  -3  -3   6        174.54        192.72         4.33 o                         
  -2  -3   6        222.59        232.47         4.56 o                         
  -1  -3   6         31.33         33.13         2.35 o                         
   0  -3   6         21.07         23.47         1.65 o                         
   1  -3   6        309.62        301.47         5.02 o                         
   2  -3   6        768.32        788.04        10.44 o                         
   3  -3   6        337.72        305.58         9.54 o                         
   4  -3   6        248.37        272.50         8.63 o                         
   5  -3   6        129.98        116.53         8.59 o                         
   6  -3   6        445.13        461.77        18.42 o                         
   7  -3   6        143.98        175.49        14.58 o                         
   8  -3   6          0.28         -9.61         9.69 o                         
   9  -3   6         39.11         28.61         7.76 o                         
  10  -3   6         16.19         10.74        11.58 o                         
  11  -3   6         20.20         -1.42        23.01 o                         
  12  -3   6          1.85         16.88        26.85 o                         
 -15  -2   6         19.25         12.97        35.27 o                         
 -14  -2   6        902.23       1035.46        66.08 o                         
 -13  -2   6         18.83         30.06        18.27 o                         
 -12  -2   6        911.39       1005.32        49.52 o                         
 -11  -2   6         97.00         86.90         6.51 o                         
 -10  -2   6         76.09         58.15         7.60 o                         
  -9  -2   6        339.49        309.98        10.34 o                         
  -8  -2   6         56.01         50.62         3.86 o                         
  -7  -2   6          0.57         -1.56         2.43 o                         
  -6  -2   6        562.72        628.68        11.93 o                         
  -5  -2   6         18.13         19.33         3.17 o                         
  -4  -2   6        417.88        463.09        13.72 o                         
  -3  -2   6        139.39        137.22         4.66 o                         
  -2  -2   6       4089.57       3932.79        68.26 o                         
  -1  -2   6        163.64        145.03         3.23 o                         
   0  -2   6       2195.66       2111.33        26.99 o                         
   1  -2   6          1.67          2.42         2.14 o                         
   2  -2   6       2924.94       3144.80        53.38 o                         
   3  -2   6        146.87        187.57         7.61 o                         
   4  -2   6        106.54        116.22         4.10 o                         
   5  -2   6         13.26         17.10         2.38 o                         
   6  -2   6         27.34         27.55         4.81 o                         
   7  -2   6         34.93         25.37        10.13 o                         
   8  -2   6        153.59        189.18        15.33 o                         
   9  -2   6          5.94         11.80        22.36 o                         
  10  -2   6        234.70        225.00        11.30 o                         
  11  -2   6          0.54        -15.89        32.60 o                         
 -15  -1   6          0.15         -5.03        16.65 o                         
 -14  -1   6        384.10        365.72        19.37 o                         
 -13  -1   6          2.36          4.20        12.46 o                         
 -12  -1   6        161.22        160.38        17.68 o                         
 -11  -1   6          6.29         13.82         7.35 o                         
 -10  -1   6        156.16        123.28         5.60 o                         
  -9  -1   6         63.43         58.55         5.00 o                         
  -8  -1   6          1.15         -1.00         3.77 o                         
  -7  -1   6       1439.16       1325.35        23.77 o                         
  -6  -1   6        730.13        782.92        14.32 o                         
  -5  -1   6         11.73          2.59         2.44 o                         
  -4  -1   6        366.89        444.48        13.92 o                         
  -3  -1   6        335.76        297.48         5.67 o                         
  -2  -1   6        187.48        145.12         4.34 o                         
  -1  -1   6          2.77         15.52         3.43 o                         
   0  -1   6         83.55         74.61         3.67 o                         
   1  -1   6         64.59         59.16         2.79 o                         
   2  -1   6         10.11         25.85         2.44 o                         
   3  -1   6        340.88        359.08         7.85 o                         
   4  -1   6        328.03        321.13        11.59 o                         
   5  -1   6         22.38         22.15         3.01 o                         
   6  -1   6        498.37        488.19        20.12 o                         
   7  -1   6        194.51        189.19        14.40 o                         
   8  -1   6        164.54        151.11        11.54 o                         
   9  -1   6         49.48         52.48        16.20 o                         
  10  -1   6        189.85        185.06        14.56 o                         
  11  -1   6         31.11         30.71        16.77 o                         
 -15   0   6          1.29          8.93        18.25 o                         
 -14   0   6        127.21        107.84        14.47 o                         
 -13   0   6          0.04         -7.99        13.92 o                         
 -12   0   6        262.31        284.79        13.61 o                         
 -11   0   6        214.80        211.60        12.73 o                         
 -10   0   6        339.73        317.48        21.38 o                         
  -9   0   6        296.24        286.22        11.14 o                         
  -8   0   6          0.00          3.43         2.98 o                         
  -7   0   6        432.31        454.38         8.02 o                         
  -6   0   6       1481.23       1590.09        29.39 o                         
  -5   0   6        142.77        149.80         4.29 o                         
  -4   0   6       2859.63       2993.62        49.93 o                         
  -3   0   6         17.36         21.01         5.03 o                         
  -2   0   6       6487.84       6451.47       118.72 o                         
  -1   0   6          3.77         20.60        11.54 o                         
   0   0   6         16.81         12.65         3.59 o                         
   1   0   6       1831.06       1854.74        35.83 o                         
   2   0   6          7.52          9.52         2.95 o                         
   3   0   6         67.58         68.43         3.37 o                         
   4   0   6         33.99         31.66         3.66 o                         
   5   0   6         14.89         12.53         3.37 o                         
   6   0   6        136.98        115.96         5.28 o                         
   7   0   6          0.14          1.51         4.26 o                         
   8   0   6        141.54        135.16        11.59 o                         
   9   0   6          1.61          0.81        11.70 o                         
  10   0   6         23.16         17.70        13.08 o                         
  11   0   6        115.89         85.65        22.07 o                         
 -15   1   6          1.77         -7.20        16.64 o                         
 -14   1   6        132.87        116.51        19.19 o                         
 -13   1   6         24.86         20.18        13.68 o                         
 -12   1   6        110.67        113.07        11.40 o                         
 -11   1   6          4.08          1.14         4.89 o                         
 -10   1   6       7733.44       8162.95       302.01 o                         
  -9   1   6       1213.60       1256.80        31.86 o                         
  -8   1   6        133.33        129.01         4.05 o                         
  -7   1   6       1103.77       1026.18        18.40 o                         
  -6   1   6         57.65         52.52         4.04 o                         
  -5   1   6       1765.89       1685.32        28.20 o                         
  -4   1   6         37.27         23.62         4.32 o                         
  -3   1   6        757.89        782.12        12.65 o                         
  -2   1   6       1245.02       1596.73        54.84 o                         
  -1   1   6         96.14         88.29         6.32 o                         
   0   1   6        386.02        314.51         7.69 o                         
   1   1   6        913.34        927.02        30.81 o                         
   2   1   6       1157.63       1185.36        26.77 o                         
   3   1   6         59.72         68.06         3.57 o                         
   4   1   6       1080.40       1079.44        49.27 o                         
   5   1   6         56.73         56.60         4.89 o                         
   6   1   6       2212.48       2401.33        63.32 o                         
   7   1   6        162.96        141.44         7.51 o                         
   8   1   6         16.11         33.15        10.84 o                         
   9   1   6         13.01         14.64        12.03 o                         
  10   1   6          3.80         -5.54        13.55 o                         
  11   1   6         16.31         21.41        23.44 o                         
 -15   2   6          2.66          9.57        16.66 o                         
 -14   2   6         27.84         20.15        13.72 o                         
 -13   2   6         32.38         36.84        14.27 o                         
 -12   2   6        511.40        572.68        20.80 o                         
 -11   2   6        173.30        187.73         7.74 o                         
 -10   2   6       2815.97       2990.31       106.88 o                         
  -9   2   6        192.91        173.30         5.09 o                         
  -8   2   6        436.04        402.51         8.27 o                         
  -7   2   6        166.65        151.37         5.53 o                         
  -6   2   6         27.49         27.14         3.71 o                         
  -5   2   6        969.30        878.79        26.41 o                         
  -4   2   6        413.32        455.68         9.95 o                         
  -3   2   6        497.68        450.10         9.98 o                         
  -2   2   6       8368.31       9371.16       191.82 o                         
  -1   2   6       2441.64       2420.40        55.29 o                         
   0   2   6          8.86         15.95         4.67 o                         
   1   2   6         88.39         91.44         5.01 o                         
   2   2   6         26.65         31.73         4.10 o                         
   3   2   6        165.76        154.88        13.88 o                         
   4   2   6         82.64         72.46        13.46 o                         
   5   2   6        217.89        207.30        11.50 o                         
   6   2   6         24.75         26.20         6.13 o                         
   7   2   6         10.83          5.21         5.86 o                         
   8   2   6        148.27        150.60        20.54 o                         
   9   2   6        275.59        326.94        20.23 o                         
  10   2   6          7.83          0.38        16.31 o                         
 -15   3   6          0.03         10.88        23.98 o                         
 -14   3   6          9.87          7.66        19.54 o                         
 -13   3   6        101.39         93.09        10.69 o                         
 -12   3   6        189.67        183.24        12.74 o                         
 -11   3   6        285.83        291.55        13.09 o                         
 -10   3   6         34.92         28.34         5.51 o                         
  -9   3   6        265.68        230.92        11.27 o                         
  -8   3   6        250.18        254.14         7.25 o                         
  -7   3   6        360.40        365.53        10.81 o                         
  -6   3   6          0.16          0.63         4.76 o                         
  -5   3   6        275.42        258.18        13.27 o                         
  -4   3   6        207.00        242.25         5.38 o                         
  -3   3   6        108.42        104.46         5.24 o                         
  -2   3   6      12780.15      13272.24       284.21 o                         
  -1   3   6        249.76        235.24        11.05 o                         
   0   3   6         51.56         60.51         6.94 o                         
   1   3   6         19.71         19.50         5.36 o                         
   2   3   6         76.21         63.37         6.70 o                         
   3   3   6         27.96         28.61         4.53 o                         
   4   3   6         74.91         72.40         5.01 o                         
   5   3   6         64.10         55.58         7.96 o                         
   6   3   6        172.10        170.55         8.28 o                         
   7   3   6         53.26         45.92         7.89 o                         
   8   3   6          0.20          3.31        13.04 o                         
   9   3   6         12.04          7.45        13.01 o                         
  10   3   6          9.02          8.01        14.55 o                         
 -14   4   6        130.00        130.24        25.30 o                         
 -13   4   6         35.39         34.28        14.92 o                         
 -12   4   6        407.87        430.51        18.69 o                         
 -11   4   6         14.14          8.18         7.17 o                         
 -10   4   6        282.91        274.82        50.99 o                         
  -9   4   6         54.08         47.85         5.66 o                         
  -8   4   6        945.91        975.98        28.23 o                         
  -7   4   6         20.42         22.21         4.92 o                         
  -6   4   6        815.44        822.59        35.46 o                         
  -5   4   6       1084.14       1063.48        32.26 o                         
  -4   4   6          2.02          2.38         5.94 o                         
  -3   4   6       1663.74       1775.22        59.25 o                         
  -2   4   6        135.23        136.72         8.33 o                         
  -1   4   6        740.61        713.27        47.99 o                         
   0   4   6         13.46         27.05         6.94 o                         
   1   4   6        128.42        135.58         7.52 o                         
   2   4   6          2.29          9.85         6.06 o                         
   3   4   6         46.41         43.73         4.97 o                         
   4   4   6          0.04          2.66         5.48 o                         
   5   4   6         15.49         16.34         5.91 o                         
   6   4   6        457.88        513.46        16.09 o                         
   7   4   6         88.34         88.59         7.21 o                         
   8   4   6          0.01         -1.29        12.01 o                         
   9   4   6         48.65         48.63        16.12 o                         
  10   4   6         32.64         23.30        20.69 o                         
 -14   5   6         42.91         35.95        15.28 o                         
 -13   5   6         37.28         33.18        13.32 o                         
 -12   5   6         65.62         94.07        17.31 o                         
 -11   5   6          1.74          3.07         7.21 o                         
 -10   5   6        250.76        249.15         9.63 o                         
  -9   5   6          2.06          0.19         7.12 o                         
  -8   5   6       1048.67       1143.28        30.69 o                         
  -7   5   6         24.93         33.41         8.29 o                         
  -6   5   6         12.43          4.83         5.19 o                         
  -5   5   6        597.00        580.37        32.40 o                         
  -4   5   6         52.11         49.52        10.35 o                         
  -3   5   6         44.86         42.36         6.79 o                         
  -2   5   6         58.50         49.83         9.36 o                         
  -1   5   6        465.64        452.36        18.35 o                         
   0   5   6         10.35          9.90         8.89 o                         
   1   5   6        432.42        437.40        21.08 o                         
   2   5   6         18.33         13.81         6.87 o                         
   3   5   6        133.29        135.47         8.69 o                         
   4   5   6         70.91         68.94         7.08 o                         
   5   5   6         21.41         17.03         6.48 o                         
   6   5   6         45.74         38.37         7.77 o                         
   7   5   6          5.21          2.94         7.09 o                         
   8   5   6         28.82         27.33        12.90 o                         
   9   5   6          0.85         -0.60        14.25 o                         
 -14   6   6          1.01        -10.17        16.25 o                         
 -13   6   6         49.71         43.44        16.73 o                         
 -12   6   6          0.21          9.54        12.63 o                         
 -11   6   6         69.22         63.47         9.52 o                         
 -10   6   6        181.41        194.56        14.19 o                         
  -9   6   6          5.61          5.49         7.73 o                         
  -8   6   6          7.94         13.83         6.56 o                         
  -7   6   6        205.88        213.46        11.18 o                         
  -6   6   6         67.16         37.74         8.92 o                         
  -5   6   6          4.57          5.90         8.68 o                         
  -4   6   6          0.07          8.62         8.44 o                         
  -3   6   6        262.44        274.01        14.49 o                         
  -2   6   6          0.46          9.32         9.71 o                         
  -1   6   6         21.73         25.62         9.89 o                         
   0   6   6        383.55        352.16        21.58 o                         
   1   6   6         73.14         79.31        10.84 o                         
   2   6   6        536.63        542.24        18.63 o                         
   3   6   6        156.86        161.65         9.59 o                         
   4   6   6         17.83         16.18         7.39 o                         
   5   6   6         29.67         28.05         7.23 o                         
   6   6   6        253.30        273.30        19.79 o                         
   7   6   6         63.20         73.66        17.20 o                         
   8   6   6         62.96         53.47        15.18 o                         
   9   6   6         13.42         15.32        20.37 o                         
 -14   7   6         13.01         10.13        19.92 o                         
 -13   7   6         13.90         19.43        15.19 o                         
 -12   7   6        103.93        112.71        16.30 o                         
 -11   7   6          0.44          8.46         8.58 o                         
 -10   7   6         90.98         84.14         8.95 o                         
  -9   7   6         14.90          8.68         8.17 o                         
  -8   7   6         12.88          9.95         8.68 o                         
  -7   7   6        226.00        217.42        10.68 o                         
  -6   7   6        277.13        280.69        14.78 o                         
  -5   7   6         98.56        100.64        10.12 o                         
  -4   7   6         20.70         11.19        15.46 o                         
  -3   7   6        191.56        206.03        14.00 o                         
  -2   7   6         25.74         30.44        15.52 o                         
  -1   7   6        558.79        590.53        27.86 o                         
   0   7   6        361.36        361.05        17.72 o                         
   1   7   6        448.38        463.04        23.90 o                         
   2   7   6          6.31          9.17         8.44 o                         
   3   7   6         64.35         60.58         7.94 o                         
   4   7   6          0.15         -2.17         7.21 o                         
   5   7   6         22.84         21.77         9.50 o                         
   6   7   6         19.67         14.50         8.53 o                         
   7   7   6         12.99         25.02        16.92 o                         
   8   7   6         56.44         62.21        17.71 o                         
 -13   8   6          1.22          9.64        18.02 o                         
 -12   8   6         41.11         36.21        14.39 o                         
 -11   8   6         10.72          7.12        11.95 o                         
 -10   8   6        125.96        118.85        10.16 o                         
  -9   8   6         26.87         14.95         8.17 o                         
  -8   8   6        336.54        352.12        15.54 o                         
  -7   8   6         19.14         24.33         9.24 o                         
  -6   8   6        186.58        173.84        10.56 o                         
  -5   8   6        145.57        125.41        13.65 o                         
  -4   8   6         45.50         47.59        12.36 o                         
  -3   8   6         29.48         22.38        12.09 o                         
  -2   8   6         44.93         55.22        12.65 o                         
  -1   8   6          1.52         -5.40        12.01 o                         
   0   8   6          1.18         -2.79        11.97 o                         
   1   8   6          2.06         -1.21         8.56 o                         
   2   8   6          7.07          9.98         7.36 o                         
   3   8   6        144.09        165.22        14.53 o                         
   4   8   6          9.46          8.47        10.04 o                         
   5   8   6          0.10         -0.85         8.61 o                         
   6   8   6         73.30         96.21        12.43 o                         
   7   8   6          0.57          5.76        16.88 o                         
 -13   9   6         28.71         31.47        23.83 o                         
 -12   9   6         93.65         92.92        15.54 o                         
 -11   9   6          0.54         -4.51        10.92 o                         
 -10   9   6         15.76         21.47         9.74 o                         
  -9   9   6         17.05         12.57         8.92 o                         
  -8   9   6         59.28         42.05        10.59 o                         
  -7   9   6        278.68        261.69        23.35 o                         
  -6   9   6         92.27         94.64        19.59 o                         
  -5   9   6         93.53         79.94        19.48 o                         
  -4   9   6        144.46        139.72        14.95 o                         
  -3   9   6        185.49        192.11        15.91 o                         
  -2   9   6        165.78        148.67        15.23 o                         
  -1   9   6        136.51        159.90        15.58 o                         
   0   9   6          0.24         -0.39        13.12 o                         
   1   9   6          0.20          2.60         9.32 o                         
   2   9   6          0.90         -2.01         8.48 o                         
   3   9   6         55.33         48.47         9.20 o                         
   4   9   6         44.72         44.75        10.16 o                         
   5   9   6          0.05          0.69        12.23 o                         
   6   9   6          6.31         -4.93        10.07 o                         
 -12  10   6         12.51         -3.44        18.54 o                         
 -11  10   6        105.44        113.19        11.74 o                         
 -10  10   6         83.88         83.67        11.06 o                         
  -9  10   6          0.99         -3.61        13.81 o                         
  -8  10   6        198.54        233.31        15.48 o                         
  -7  10   6         21.63         33.11        15.73 o                         
  -6  10   6         48.00         29.89        15.05 o                         
  -5  10   6         20.18          0.60        14.37 o                         
  -4  10   6         74.62         89.18        21.35 o                         
  -3  10   6          0.24         -6.61        14.62 o                         
  -2  10   6         30.13         23.75        14.56 o                         
  -1  10   6         44.50         56.25        20.88 o                         
   0  10   6         37.68         28.04         9.32 o                         
   1  10   6        310.29        329.29        15.17 o                         
   2  10   6         49.06         30.27         9.77 o                         
   3  10   6        102.32        109.77        10.51 o                         
   4  10   6         40.15         57.61        17.10 o                         
   5  10   6         20.10          7.58        19.38 o                         
 -11  11   6          0.12         -5.45        15.46 o                         
 -10  11   6         13.97         10.51        13.95 o                         
  -9  11   6          1.80         -3.53        13.34 o                         
  -8  11   6        132.63        112.27        18.44 o                         
  -7  11   6          2.81        -12.63        17.12 o                         
  -6  11   6         62.18         61.86        17.64 o                         
  -5  11   6         17.32          6.06        16.75 o                         
  -4  11   6         85.95        105.23        23.51 o                         
  -3  11   6          1.75         14.99        15.99 o                         
  -2  11   6         98.27         87.15        16.73 o                         
  -1  11   6          2.46          1.77        16.65 o                         
   0  11   6          0.02         -3.16        17.00 o                         
   1  11   6         27.97         28.02        17.76 o                         
   2  11   6         95.11         71.96        18.35 o                         
   3  11   6         23.93         23.10        25.68 o                         
   4  11   6         12.74          3.96        33.69 o                         
 -10  12   6         18.40         -0.62        16.12 o                         
  -9  12   6         12.52         12.54        28.95 o                         
  -8  12   6        124.00         88.91        21.27 o                         
  -7  12   6         24.32         29.89        20.34 o                         
  -6  12   6          3.84          3.24        19.44 o                         
  -5  12   6          0.70         -2.01        18.74 o                         
  -4  12   6         20.69         28.66        27.45 o                         
  -3  12   6          1.11          8.77        19.15 o                         
  -2  12   6         29.76         12.30        18.85 o                         
  -1  12   6         51.59         56.13        19.38 o                         
   0  12   6         71.94         60.29        19.52 o                         
   1  12   6         57.98         67.25        20.06 o                         
   2  12   6          7.69          4.13        19.65 o                         
   3  12   6         51.33         42.52        20.69 o                         
  -9  13   6         34.67         17.00        20.69 o                         
  -8  13   6          5.43          9.79        21.62 o                         
  -7  13   6        126.75        101.91        23.16 o                         
  -6  13   6         49.66         65.67        23.05 o                         
  -5  13   6         10.50         -5.63        21.91 o                         
  -4  13   6         44.57         41.20        21.80 o                         
  -3  13   6          0.27         -6.38        20.69 o                         
  -2  13   6         27.71         13.67        21.19 o                         
  -1  13   6         39.16         41.00        21.49 o                         
   0  13   6        177.57        151.47        23.42 o                         
   1  13   6         39.73         39.01        22.15 o                         
  -6  14   6         28.27         50.03        24.61 o                         
  -5  14   6         39.13         39.54        34.32 o                         
  -4  14   6         11.84         20.76        24.55 o                         
  -3  14   6         10.98          8.54        24.43 o                         
  -2  14   6         16.14         23.71        34.96 o                         
  -1 -19   7        126.75        141.82        25.81 o                         
   0 -19   7          5.71          5.07        23.55 o                         
   1 -19   7        223.48        270.06        28.43 o                         
   2 -19   7          0.05        -12.79        23.75 o                         
   3 -19   7         38.80         57.13        33.54 o                         
  -5 -18   7         15.21         36.73        35.10 o                         
  -4 -18   7          1.94         -2.26        23.42 o                         
  -3 -18   7        120.16        151.22        33.55 o                         
  -2 -18   7          1.73         59.58        26.32 o                         
  -1 -18   7         13.72         21.78        21.99 o                         
   0 -18   7         10.31          9.77        30.30 o                         
   1 -18   7         34.15         22.77        20.94 o                         
   2 -18   7         53.54         57.34        29.48 o                         
   3 -18   7         40.70         61.28        21.17 o                         
   4 -18   7         28.59         27.34        20.20 o                         
   5 -18   7        564.26        607.55        44.63 o                         
  -6 -17   7          4.49         10.61        32.44 o                         
  -5 -17   7          1.12          1.03        22.13 o                         
  -4 -17   7         43.25         27.98        21.82 o                         
  -3 -17   7         20.88         22.56        20.92 o                         
  -2 -17   7          0.05          1.83        20.24 o                         
  -1 -17   7         41.33         40.81        19.58 o                         
   0 -17   7         15.43         14.06        19.15 o                         
   1 -17   7         42.81         51.53        26.67 o                         
   2 -17   7         17.61         15.89        18.33 o                         
   3 -17   7          4.15          3.88        18.15 o                         
   4 -17   7          9.35         13.06        18.39 o                         
   5 -17   7          3.31         -5.73        17.82 o                         
   6 -17   7         10.26          7.60        18.07 o                         
   7 -17   7          6.04         24.55        23.51 o                         
  -7 -16   7        220.78        269.08        26.42 o                         
  -6 -16   7         18.54         28.74        20.82 o                         
  -5 -16   7         21.05          7.88        19.26 o                         
  -4 -16   7         14.22         -7.43        18.76 o                         
  -3 -16   7         73.72         71.87        25.87 o                         
  -2 -16   7          4.19         12.28        17.61 o                         
  -1 -16   7         12.63         13.49        17.16 o                         
   0 -16   7          1.75         -2.87        23.26 o                         
   1 -16   7        240.83        258.65        20.22 o                         
   2 -16   7          1.62         -3.47        23.46 o                         
   3 -16   7         84.10        150.71        24.72 o                         
   4 -16   7          0.55         -0.19        23.51 o                         
   5 -16   7        207.50        183.47        18.66 o                         
   6 -16   7         17.15          8.01        22.40 o                         
   7 -16   7          1.71         -1.01        20.43 o                         
   8 -16   7          5.02         11.68        23.16 o
[truncated: 462,432 more chars]
