# Supplementary material for: Structural studies of crystalline forms of triamterene with carboxylic acid, GRAS and API molecules
Source: IUCrJ. 2018 Apr 6;5(Pt 3):309–24. doi: 10.1107/S2052252518003317 (PMC5929377; doi:10.1107/S2052252518003317)
Supplement: Supplementary file 3 [file m-05-00309-1b_DMSOsup3.hkl]

data_1b_DMSO                                                                    
_shelx_title ' wj1244 (ar14) in P2(1)/c'                                        
_shelx_refln_list_code          4                                               
_shelx_F_calc_maximum      210.00                                               
_exptl_crystal_F_000       944.00                                               
_reflns_d_resolution_high  0.7719                                               
                                                                                
loop_                                                                           
 _space_group_symop_operation_xyz                                               
 'x, y, z'                                                                      
 '-x, y+1/2, -z+1/2'                                                            
 '-x, -y, -z'                                                                   
 'x, -y-1/2, z-1/2'                                                             
                                                                                
_cell_length_a    13.5226                                                       
_cell_length_b    14.9966                                                       
_cell_length_c    10.6958                                                       
_cell_angle_alpha  90.000                                                       
_cell_angle_beta  104.179                                                       
_cell_angle_gamma  90.000                                                       
                                                                                
_shelx_F_squared_multiplier     1.000                                           
                                                                                
loop_                                                                           
 _refln_index_h                                                                 
 _refln_index_k                                                                 
 _refln_index_l                                                                 
 _refln_F_squared_calc                                                          
 _refln_F_squared_meas                                                          
 _refln_F_squared_sigma                                                         
 _refln_observed_status                                                         
   3   0   0      16393.59      15309.68       472.91 o                         
   4   0   0      11957.79      10752.06       277.95 o                         
   5   0   0       5244.22       4955.02       135.53 o                         
   6   0   0        112.24        144.03        14.45 o                         
   7   0   0       1331.58       1344.28        47.99 o                         
   8   0   0       5236.07       5735.43       196.19 o                         
   9   0   0        270.25        258.42        23.51 o                         
  10   0   0        845.42        798.17        39.27 o                         
  11   0   0         11.81          5.69        32.63 o                         
  12   0   0        186.99        248.89        39.08 o                         
  13   0   0         15.17         -2.28        42.49 o                         
  14   0   0         42.91         59.95        47.80 o                         
  16   0   0          5.36         -7.59        84.99 o                         
   3   1   0        607.94        548.41        12.49 o                         
   4   1   0       4195.41       4166.58        92.88 o                         
   5   1   0       2971.90       2697.53        51.34 o                         
   6   1   0         38.81         40.75         8.92 o                         
   7   1   0         27.53         30.59        10.55 o                         
   8   1   0         65.37         46.19        12.51 o                         
   9   1   0        233.11        238.58        15.35 o                         
  10   1   0        911.15        883.02        49.67 o                         
  11   1   0        988.59       1050.82        38.26 o                         
  12   1   0          0.13         -4.95        26.02 o                         
  13   1   0         73.77         87.88        30.31 o                         
  14   1   0          8.41         -1.85        33.63 o                         
  15   1   0         64.97         54.19        43.90 o                         
  16   1   0          3.70         -1.62        49.80 o                         
   2   2   0        179.35        169.25         4.82 o                         
   3   2   0       4990.64       4514.71        88.51 o                         
   4   2   0         34.30         18.07         6.64 o                         
   5   2   0        605.85        515.22        14.71 o                         
   6   2   0        393.30        370.71        13.47 o                         
   7   2   0        287.33        246.85        11.12 o                         
   8   2   0        579.50        557.55        23.77 o                         
   9   2   0         95.06         91.45        15.52 o                         
  10   2   0        524.64        484.49        23.27 o                         
  11   2   0       2003.01       2113.82        69.12 o                         
  12   2   0        102.97         73.62        30.81 o                         
  13   2   0         69.98         77.10        30.55 o                         
  14   2   0        257.02        302.33        34.47 o                         
  15   2   0          6.38         26.27        43.95 o                         
  16   2   0         33.28         35.92        42.92 o                         
   1   3   0      15600.73      15205.00       372.47 o                         
   2   3   0       4106.90       3478.05        55.27 o                         
   3   3   0       3546.66       3555.10        56.51 o                         
   4   3   0        262.95        255.92         6.72 o                         
   5   3   0        845.22        770.26        17.83 o                         
   6   3   0       1298.49       1306.21        26.20 o                         
   7   3   0       1658.61       1690.65        36.35 o                         
   8   3   0       1044.82        985.54        37.79 o                         
   9   3   0        552.95        505.61        20.92 o                         
  10   3   0         39.93         55.63        18.60 o                         
  11   3   0        147.77        173.63        24.19 o                         
  12   3   0        196.65        208.93        27.36 o                         
  13   3   0        151.84        187.06        35.23 o                         
  14   3   0          0.15          6.54        33.11 o                         
  15   3   0         10.25         22.46        43.58 o                         
  16   3   0         32.73         55.20        51.15 o                         
   0   4   0       3967.51       3905.18       138.86 o                         
   1   4   0       6061.34       5789.82       110.51 o                         
   2   4   0          3.24         -1.66         4.66 o                         
   3   4   0      14496.09      14164.90       226.39 o                         
   4   4   0       5639.56       5933.64        99.26 o                         
   5   4   0       2916.60       2994.17        53.42 o                         
   6   4   0          2.34          1.68         7.59 o                         
   7   4   0        796.18        790.03        19.78 o                         
   8   4   0        118.08        118.51        12.58 o                         
   9   4   0         68.51         71.03        11.26 o                         
  10   4   0        853.61        860.18        38.99 o                         
  11   4   0          7.67         14.75        15.43 o                         
  12   4   0        271.84        239.18        21.73 o                         
  13   4   0         33.91         30.15        22.74 o                         
  14   4   0         38.29         60.33        39.47 o                         
  15   4   0          1.88         12.14        76.26 o                         
  16   4   0          3.04         13.71        44.07 o                         
   1   5   0       1106.77       1140.79        22.78 o                         
   2   5   0        114.04         94.37         5.53 o                         
   3   5   0        995.50       1033.20        17.91 o                         
   4   5   0       3660.27       3865.93        71.45 o                         
   5   5   0        137.27        134.83         9.40 o                         
   6   5   0         37.29         29.34        10.49 o                         
   7   5   0          5.42          3.05         9.01 o                         
   8   5   0        208.06        217.49        13.64 o                         
   9   5   0         15.42         21.66        13.66 o                         
  10   5   0        173.37        159.11        17.83 o                         
  11   5   0          1.01         -1.82        18.69 o                         
  12   5   0        326.21        313.19        35.73 o                         
  13   5   0         54.89         78.48        36.10 o                         
  14   5   0        486.54        465.58        37.26 o                         
  15   5   0        247.11        232.12        42.26 o                         
  16   5   0        191.76        205.22        44.51 o                         
   0   6   0       5252.28       5371.81       156.00 o                         
   1   6   0        231.98        271.30         8.09 o                         
   2   6   0       1531.51       1545.74        27.75 o                         
   3   6   0         24.81         44.81         6.54 o                         
   4   6   0         30.29         21.34         6.96 o                         
   5   6   0        228.81        248.22         9.91 o                         
   6   6   0         18.15         13.66         8.54 o                         
   7   6   0        443.74        406.84        16.32 o                         
   8   6   0        379.38        354.84        13.42 o                         
   9   6   0        154.64        166.85        13.98 o                         
  10   6   0        225.26        236.20        20.36 o                         
  11   6   0        378.24        426.19        26.53 o                         
  12   6   0        350.44        367.97        26.29 o                         
  13   6   0        384.59        362.40        33.76 o                         
  14   6   0         37.55         51.45        39.53 o                         
  15   6   0        238.82        263.59        50.04 o                         
   1   7   0        925.74       1013.47        19.45 o                         
   2   7   0       3312.03       3434.68        75.22 o                         
   3   7   0       3373.51       3625.76        79.29 o                         
   4   7   0       2854.03       2975.71        52.12 o                         
   5   7   0        933.19       1000.72        25.79 o                         
   6   7   0         12.53         14.49         9.91 o                         
   7   7   0       1359.47       1430.35        30.24 o                         
   8   7   0         37.08         31.51        11.55 o                         
   9   7   0        690.15        669.90        20.65 o                         
  10   7   0        203.39        209.39        22.07 o                         
  11   7   0        440.06        433.59        30.21 o                         
  12   7   0        100.64        110.97        23.35 o                         
  13   7   0         13.32         12.45        45.42 o                         
  14   7   0        578.39        548.23        61.84 o                         
  15   7   0        293.83        309.36        43.37 o                         
   0   8   0       1465.02       1459.58        48.52 o                         
   1   8   0         12.00          9.86         7.85 o                         
   2   8   0        149.92        142.63         9.04 o                         
   3   8   0        277.05        305.47        10.01 o                         
   4   8   0       2428.79       2552.06        47.53 o                         
   5   8   0         83.55         84.44         9.30 o                         
   6   8   0        529.15        525.39        16.39 o                         
   7   8   0        148.33        162.03        16.08 o                         
   8   8   0        205.85        181.69        12.89 o                         
   9   8   0         18.35         16.32        16.96 o                         
  10   8   0         10.49         15.33        17.28 o                         
  11   8   0         21.07         26.10        18.88 o                         
  12   8   0          0.02         -2.00        35.89 o                         
  13   8   0         67.60         68.07        32.63 o                         
  14   8   0          1.73        -12.70        46.18 o                         
  15   8   0          4.41         24.08        50.22 o                         
   1   9   0       1575.18       1680.56        34.20 o                         
   2   9   0       1638.19       1679.49        41.85 o                         
   3   9   0        122.43        114.12        10.01 o                         
   4   9   0        141.67        151.97        12.15 o                         
   5   9   0        469.54        458.82        12.66 o                         
   6   9   0         58.43         45.59        13.57 o                         
   7   9   0         31.20         39.53        15.19 o                         
   8   9   0         57.20         67.79        19.89 o                         
   9   9   0         90.81        107.09        23.22 o                         
  10   9   0        158.54        186.56        29.86 o                         
  11   9   0          0.84         -9.11        39.38 o                         
  12   9   0         24.29          8.58        31.42 o                         
  13   9   0        139.32        182.27        44.40 o                         
  14   9   0         36.49          4.39        43.46 o                         
   0  10   0         51.87         50.84        17.16 o                         
   1  10   0         85.58         74.69         9.56 o                         
   2  10   0         67.07         63.43        11.24 o                         
   3  10   0         67.33         48.15        10.12 o                         
   4  10   0        190.79        178.33        12.36 o                         
   5  10   0        286.94        283.31        13.16 o                         
   6  10   0          2.58         -2.17        12.66 o                         
   7  10   0         70.80         56.88        20.24 o                         
   8  10   0        157.63        165.42        36.42 o                         
   9  10   0         63.57         48.45        19.46 o                         
  10  10   0        129.74        141.00        22.21 o                         
  11  10   0          0.15         -3.08        29.17 o                         
  12  10   0         78.91         86.88        59.95 o                         
  13  10   0          0.21         12.14        66.02 o                         
   1  11   0        649.39        639.06        24.56 o                         
   2  11   0          0.12         -1.27         9.47 o                         
   3  11   0          9.51          8.57        12.94 o                         
   4  11   0         96.34         88.65        11.74 o                         
   5  11   0         25.81         30.54        12.78 o                         
   6  11   0         54.24         46.54        16.57 o                         
   7  11   0        254.14        244.52        40.98 o                         
   8  11   0         62.32         76.42        24.82 o                         
   9  11   0        469.87        456.44        45.24 o                         
  10  11   0         71.19         49.70        45.15 o                         
  11  11   0         56.15         60.27        43.12 o                         
  12  11   0        162.08        198.91        43.56 o                         
  13  11   0          0.94         14.10        38.37 o                         
   0  12   0       1616.47       1581.91        46.58 o                         
   1  12   0       1647.04       1607.79        41.12 o                         
   2  12   0          2.33          2.19        11.11 o                         
   3  12   0        712.66        682.23        18.13 o                         
   4  12   0          2.34         -4.97        15.86 o                         
   5  12   0         75.84         61.28        18.80 o                         
   6  12   0         70.25         67.56        19.56 o                         
   7  12   0          0.45         -2.26        29.69 o                         
   8  12   0         19.79         23.59        23.49 o                         
   9  12   0         39.27         39.58        36.00 o                         
  10  12   0        193.42        196.03        40.90 o                         
  11  12   0         78.96         91.81        40.29 o                         
  12  12   0          2.46         -9.77        45.03 o                         
  13  12   0          0.02          6.15        45.16 o                         
   1  13   0          0.40          1.93        15.04 o                         
   2  13   0        571.03        577.78        18.83 o                         
   3  13   0        239.20        242.11        20.54 o                         
   4  13   0          1.15         -1.04        13.20 o                         
   5  13   0          4.11          3.73        17.91 o                         
   6  13   0         23.15         29.09        16.96 o                         
   7  13   0          1.48         15.37        32.28 o                         
   8  13   0        179.32        200.11        26.04 o                         
   9  13   0         16.33         11.42        32.73 o                         
  10  13   0         56.61         62.87        41.88 o                         
  11  13   0        119.10        148.35        57.67 o                         
  12  13   0          0.31          4.30        48.99 o                         
   0  14   0       1757.04       1617.31       148.35 o                         
   1  14   0       1520.95       1534.08        39.72 o                         
   2  14   0        253.97        258.93        14.45 o                         
   3  14   0          1.93          0.82        15.86 o                         
   4  14   0          9.30          6.98        23.97 o                         
   5  14   0          0.14         -1.69        15.27 o                         
   6  14   0          3.01          3.54        22.39 o                         
   7  14   0          2.53         13.02        33.65 o                         
   8  14   0         87.03         81.17        26.99 o                         
   9  14   0          0.73        -12.41        35.27 o                         
  10  14   0         10.11          8.71        41.04 o                         
  11  14   0          0.12        -26.56       102.44 o                         
   1  15   0         44.28         32.39        15.21 o                         
   2  15   0         68.53         53.93        15.75 o                         
   3  15   0         98.58         84.93        16.22 o                         
   4  15   0         86.25         83.77        20.47 o                         
   5  15   0          0.12          5.94        24.38 o                         
   6  15   0          0.71         -2.21        24.29 o                         
   7  15   0         13.74         13.44        32.26 o                         
   8  15   0          1.52         12.14        46.67 o                         
   0  16   0         23.18         24.76        24.16 o                         
   1  16   0         28.00         36.24        25.23 o                         
   2  16   0         10.75          7.76        23.54 o                         
   3  16   0          1.56          6.10        23.33 o                         
   4  16   0         76.84         83.67        22.61 o                         
   5  16   0         31.54         40.30        23.77 o                         
   6  16   0          6.13          4.17        52.74 o                         
   7  16   0          3.02          1.52        53.50 o                         
   8  16   0          3.65          9.86        82.33 o                         
   9  16   0          5.00         -0.38        92.19 o                         
   1  17   0         71.83         85.86        21.65 o                         
   2  17   0          6.12         14.48        25.32 o                         
   3  17   0         29.89         38.99        39.93 o                         
   4  17   0          8.84         24.02        38.00 o                         
   5  17   0          8.32         10.30        35.54 o                         
   6  17   0         13.48         11.29        44.85 o                         
   0  18   0         28.83          5.31        61.08 o                         
   1  18   0         10.54          5.47        49.20 o                         
   2  18   0          1.32        -15.00        61.82 o                         
   3  18   0         58.09         66.95        51.36 o                         
   4  18   0        157.55        143.47        38.20 o                         
   5  18   0         91.68         95.00        56.78 o                         
   1  19   0         18.42         14.63        54.25 o                         
   2  19   0         10.28         14.80        66.77 o                         
   3  19   0         45.66         48.18        65.26 o                         
 -16   1   1          0.00          2.62        47.98 o                         
 -15   1   1          2.41          6.41        40.15 o                         
 -14   1   1         27.73         39.00        31.64 o                         
 -13   1   1          3.13         -7.54        27.35 o                         
 -12   1   1        308.28        304.66        50.84 o                         
 -11   1   1        186.43        200.80        20.92 o                         
 -10   1   1         76.27         75.15        15.34 o                         
  -9   1   1        290.42        283.95        18.50 o                         
  -8   1   1         24.53         21.97        12.45 o                         
  -7   1   1         94.87         75.75        13.06 o                         
  -6   1   1         33.03         43.68         8.36 o                         
  -5   1   1         74.81         68.26         7.49 o                         
  -4   1   1        724.65        757.77        20.32 o                         
  -3   1   1        373.14        387.90         7.85 o                         
  -2   1   1       1805.16       1321.62       494.93 o                         
   2   1   1       1418.02       1447.75        24.71 o                         
   3   1   1        338.93        340.63         8.30 o                         
   4   1   1        884.84        836.79        16.72 o                         
   5   1   1          0.32         -2.26         8.27 o                         
   6   1   1        751.21        810.18        18.67 o                         
   7   1   1         71.79         72.96        13.96 o                         
   8   1   1        392.95        436.15        16.96 o                         
   9   1   1       1729.17       1671.17        38.88 o                         
  10   1   1         27.47         32.85        19.75 o                         
  11   1   1         20.63         20.49        24.95 o                         
  12   1   1        142.47        120.14        29.10 o                         
  13   1   1          9.21          8.99        31.64 o                         
  14   1   1          5.52          3.39        35.26 o                         
  15   1   1         81.35         84.98        40.91 o                         
  16   1   1         58.49         53.45        45.87 o                         
 -16   2   1         18.43         16.69        41.31 o                         
 -15   2   1         67.70         52.98        41.88 o                         
 -14   2   1         44.20         58.43        31.77 o                         
 -13   2   1          0.16          0.42        32.42 o                         
 -12   2   1         30.66         42.54        28.28 o                         
 -11   2   1          0.10         18.04        23.33 o                         
 -10   2   1        335.06        355.39        19.11 o                         
  -9   2   1         23.16         27.58        13.42 o                         
  -8   2   1         28.23         36.11        11.28 o                         
  -7   2   1        362.24        370.09        17.75 o                         
  -6   2   1        326.87        330.97        14.05 o                         
  -5   2   1        235.68        253.50         8.19 o                         
  -4   2   1        507.14        496.23        10.65 o                         
  -3   2   1      10309.14       9921.78       225.11 o                         
  -2   2   1        219.37        211.11         9.68 o                         
   1   2   1        728.04        726.25        13.82 o                         
   2   2   1       1669.98       1596.57        28.98 o                         
   3   2   1        127.65        128.74         4.79 o                         
   4   2   1        320.82        294.10         7.07 o                         
   5   2   1         37.24         45.98         8.06 o                         
   6   2   1        593.63        621.98        17.18 o                         
   7   2   1       1097.43       1093.36        27.30 o                         
   8   2   1        234.05        225.39        16.96 o                         
   9   2   1        143.88        142.21        15.00 o                         
  10   2   1         17.12         27.17        16.54 o                         
  11   2   1        517.26        563.37        38.34 o                         
  12   2   1        153.02        140.25        33.26 o                         
  13   2   1         17.51         19.44        32.04 o                         
  14   2   1         79.11         74.75        35.39 o                         
  15   2   1         25.18         34.61        47.42 o                         
  16   2   1         13.95         15.71        50.16 o                         
 -16   3   1          5.25          9.73        42.32 o                         
 -15   3   1         49.24         26.81        42.74 o                         
 -14   3   1          0.10        -13.09        36.62 o                         
 -13   3   1          4.91         -8.28        40.17 o                         
 -12   3   1         92.01        109.50        29.30 o                         
 -11   3   1         17.69         33.95        20.82 o                         
 -10   3   1          2.03          2.49        21.54 o                         
  -9   3   1          8.79          3.85        16.19 o                         
  -8   3   1         41.13         32.04        12.97 o                         
  -7   3   1        873.32        891.62        20.12 o                         
  -6   3   1       1210.41       1209.95        25.68 o                         
  -5   3   1       1882.47       1926.49        36.47 o                         
  -4   3   1       3806.98       3862.86       120.86 o                         
  -3   3   1        912.18        853.32        14.40 o                         
  -2   3   1      11955.80      11552.57       223.78 o                         
  -1   3   1       8791.50       8674.68       186.50 o                         
   0   3   1       2316.34       2165.64        40.86 o                         
   1   3   1        248.70        222.93         5.70 o                         
   2   3   1        860.75        913.66        15.50 o                         
   3   3   1       1138.08       1097.86        19.83 o                         
   4   3   1        802.35        767.72        14.21 o                         
   5   3   1          8.81          3.68         7.06 o                         
   6   3   1         38.91         24.31         8.04 o                         
   7   3   1         50.39         45.06         8.85 o                         
   8   3   1         84.18         88.54        13.65 o                         
   9   3   1        586.52        596.97        21.41 o                         
  10   3   1          1.31          4.89        20.06 o                         
  11   3   1        207.35        210.35        29.81 o                         
  12   3   1        512.47        524.34        32.84 o                         
  13   3   1          0.01         -1.91        36.75 o                         
  14   3   1         49.57         40.00        41.61 o                         
  15   3   1         98.77        111.67        47.85 o                         
  16   3   1          4.87         24.26        45.42 o                         
 -16   4   1          1.34        -10.28        49.86 o                         
 -15   4   1         25.32         26.77        52.18 o                         
 -14   4   1          7.16         -1.69        37.73 o                         
 -13   4   1          4.36         -0.76        54.63 o                         
 -12   4   1          0.01         11.08        35.63 o                         
 -11   4   1         40.40         33.98        21.20 o                         
 -10   4   1         29.57         29.86        17.69 o                         
  -9   4   1        165.68        166.69        16.96 o                         
  -8   4   1          8.44          3.65        13.63 o                         
  -7   4   1        287.44        292.05        12.08 o                         
  -6   4   1        337.43        375.00        18.12 o                         
  -5   4   1        312.37        332.15         9.40 o                         
  -4   4   1          0.26          6.85         5.52 o                         
  -3   4   1       2065.01       2133.62        37.76 o                         
  -2   4   1       4428.95       4277.05        71.79 o                         
  -1   4   1         67.37         56.99         3.04 o                         
   0   4   1       8580.06       8538.73       168.01 o                         
   1   4   1        338.96        321.38         7.29 o                         
   2   4   1        282.54        277.33         8.05 o                         
   3   4   1          2.60         -3.01         5.86 o                         
   4   4   1        288.93        287.60         7.90 o                         
   5   4   1         16.81         10.73         7.10 o                         
   6   4   1          0.64         -1.32         8.20 o                         
   7   4   1        368.19        365.19        11.53 o                         
   8   4   1         92.57        104.72        11.31 o                         
   9   4   1        149.81        134.66        13.91 o                         
  10   4   1         20.42         19.42        15.28 o                         
  11   4   1          0.19         -3.07        19.41 o                         
  12   4   1         78.78         83.55        19.68 o                         
  13   4   1          6.47        -13.44        37.61 o                         
  14   4   1        194.06        204.91        50.80 o                         
  15   4   1         46.93         35.31        41.84 o                         
  16   4   1          0.46        -15.51        47.16 o                         
 -16   5   1         10.92          9.31        42.35 o                         
 -15   5   1          3.05         -4.60        41.80 o                         
 -14   5   1         53.50         40.42        32.79 o                         
 -13   5   1         30.03         35.42        25.22 o                         
 -12   5   1         12.04         14.30        22.47 o                         
 -11   5   1         25.52         23.96        18.43 o                         
 -10   5   1         51.66         62.62        16.72 o                         
  -9   5   1        338.63        320.15        14.40 o                         
  -8   5   1          0.27         -3.81        11.61 o                         
  -7   5   1       1706.96       1724.18        37.57 o                         
  -6   5   1       1290.11       1358.94        24.44 o                         
  -5   5   1        306.90        322.81         9.87 o                         
  -4   5   1        888.54        899.23        16.18 o                         
  -3   5   1         45.68         53.77         4.90 o                         
  -2   5   1       1165.67       1132.18        20.16 o                         
  -1   5   1        782.31        754.10        20.33 o                         
   0   5   1        278.17        270.62         6.46 o                         
   1   5   1       2342.62       2381.79        45.26 o                         
   2   5   1        224.39        246.19         6.82 o                         
   3   5   1      10213.89      11229.71       213.83 o                         
   4   5   1       1314.95       1389.55        25.95 o                         
   5   5   1          3.62         -8.07         8.71 o                         
   6   5   1        842.65        868.54        20.72 o                         
   7   5   1        489.33        461.71        13.58 o                         
   8   5   1         87.97         79.37        11.13 o                         
   9   5   1         12.83          8.07        17.21 o                         
  10   5   1        103.03         93.75        15.21 o                         
  11   5   1          0.32         -1.45        17.68 o                         
  12   5   1          9.84         10.28        20.57 o                         
  13   5   1         58.58         64.91        38.54 o                         
  14   5   1         86.21         78.12        43.09 o                         
  15   5   1         63.81         68.91        50.00 o                         
 -16   6   1         85.20         71.84        51.38 o                         
 -15   6   1         60.62         29.96        54.80 o                         
 -14   6   1         35.86         34.01        39.62 o                         
 -13   6   1         35.73         50.80        29.27 o                         
 -12   6   1         71.86         63.61        22.85 o                         
 -11   6   1         33.85         32.93        16.61 o                         
 -10   6   1        447.21        453.88        39.43 o                         
  -9   6   1         15.91         16.77        13.04 o                         
  -8   6   1        841.39        829.34        20.10 o                         
  -7   6   1        219.54        236.37        11.65 o                         
  -6   6   1         55.60         62.74        11.11 o                         
  -5   6   1          1.01         -1.39         8.38 o                         
  -4   6   1        541.19        560.60        11.66 o                         
  -3   6   1       2501.64       2505.81        38.89 o                         
  -2   6   1        371.80        359.50         8.70 o                         
  -1   6   1        645.90        663.03        11.96 o                         
   0   6   1       4062.22       4206.57        78.53 o                         
   1   6   1       1638.26       1721.03        48.30 o                         
   2   6   1        883.91        855.83        14.38 o                         
   3   6   1        506.65        513.74        12.89 o                         
   4   6   1       1196.38       1338.13        22.81 o                         
   5   6   1        476.25        509.54        13.67 o                         
   6   6   1         72.75         65.32        11.17 o                         
   7   6   1        672.72        666.70        22.34 o                         
   8   6   1        278.16        253.72        12.43 o                         
   9   6   1         41.71         35.47        13.39 o                         
  10   6   1        573.38        566.36        23.81 o                         
  11   6   1        293.48        301.42        32.27 o                         
  12   6   1        512.34        474.36        37.99 o                         
  13   6   1        511.00        495.00        41.96 o                         
  14   6   1        325.60        338.50        46.08 o                         
  15   6   1          1.37         -5.98        48.72 o                         
 -16   7   1         21.06         10.24        78.92 o                         
 -15   7   1         47.00         21.59        39.54 o                         
 -14   7   1          5.71          4.47        37.12 o                         
 -13   7   1        275.41        207.53        69.81 o                         
 -12   7   1          5.60          5.94        25.53 o                         
 -11   7   1        180.40        163.16        18.17 o                         
 -10   7   1          5.17          9.60        22.03 o                         
  -9   7   1        123.11        120.50        13.16 o                         
  -8   7   1          4.11         10.39        12.10 o                         
  -7   7   1         20.09         16.44        10.90 o                         
  -6   7   1         38.64         44.53         8.95 o                         
  -5   7   1        196.94        198.30        11.59 o                         
  -4   7   1         10.75          2.26         7.79 o                         
  -3   7   1        630.25        592.62        14.08 o                         
  -2   7   1        254.77        277.50         9.72 o                         
  -1   7   1        225.35        201.40         8.82 o                         
   0   7   1        208.83        221.18         7.94 o                         
   1   7   1        128.38        112.60         8.74 o                         
   2   7   1        554.33        554.02        12.02 o                         
   3   7   1         85.96         95.80        10.95 o                         
   4   7   1         22.82          5.10         8.25 o                         
   5   7   1         74.67         71.64        10.06 o                         
   6   7   1        562.90        573.74        17.94 o                         
   7   7   1          3.22          5.64        15.59 o                         
   8   7   1          2.88         34.04        23.35 o                         
   9   7   1          3.86          3.82        21.69 o                         
  10   7   1        220.18        211.41        29.08 o                         
  11   7   1          0.01         -8.06        16.14 o                         
  12   7   1        234.15        210.55        36.77 o                         
  13   7   1          0.68        -11.38        40.50 o                         
  14   7   1         42.09         36.71        40.13 o                         
  15   7   1         83.09         85.08        61.41 o                         
 -15   8   1        110.91        108.96        41.22 o                         
 -14   8   1          0.27         -4.14        43.22 o                         
 -13   8   1         27.08         32.25        55.01 o                         
 -12   8   1          2.99         11.14        27.79 o                         
 -11   8   1        124.93        118.35        26.74 o                         
 -10   8   1        311.30        328.42        18.08 o                         
  -9   8   1         22.13         18.76        15.88 o                         
  -8   8   1         29.06         30.72        15.75 o                         
  -7   8   1       1329.12       1381.87        32.15 o                         
  -6   8   1        274.21        276.99        12.41 o                         
  -5   8   1         90.41        104.68         9.42 o                         
  -4   8   1       1518.05       1548.44        32.67 o                         
  -3   8   1       2338.58       2308.28        51.55 o                         
  -2   8   1        985.58       1003.43        20.61 o                         
  -1   8   1        603.49        612.70        12.98 o                         
   0   8   1       1997.28       1915.15        37.37 o                         
   1   8   1       1787.02       1812.62        39.42 o                         
   2   8   1          0.94         -4.35         8.87 o                         
   3   8   1        408.39        455.18        11.25 o                         
   4   8   1       1827.21       1893.96        38.39 o                         
   5   8   1        250.46        235.47        11.02 o                         
   6   8   1          5.54          0.34        12.13 o                         
   7   8   1        692.42        676.47        23.27 o                         
   8   8   1        631.19        605.10        20.78 o                         
   9   8   1          7.52          2.94        21.26 o                         
  10   8   1        240.92        234.09        37.94 o                         
  11   8   1         43.59         71.85        34.36 o                         
  12   8   1        183.04        184.12        38.18 o                         
  13   8   1        117.25        120.91        38.29 o                         
  14   8   1          7.17         16.38        59.03 o                         
  15   8   1         42.75         12.41        44.63 o                         
 -15   9   1          2.62          1.90        50.43 o                         
 -14   9   1          4.99         -2.05        44.18 o                         
 -13   9   1         62.73         39.93        32.00 o                         
 -12   9   1         20.79         54.60        37.28 o                         
 -11   9   1         24.06         39.67        22.65 o                         
 -10   9   1        106.83        100.66        21.70 o                         
  -9   9   1         44.63         68.91        18.72 o                         
  -8   9   1         21.00         47.47        14.98 o                         
  -7   9   1        207.23        174.89        14.79 o                         
  -6   9   1         26.66         24.77        12.02 o                         
  -5   9   1          6.04          5.86        11.12 o                         
  -4   9   1       1155.13       1165.04        27.28 o                         
  -3   9   1        622.66        669.68        18.85 o                         
  -2   9   1        764.48        751.96        21.67 o                         
  -1   9   1          1.85          6.69         7.88 o                         
   0   9   1        210.38        218.30         9.78 o                         
   1   9   1       2540.77       2444.33        55.30 o                         
   2   9   1        505.71        510.55        13.22 o                         
   3   9   1         22.93         23.44         9.91 o                         
   4   9   1         18.08         30.68        12.48 o                         
   5   9   1          8.14         14.19        13.83 o                         
   6   9   1        278.82        289.96        15.59 o                         
   7   9   1        190.81        185.04        15.59 o                         
   8   9   1        114.29         99.79        20.41 o                         
   9   9   1        168.78        188.04        22.29 o                         
  10   9   1         20.35          9.16        29.58 o                         
  11   9   1          0.49          7.53        33.84 o                         
  12   9   1          3.51         -8.98        37.34 o                         
  13   9   1         41.86         34.68        55.30 o                         
  14   9   1         13.79          3.91        43.84 o                         
 -14  10   1         59.95         56.15        38.11 o                         
 -13  10   1        134.01        141.80        49.65 o                         
 -12  10   1         68.60         22.76        41.54 o                         
 -11  10   1          2.98         -4.22        28.33 o                         
 -10  10   1         70.79         89.68        19.56 o                         
  -9  10   1         28.96         34.97        18.63 o                         
  -8  10   1          0.02          1.35        18.68 o                         
  -7  10   1        141.01        129.53        19.13 o                         
  -6  10   1         19.75         16.88        12.84 o                         
  -5  10   1         10.03          7.86        11.57 o                         
  -4  10   1         31.00         31.83        10.08 o                         
  -3  10   1        240.44        229.66        13.67 o                         
  -2  10   1        208.28        198.39         9.87 o                         
  -1  10   1        112.80         98.32        12.67 o                         
   0  10   1       1681.06       1698.50        37.48 o                         
   1  10   1         32.34         36.41         8.46 o                         
   2  10   1        705.17        678.96        16.88 o                         
   3  10   1         13.60         10.60        10.63 o                         
   4  10   1          0.37         -2.38        12.47 o                         
   5  10   1        141.64        128.08        11.42 o                         
   6  10   1         55.90         59.45        17.41 o                         
   7  10   1        383.94        369.95        19.17 o                         
   8  10   1         11.05         -1.23        23.37 o                         
   9  10   1         41.38         67.15        46.67 o                         
  10  10   1         75.54         74.36        42.11 o                         
  11  10   1        103.94        114.20        48.18 o                         
  12  10   1          2.61          3.93        42.90 o                         
  13  10   1         63.66         68.93        48.83 o                         
  14  10   1          8.22          1.57        45.62 o                         
 -14  11   1         64.03         57.97        41.36 o                         
 -13  11   1          5.47         18.59        43.46 o                         
 -12  11   1         79.01         75.61        33.90 o                         
 -11  11   1          0.69         17.54        39.62 o                         
 -10  11   1        196.19        196.15        46.29 o                         
  -9  11   1        166.08        183.10        23.10 o                         
  -8  11   1         28.37         33.92        24.03 o                         
  -7  11   1         16.34         17.01        16.06 o                         
  -6  11   1        113.87        118.52        16.94 o                         
  -5  11   1        577.74        597.42        19.02 o                         
  -4  11   1          1.08         -0.95         9.96 o                         
  -3  11   1        194.81        186.95        12.87 o                         
  -2  11   1        583.83        599.42        31.54 o                         
  -1  11   1        103.32        103.10        10.40 o                         
   0  11   1          4.76          2.92        10.31 o                         
   1  11   1         50.72         49.74        14.25 o                         
   2  11   1        289.10        280.36        12.35 o                         
   3  11   1        534.82        509.35        18.53 o                         
   4  11   1         44.94         43.26        15.07 o                         
   5  11   1         28.67         42.36        13.67 o                         
   6  11   1        181.93        178.79        16.71 o                         
   7  11   1        167.27        166.00        21.02 o                         
   8  11   1          4.47          5.42        20.16 o                         
   9  11   1        279.12        358.24        40.29 o                         
  10  11   1          3.47          1.22        34.88 o                         
  11  11   1          3.15         13.66        60.70 o                         
  12  11   1         67.28        103.41        55.79 o                         
  13  11   1         15.26         24.95        47.93 o                         
 -13  12   1          4.08         29.56        45.80 o                         
 -12  12   1         40.77         29.39        36.34 o                         
 -11  12   1         86.23        117.19        36.92 o                         
 -10  12   1        195.43        180.83        36.24 o                         
  -9  12   1         84.33         67.77        31.82 o                         
  -8  12   1         21.25         13.50        29.67 o                         
  -7  12   1          5.28          5.07        19.94 o                         
  -6  12   1         17.97         13.38        15.82 o                         
  -5  12   1        144.66        150.78        15.64 o                         
  -4  12   1        554.12        546.14        17.95 o                         
  -3  12   1        988.23        920.17        28.25 o                         
  -2  12   1       3799.86       3890.74        93.02 o                         
  -1  12   1       4099.90       4176.27        85.78 o                         
   0  12   1        950.31        951.72        22.39 o                         
   1  12   1        342.64        328.38        12.70 o                         
   2  12   1        174.33        176.30        15.91 o                         
   3  12   1         16.32         24.98        11.55 o                         
   4  12   1          0.58          3.18        12.89 o                         
   5  12   1         12.47          8.76        14.03 o                         
   6  12   1          3.34         -1.48        19.07 o                         
   7  12   1        140.80        167.84        21.09 o                         
   8  12   1        158.49        182.18        28.47 o                         
   9  12   1        101.71        139.61        33.04 o                         
  10  12   1        179.77        192.09        38.52 o                         
  11  12   1          1.69         15.18        51.43 o                         
  12  12   1          0.96         -0.51        40.77 o                         
 -12  13   1        133.55        140.38        74.74 o                         
 -11  13   1         31.32         34.32        43.88 o                         
 -10  13   1         50.00         39.95        33.88 o                         
  -9  13   1        117.11        157.29        30.60 o                         
  -8  13   1         16.04         27.17        27.70 o                         
  -7  13   1         75.32         66.77        28.55 o                         
  -6  13   1          0.07         11.95        22.68 o                         
  -5  13   1         19.13         23.57        14.72 o                         
  -4  13   1         32.37         32.18        15.03 o                         
  -3  13   1        144.72        140.32        19.16 o                         
  -2  13   1        160.52        172.94        13.57 o                         
  -1  13   1        838.29        831.57        21.30 o                         
   0  13   1        461.32        458.20        16.47 o                         
   1  13   1        796.41        800.99        24.13 o                         
   2  13   1          1.52          6.21        13.80 o                         
   3  13   1         88.26         82.35        17.17 o                         
   4  13   1         52.89         68.13        18.58 o                         
   5  13   1          0.49          4.31        15.41 o                         
   6  13   1        268.02        253.41        17.16 o                         
   7  13   1         93.96         89.49        28.65 o                         
   8  13   1         13.65          8.70        33.76 o                         
   9  13   1        309.59        328.68        33.21 o                         
  10  13   1        126.48         97.43        48.61 o                         
  11  13   1         18.84          4.48        47.57 o                         
  12  13   1         42.61         44.46        42.81 o                         
 -11  14   1         28.31         34.53        68.67 o                         
  -9  14   1          5.39         12.14        37.94 o                         
  -8  14   1         13.29         20.29        29.06 o                         
  -7  14   1        189.76        193.97        27.98 o                         
  -6  14   1         22.73          8.72        24.33 o                         
  -5  14   1         75.76         68.44        18.06 o                         
  -4  14   1        866.73        943.63        50.64 o                         
  -3  14   1        175.79        199.48        15.61 o                         
  -2  14   1        141.45        132.74        13.98 o                         
  -1  14   1          0.09          4.07        15.22 o                         
   0  14   1         70.59         81.69        13.86 o                         
   1  14   1        536.09        514.27        16.94 o                         
   2  14   1        111.51         93.50        17.30 o                         
   3  14   1         63.38         52.00        16.39 o                         
   4  14   1        111.15        113.09        17.70 o                         
   5  14   1          8.65          5.85        17.26 o                         
   6  14   1         63.40         59.68        23.45 o                         
   7  14   1          1.81          3.35        29.46 o                         
   8  14   1         22.13         17.19        36.38 o                         
   9  14   1        138.47         96.80        34.18 o                         
  10  14   1        197.88        196.26        51.07 o                         
  11  14   1          8.62         11.02        50.28 o                         
 -10  15   1         52.26         59.57        93.71 o                         
  -9  15   1        229.47        242.82        87.64 o                         
  -8  15   1         10.70          3.04        77.40 o                         
  -7  15   1         61.65         49.32        48.18 o                         
  -6  15   1          2.14         10.24        33.01 o                         
  -5  15   1         22.77         26.60        22.48 o                         
  -4  15   1         63.84         81.01        22.03 o                         
  -3  15   1          2.85         -4.17        18.66 o                         
  -2  15   1        223.80        233.45        16.77 o                         
  -1  15   1         39.47         62.67        16.70 o                         
   0  15   1          0.01         -2.67        13.67 o                         
   1  15   1        198.68        208.99        16.35 o                         
   2  15   1          3.48         10.73        21.18 o                         
   3  15   1          0.66         -3.48        20.08 o                         
   4  15   1          4.81         22.01        20.76 o                         
   5  15   1          8.80          8.23        25.35 o                         
   6  15   1        177.27        191.29        26.49 o                         
   7  15   1          1.84         -1.34        41.65 o                         
   8  15   1        110.93        104.38        32.56 o                         
   9  15   1        104.21        132.86        43.69 o                         
  10  15   1         21.34         12.90        69.05 o                         
  -9  16   1          2.60         -0.76        63.74 o                         
  -8  16   1         21.63         26.56        59.57 o                         
  -7  16   1         82.82         98.26        77.02 o                         
  -6  16   1         81.60         94.09        51.98 o                         
  -5  16   1         25.77         32.57        35.03 o                         
  -4  16   1          0.70         13.37        38.70 o                         
  -3  16   1         21.13         24.74        25.28 o                         
  -2  16   1        130.03        113.63        18.97 o                         
  -1  16   1         43.88         65.63        18.55 o                         
   0  16   1        114.97        111.56        20.34 o                         
   1  16   1         65.94         86.11        24.70 o                         
   2  16   1        238.08        254.27        22.08 o                         
   3  16   1         44.66         59.95        25.69 o                         
   4  16   1         41.19         67.87        27.22 o                         
   5  16   1         33.42         39.98        22.47 o                         
   6  16   1          0.35          1.14        24.41 o                         
   7  16   1        137.16        172.40        36.96 o                         
   8  16   1          0.57         -6.45        56.15 o                         
  -7  17   1         57.48         60.70        59.19 o                         
  -6  17   1          0.87         -4.17        53.87 o                         
  -5  17   1        156.73        150.74        45.35 o                         
  -4  17   1         46.85         71.19        39.97 o                         
  -3  17   1        146.50        189.57        34.43 o                         
  -2  17   1        226.24        274.13        41.30 o                         
  -1  17   1          9.46         -3.65        45.53 o                         
   0  17   1         40.75         54.91        36.48 o                         
   1  17   1        146.42        206.26        24.48 o                         
   2  17   1        442.77        457.69        26.47 o                         
   3  17   1         56.48         69.86        28.85 o                         
   4  17   1          4.16         18.79        32.12 o                         
   5  17   1         28.74         32.89        49.84 o                         
   6  17   1        108.90        124.79        53.92 o                         
   7  17   1          6.00         10.24       104.34 o                         
  -6  18   1         25.18         40.98        86.12 o                         
  -5  18   1         14.97         11.43        58.98 o                         
  -4  18   1        156.78        194.77        38.25 o                         
  -3  18   1         13.35         22.95        31.52 o                         
  -2  18   1         17.21         19.89        35.13 o                         
  -1  18   1        138.31        177.11        37.53 o                         
   0  18   1         19.84         59.28        35.63 o                         
   1  18   1         22.24         26.47        32.20 o                         
   2  18   1         27.29         24.08        51.15 o                         
   3  18   1         79.08         98.65        45.25 o                         
   4  18   1         91.23        106.82        46.51 o                         
   5  18   1          6.53         11.38        65.64 o                         
  -3  19   1         59.43         52.74        68.29 o                         
  -2  19   1         81.45        118.39        58.03 o                         
  -1  19   1        208.69        233.17        48.55 o                         
   0  19   1          8.45         -9.20        56.10 o                         
   1  19   1        357.99        381.68        69.81 o                         
   2  19   1        220.64        233.33        66.40 o                         
 -17   0   2         12.36          5.69        60.70 o                         
 -16   0   2          4.37         -4.93        56.91 o                         
 -14   0   2         45.01         67.91        42.11 o                         
 -12   0   2         32.47          5.69        31.87 o                         
 -11   0   2       1144.57       1240.03        99.97 o                         
 -10   0   2        645.61        653.44        50.84 o                         
  -9   0   2        306.35        281.48        18.61 o                         
  -8   0   2       3085.76       3077.85       131.84 o                         
  -7   0   2       2593.52       2397.99       154.42 o                         
  -6   0   2        563.04        500.43        23.90 o                         
  -5   0   2      14988.15      14536.15       375.57 o                         
  -4   0   2      44100.36      41900.03      1442.48 o                         
  -2   0   2         56.92         52.36         5.90 o                         
  -1   0   2       2774.63       2548.21        79.26 o                         
   0   0   2      14467.68      13220.11       346.33 o                         
   1   0   2       5593.93       5167.81       137.84 o                         
   2   0   2       2025.03       1985.94        52.06 o                         
   3   0   2        416.43        476.90        18.60 o                         
   4   0   2        320.81        283.30        14.86 o                         
   5   0   2      13230.37      13931.99       420.04 o                         
   6   0   2        123.48        101.97        14.75 o                         
   7   0   2       5906.25       5906.01       206.38 o                         
   8   0   2         15.14         36.55        22.19 o                         
   9   0   2        288.73        321.54        44.77 o                         
  10   0   2        354.37        418.86        36.42 o                         
  11   0   2          6.62         29.97        37.94 o                         
  12   0   2        146.55        176.80        44.01 o                         
  13   0   2        228.10        206.39        68.67 o                         
  14   0   2         48.01         81.57        74.74 o                         
  15   0   2          0.93        -19.73        86.50 o                         
 -17   1   2          0.02          2.28        62.60 o                         
 -16   1   2         68.28         87.36        46.99 o                         
 -15   1   2         28.42         31.06        38.39 o                         
 -14   1   2        109.66         97.40        30.28 o                         
 -13   1   2         83.85         65.64        35.66 o                         
 -12   1   2        162.14        168.37        26.81 o                         
 -11   1   2          1.51         11.42        17.65 o                         
 -10   1   2          2.77         12.10        14.78 o                         
  -9   1   2         26.32         27.52        12.52 o                         
  -8   1   2         44.25         29.90        13.08 o                         
  -7   1   2       1112.11       1137.89        26.55 o                         
  -6   1   2        147.72        125.95         8.93 o                         
  -5   1   2        420.20        410.17        10.32 o                         
  -4   1   2       1216.52       1196.37        23.20 o                         
  -3   1   2       3256.03       3215.42        61.54 o                         
  -2   1   2         76.42         69.32         4.22 o                         
  -1   1   2        255.16        262.69         7.83 o                         
   0   1   2        158.17        149.74         4.52 o                         
   1   1   2        872.94       1049.34        16.38 o                         
   2   1   2       7394.39       6633.08       131.14 o                         
   3   1   2        405.75        390.78         9.59 o                         
   4   1   2        181.70        205.00         9.59 o                         
   5   1   2        320.82        292.69        18.56 o                         
   6   1   2          1.89         11.64        10.85 o                         
   7   1   2       3981.20       4079.39       112.29 o                         
   8   1   2       1187.09       1208.04        32.80 o                         
   9   1   2        256.89        244.73        17.36 o                         
  10   1   2        282.37        256.21        28.53 o                         
  11   1   2         43.76         43.71        30.02 o                         
  12   1   2        308.04        353.52        37.05 o                         
  13   1   2         94.42         99.21        48.02 o                         
  14   1   2         16.22          5.00        52.57 o                         
  15   1   2          7.62         77.58       105.85 o                         
  16   1   2         37.39         14.04        67.15 o                         
 -17   2   2         24.31         51.72        62.21 o                         
 -16   2   2         79.95         98.08        40.07 o                         
 -15   2   2          1.05         10.11        38.42 o                         
 -14   2   2        301.85        328.25        37.37 o                         
 -13   2   2          6.64         11.50        25.38 o                         
 -12   2   2          8.91         15.12        26.25 o                         
 -11   2   2        335.80        355.77        23.37 o                         
 -10   2   2         45.13         44.58        19.56 o                         
  -9   2   2          0.40         -2.45        13.23 o                         
  -8   2   2        585.74        549.48        25.33 o                         
  -7   2   2         21.71         13.65        10.23 o                         
  -6   2   2       1830.35       1710.93        33.10 o                         
  -5   2   2        297.06        329.92         9.44 o                         
  -4   2   2       6307.28       5900.39       121.85 o                         
  -3   2   2        357.12        314.24         8.40 o                         
  -2   2   2       5564.86       5640.99       115.63 o                         
  -1   2   2        465.57        522.83        10.92 o                         
   0   2   2       2780.50       2486.01        38.02 o                         
   1   2   2          0.38         -3.74         3.74 o                         
   2   2   2          5.51          9.13         4.47 o                         
   3   2   2       1131.78       1093.33        22.01 o                         
   4   2   2        487.17        512.45        12.75 o                         
   5   2   2         22.57         33.31         4.73 o                         
   6   2   2        875.83        927.59        18.58 o                         
   7   2   2       1494.44       1436.02        39.99 o                         
   8   2   2       2962.05       2868.34        87.72 o                         
   9   2   2        325.39        284.17        19.42 o                         
  10   2   2       1181.14       1121.86        36.74 o                         
  11   2   2        649.18        729.59        48.18 o                         
  12   2   2         56.35         34.38        16.03 o                         
  13   2   2         35.21         43.77        48.01 o                         
  14   2   2         32.79         53.50        77.02 o                         
  15   2   2        193.02        246.96        52.28 o                         
  16   2   2         15.35         17.83        67.15 o                         
 -16   3   2          1.11          7.39        40.29 o                         
 -15   3   2        188.17        238.83        50.97 o                         
 -14   3   2         43.34         35.29        30.41 o                         
 -13   3   2         90.97        115.61        28.19 o                         
 -12   3   2        104.76        102.84        32.99 o                         
 -11   3   2        199.37        228.80        22.22 o                         
 -10   3   2         54.73         59.49        14.85 o                         
  -9   3   2        991.78       1032.32        64.38 o                         
  -8   3   2        174.50        156.53        14.00 o                         
  -7   3   2         43.79         36.20         9.60 o                         
  -6   3   2        131.34        147.04         8.37 o                         
  -5   3   2         24.08         69.09         7.94 o                         
  -4   3   2       3354.49       3413.47        78.76 o                         
  -3   3   2       3981.87       4358.28        82.95 o                         
  -2   3   2        739.60        831.49        16.70 o                         
  -1   3   2      17370.84      16042.45       320.84 o                         
   0   3   2        560.09        542.96         9.70 o                         
   1   3   2          7.63          1.34         4.29 o                         
   2   3   2       2049.44       2006.86        34.00 o                         
   3   3   2        968.19        877.07        17.37 o                         
   4   3   2       5660.59       5992.93       140.75 o                         
   5   3   2        525.08        499.36        14.15 o                         
   6   3   2       2286.65       2271.16        50.81 o                         
   7   3   2         31.83         24.97        12.87 o                         
   8   3   2          5.27         -2.17         9.58 o                         
   9   3   2          0.28         -0.47         9.95 o                         
  10   3   2        194.51        225.27        14.35 o                         
  11   3   2         22.24         32.12        15.50 o                         
  12   3   2          0.26         12.13        15.79 o                         
  13   3   2         53.51         84.78        40.03 o                         
  14   3   2        113.09        129.76        56.15 o                         
  15   3   2         41.74         36.91        50.32 o                         
 -16   4   2         17.29          4.53        40.72 o                         
 -15   4   2          0.89          6.83        41.04 o                         
 -14   4   2          5.07          3.41        30.90 o                         
 -13   4   2        297.59        307.88        34.43 o                         
 -12   4   2         35.55          7.43        27.86 o                         
 -11   4   2        328.68        349.10        21.25 o                         
 -10   4   2         91.96         96.88        14.56 o                         
  -9   4   2         44.47         54.34        16.19 o                         
  -8   4   2       3953.14       4163.44        94.03 o                         
  -7   4   2       1002.17       1055.66        23.48 o                         
  -6   4   2        571.98        498.24        13.80 o                         
  -5   4   2          7.72         25.05         6.39 o                         
  -4   4   2       6896.60       6627.39       135.87 o                         
  -3   4   2       1713.43       1680.82        31.78 o                         
  -2   4   2        928.56        886.80        19.65 o                         
  -1   4   2        315.55        308.87        10.27 o                         
   0   4   2      17634.61      16979.88       326.67 o                         
   1   4   2       8828.16       9314.52       176.39 o                         
   2   4   2       1096.56       1131.89        20.08 o                         
   3   4   2        387.57        446.41        10.31 o                         
   4   4   2        822.59        860.11        20.31 o                         
   5   4   2         49.14         47.67        10.73 o                         
   6   4   2         40.18         47.91        13.77 o                         
   7   4   2       1522.75       1512.65        31.67 o                         
   8   4   2        907.87        848.28        28.57 o                         
   9   4   2        273.30        247.18        13.09 o                         
  10   4   2          9.29         14.23        13.05 o                         
  11   4   2         57.67         54.29        16.04 o                         
  12   4   2         30.37         34.38        36.42 o                         
  13   4   2         33.03         40.40        34.80 o                         
  14   4   2        131.95        180.48        41.04 o                         
  15   4   2          3.00          0.38        87.26 o                         
 -16   5   2         17.45         31.11        55.77 o                         
 -15   5   2         72.38        102.60        50.72 o                         
 -14   5   2          1.29         13.22        28.25 o                         
 -13   5   2         75.70        115.98        33.82 o                         
 -12   5   2         24.13         32.63        23.52 o                         
 -11   5   2         73.53         71.71        18.09 o                         
 -10   5   2         33.12         46.53        18.43 o                         
  -9   5   2        259.52        271.30        16.24 o                         
  -8   5   2          1.24         -3.72        13.32 o                         
  -7   5   2       1328.84       1385.83        26.62 o                         
  -6   5   2        566.63        543.41        13.49 o                         
  -5   5   2        516.18        506.75        11.02 o                         
  -4   5   2        234.63        215.94         9.06 o                         
  -3   5   2       1637.24       1595.23        30.17 o                         
  -2   5   2         73.20         87.16         8.83 o                         
  -1   5   2        278.96        299.62         8.69 o                         
   0   5   2         30.63         16.63         5.57 o                         
   1   5   2       2607.26       2769.01        48.65 o                         
   2   5   2        152.18        156.73         8.05 o                         
   3   5   2         35.60         29.14         6.32 o                         
   4   5   2        252.20        254.74         9.96 o                         
   5   5   2        471.54        451.75        18.29 o                         
   6   5   2        112.88        123.18        12.27 o                         
   7   5   2         91.63         80.28        12.85 o                         
   8   5   2         22.37         27.99        15.70 o                         
   9   5   2        671.56        660.95        34.66 o                         
  10   5   2        528.06        541.18        32.27 o                         
  11   5   2       1527.44       1588.95        60.51 o                         
  12   5   2         63.30         69.39        37.25 o                         
  13   5   2        265.67        326.20        41.97 o                         
  14   5   2         28.81         32.06        46.94 o                         
  15   5   2          2.63          3.55        44.86 o                         
 -16   6   2         67.90         59.19        54.25 o                         
 -15   6   2         76.16         82.25        42.21 o                         
 -14   6   2        231.43        257.82        32.91 o                         
 -13   6   2          4.24          3.20        25.73 o                         
 -12   6   2          1.94         -3.83        20.51 o                         
 -11   6   2        166.35        181.65        18.76 o                         
 -10   6   2        303.10        295.61        17.78 o                         
  -9   6   2          0.93         -1.42        16.22 o                         
  -8   6   2         12.38         13.40        12.83 o                         
  -7   6   2        486.11        474.25        15.23 o                         
  -6   6   2        166.27        161.42        10.51 o                         
  -5   6   2         58.05         61.64         6.72 o                         
  -4   6   2       1271.26       1345.79        27.37 o                         
  -3   6   2       1584.20       1608.65        30.11 o                         
  -2   6   2       3886.33       3848.35       111.63 o                         
  -1   6   2         49.14         44.82         6.69 o                         
   0   6   2        560.33        578.20        14.32 o                         
   1   6   2        562.52        583.01        14.17 o                         
   2   6   2        442.53        462.81        11.18 o                         
   3   6   2         84.73         78.41         7.90 o                         
   4   6   2        279.15        269.47        11.82 o                         
   5   6   2        149.81        135.64        12.04 o                         
   6   6   2        612.59        617.35        24.04 o                         
   7   6   2       1470.06       1448.91        52.85 o                         
   8   6   2         17.64         17.89        16.66 o                         
   9   6   2         14.86         30.11        23.40 o                         
  10   6   2       1302.20       1308.01        91.82 o                         
  11   6   2         13.06        -14.42        40.22 o                         
  12   6   2        324.20        363.26        34.33 o                         
  13   6   2        113.60         97.34        42.25 o                         
  14   6   2          8.47          5.02        49.41 o                         
  15   6   2         91.38         77.81        53.58 o                         
 -16   7   2         31.58         40.80        51.36 o                         
 -15   7   2        130.35        139.95        54.64 o                         
 -14   7   2         17.32         11.88        45.68 o                         
 -13   7   2         26.76         34.18        30.23 o                         
 -12   7   2        289.95        318.78        37.97 o                         
 -11   7   2         22.47         20.44        21.33 o                         
 -10   7   2        656.63        687.96        35.32 o                         
  -9   7   2        107.21        109.22        14.01 o                         
  -8   7   2        670.80        670.19        26.69 o                         
  -7   7   2       2109.01       1986.39        48.15 o                         
  -6   7   2        391.97        426.51        11.61 o                         
  -5   7   2       1082.83       1071.38        20.17 o                         
  -4   7   2       1885.55       1962.57        51.14 o                         
  -3   7   2        416.35        389.68        10.36 o                         
  -2   7   2       1679.13       1647.38        31.42 o                         
  -1   7   2       5694.81       6080.15       119.82 o                         
   0   7   2       5101.61       5443.27        92.35 o                         
   1   7   2        454.54        538.79        12.88 o                         
   2   7   2       2336.09       2645.94        52.27 o                         
   3   7   2        414.70        478.47        12.99 o                         
   4   7   2        676.81        664.82        14.63 o                         
   5   7   2        191.50        194.55         9.84 o                         
   6   7   2        977.21        919.94        25.08 o                         
   7   7   2        479.98        447.00        17.05 o                         
   8   7   2       1597.78       1596.42        42.61 o                         
   9   7   2         71.19         55.20        27.08 o                         
  10   7   2        610.44        603.78        65.26 o                         
  11   7   2        519.10        522.01        44.53 o                         
  12   7   2        554.08        537.61        51.60 o                         
  13   7   2         35.70         18.32        37.41 o                         
  14   7   2          0.00          4.17        86.50 o                         
 -15   8   2          5.07         -8.73        66.40 o                         
 -14   8   2         58.94        102.45        38.59 o                         
 -13   8   2         16.68         40.57        31.68 o                         
 -12   8   2         49.74         33.74        24.23 o                         
 -11   8   2        121.85        147.76        20.64 o                         
 -10   8   2          4.49          7.29        16.70 o                         
  -9   8   2         12.82         15.09        16.52 o                         
  -8   8   2          0.93         -2.09        12.94 o                         
  -7   8   2        562.92        568.29        20.43 o                         
  -6   8   2          0.77          5.28        10.93 o                         
  -5   8   2        582.96        549.35        14.94 o                         
  -4   8   2        214.00        179.86        14.80 o                         
  -3   8   2        548.22        535.12        13.25 o                         
  -2   8   2        191.01        192.99         8.31 o                         
  -1   8   2       5833.22       6091.97       129.52 o                         
   0   8   2        948.37       1052.24        21.91 o                         
   1   8   2       1245.89       1253.53        26.25 o                         
   2   8   2         33.60         28.90         8.00 o                         
   3   8   2       2443.24       2454.19        52.22 o                         
   4   8   2          6.17          6.00         8.97 o                         
   5   8   2         41.97         31.23        10.31 o                         
   6   8   2          8.99          1.81        18.49 o                         
   7   8   2        144.70        139.35        15.79 o                         
   8   8   2         21.64         10.67        20.60 o                         
   9   8   2        235.65        220.37        25.08 o                         
  10   8   2        120.01        120.20        27.36 o                         
  11   8   2        133.51        114.11        31.37 o                         
  12   8   2         25.92         23.36        40.15 o                         
  13   8   2        125.53        128.34        57.53 o                         
  14   8   2        137.20        117.39        45.59 o                         
 -15   9   2         53.41         53.25        38.99 o                         
 -14   9   2          2.88         -1.79        35.63 o                         
 -13   9   2        132.07        153.22        30.50 o                         
 -12   9   2         89.47        150.24        50.08 o                         
 -11   9   2          9.22         15.24        23.46 o                         
 -10   9   2         88.20        109.24        17.61 o                         
  -9   9   2        170.96        205.97        16.14 o                         
  -8   9   2        269.73        293.70        14.69 o                         
  -7   9   2         38.53         31.52        12.24 o                         
  -6   9   2        444.49        431.97        20.62 o                         
  -5   9   2        514.25        507.27        16.14 o                         
  -4   9   2         29.21         30.01         9.95 o                         
  -3   9   2          8.11          6.94         8.60 o                         
  -2   9   2        624.88        634.15        16.60 o                         
  -1   9   2       1287.51       1297.19        30.33 o                         
   0   9   2        126.31        170.08        13.08 o                         
   1   9   2       1051.47       1129.56        26.79 o                         
   2   9   2        982.60        951.44        20.92 o                         
   3   9   2         14.88         22.69         9.88 o                         
   4   9   2          0.09          0.17         9.84 o                         
   5   9   2        199.43        192.04        12.76 o                         
   6   9   2        184.42        177.68        14.89 o                         
   7   9   2        110.85         91.56        18.49 o                         
   8   9   2        122.50        106.10        19.92 o                         
   9   9   2         53.33         53.87        49.32 o                         
  10   9   2         85.51        100.25        40.51 o                         
  11   9   2         71.05         57.29        45.44 o                         
  12   9   2         98.18         56.65        37.76 o                         
  13   9   2        143.58        168.23        43.31 o                         
  14   9   2          4.26          3.08        65.89 o                         
 -14  10   2          4.79          8.88        37.25 o                         
 -13  10   2         14.62         19.04        41.04 o                         
 -12  10   2         58.43         49.39        38.65 o                         
 -11  10   2        148.32        176.92        31.92 o                         
 -10  10   2         12.07         16.07        23.86 o                         
  -9  10   2         25.85         35.15        17.52 o                         
  -8  10   2        319.64        338.58        17.29 o                         
  -7  10   2         45.29         42.33        12.34 o                         
  -6  10   2          1.67          0.86        12.91 o                         
  -5  10   2        368.92        358.17        16.64 o                         
  -4  10   2        522.62        523.06        13.95 o                         
  -3  10   2        240.52        235.11        11.29 o                         
  -2  10   2         70.36         63.67         9.86 o                         
  -1  10   2          5.79         12.73         7.86 o                         
   0  10   2       1010.15        897.40        47.26 o                         
   1  10   2          0.51          1.43        12.20 o                         
   2  10   2          2.75          3.94         9.58 o                         
   3  10   2          7.18         -1.09        12.88 o                         
   4  10   2        110.65        129.12        12.21 o                         
   5  10   2        106.89        110.23        12.80 o                         
   6  10   2          4.34         12.44        15.65 o                         
   7  10   2        378.70        370.36        25.38 o                         
   8  10   2          3.07         -0.35        26.81 o                         
   9  10   2          2.03         15.21        30.31 o                         
  10  10   2        146.46        151.75        36.15 o                         
  11  10   2          2.56         -1.92        38.59 o                         
  12  10   2         10.63         15.73        44.04 o                         
  13  10   2          9.05         27.52        61.72 o                         
 -14  11   2         60.29         51.22        71.71 o                         
 -13  11   2         25.68         22.43        47.48 o                         
 -12  11   2         81.19         91.00        38.14 o                         
 -11  11   2         38.85         18.67        36.75 o                         
 -10  11   2        112.51        141.90        47.43 o                         
  -9  11   2        168.27        197.24        25.96 o                         
  -8  11   2          0.34          2.57        17.30 o                         
  -7  11   2         62.75         77.00        20.46 o                         
  -6  11   2        145.97        146.38        12.86 o                         
  -5  11   2          8.47          6.81        11.60 o                         
  -4  11   2        676.66        682.20        18.95 o                         
  -3  11   2         82.18         76.41        10.17 o                         
  -2  11   2       1261.58       1221.13        27.94 o                         
  -1  11   2        191.22        178.74        12.25 o                         
   0  11   2        375.53        377.33        12.05 o                         
   1  11   2          2.48          2.77        12.57 o                         
   2  11   2        142.64        136.45        11.61 o                         
   3  11   2          7.18          3.74        10.75 o                         
   4  11   2          5.44         -2.47        14.43 o                         
   5  11   2        157.74        145.85        20.66 o                         
   6  11   2        942.44        794.27        27.00 o                         
   7  11   2        414.74        352.95        21.32 o                         
   8  11   2         19.51          7.72        25.96 o                         
   9  11   2        209.82        262.67        41.95 o                         
  10  11   2         37.03         37.18        47.80 o                         
  11  11   2        130.57        160.53        37.46 o                         
  12  11   2          3.14         -8.89        48.59 o                         
  13  11   2         17.28          4.35        54.95 o                         
 -13  12   2          0.09         48.56        69.05 o                         
 -12  12   2          5.16         18.92        38.57 o                         
 -11  12   2          2.18          9.58        34.88 o                         
 -10  12   2          6.46          8.00        33.20 o                         
  -9  12   2         61.17         58.69        28.36 o                         
  -8  12   2         31.95         33.77        26.94 o                         
  -7  12   2          2.60          5.75        19.28 o                         
  -6  12   2         83.31         85.62        17.09 o                         
  -5  12   2          5.94          5.53        10.46 o                         
  -4  12   2       1922.08       1859.92        50.35 o                         
  -3  12   2       1544.97       1505.20        35.40 o                         
  -2  12   2        258.28        245.07        10.48 o                         
  -1  12   2         42.45         37.75        13.51 o                         
   0  12   2        854.16        821.09        22.83 o                         
   1  12   2         81.41         60.68        16.22 o                         
   2  12   2          2.95          2.19        13.12 o                         
   3  12   2        116.28         90.18        17.61 o                         
   4  12   2        156.05        192.95        17.09 o                         
   5  12   2         18.76         21.00        17.42 o                         
   6  12   2          5.77          1.51        18.35 o                         
   7  12   2        288.76        263.98        26.12 o                         
   8  12   2        118.89        129.95        28.69 o                         
   9  12   2         10.63         -5.01        43.99 o                         
  10  12   2          1.28          6.76        42.67 o                         
  11  12   2          9.28          8.90        48.29 o                         
  12  12   2         16.44         54.63        80.81 o                         
 -12  13   2          1.56         11.76        97.51 o                         
 -11  13   2         39.12         79.29        63.36 o                         
 -10  13   2          3.00          9.49        56.15 o                         
  -9  13   2         85.58        121.22        27.84 o                         
  -8  13   2          2.55         11.73        23.48 o                         
  -7  13   2         87.19         77.40        23.52 o                         
  -6  13   2          2.62          6.40        18.54 o                         
  -5  13   2        349.64        349.82        16.14 o                         
  -4  13   2        104.56         84.49        10.77 o                         
  -3  13   2         42.33         38.76        10.34 o                         
  -2  13   2         15.42         12.61        11.60 o                         
  -1  13   2        518.12        470.12        15.35 o                         
   0  13   2        682.50        649.83        18.95 o                         
   1  13   2        176.04        181.77        13.46 o                         
   2  13   2          8.37         15.41        16.44 o                         
   3  13   2         59.41         60.16        13.75 o                         
   4  13   2          0.96         -6.81        16.79 o                         
   5  13   2        272.28        245.35        20.80 o                         
   6  13   2         33.92         29.88        23.06 o                         
   7  13   2        175.90        160.70        39.14 o                         
   8  13   2        373.62        366.39        37.16 o                         
   9  13   2         12.44         28.25        48.58 o                         
  10  13   2          0.67         -5.36        46.57 o                         
  11  13   2          2.91          3.92        59.30 o                         
 -12  14   2          3.80        -11.00        73.60 o                         
 -10  14   2         23.03         21.25        88.02 o                         
  -9  14   2          6.44        -27.32        79.67 o                         
  -7  14   2          0.27         -0.07        21.09 o                         
  -6  14   2        212.72        214.11        22.16 o                         
  -5  14   2        249.63        252.15        17.45 o                         
  -4  14   2       1339.90       1300.88        42.22 o                         
  -3  14   2       1853.15       1806.08        87.14 o                         
  -2  14   2        327.71        317.89        20.15 o                         
  -1  14   2          3.42          0.69        12.23 o                         
   0  14   2         61.50         51.76        14.23 o                         
   1  14   2          8.53          5.33        12.39 o                         
   2  14   2         88.87         73.93        17.79 o                         
   3  14   2          5.06         15.81        18.69 o                         
   4  14   2          3.48          1.35        17.11 o                         
   5  14   2         18.23         23.31        19.97 o                         
   6  14   2          0.02         -4.17        20.99 o                         
   7  14   2          4.67         10.05        33.16 o                         
   8  14   2         13.02          3.31        37.80 o                         
   9  14   2          0.09         -6.00        51.31 o                         
  10  14   2          1.01         -9.56        48.80 o                         
 -11  15   2          3.08         13.66        76.26 o                         
 -10  15   2          0.07          4.55        66.02 o                         
  -9  15   2          0.05         -5.31        61.46 o                         
  -8  15   2          4.40         10.24        55.39 o                         
  -5  15   2        110.75        120.65        47.80 o                         
  -4  15   2        110.46        110.68        18.53 o                         
  -3  15   2          1.37         -0.51        15.63 o                         
  -2  15   2          0.01          4.88        18.43 o                         
  -1  15   2         24.13          6.46        18.88 o                         
   0  15   2        192.15        170.66        18.11 o                         
   1  15   2         65.52         73.12        19.12 o                         
   2  15   2         20.62          5.43        18.78 o                         
   3  15   2          0.35          0.66        23.85 o                         
   4  15   2         42.20         38.35        20.40 o                         
   5  15   2         59.43         50.09        25.14 o                         
   6  15   2          0.00         -0.59        28.86 o                         
   7  15   2          1.61          9.68        42.52 o                         
   8  15   2        155.13        170.83        43.80 o                         
   9  15   2          2.41          8.69        55.42 o                         
  -9  16   2          0.42         -4.17        92.19 o                         
  -7  16   2         44.71         40.98        56.91 o                         
  -6  16   2          5.88         11.76        75.50 o                         
  -5  16   2         70.50         81.00        43.21 o                         
  -4  16   2         15.35         18.80        38.90 o                         
  -3  16   2          0.75         -5.69        51.98 o                         
  -2  16   2         50.52         38.69        31.53 o                         
  -1  16   2          0.85          6.66        29.59 o                         
   0  16   2          0.00          8.06        21.83 o                         
   1  16   2         13.87         23.46        19.51 o                         
   2  16   2         18.59         20.18        28.85 o                         
   3  16   2         42.06         33.36        25.61 o                         
   4  16   2          4.65          0.75        29.26 o                         
   5  16   2          2.05          5.60        36.77 o                         
   6  16   2          0.45          5.76        38.62 o                         
   7  16   2          8.83         13.23        37.38 o                         
   8  16   2         13.93          7.59        99.02 o                         
  -8  17   2          0.01        -11.76        66.77 o                         
  -7  17   2          0.43        -16.69        85.74 o                         
  -5  17   2          0.88         -4.50        39.53 o                         
  -4  17   2         35.90         34.90        84.61 o                         
  -3  17   2          8.42         21.19        43.19 o                         
  -2  17   2         74.24        101.13        31.98 o                         
  -1  17   2          7.76         35.37        28.77 o                         
   0  17   2          0.05          6.78        35.94 o                         
   1  17   2          0.79        -11.32        32.31 o                         
   2  17   2          0.36          6.64        35.59 o                         
   3  17   2          0.00         -0.62        36.93 o                         
   4  17   2          3.21          9.69        38.38 o                         
   5  17   2          4.37         19.12        44.56 o                         
   6  17   2         22.29         37.66        33.26 o                         
   7  17   2          0.01         18.59       103.96 o                         
  -6  18   2         10.47         -1.52        91.82 o                         
  -5  18   2         59.99         67.91        82.33 o                         
  -4  18   2          9.37          1.28        48.39 o                         
  -3  18   2          4.43         -3.22        35.90 o                         
  -2  18   2          2.68          2.53        37.06 o                         
  -1  18   2         77.72         81.08        31.25 o                         
   0  18   2         52.25         62.32        42.43 o                         
   1  18   2         25.98         41.94        37.63 o                         
   2  18   2         45.58         61.30        44.58 o                         
   3  18   2          1.31         22.95        37.60 o                         
   4  18   2          3.93          8.19        47.43 o                         
   5  18   2          0.74          6.07        63.36 o                         
  -3  19   2          5.06         23.89        51.14 o                         
  -2  19   2         13.78         20.08        41.60 o                         
  -1  19   2          4.95        -11.00        68.29 o                         
   0  19   2         72.15         80.81        96.37 o                         
   1  19   2          3.67         -1.14        66.77 o                         
 -17   1   3          9.41         -7.97        85.74 o                         
 -16   1   3         11.84          8.77        39.27 o                         
 -15   1   3          6.84         -1.07        38.49 o                         
 -14   1   3        178.40        185.85        34.53 o                         
 -13   1   3        120.04        101.42        35.36 o                         
 -12   1   3          1.65         12.53        25.02 o                         
 -11   1   3         77.55         76.40        18.05 o                         
 -10   1   3         20.69         20.68        15.55 o                         
  -9   1   3         83.86         88.09        15.71 o                         
  -8   1   3         39.41         32.65        12.82 o                         
  -7   1   3       1680.90       1655.69        32.36 o                         
  -6   1   3        461.61        472.65        13.58 o                         
  -5   1   3       1291.07       1308.16        30.81 o                         
  -4   1   3       8710.98       8462.95       242.61 o                         
  -3   1   3       1287.97       1312.89        26.08 o                         
  -2   1   3       4005.15       3951.79        77.32 o                         
  -1   1   3        526.19        539.82        13.08 o                         
   0   1   3          1.33         -3.12         4.67 o                         
   1   1   3       1450.87       1379.89        22.37 o                         
   2   1   3          3.95         -2.63         5.57 o                         
   3   1   3         15.48         23.00         5.92 o                         
   4   1   3       1635.34       1789.47        32.58 o                         
   5   1   3       2833.83       3166.14        68.29 o                         
   6   1   3       1434.34       1537.53        34.17 o                         
   7   1   3        595.93        613.33        23.24 o                         
   8   1   3          0.30         11.12        17.17 o                         
   9   1   3         27.67         16.69        21.73 o                         
  10   1   3         31.59         17.77        28.70 o                         
  11   1   3        300.14        281.64        18.09 o                         
  12   1   3        112.98        121.03        47.05 o                         
  13   1   3         13.27          7.30        35.81 o                         
  14   1   3          0.00        -10.81        40.91 o                         
  15   1   3          0.34         -3.24        65.73 o                         
 -17   2   3          8.75         10.02        48.61 o                         
 -16   2   3          1.68          1.56        39.22 o                         
 -15   2   3          6.91         14.04        63.36 o                         
 -14   2   3          0.41         -1.35        33.14 o                         
 -13   2   3          0.04         -3.86        24.46 o                         
 -12   2   3         13.48          9.60        25.16 o                         
 -11   2   3          5.46         -2.84        23.98 o                         
 -10   2   3         63.41         63.06        16.93 o                         
  -9   2   3          6.45          6.12        15.26 o                         
  -8   2   3        166.55        156.24        12.47 o                         
  -7   2   3       1560.37       1572.67        37.03 o                         
  -6   2   3       2267.41       2312.54        52.86 o                         
  -5   2   3         40.80         31.31         7.89 o                         
  -4   2   3       1942.62       2110.39        46.49 o                         
  -3   2   3       2193.88       2170.14        61.69 o                         
  -2   2   3       1068.85       1059.13        22.32 o                         
  -1   2   3         78.96         78.89         5.16 o                         
   0   2   3       3177.23       3263.21        51.19 o                         
   1   2   3        625.07        604.00        11.23 o                         
   2   2   3        619.26        655.90        12.08 o                         
   3   2   3       2468.83       2682.26        44.16 o                         
   4   2   3         19.05         18.67         7.82 o                         
   5   2   3        435.68        438.19        12.66 o                         
   6   2   3        368.81        339.77        16.27 o                         
   7   2   3        863.61        860.31        20.83 o                         
   8   2   3        378.23        361.11        19.38 o                         
   9   2   3          4.02          7.35        22.12 o                         
  10   2   3        196.95        206.46        30.41 o                         
  11   2   3         61.86         47.93        29.08 o                         
  12   2   3         65.85         74.66        37.61 o                         
  13   2   3        141.34        153.76        36.75 o                         
  14   2   3        154.45        176.42        49.06 o                         
  15   2   3          2.07         -7.90        53.76 o                         
 -17   3   3          0.02        -12.52        58.43 o                         
 -16   3   3          0.00         -3.07        46.86 o                         
 -15   3   3          4.06          9.08        39.44 o                         
 -14   3   3          1.79          5.48        41.27 o                         
 -13   3   3          1.65          2.45        26.20 o                         
 -12   3   3         14.55         37.99        29.99 o                         
 -11   3   3          0.34        -10.89        21.14 o                         
 -10   3   3        229.85        230.72        17.27 o                         
  -9   3   3          0.16          1.81        16.75 o                         
  -8   3   3        591.22        581.95        36.23 o                         
  -7   3   3       1326.62       1392.64        31.06 o                         
  -6   3   3         24.39         17.12         8.00 o                         
  -5   3   3        447.19        448.73        10.68 o                         
  -4   3   3        717.05        716.94        17.41 o                         
  -3   3   3        177.53        176.86         7.71 o                         
  -2   3   3        524.68        484.20        11.88 o                         
  -1   3   3        243.95        230.93         7.85 o                         
   0   3   3        221.91        240.54         6.68 o                         
   1   3   3        971.18        938.63        16.71 o                         
   2   3   3        777.61        900.52        16.77 o                         
   3   3   3          0.83          5.34         7.75 o                         
   4   3   3        210.53        223.55        10.15 o                         
   5   3   3          0.13          1.83         8.16 o                         
   6   3   3         20.60          5.28        12.48 o                         
   7   3   3         57.26         47.31        15.42 o                         
   8   3   3        340.69        315.35        18.09 o                         
   9   3   3        621.96        627.24        37.18 o                         
  10   3   3        137.52        141.40        36.46 o                         
  11   3   3          9.85         10.70        33.46 o                         
  12   3   3         66.39         69.85        38.25 o                         
  13   3   3         30.09         13.72        41.76 o                         
  14   3   3         72.88         62.98        59.29 o                         
  15   3   3          1.70         11.30        53.90 o                         
 -16   4   3          8.99         17.45        53.50 o                         
 -15   4   3          1.28         -7.34        50.02 o                         
 -14   4   3         38.81         32.79        33.09 o                         
 -13   4   3         19.79         17.55        37.37 o                         
 -12   4   3        242.81        229.87        21.96 o                         
 -11   4   3         14.23         12.82        19.55 o                         
 -10   4   3        200.38        186.69        15.90 o                         
  -9   4   3        155.00        160.76        14.98 o                         
  -8   4   3        313.13        311.40        15.02 o                         
  -7   4   3        329.88        302.95        13.04 o                         
  -6   4   3         15.70         14.35         9.42 o                         
  -5   4   3          0.00          7.09         7.20 o                         
  -4   4   3         89.20         88.48         7.28 o                         
  -3   4   3       1120.10       1152.54        25.23 o                         
  -2   4   3        107.22        123.59         9.41 o                         
  -1   4   3        993.35       1075.26        20.58 o                         
   0   4   3        195.71        196.07         6.75 o                         
   1   4   3        153.70        163.28         7.22 o                         
   2   4   3        571.10        580.24        12.71 o                         
   3   4   3         46.66         47.79         7.44 o                         
   4   4   3        225.28        228.83         7.64 o                         
   5   4   3        148.33        165.64        12.85 o                         
   6   4   3        429.81        436.93        15.46 o                         
   7   4   3        253.08        242.20        18.13 o                         
   8   4   3         69.36         66.99        20.47 o                         
   9   4   3         13.67          7.60        26.32 o                         
  10   4   3         62.44         61.21        30.76 o                         
  11   4   3         32.35         34.01        29.60 o                         
  12   4   3         60.40         54.45        33.52 o                         
  13   4   3          0.34         -8.73        73.98 o                         
  14   4   3         37.02         38.32        50.05 o                         
  15   4   3          0.68        -15.24        67.45 o                         
 -16   5   3          0.00          1.14        92.95 o                         
 -15   5   3         40.02         37.67        40.60 o                         
 -14   5   3          0.00          4.05        43.11 o                         
 -13   5   3         31.29         32.67        29.30 o                         
 -12   5   3         78.56         67.74        27.73 o                         
 -11   5   3         19.27         23.40        18.53 o                         
 -10   5   3        166.42        165.09        18.35 o                         
  -9   5   3          0.33         16.21        14.73 o                         
  -8   5   3         58.68         44.21        11.79 o                         
  -7   5   3         41.38         45.79         8.41 o                         
  -6   5   3         31.30         35.82         7.25 o                         
  -5   5   3        307.18        320.34         8.61 o                         
  -4   5   3         23.20         24.01         4.57 o                         
  -3   5   3         75.99         88.64        11.64 o                         
  -2   5   3       4673.66       4719.58       131.12 o                         
  -1   5   3       7348.14       8011.61       159.32 o                         
   0   5   3       4279.47       4632.95        81.04 o                         
   1   5   3          9.59         13.51         6.78 o                         
   2   5   3         52.69         36.90         7.15 o                         
   3   5   3        211.45        223.31         9.16 o                         
   4   5   3        931.97        979.79        19.02 o                         
   5   5   3        839.85        873.66        23.98 o                         
   6   5   3          0.07         -5.95        12.94 o                         
   7   5   3        595.76        579.44        22.67 o                         
   8   5   3        247.58        228.82        21.52 o                         
   9   5   3         26.06         37.80        27.51 o                         
  10   5   3       1211.84       1255.02        47.48 o                         
  11   5   3         67.83         53.94        43.30 o                         
  12   5   3         26.58         38.81        34.04 o                         
  13   5   3          8.53         11.76        54.63 o                         
  14   5   3         97.47        101.60        45.33 o                         
 -16   6   3          8.84          6.40        57.94 o                         
 -15   6   3          2.62         -3.82        52.62 o                         
 -14   6   3          1.32         -9.42        35.89 o                         
 -13   6   3         56.87         74.36        38.49 o                         
 -12   6   3          1.81         -8.33        21.21 o                         
 -11   6   3        615.38        638.19        22.17 o                         
 -10   6   3        101.43         91.53        15.72 o                         
  -9   6   3          0.56         -1.26        13.34 o                         
  -8   6   3        351.14        357.31        13.76 o                         
  -7   6   3         10.98          7.81         8.85 o                         
  -6   6   3         82.43         80.83         8.30 o                         
  -5   6   3          1.53         -2.43         6.18 o                         
  -4   6   3        121.42        115.74         6.41 o                         
  -3   6   3        267.54        296.14        13.57 o                         
  -2   6   3        118.80        120.39        12.10 o                         
  -1   6   3       1347.75       1384.79        31.08 o                         
   0   6   3       1261.19       1268.63        25.44 o                         
   1   6   3       3567.46       3899.44        66.67 o                         
   2   6   3          2.98         -1.25         6.84 o                         
   3   6   3         28.27         21.68         8.55 o                         
   4   6   3        487.64        448.30        11.48 o                         
   5   6   3        241.61        242.73        10.97 o                         
   6   6   3         28.15         24.14        26.88 o                         
   7   6   3        893.18        855.77        32.91 o                         
   8   6   3       1734.66       1719.22        70.97 o                         
   9   6   3       2530.24       2524.30        85.41 o                         
  10   6   3       1535.76       1626.36       106.42 o                         
  11   6   3        528.64        577.83        51.60 o                         
  12   6   3          0.22         18.21        69.43 o                         
  13   6   3         11.22          5.06        46.18 o                         
  14   6   3         17.23         29.08        52.71 o                         
 -16   7   3         14.10         -0.51        44.76 o                         
 -15   7   3          6.62         -0.74        52.81 o                         
 -14   7   3         81.93         78.38        46.52 o                         
 -13   7   3         23.45         12.90        34.53 o                         
 -12   7   3         22.61         16.39        22.42 o                         
 -11   7   3          5.79          3.09        20.87 o                         
 -10   7   3          0.14         -1.28        15.42 o                         
  -9   7   3          0.08         -7.87        15.74 o                         
  -8   7   3        474.97        474.01        22.45 o                         
  -7   7   3         15.73          8.71        10.78 o                         
  -6   7   3         92.99        100.01         8.61 o                         
  -5   7   3          8.54          4.29         6.12 o                         
  -4   7   3         25.38         21.65        16.69 o                         
  -3   7   3        569.89        579.64        21.60 o                         
  -2   7   3        340.11        368.60        17.08 o                         
  -1   7   3       1273.88       1298.55        24.74 o                         
   0   7   3        741.90        716.75        14.32 o                         
   1   7   3         18.56          3.43         7.53 o                         
   2   7   3        243.81        218.96         8.66 o                         
   3   7   3        434.24        472.74        11.61 o                         
   4   7   3          0.07         -1.56         8.47 o                         
   5   7   3          0.09          3.15        12.15 o                         
   6   7   3          1.38         10.97        19.02 o                         
   7   7   3         17.94          3.87        19.45 o                         
   8   7   3        160.02        149.32        22.10 o                         
   9   7   3        124.59        114.00        26.29 o                         
  10   7   3         50.07         27.87        29.51 o                         
  11   7   3         32.89         16.69        45.15 o                         
  12   7   3        122.40        134.67        36.61 o                         
  13   7   3          4.35         14.08        48.43 o                         
  14   7   3         29.12         28.04        53.95 o                         
 -15   8   3          0.99         13.61        41.35 o                         
 -14   8   3          8.49         10.14        46.95 o                         
 -13   8   3         42.74         42.64        35.69 o                         
 -12   8   3         57.43         55.57        26.39 o                         
 -11   8   3          0.81         10.93        26.13 o                         
 -10   8   3        522.36        511.21        21.72 o                         
  -9   8   3        355.37        317.89        15.26 o                         
  -8   8   3         11.44         16.69        16.21 o                         
  -7   8   3        205.95        218.55        13.90 o                         
  -6   8   3        719.63        746.98        26.17 o                         
  -5   8   3        311.47        309.86         9.44 o                         
  -4   8   3        389.71        390.16        23.00 o                         
  -3   8   3       2226.87       2069.26        44.25 o                         
  -2   8   3        209.74        192.59        16.40 o                         
  -1   8   3        342.39        344.61        11.91 o                         
   0   8   3        255.89        284.55        12.70 o                         
   1   8   3        283.67        294.52        12.57 o                         
   2   8   3         27.32         17.24        10.33 o                         
   3   8   3         65.54         53.81         9.30 o                         
   4   8   3        112.48         93.81         9.12 o                         
   5   8   3        461.49        453.41        13.88 o                         
   6   8   3         10.74         10.16        14.72 o                         
   7   8   3         89.88         93.42        21.65 o                         
   8   8   3          0.42          3.74        22.48 o                         
   9   8   3        652.39        607.89        61.27 o                         
  10   8   3        297.98        280.89        35.44 o                         
  11   8   3         45.78         35.28        46.81 o                         
  12   8   3          0.46         12.04        44.18 o                         
  13   8   3          1.33         -0.38        43.73 o                         
  14   8   3          6.47         17.07        69.81 o                         
 -15   9   3          0.16          8.38        40.79 o                         
 -13   9   3         53.11         55.81        37.33 o                         
 -12   9   3         17.40         29.40        36.82 o                         
 -11   9   3         46.90         65.29        22.74 o                         
 -10   9   3        100.51         88.25        17.94 o                         
  -9   9   3         79.49         80.54        17.01 o                         
  -8   9   3        150.15        130.67        13.15 o                         
  -7   9   3         51.37         59.75        10.27 o                         
  -6   9   3         20.19         19.63         7.61 o                         
  -5   9   3        638.71        649.24        24.20 o                         
  -4   9   3        272.39        263.68        18.57 o                         
  -3   9   3        115.00        101.93        14.19 o                         
  -2   9   3        655.76        682.93        20.42 o                         
  -1   9   3        595.53        590.53        16.64 o                         
   0   9   3        210.43        228.28        10.80 o                         
   1   9   3        229.29        223.04        10.78 o                         
   2   9   3         65.38         59.13        11.47 o                         
   3   9   3        689.14        657.58        15.09 o                         
   4   9   3        111.48        114.43        10.44 o                         
   5   9   3         61.87         55.44        13.05 o                         
   6   9   3        405.36        419.84        20.08 o                         
   7   9   3         40.09         47.32        18.83 o                         
   8   9   3          2.25          3.04        31.87 o                         
   9   9   3        220.97        186.74        27.87 o                         
  10   9   3         25.40         11.19        31.60 o                         
  11   9   3         49.65         43.39        35.94 o                         
  12   9   3          0.13         -0.80        46.79 o                         
  13   9   3         71.81        102.06        65.26 o                         
 -14  10   3         23.84         43.25        66.77 o                         
 -13  10   3          2.71         14.80        37.96 o                         
 -12  10   3          1.05         -4.04        37.96 o                         
 -11  10   3          8.79         14.04        47.80 o                         
 -10  10   3         92.97        113.92        25.85 o                         
  -9  10   3          7.00         -0.04        16.89 o                         
  -8  10   3        257.25        275.51        32.48 o                         
  -7  10   3         52.82         54.98        10.80 o                         
  -6  10   3          5.70          1.76         8.73 o                         
  -5  10   3        237.20        235.97        18.42 o                         
  -4  10   3         66.08         47.55        21.82 o                         
  -3  10   3        408.45        406.06        23.10 o                         
  -2  10   3          7.13         12.46        17.14 o                         
  -1  10   3        948.17        982.75        21.69 o                         
   0  10   3        241.35        214.10        12.46 o                         
   1  10   3         15.72         40.37        22.06 o                         
   2  10   3        506.92        496.33        15.25 o                         
   3  10   3         58.02         57.11        12.45 o                         
   4  10   3        294.03        250.45        14.38 o                         
   5  10   3        305.51        318.76        14.54 o                         
   6  10   3        397.28        380.71        18.93 o                         
   7  10   3        328.37        317.02        21.15 o                         
   8  10   3        230.36        251.80        30.09 o                         
   9  10   3          1.58          0.30        34.09 o                         
  10  10   3        200.05        224.98        49.70 o                         
  11  10   3         14.04          3.82        37.42 o                         
  12  10   3         30.57         29.05        49.25 o                         
  13  10   3         81.67         78.88        55.63 o                         
 -14  11   3          0.01          0.76        73.22 o                         
 -13  11   3         54.75         64.88        88.78 o                         
 -12  11   3         36.88         49.58        33.48 o                         
 -11  11   3          9.13         24.28        73.22 o                         
 -10  11   3          5.63         15.74        25.39 o                         
  -9  11   3         21.64         21.83        21.87 o                         
  -8  11   3        470.98        521.65        32.00 o                         
  -7  11   3          3.55          5.85         9.97 o                         
  -6  11   3        401.91        367.83        13.69 o                         
  -5  11   3       1409.79       1471.56       140.95 o                         
  -4  11   3        252.76        252.93        20.32 o                         
  -3  11   3          1.31         10.18        17.93 o                         
  -2  11   3         69.75         89.89        17.74 o                         
  -1  11   3        139.07        152.72         9.55 o                         
   0  11   3        568.32        568.35        15.37 o                         
   1  11   3         37.89         38.31        12.43 o                         
   2  11   3         19.37         40.97        12.57 o                         
   3  11   3         56.24         53.44        13.26 o                         
   4  11   3         37.64         39.29        12.40 o                         
   5  11   3          6.97          1.56        14.79 o                         
   6  11   3         28.10         45.22        18.80 o                         
   7  11   3         16.32         12.86        21.27 o                         
   8  11   3          0.01          1.55        23.12 o                         
   9  11   3         81.18         88.86        28.42 o                         
  10  11   3          3.37          8.19        50.02 o                         
  11  11   3        103.67        122.66        56.83 o                         
  12  11   3         41.81         46.27        45.96 o                         
 -13  12   3         95.81         98.26       101.30 o                         
 -12  12   3         13.15          1.14        64.88 o                         
 -11  12   3         45.00         67.91        59.95 o                         
 -10  12   3         33.96         46.09        28.02 o                         
  -9  12   3         15.29         16.69        24.28 o                         
  -8  12   3         42.57         29.81        17.66 o                         
  -7  12   3        479.04        546.31        26.60 o                         
  -6  12   3        370.57        328.37        17.07 o                         
  -5  12   3       2590.48       2903.94       136.58 o                         
  -4  12   3       3412.97       3336.29       317.37 o                         
  -3  12   3         64.86         71.81        19.95 o                         
  -2  12   3        105.27        108.38        19.57 o                         
  -1  12   3        140.25        136.22         8.67 o                         
   0  12   3        334.68        349.04        11.81 o                         
   1  12   3          0.27          3.84        16.19 o                         
   2  12   3         56.28         54.99        12.58 o                         
   3  12   3         94.08        108.93        12.82 o                         
   4  12   3        174.63        185.55        15.77 o                         
   5  12   3         43.93         46.93        21.14 o                         
   6  12   3        185.56        222.22        18.80 o                         
   7  12   3        289.59        326.86        27.16 o                         
   8  12   3         25.36         24.62        35.35 o                         
   9  12   3         53.31         48.15        30.99 o                         
  10  12   3         10.87         18.66        43.35 o                         
  11  12   3         81.08         93.02        47.71 o                         
 -12  13   3         23.12         35.28        99.40 o                         
 -11  13   3         50.78         59.95        64.12 o                         
 -10  13   3         83.65         72.47        58.43 o                         
  -9  13   3          1.58         28.46        51.60 o                         
  -8  13   3         91.00        114.96        48.18 o                         
  -7  13   3        191.24        188.18        16.31 o                         
  -4  13   3        136.94        163.22        38.05 o                         
  -3  13   3         23.95         39.16        23.95 o                         
  -2  13   3       1198.40       1111.75        68.84 o                         
  -1  13   3          0.04          1.11         9.13 o                         
   0  13   3        174.76        167.52        10.68 o                         
   1  13   3        391.72        406.01        25.35 o                         
   2  13   3         16.32         20.33        16.47 o                         
   3  13   3        170.97        148.33        16.36 o                         
   4  13   3        131.81        103.52        23.03 o                         
   5  13   3         13.74          3.14        19.73 o                         
   6  13   3       1685.32       1559.95        59.41 o                         
   7  13   3        205.27        202.57        33.03 o                         
   8  13   3         37.82         43.89        37.84 o                         
   9  13   3        125.30        187.66        31.78 o                         
  10  13   3          2.70         -2.59        41.23 o                         
  11  13   3         10.59         23.13        41.33 o                         
 -11  14   3         18.15         23.14        99.02 o                         
 -10  14   3         72.64        109.65        62.98 o                         
  -9  14   3          0.45        -15.93        81.19 o                         
  -7  14   3        347.68        393.44        50.08 o                         
  -6  14   3        152.30        194.25        65.64 o                         
  -5  14   3         74.65         80.05        60.70 o                         
  -4  14   3         15.18         29.29        33.46 o                         
  -3  14   3         45.51         60.31        28.07 o                         
  -2  14   3        123.90        126.86        28.14 o                         
  -1  14   3         30.13         32.33        10.29 o                         
   0  14   3         94.05         97.68        13.53 o                         
   1  14   3         17.40         16.11        22.68 o                         
   2  14   3         38.75         40.51        15.54 o                         
   3  14   3        224.23        222.19        23.18 o                         
   4  14   3         13.59         20.52        19.94 o                         
   5  14   3          3.86          7.97        22.39 o                         
   6  14   3        211.21        190.06        23.48 o                         
   7  14   3        270.90        319.48        36.74 o                         
   8  14   3         20.53         33.30        36.60 o                         
   9  14   3         19.27         13.53        33.54 o                         
  10  14   3         26.55         23.46        45.54 o                         
  -8  15   3         44.20         61.08        57.29 o                         
  -6  15   3         31.78          9.86        51.98 o                         
  -5  15   3        591.32        613.49        53.12 o                         
  -4  15   3        110.15        102.63        37.19 o                         
  -3  15   3          1.53          5.30        36.37 o                         
  -2  15   3        540.14        598.87        41.35 o                         
  -1  15   3         38.87         52.62        35.60 o                         
   0  15   3          0.23         -4.49        35.11 o                         
   1  15   3         84.36         84.88        30.36 o                         
   2  15   3         29.07         45.05        20.35 o                         
   3  15   3        145.95        170.72        27.41 o                         
   4  15   3         14.12         14.04        28.99 o                         
   5  15   3        207.49        217.58        31.15 o                         
   6  15   3         44.37         92.49        35.08 o                         
   7  15   3          0.15          8.91        39.23 o                         
   8  15   3         85.41        101.17        33.72 o                         
   9  15   3         60.45         83.98        44.77 o                         
  -9  16   3          0.78         -5.69        66.02 o                         
  -7  16   3         15.64         38.70        83.85 o                         
  -4  16   3          7.33          9.11        55.39 o                         
  -3  16   3        116.06        189.43        42.60 o                         
  -2  16   3        298.36        325.29        36.18 o                         
  -1  16   3        272.72        403.66        49.47 o                         
   0  16   3         20.96         19.45        31.14 o                         
   1  16   3         53.92         73.42        27.23 o                         
   2  16   3          4.18          7.99        27.23 o                         
   3  16   3          8.31         18.86        31.48 o                         
   4  16   3        142.23        143.79        36.89 o                         
   5  16   3         46.03         51.54        34.51 o                         
   6  16   3        111.87        129.80        41.35 o                         
   7  16   3         19.98         25.11        42.11 o                         
  -8  17   3         12.84         -0.76        96.37 o                         
  -7  17   3          0.00          5.69        64.88 o                         
  -6  17   3         20.21         24.66        83.47 o                         
  -5  17   3        191.22        243.58        79.29 o                         
  -4  17   3         24.57         20.45        47.20 o                         
  -3  17   3          2.92          3.79        54.31 o                         
  -2  17   3         35.51         61.11        37.65 o                         
  -1  17   3        458.98        555.28        39.04 o                         
   0  17   3        156.96        206.39        80.81 o                         
   1  17   3         92.02         83.12        31.87 o                         
   2  17   3          2.60         -2.16        47.57 o                         
   3  17   3         90.88        113.57        40.32 o                         
   4  17   3          0.63         -0.40        33.46 o                         
   5  17   3          5.58          4.40        41.51 o                         
   6  17   3        161.86        193.95        45.94 o                         
  -6  18   3          6.82         23.52        66.77 o                         
  -5  18   3          3.11          8.35        59.19 o                         
  -4  18   3        108.32        129.86        43.97 o                         
  -3  18   3         67.54         76.81        42.26 o                         
  -2  18   3         15.25         15.10        51.84 o                         
  -1  18   3         21.35         13.92        38.36 o                         
   0  18   3         55.05         54.85        52.96 o                         
   1  18   3         75.88        102.30        38.65 o                         
   2  18   3          2.35         -1.01        43.77 o                         
   3  18   3         14.05         27.47        46.29 o                         
   4  18   3          1.89         35.93        58.82 o                         
 -17   0   4         16.48         18.21        60.32 o                         
 -16   0   4         22.05          1.90        54.63 o                         
 -15   0   4         21.81         35.66        64.88 o                         
 -14   0   4        344.71        411.65        60.32 o                         
 -13   0   4        155.32        170.73        49.70 o                         
 -12   0   4        124.53        146.45        44.01 o                         
 -11   0   4        769.45        850.47       101.87 o                         
 -10   0   4        271.05        266.80        32.82 o                         
  -9   0   4        322.51        291.76        29.97 o                         
  -8   0   4       8245.06       8687.68       344.30 o                         
  -7   0   4       9263.70       9687.26       368.31 o                         
  -6   0   4      15460.85      15667.63       511.01 o                         
  -5   0   4        172.20        201.22        13.33 o                         
  -4   0   4        458.97        395.34        18.97 o                         
  -3   0   4         89.92         76.02        10.57 o                         
  -2   0   4        202.08        231.90        15.75 o                         
  -1   0   4        821.84        795.86        23.58 o                         
   0   0   4        111.21        152.55        21.44 o                         
   1   0   4       1438.43       1500.14        38.89 o                         
   2   0   4       2452.91       2775.91        57.83 o                         
   3   0   4       1860.30       1820.80        48.40 o                         
   4   0   4       8190.80       9211.77       277.72 o                         
   5   0   4        890.99        947.70        58.62 o                         
   6   0   4         48.41         58.81        18.46 o                         
   7   0   4         16.59         16.51        23.26 o                         
   8   0   4         14.34         14.20        27.49 o                         
   9   0   4         64.09         52.74        33.77 o                         
  10   0   4         77.28         77.02        38.32 o                         
  11   0   4         22.93         12.90        42.11 o                         
  12   0   4         19.57         11.00        68.29 o                         
  13   0   4         43.99         33.77        56.53 o                         
  14   0   4        388.12        449.97        68.29 o                         
 -17   1   4          0.00        -11.86        50.72 o                         
 -16   1   4         24.32         37.74        45.69 o                         
 -15   1   4         47.46         91.44        45.53 o                         
 -14   1   4          3.85          5.17        28.79 o                         
 -13   1   4         30.39         33.77        35.28 o                         
 -12   1   4        126.46        153.34        26.17 o                         
 -11   1   4         31.40         30.08        15.59 o                         
 -10   1   4         39.89         36.37        16.02 o                         
  -9   1   4        637.53        642.96        27.98 o                         
  -8   1   4        234.68        221.92        14.91 o                         
  -7   1   4        290.62        276.76        13.66 o                         
  -6   1   4       2485.58       2364.07        68.33 o                         
  -5   1   4       1343.84       1296.54        36.75 o                         
  -4   1   4         73.80         66.94         7.28 o                         
  -3   1   4        957.85        906.39        19.89 o                         
  -2   1   4       3015.06       3095.70        57.55 o                         
  -1   1   4       5885.25       5690.89       119.85 o                         
   0   1   4          2.58          2.88         6.81 o                         
   1   1   4          0.72          1.49         5.76 o                         
   2   1   4       2563.45       2651.19        44.41 o                         
   3   1   4        457.10        529.77        12.02 o                         
   4   1   4       1832.11       2073.38        46.93 o                         
   5   1   4        725.83        720.03        19.67 o                         
   6   1   4        588.49        630.25        15.51 o                         
   7   1   4        374.87        425.24        15.87 o                         
   8   1   4        120.52        125.54         9.98 o                         
   9   1   4        613.46        594.30        23.07 o                         
  10   1   4        409.51        417.29        20.06 o                         
  11   1   4         16.52         28.76        34.74 o                         
  12   1   4          1.19         -1.74        40.77 o                         
  13   1   4          8.88         15.16        39.12 o                         
  14   1   4        167.35        160.87        46.14 o                         
 -17   2   4         53.14         57.07        49.47 o                         
 -16   2   4         46.52         42.49        58.81 o                         
 -15   2   4         30.60         41.18        39.27 o                         
 -14   2   4         49.61         60.02        29.03 o                         
 -13   2   4         20.52         32.32        25.76 o                         
 -12   2   4         42.11         60.06        25.58 o                         
 -11   2   4        596.20        627.66        23.83 o                         
 -10   2   4        161.54        178.29        17.69 o                         
  -9   2   4         32.58         21.15        16.98 o                         
  -8   2   4         20.33         27.32        13.54 o                         
  -7   2   4       3175.11       3310.50        91.78 o                         
  -6   2   4        235.71        221.70        13.33 o                         
  -5   2   4        305.92        339.48        15.72 o                         
  -4   2   4       1933.82       1834.60        37.16 o                         
  -3   2   4       3682.02       3630.65        87.14 o                         
  -2   2   4        159.44        149.75         6.35 o                         
  -1   2   4       4544.59       4552.28        96.69 o                         
   0   2   4       1446.02       1343.76        25.95 o                         
   1   2   4         81.81         95.35         7.58 o                         
   2   2   4       3024.65       3027.84        52.06 o                         
   3   2   4       1003.45       1036.21        26.72 o                         
   4   2   4        436.99        414.51        11.29 o                         
   5   2   4        363.91        369.69        10.96 o                         
   6   2   4        128.24        136.20        10.32 o                         
   7   2   4        755.39        735.08        23.54 o                         
   8   2   4        158.98        153.79        11.91 o                         
   9   2   4        263.50        244.40        16.67 o                         
  10   2   4        182.44        158.45        17.39 o                         
  11   2   4          1.16          8.02        15.99 o                         
  12   2   4         96.33        111.02        40.77 o                         
  13   2   4         82.09         78.15        40.64 o                         
  14   2   4          4.51         29.80        52.78 o                         
 -17   3   4          1.24         -1.19        51.11 o                         
 -16   3   4         14.33         16.89        39.31 o                         
 -15   3   4         86.81         84.73        34.29 o                         
 -14   3   4          0.61         -5.73        33.96 o                         
 -13   3   4          1.76          5.32        30.35 o                         
 -12   3   4        343.75        413.45        27.66 o                         
 -11   3   4         26.46         33.86        19.09 o                         
 -10   3   4          7.60         -2.76        16.06 o                         
  -9   3   4        247.93        256.08        14.90 o                         
  -8   3   4         30.21         24.69        11.64 o                         
  -7   3   4         43.94         30.79        12.51 o                         
  -6   3   4         14.67         -0.64        10.90 o                         
  -5   3   4          5.42         10.34         7.32 o                         
  -4   3   4       3708.52       3580.72        80.93 o                         
  -3   3   4        500.83        503.39        13.17 o                         
  -2   3   4         49.36         31.42         7.57 o                         
  -1   3   4       1120.79       1054.63        17.37 o                         
   0   3   4          1.25          9.27         5.80 o                         
   1   3   4       1908.14       2066.55        40.04 o                         
   2   3   4        567.59        594.15        12.48 o                         
   3   3   4       1187.04       1296.65        22.50 o                         
   4   3   4        364.03        376.45        11.11 o                         
   5   3   4        673.43        633.61        18.45 o                         
   6   3   4         29.67         28.30        11.13 o                         
   7   3   4         38.21         47.38        13.55 o                         
   8   3   4        508.50        463.32        20.77 o                         
   9   3   4         42.14         42.69        16.35 o                         
  10   3   4        100.19         87.64        33.69 o                         
  11   3   4        144.34        127.52        17.70 o                         
  12   3   4         17.92         -2.75        40.69 o                         
  13   3   4          9.24         27.30        40.75 o                         
  14   3   4          9.83         21.48        66.16 o                         
 -17   4   4          0.35         -6.83        68.67 o                         
 -16   4   4         15.52         25.14        39.75 o                         
 -15   4   4          1.30          9.80        41.79 o                         
 -14   4   4        260.97        295.54        30.97 o                         
 -13   4   4          4.97         10.19        25.79 o                         
 -12   4   4         10.87         -4.70        30.29 o                         
 -11   4   4       1175.09       1224.78        39.15 o                         
 -10   4   4         25.91         24.58        15.72 o                         
  -9   4   4        227.73        226.50        18.84 o                         
  -8   4   4        101.08         95.29        11.45 o                         
  -7   4   4        579.58        561.78        16.88 o                         
  -6   4   4        538.92        515.31        23.90 o                         
  -5   4   4        617.19        661.14        23.66 o                         
  -4   4   4          8.57          7.47         8.02 o                         
  -3   4   4       3970.75       3775.78       135.73 o                         
  -2   4   4       1373.64       1438.47        27.21 o                         
  -1   4   4       6243.73       6178.39       150.92 o                         
   0   4   4         13.79         15.24         6.65 o                         
   1   4   4        368.18        384.44        10.04 o                         
   2   4   4         63.27         60.26         7.57 o                         
   3   4   4        646.49        688.67        14.38 o                         
   4   4   4       2302.33       2446.86        45.54 o                         
   5   4   4       1937.25       1947.00        43.26 o                         
   6   4   4        222.06        234.19        13.54 o                         
   7   4   4        744.25        711.74        20.87 o                         
   8   4   4        266.83        280.52        17.79 o                         
   9   4   4          2.78          1.38        20.30 o                         
  10   4   4         10.79         15.32        21.61 o                         
  11   4   4        339.64        328.22        24.85 o                         
  12   4   4         26.34         42.17        41.55 o                         
  13   4   4         42.22         45.03        58.19 o                         
  14   4   4         12.74         29.18        54.88 o                         
 -16   5   4         58.31         86.12        71.71 o                         
 -15   5   4          2.73         13.08        40.69 o                         
 -14   5   4          0.67         22.01        54.25 o                         
 -13   5   4         15.95         22.67        31.21 o                         
 -12   5   4        118.39        147.31        19.85 o                         
 -11   5   4          3.41         -6.64        20.93 o                         
 -10   5   4         91.99         62.44        19.83 o                         
  -9   5   4        162.65        180.24        22.05 o                         
  -8   5   4        137.44        139.99        12.78 o                         
  -7   5   4          9.49          6.77        10.91 o                         
  -6   5   4        250.62        262.77        22.05 o                         
  -5   5   4         77.08         91.26         9.95 o                         
  -4   5   4        201.65        199.26         8.66 o                         
  -3   5   4        156.51        148.79         4.82 o                         
  -2   5   4       2543.47       2626.13        61.09 o                         
  -1   5   4         12.30          3.22         5.62 o                         
   0   5   4         41.46         42.16         6.23 o                         
   1   5   4        465.02        444.90        10.14 o                         
   2   5   4       1309.33       1334.52        27.53 o                         
   3   5   4        106.05        105.78         9.40 o                         
   4   5   4        150.21        143.39         8.04 o                         
   5   5   4          0.57          8.01        10.73 o                         
   6   5   4        359.41        332.63        12.62 o                         
   7   5   4        632.14        587.93        17.75 o                         
   8   5   4       1643.37       1603.76        70.75 o                         
   9   5   4        151.60        183.28        38.63 o                         
  10   5   4        465.51        476.59        26.81 o                         
  11   5   4        137.74        112.16        25.47 o                         
  12   5   4         43.17         50.96        37.56 o                         
  13   5   4         58.81         66.77        58.43 o                         
  14   5   4        101.49        125.60        48.25 o                         
 -16   6   4          1.34          7.86        44.08 o                         
 -15   6   4          0.37         22.18        50.87 o                         
 -14   6   4         12.96         31.87        54.63 o                         
 -13   6   4         62.91         72.60        26.11 o                         
 -12   6   4         16.57         10.24        19.01 o                         
 -11   6   4          2.81         14.73        17.62 o                         
 -10   6   4        313.10        309.78        19.94 o                         
  -9   6   4        216.80        205.80        13.97 o                         
  -8   6   4        190.21        192.89        10.43 o                         
  -7   6   4        127.12        128.55         8.66 o                         
  -6   6   4         81.82         66.61         9.54 o                         
  -5   6   4        589.74        629.92        19.71 o                         
  -4   6   4        245.79        217.50        14.72 o                         
  -3   6   4        299.43        256.88        20.49 o                         
  -2   6   4        565.98        615.60        21.73 o                         
  -1   6   4        539.49        529.30        14.73 o                         
   0   6   4        212.22        213.16         7.44 o                         
   1   6   4         12.38         23.76         7.79 o                         
   2   6   4         80.60         83.94         8.33 o                         
   3   6   4          2.95          3.17         9.95 o                         
   4   6   4       1199.23       1227.63        22.08 o                         
   5   6   4          0.27         -1.41         8.03 o                         
   6   6   4          4.09          7.97        13.52 o                         
   7   6   4       2667.16       2693.43        75.15 o                         
   8   6   4        525.36        505.25        23.23 o                         
   9   6   4         66.16         83.25        21.79 o                         
  10   6   4        272.58        278.50        24.55 o                         
  11   6   4         41.05         22.33        33.87 o                         
  12   6   4         73.34         69.62        25.81 o                         
  13   6   4          0.00         -4.92        44.42 o                         
  14   6   4          7.41         54.25        68.29 o                         
 -16   7   4          0.45         -2.98        43.20 o                         
 -15   7   4         37.24         46.90        51.01 o                         
 -14   7   4         18.56         24.08        33.95 o                         
 -13   7   4        189.05        222.33        34.53 o                         
 -12   7   4         99.47         98.33        27.32 o                         
 -11   7   4        253.19        298.55        29.86 o                         
 -10   7   4        570.06        567.53        20.50 o                         
  -9   7   4          2.65          7.15        14.46 o                         
  -8   7   4        153.32        134.34        11.58 o                         
  -7   7   4        758.38        695.28        18.72 o                         
  -6   7   4        114.28        114.66         7.18 o                         
  -5   7   4        883.02        885.01        24.70 o                         
  -4   7   4       4013.58       4196.65       119.01 o                         
  -3   7   4       1987.99       2086.61        53.68 o                         
  -2   7   4          3.97         -3.81        14.97 o                         
  -1   7   4       2896.11       3067.63        62.39 o                         
   0   7   4        679.32        708.77        14.19 o                         
   1   7   4         74.69         77.99         8.51 o                         
   2   7   4         50.36         48.41        10.84 o                         
   3   7   4        438.48        444.87        12.45 o                         
   4   7   4        357.14        354.65        12.12 o                         
   5   7   4        803.83        796.81        17.70 o                         
   6   7   4        969.17        943.18        36.65 o                         
   7   7   4       1259.78       1219.34        35.98 o                         
   8   7   4        216.37        200.67        20.59 o                         
   9   7   4        486.33        487.31        26.11 o                         
  10   7   4         12.48         15.10        28.21 o                         
  11   7   4          4.68         -4.48        27.42 o                         
  12   7   4         31.48         41.04        25.58 o                         
  13   7   4        117.91        144.05        64.57 o                         
 -15   8   4          1.06          4.17        50.16 o                         
 -14   8   4         15.04         32.63        38.32 o                         
 -13   8   4          9.35          1.61        34.63 o                         
 -12   8   4          1.79         -3.41        33.19 o                         
 -11   8   4          6.22         16.14        28.26 o                         
 -10   8   4          5.19         13.66        19.57 o                         
  -9   8   4         10.20         15.06        14.47 o                         
  -8   8   4        106.88        132.83        12.50 o                         
  -7   8   4          2.64          4.72        11.31 o                         
  -6   8   4          0.28         20.12         7.55 o                         
  -5   8   4        316.32        349.38        20.23 o                         
  -4   8   4       4109.44       4092.45       155.99 o                         
  -3   8   4        271.95        307.98        23.11 o                         
  -2   8   4         56.96         45.24        13.65 o                         
  -1   8   4         11.36          8.36        17.56 o                         
   0   8   4       1434.01       1407.25        28.65 o                         
   1   8   4        314.55        317.28        10.68 o                         
   2   8   4          4.63          8.28        10.10 o                         
   3   8   4        144.44        142.37        11.22 o                         
   4   8   4       1370.29       1360.16        35.10 o                         
   5   8   4          6.89          4.91        11.66 o                         
   6   8   4        193.33        184.24        20.35 o                         
   7   8   4        189.32        174.61        21.05 o                         
   8   8   4        984.42        985.22        33.49 o                         
   9   8   4        508.78        508.43        26.39 o                         
  10   8   4        683.38        776.79        51.91 o                         
  11   8   4         24.29         15.52        27.51 o                         
  12   8   4        177.46        177.61        40.00 o                         
  13   8   4          1.04         -2.93        45.96 o                         
 -15   9   4         14.21          6.45        99.40 o                         
 -14   9   4          2.19          0.38        36.04 o                         
 -13   9   4         45.76         61.85        34.54 o                         
 -12   9   4         12.06         30.97        33.84 o                         
 -11   9   4         50.94         63.29        29.26 o                         
 -10   9   4         11.66          9.27        24.75 o                         
  -9   9   4        102.04        121.63        15.88 o                         
  -8   9   4        292.34        295.98        13.39 o                         
  -7   9   4         61.86         53.32        11.69 o                         
  -6   9   4         40.21         36.63        21.50 o                         
  -5   9   4         28.31         41.79        18.49 o                         
  -4   9   4         10.19         -3.24        19.21 o                         
  -3   9   4        277.80        272.61        22.23 o                         
  -2   9   4        228.19        240.38        17.31 o                         
  -1   9   4        728.10        737.55        38.18 o                         
   0   9   4         57.00         57.06         6.78 o                         
   1   9   4         20.30         16.99         9.37 o                         
   2   9   4        100.36         84.94         9.86 o                         
   3   9   4        265.74        275.59        14.88 o                         
   4   9   4        218.44        201.72        12.73 o                         
   5   9   4        170.32        176.94        13.74 o                         
   6   9   4        599.76        616.94        18.83 o                         
   7   9   4         54.57         56.81        18.29 o                         
   8   9   4        542.32        503.36        31.63 o                         
   9   9   4         16.02          7.31        23.69 o                         
  10   9   4         44.40         46.56        28.00 o                         
  11   9   4          3.17          9.03        33.02 o                         
  12   9   4          3.29         -1.13        35.24 o                         
 -14  10   4         39.29         70.95        67.91 o                         
 -13  10   4          0.01         10.70        34.67 o                         
 -12  10   4         10.99          9.49        40.60 o                         
 -11  10   4         68.81         73.86        32.10 o                         
 -10  10   4        218.09        264.09        26.45 o                         
  -9  10   4         17.79         30.04        21.86 o                         
  -8  10   4        196.10        193.83        14.61 o                         
  -7  10   4        621.09        655.23        44.39 o                         
  -6  10   4        647.02        654.09        41.73 o                         
  -5  10   4         58.61         38.50        22.44 o                         
  -4  10   4         30.62         38.10        22.11 o                         
  -3  10   4       1502.02       1409.29        79.11 o                         
  -2  10   4        657.74        639.00        32.48 o                         
  -1  10   4         54.46         62.30        17.46 o                         
   0  10   4         64.10         70.27        10.62 o                         
   1  10   4        182.03        174.06        10.74 o                         
   2  10   4        170.72        152.78        12.84 o                         
   3  10   4         11.87         16.34        11.56 o                         
   4  10   4        298.15        289.48        13.92 o                         
   5  10   4          0.14         -0.85        14.55 o                         
   6  10   4         14.07         17.13        14.77 o                         
   7  10   4        311.89        303.38        22.87 o                         
   8  10   4          9.26          4.11        25.06 o                         
   9  10   4          6.91          4.09        28.09 o                         
  10  10   4         20.33         36.47        31.62 o                         
  11  10   4          1.79          7.85        38.09 o                         
  12  10   4         23.38         35.28        63.36 o                         
 -14  11   4          0.00          9.11        77.02 o                         
 -13  11   4          2.29          7.59        67.91 o                         
 -12  11   4         55.32         83.09        61.84 o                         
 -11  11   4          2.62        -33.77        77.40 o                         
 -10  11   4         62.58         71.39        25.46 o                         
  -9  11   4        120.74        158.39        20.83 o                         
  -8  11   4         49.24         39.74        13.92 o                         
  -7  11   4        310.58        294.42        56.15 o                         
  -6  11   4         21.63         21.25        36.04 o                         
  -5  11   4        671.65        656.36        43.25 o                         
  -4  11   4        660.31        653.52        41.11 o                         
  -3  11   4        698.07        689.53        25.05 o                         
  -2  11   4        287.14        263.50        22.56 o                         
  -1  11   4         60.88         62.52        18.74 o                         
   0  11   4          1.55          7.02        10.39 o                         
   1  11   4         56.87         53.91        10.62 o                         
   2  11   4         36.14         60.15        16.72 o                         
   3  11   4       1325.68       1147.38        42.39 o                         
   4  11   4        668.95        616.66        22.93 o                         
   5  11   4          5.40         15.03        16.86 o                         
   6  11   4          7.97         25.34        16.27 o                         
   7  11   4         66.65         66.41        25.02 o                         
   8  11   4         26.41         37.35        30.70 o                         
   9  11   4         16.99         27.85        29.83 o                         
  10  11   4          1.59         -4.25        32.38 o                         
  11  11   4         11.72          0.77        35.01 o                         
 -13  12   4          1.33          6.07       102.82 o                         
 -12  12   4          8.93          0.76        66.02 o                         
 -11  12   4          3.65          7.97        60.70 o                         
  -9  12   4         18.38         26.94        48.56 o                         
  -8  12   4        107.59        125.58        45.91 o                         
  -4  12   4        158.07        156.69        52.36 o                         
  -3  12   4          1.22          6.24        24.55 o                         
  -2  12   4        169.97        179.91        24.62 o                         
  -1  12   4         49.15         32.61        33.72 o                         
   0  12   4         35.60         26.70         8.25 o                         
   1  12   4        293.66        279.16        13.72 o                         
   2  12   4          5.55         11.54        21.32 o                         
   3  12   4         16.65         19.09        13.38 o                         
   4  12   4         41.08         27.79        15.54 o                         
   5  12   4        189.77        193.81        19.25 o                         
   6  12   4         41.18         35.58        20.31 o                         
   7  12   4        239.10        246.95        29.13 o                         
   8  12   4          7.52         26.14        39.86 o                         
   9  12   4         24.05         21.96        42.19 o                         
  10  12   4          4.43          5.26        39.57 o                         
  11  12   4         10.94          1.73        44.94 o                         
 -12  13   4         20.94         35.66        71.33 o                         
 -11  13   4          0.32          9.49        64.88 o                         
 -10  13   4         58.59         78.92        60.32 o                         
  -9  13   4          3.81         -4.55        52.74 o                         
  -8  13   4        107.66        129.38        49.32 o                         
  -7  13   4        181.45        142.28        48.18 o                         
  -4  13   4        289.17        314.52        58.05 o                         
  -3  13   4        243.17        246.87        32.83 o                         
  -2  13   4        186.02        201.58        32.63 o                         
  -1  13   4          0.45          2.15        30.43 o                         
   0  13   4         95.01         84.99        11.59 o                         
   1  13   4         14.53         14.73        12.38 o                         
   2  13   4        293.00        262.32        15.98 o                         
   3  13   4         71.06         51.92        17.72 o                         
   4  13   4        419.27        355.83        19.83 o                         
   5  13   4        420.73        431.63        21.46 o                         
   6  13   4        174.00        196.26        23.98 o                         
   7  13   4          0.03         -1.57        40.56 o                         
   8  13   4         53.90         39.91        30.43 o                         
   9  13   4          6.37         10.74        40.51 o                         
  10  13   4          0.49         17.40        39.29 o                         
 -11  14   4         16.62         45.53        70.19 o                         
 -10  14   4          2.96         19.35        63.74 o                         
  -9  14   4        164.23        169.21        60.32 o                         
  -7  14   4        550.13        517.12        56.15 o                         
  -6  14   4       1013.70       1097.61        80.05 o                         
  -5  14   4          9.62          1.14        64.50 o                         
  -4  14   4        106.11        130.51        61.46 o                         
  -3  14   4         28.37         28.24        34.28 o                         
  -2  14   4          0.19          7.59        43.25 o                         
  -1  14   4         40.23         18.39        28.76 o                         
   0  14   4         25.38         27.13        41.22 o                         
   1  14   4         31.97         30.34        17.79 o                         
   2  14   4          9.39          1.19        25.79 o                         
   3  14   4          0.65         14.27        34.61 o                         
   4  14   4          0.01          1.57        24.33 o                         
   5  14   4         85.45         75.23        25.88 o                         
   6  14   4         20.26         25.97        32.53 o                         
   7  14   4         60.45         57.22        34.55 o                         
   8  14   4          2.95          8.54        39.43 o                         
   9  14   4          0.21         14.44        52.26 o                         
 -10  15   4         70.20         90.30        97.89 o                         
  -8  15   4         41.79         25.42        87.26 o                         
  -7  15   4         73.06         93.71        58.43 o                         
  -6  15   4         82.71         68.67        54.25 o                         
  -5  15   4          3.46          2.28        71.33 o                         
  -4  15   4        112.73         95.23        66.77 o                         
  -3  15   4         41.75         22.76        37.88 o                         
  -2  15   4          3.73         18.64        32.68 o                         
  -1  15   4         31.48         19.78        38.19 o                         
   0  15   4         17.20         55.45        33.42 o                         
   1  15   4         37.92         33.38        28.78 o                         
   2  15   4         83.41         64.17        32.22 o                         
   3  15   4         35.96         38.29        29.93 o                         
   4  15   4          3.01         13.32        28.14 o                         
   5  15   4         46.61         63.01        42.33 o                         
   6  15   4         36.52         36.80        60.32 o                         
   7  15   4        124.22        187.31        51.13 o                         
   8  15   4          0.47         -4.41        52.42 o                         
  -9  16   4          0.52         33.77       102.06 o                         
  -8  16   4         15.78         13.28        67.91 o                         
  -6  16   4         31.38         34.53        57.29 o                         
  -5  16   4         23.45         40.98        55.01 o                         
  -4  16   4         17.20          6.07        74.36 o                         
  -3  16   4          0.33         -2.15        37.71 o                         
  -2  16   4          0.47         -2.47        41.33 o                         
  -1  16   4          2.16         -4.88        43.96 o                         
   0  16   4         42.19         19.09        35.46 o                         
   1  16   4          0.22          4.26        32.83 o                         
   2  16   4          4.31          6.88        29.50 o                         
   3  16   4          2.73          4.66        34.65 o                         
   4  16   4          1.08         62.85        48.98 o                         
   5  16   4         25.46         16.80        36.33 o                         
   6  16   4          7.67         -5.46        51.36 o                         
  -7  17   4          6.43         19.73        94.85 o                         
  -6  17   4          6.63         11.38        62.98 o                         
  -5  17   4         19.39         33.77        58.81 o                         
  -4  17   4          3.74         -9.86        58.05 o                         
  -3  17   4          0.47         -4.56        41.65 o                         
  -2  17   4          2.84         11.87        45.44 o                         
  -1  17   4         14.16         21.14        57.03 o                         
   0  17   4         14.97         16.82        39.82 o                         
   1  17   4          7.48         10.84        40.15 o                         
   2  17   4         16.55         20.42        36.41 o                         
   3  17   4         30.40         22.50        37.71 o                         
   4  17   4          0.84         -7.14        44.21 o                         
   5  17   4         17.96         27.36        52.02 o                         
  -5  18   4         32.25         52.36        65.64 o                         
  -4  18   4         17.08         18.21        61.84 o                         
  -3  18   4          2.98         -2.67        45.16 o                         
  -2  18   4          1.26         -0.35        44.67 o                         
  -1  18   4         11.60         11.16        40.45 o                         
   0  18   4          0.19         13.75        45.75 o                         
   1  18   4          0.06         -1.94        42.88 o                         
   2  18   4          5.42          7.33        50.47 o                         
 -17   1   5         51.44         33.45        42.53 o                         
 -16   1   5         25.51         36.19        39.66 o                         
 -15   1   5         40.01         23.76        31.77 o                         
 -14   1   5         26.11         35.11        28.13 o                         
 -13   1   5          4.67          5.89        25.30 o                         
 -12   1   5          0.48         13.66        43.25 o                         
 -11   1   5         29.43         43.60        19.60 o                         
 -10   1   5        238.38        203.43        16.22 o                         
  -9   1   5        926.58        888.41        32.91 o                         
  -8   1   5       1702.75       1689.44        57.06 o                         
  -7   1   5        389.11        385.95        13.16 o                         
  -6   1   5       1539.97       1495.13        49.61 o                         
  -5   1   5       1899.70       1990.59        63.41 o                         
  -4   1   5         56.15         58.08        10.88 o                         
  -3   1   5       1028.48       1084.00        23.03 o                         
  -2   1   5        378.18        364.42        12.66 o                         
  -1   1   5        265.45        272.85        11.10 o                         
   0   1   5        230.21        245.83        10.47 o                         
   1   1   5       1606.32       1781.62        35.05 o                         
   2   1   5       5800.81       6440.57       124.34 o                         
   3   1   5        824.77        925.11        16.51 o                         
   4   1   5        759.37        805.73        19.22 o                         
   5   1   5         61.61         60.51        16.91 o                         
   6   1   5        636.55        686.95        22.94 o                         
   7   1   5         21.81         25.59        17.60 o                         
   8   1   5         51.09         65.76        24.93 o                         
   9   1   5        296.75        254.59        32.54 o                         
  10   1   5          2.84         10.85        34.11 o                         
  11   1   5          0.28          9.96        39.02 o                         
  12   1   5          8.86          3.03        42.95 o                         
  13   1   5         41.28         61.21        44.23 o                         
  14   1   5         14.06         39.46        98.26 o                         
 -17   2   5         10.74         -0.18        50.14 o                         
 -16   2   5         10.68         14.85        55.25 o                         
 -15   2   5          2.34         -9.30        35.97 o                         
 -14   2   5          4.59          8.25        27.87 o                         
 -13   2   5         34.95         44.61        30.17 o                         
 -12   2   5         17.67          7.06        21.40 o                         
 -11   2   5        421.95        411.28        27.90 o                         
 -10   2   5        573.29        537.39        31.87 o                         
  -9   2   5        270.33        240.96        15.53 o                         
  -8   2   5        116.87        128.67        14.46 o                         
  -7   2   5       1160.12       1214.29        55.86 o                         
  -6   2   5        149.15        138.01        14.40 o                         
  -5   2   5        218.75        223.60        11.24 o                         
  -4   2   5        861.57        952.04        20.21 o                         
  -3   2   5        231.53        252.36         9.30 o                         
  -2   2   5       1019.34       1055.78        27.38 o                         
  -1   2   5       1511.82       1598.04        32.95 o                         
   0   2   5        472.29        526.51        11.92 o                         
   1   2   5        464.07        459.42        11.71 o                         
   2   2   5         88.29         84.65         8.58 o                         
   3   2   5       1784.46       1753.15        36.24 o                         
   4   2   5        704.91        736.64        20.75 o                         
   5   2   5        400.65        405.63        17.45 o                         
   6   2   5          3.28          5.14        19.13 o                         
   7   2   5         77.94         76.16        22.10 o                         
   8   2   5          9.57         11.38        28.47 o                         
   9   2   5        906.55        898.20        37.02 o                         
  10   2   5        228.12        196.43        43.06 o                         
  11   2   5        255.06        209.05        50.08 o                         
  12   2   5          2.06          0.38        55.39 o                         
  13   2   5         18.39         19.80        44.91 o                         
 -17   3   5          0.08        -14.80        94.47 o                         
 -16   3   5          7.81         13.68        39.15 o                         
 -15   3   5          0.09        -17.83        44.01 o                         
 -14   3   5          3.41         -9.94        31.97 o                         
 -13   3   5         46.91         51.73        25.51 o                         
 -12   3   5         91.81         90.49        26.68 o                         
 -11   3   5         95.95         85.73        18.65 o                         
 -10   3   5         90.06         84.39        20.22 o                         
  -9   3   5        290.13        266.79        20.32 o                         
  -8   3   5          0.46         -0.15        11.68 o                         
  -7   3   5         17.53         11.16        11.22 o                         
  -6   3   5        724.87        667.20        16.74 o                         
  -5   3   5         26.07         19.84         9.50 o                         
  -4   3   5        595.15        607.11        15.55 o                         
  -3   3   5         90.63         95.78         6.77 o                         
  -2   3   5       3191.14       3376.27        68.53 o                         
  -1   3   5        128.89        125.66         7.87 o                         
   0   3   5        129.59        146.83         7.67 o                         
   1   3   5         71.05         72.55         7.71 o                         
   2   3   5          1.23         -3.62        10.00 o                         
   3   3   5         79.53         98.69        11.73 o                         
   4   3   5         63.39         50.32        12.69 o                         
   5   3   5         63.19         40.03         9.97 o                         
   6   3   5        613.41        611.44        17.45 o                         
   7   3   5        253.72        243.23        15.62 o                         
   8   3   5          0.10         -1.62        15.88 o                         
   9   3   5         17.24         10.39        19.31 o                         
  10   3   5         71.55         70.95        35.30 o                         
  11   3   5         37.72         37.95        35.01 o                         
  12   3   5          3.45          8.22        40.10 o                         
  13   3   5          0.43         17.71        64.79 o                         
 -16   4   5         27.97         21.35        47.27 o                         
 -15   4   5         53.32         51.38        41.48 o                         
 -14   4   5         33.68         38.24        34.73 o                         
 -13   4   5         93.55         84.89        35.79 o                         
 -12   4   5         66.94         63.07        20.99 o                         
 -11   4   5         33.23         38.26        19.27 o                         
 -10   4   5        284.59        277.86        20.23 o                         
  -9   4   5        109.83        103.95        15.61 o                         
  -8   4   5         80.14         86.23        13.90 o                         
  -7   4   5        141.05        141.26        11.04 o                         
  -6   4   5        686.24        675.09        26.56 o                         
  -5   4   5       1573.82       1551.94        35.33 o                         
  -4   4   5        275.70        280.97        10.54 o                         
  -3   4   5        182.52        176.86         7.94 o                         
  -2   4   5         31.33         36.70         8.33 o                         
  -1   4   5        498.81        493.85        13.20 o                         
   0   4   5        182.13        186.27         8.38 o                         
   1   4   5          2.33          1.09         9.94 o                         
   2   4   5         36.16         34.80         9.83 o                         
   3   4   5         44.76         37.21         9.58 o                         
   4   4   5         84.54         93.22         8.78 o                         
   5   4   5          0.84         -1.93        13.01 o                         
   6   4   5        122.19        117.77        13.57 o                         
   7   4   5         14.51         21.41        16.23 o                         
   8   4   5         19.75         13.13        18.20 o                         
   9   4   5        315.86        304.30        25.61 o                         
  10   4   5         29.78         33.18        21.14 o                         
  11   4   5         15.77         40.90        50.43 o                         
  12   4   5          6.63          6.44        47.12 o                         
  13   4   5         25.73         27.73        65.14 o                         
 -16   5   5          4.67         -6.33        47.84 o                         
 -15   5   5         15.56         -1.90        59.57 o                         
 -14   5   5          0.66          3.14        29.71 o                         
 -13   5   5          8.49         -4.17        62.98 o                         
 -12   5   5          8.82          6.19        21.48 o                         
 -11   5   5         35.97         21.65        17.96 o                         
 -10   5   5         12.62         16.42        17.67 o                         
  -9   5   5          0.43          5.45        12.55 o                         
  -8   5   5        219.56        206.01        16.51 o                         
  -7   5   5         10.42          0.81        13.92 o                         
  -6   5   5        698.25        716.75        24.02 o                         
  -5   5   5       2637.00       2641.82        62.38 o                         
  -4   5   5       1341.24       1447.06        29.23 o                         
  -3   5   5        103.80        105.71         8.10 o                         
  -2   5   5         86.12         82.31         7.51 o                         
  -1   5   5        185.52        171.57         8.20 o                         
   0   5   5         23.69         13.48         8.57 o                         
   1   5   5        144.98        147.49         8.59 o                         
   2   5   5         29.44         29.52         9.87 o                         
   3   5   5         13.95         18.80        10.04 o                         
   4   5   5         32.47         32.26         7.01 o                         
   5   5   5        343.44        318.42        15.03 o                         
   6   5   5        268.12        265.03        15.68 o                         
   7   5   5       1726.07       1785.83        54.54 o                         
   8   5   5        134.94        117.03        19.73 o                         
   9   5   5        197.77        213.62        31.21 o                         
  10   5   5         18.21         15.16        33.57 o                         
  11   5   5         21.93         26.09        41.55 o                         
  12   5   5         10.28         12.32        47.16 o                         
  13   5   5         10.70         28.30        46.53 o                         
 -16   6   5          0.00         -0.13        54.95 o                         
 -15   6   5          6.96         -4.60        34.88 o                         
 -14   6   5        240.86        254.36        31.72 o                         
 -13   6   5         43.75         27.53        28.73 o                         
 -12   6   5          5.51         -4.55        24.11 o                         
 -11   6   5        237.71        230.39        23.14 o                         
 -10   6   5         25.07         21.68        14.67 o                         
  -9   6   5         36.33         31.13        15.26 o                         
  -8   6   5         20.32         19.74        13.97 o                         
  -7   6   5         14.59         10.74        12.50 o                         
  -6   6   5        140.81        150.68         9.91 o                         
  -5   6   5          2.91          0.77         5.59 o                         
  -4   6   5        446.76        427.84        11.84 o                         
  -3   6   5       1878.45       1947.84        57.69 o                         
  -2   6   5       1236.79       1312.16        33.21 o                         
  -1   6   5       1026.33       1072.64        48.75 o                         
   0   6   5        200.83        208.68        10.35 o                         
   1   6   5        160.65        144.10         9.92 o                         
   2   6   5          7.83         -0.46         8.36 o                         
   3   6   5         12.24          4.20         9.52 o                         
   4   6   5        297.45        291.28        12.88 o                         
   5   6   5       4284.99       4383.02        88.33 o                         
   6   6   5       6766.95       6954.05       219.65 o                         
   7   6   5       1490.73       1343.46        43.48 o                         
   8   6   5        188.13        170.05        21.64 o                         
   9   6   5         24.81         13.58        18.50 o                         
  10   6   5          8.48         18.67        21.53 o                         
  11   6   5          6.24         10.82        43.27 o                         
  12   6   5         46.29         12.14        80.81 o                         
  13   6   5         13.60         27.73        54.04 o                         
 -16   7   5          0.83         17.45        65.64 o                         
 -15   7   5         27.71         32.29        37.65 o                         
 -14   7   5          1.16          0.72        29.81 o                         
 -13   7   5         11.62         15.25        26.54 o                         
 -12   7   5          5.33          5.16        27.89 o                         
 -11   7   5        202.50        200.95        19.45 o                         
 -10   7   5          0.23         -2.22        15.15 o                         
  -9   7   5        568.08        549.69        57.13 o                         
  -8   7   5        448.46        449.28        14.90 o                         
  -7   7   5         34.70         25.66         7.73 o                         
  -6   7   5        119.25        102.14         9.10 o                         
  -5   7   5        840.86        782.06        26.71 o                         
  -4   7   5        404.59        420.09        23.18 o                         
  -3   7   5         86.25         78.70        16.02 o                         
  -2   7   5         45.43         34.66        15.51 o                         
  -1   7   5        656.58        635.65        25.25 o                         
   0   7   5        189.45        197.42         9.03 o                         
   1   7   5         15.71         23.72         8.50 o                         
   2   7   5         19.94         22.37        10.66 o                         
   3   7   5         23.03         36.76        13.00 o                         
   4   7   5        303.39        293.32        14.47 o                         
   5   7   5        271.43        251.47        18.39 o                         
   6   7   5        157.68        104.83        30.16 o                         
   7   7   5         13.40         18.95        17.43 o                         
   8   7   5          2.31         -0.47        24.28 o                         
   9   7   5        126.90        152.61        30.62 o                         
  10   7   5         39.29         23.30        32.37 o                         
  11   7   5         16.34         22.07        31.26 o                         
  12   7   5         12.01         15.19        44.13 o                         
 -15   8   5         44.65         62.10        37.24 o                         
 -14   8   5          3.35          9.75        30.94 o                         
 -13   8   5        197.68        197.85        27.58 o                         
 -12   8   5        170.85        180.39        32.00 o                         
 -11   8   5         74.52         39.08        63.74 o                         
 -10   8   5          4.15         13.35        23.89 o                         
  -9   8   5         27.16         36.19        13.66 o                         
  -8   8   5          2.32          8.66        14.23 o                         
  -7   8   5         43.42         46.18         7.23 o                         
  -6   8   5        630.66        638.15        39.88 o                         
  -5   8   5          0.30          3.66        20.84 o                         
  -4   8   5        885.49        835.36        60.25 o                         
  -3   8   5         36.58         19.88        18.89 o                         
  -2   8   5         22.03         16.71        17.97 o                         
  -1   8   5         27.56         28.13         5.53 o                         
   0   8   5        362.06        405.65        16.76 o                         
   1   8   5         13.88          6.85         9.34 o                         
   2   8   5         76.22         71.80        12.28 o                         
   3   8   5        133.29        129.33        13.04 o                         
   4   8   5         67.46         68.05        11.59 o                         
   5   8   5        602.14        612.17        19.50 o                         
   6   8   5        953.22        968.34        28.31 o                         
   7   8   5        157.37        133.32        26.45 o                         
   8   8   5         66.88         47.34        24.36 o                         
   9   8   5         65.17         65.64        25.20 o                         
  10   8   5          0.24          0.42        29.09 o                         
  11   8   5          2.46         15.70        31.66 o                         
  12   8   5         30.88          3.79        86.50 o                         
 -14   9   5         15.02          6.07        67.53 o                         
 -13   9   5         18.39         22.71        33.53 o                         
 -12   9   5         33.75         47.73        31.15 o                         
 -11   9   5          3.46          0.66        28.94 o                         
 -10   9   5          0.73          0.76        62.22 o                         
  -9   9   5         30.76         38.32        17.16 o                         
  -8   9   5         90.13        103.77        13.18 o                         
  -7   9   5         16.12         18.59        34.90 o                         
  -5   9   5         21.79         24.82        25.79 o                         
  -4   9   5        500.78        522.11        27.30 o                         
  -3   9   5          6.00         -7.79        22.50 o                         
  -2   9   5        784.88        770.04        31.00 o                         
  -1   9   5         21.32         23.23        21.22 o                         
   0   9   5        122.59        109.47        10.16 o                         
   1   9   5         36.52         32.29        10.10 o                         
   2   9   5         82.30         87.03        10.41 o                         
   3   9   5        458.57        442.49        32.71 o                         
   4   9   5         24.08         16.69        14.81 o                         
   5   9   5         26.21         42.36        14.70 o                         
   6   9   5       1297.43       1223.84        30.44 o                         
   7   9   5         39.79         30.85        23.58 o                         
   8   9   5         20.71         -6.92        32.94 o                         
   9   9   5          0.02          2.36        29.37 o                         
  10   9   5        338.95        377.69        31.56 o                         
  11   9   5          5.26         26.84        41.04 o                         
  12   9   5          1.52         14.14        56.49 o                         
 -14  10   5          2.81          6.07        70.95 o                         
 -13  10   5          4.16         39.08        65.26 o                         
 -12  10   5          0.02        -13.28        55.77 o                         
 -11  10   5         60.70         88.78        29.21 o                         
 -10  10   5         16.64         20.87        23.14 o                         
  -9  10   5         29.15         41.35        44.39 o                         
  -8  10   5        480.28        396.85        43.63 o                         
  -7  10   5          1.34          8.73        36.80 o                         
  -6  10   5          7.42         31.11        51.98 o                         
  -5  10   5          6.85        -18.21        49.32 o                         
  -4  10   5        448.28        457.11        29.81 o                         
  -3  10   5        203.50        232.21        31.99 o                         
  -2  10   5          5.30          2.16        27.09 o                         
  -1  10   5        393.69        412.75        37.30 o                         
   0  10   5        404.99        448.23        15.99 o                         
   1  10   5          4.65          9.45        10.03 o                         
   2  10   5        583.90        543.48        20.18 o                         
   3  10   5        281.55        280.45        20.75 o                         
   4  10   5        501.12        504.27        18.37 o                         
   5  10   5        580.48        561.87        20.29 o                         
   6  10   5          7.26         13.15        15.92 o                         
   7  10   5        714.68        757.53        34.16 o                         
   8  10   5          0.16          6.96        31.30 o                         
   9  10   5        101.07        108.42        33.73 o                         
  10  10   5        183.81        162.43        30.03 o                         
  11  10   5        177.33        195.00        40.79 o                         
 -13  11   5         23.43         19.73        68.67 o                         
 -12  11   5          8.48         29.21        63.36 o                         
  -9  11   5        141.13        124.44        47.43 o                         
  -8  11   5        660.60        634.74        50.08 o                         
  -7  11   5         26.14         32.25        43.25 o                         
  -6  11   5          2.61         -1.52        57.29 o                         
  -5  11   5        258.90        351.33        56.91 o                         
  -4  11   5         91.06        112.68        51.22 o                         
  -3  11   5         87.31         84.23        35.28 o                         
  -2  11   5         99.02        112.30        48.56 o                         
  -1  11   5          9.12         30.73        34.53 o                         
   0  11   5          5.84         25.24        24.01 o                         
   1  11   5          2.96         -1.97        11.49 o                         
   2  11   5          0.05          1.38        14.40 o                         
   3  11   5         54.69         46.25        18.32 o                         
   4  11   5         82.08         88.28        17.07 o                         
   5  11   5         19.42         10.39        15.52 o                         
   6  11   5          5.69          6.87        14.98 o                         
   7  11   5          1.26        -13.80        33.20 o                         
   8  11   5         84.57        108.73        29.39 o                         
   9  11   5         65.03         76.21        33.15 o                         
  10  11   5         10.10          7.35        35.51 o                         
 -13  12   5         12.51         30.73        75.12 o                         
 -12  12   5          9.46          5.69        67.53 o                         
 -11  12   5          0.73          5.31        62.22 o                         
 -10  12   5        247.86        300.49        57.29 o                         
  -9  12   5        328.28        297.83        53.50 o                         
  -8  12   5        929.25        959.13        63.36 o                         
  -7  12   5       1110.50       1228.88        80.81 o                         
  -4  12   5         60.36         51.98        56.53 o                         
  -3  12   5        408.22        435.55        41.73 o                         
  -2  12   5          4.23         10.62        36.80 o                         
  -1  12   5        109.32        124.22        26.67 o                         
   0  12   5         66.27         83.36        37.26 o                         
   1  12   5        107.55        102.58        12.89 o                         
   2  12   5         15.07         10.40        19.96 o                         
   3  12   5        130.01        143.24        18.07 o                         
   4  12   5        126.93        140.58        17.46 o                         
   5  12   5         76.05         79.60        19.48 o                         
   6  12   5         90.15         87.52        31.02 o                         
   7  12   5          0.04         -5.05        33.01 o                         
   8  12   5         34.92          7.84        39.64 o                         
   9  12   5         45.42         66.54        35.87 o                         
  10  12   5        170.87        179.17        39.48 o                         
 -12  13   5         16.83         14.42        72.47 o                         
 -11  13   5         36.81         18.21        66.40 o                         
 -10  13   5          0.08         -9.49        61.84 o                         
  -9  13   5        131.97        166.18        57.67 o                         
  -8  13   5         91.15         70.57        55.39 o                         
  -7  13   5          3.44         13.28        71.71 o                         
  -3  13   5        100.56        132.41        59.19 o                         
  -2  13   5        143.84        153.36        29.51 o                         
  -1  13   5         12.16         19.22        33.33 o                         
   0  13   5         53.81         54.53        33.76 o                         
   1  13   5        408.87        417.73        44.67 o                         
   2  13   5        215.23        143.73        36.36 o                         
   3  13   5       1806.00       1835.12        97.42 o                         
   4  13   5         30.78         29.38        21.15 o                         
   5  13   5        442.87        450.10        25.88 o                         
   6  13   5        397.68        474.69        32.32 o                         
   7  13   5         20.07         22.98        32.72 o                         
   8  13   5        225.64        270.55        40.53 o                         
   9  13   5          1.07          1.37        34.08 o                         
 -11  14   5         19.40          3.41        71.71 o                         
 -10  14   5         50.29         62.22        66.40 o                         
  -9  14   5         22.43          9.86        65.64 o                         
  -7  14   5          6.08         -9.49        55.77 o                         
  -6  14   5         28.82         64.12        72.85 o                         
  -4  14   5         11.17         20.11        45.91 o                         
  -3  14   5         79.76         68.29        62.22 o                         
  -2  14   5          0.07         -0.56        37.82 o                         
  -1  14   5         67.22         42.52        32.14 o                         
   0  14   5        306.60        345.00        46.84 o                         
   1  14   5          4.20         20.02        38.42 o                         
   2  14   5          7.73         -2.78        30.50 o                         
   3  14   5         40.62         24.04        28.93 o                         
   4  14   5        159.67        142.18        33.08 o                         
   5  14   5         57.35         61.79        43.00 o                         
   6  14   5          1.85         12.61        43.50 o                         
   7  14   5         47.91         73.97        61.17 o                         
   8  14   5         51.68         48.52        50.32 o                         
 -10  15   5        102.60         85.74        75.50 o                         
  -9  15   5         20.23         -1.14        69.43 o                         
  -8  15   5        174.60        149.48        93.71 o                         
  -7  15   5         32.09         19.35        60.32 o                         
  -6  15   5          7.84         12.14        81.57 o                         
  -4  15   5         39.11         52.36        53.12 o                         
  -2  15   5        112.76        122.84        42.75 o                         
  -1  15   5         16.61         31.47        35.80 o                         
   0  15   5         37.24         36.35        35.98 o                         
   1  15   5          7.89         -0.94        42.30 o                         
   2  15   5        156.29        159.40        28.98 o                         
   3  15   5         28.36         36.08        37.00 o                         
   4  15   5          1.23          4.01        35.85 o                         
   5  15   5         16.37         42.54        42.25 o                         
   6  15   5         17.32         25.60        62.77 o                         
   7  15   5          0.01         17.45        46.27 o                         
  -8  16   5         25.87         14.80        99.02 o                         
  -7  16   5         58.31         73.98        67.15 o                         
  -6  16   5          8.78         26.94        87.26 o                         
  -4  16   5        180.82        246.99        60.70 o                         
  -3  16   5         36.33         57.29        56.91 o                         
  -2  16   5         12.79         16.69        61.84 o                         
  -1  16   5          0.08         -1.18        47.95 o                         
   0  16   5         40.81         58.01        41.10 o                         
   1  16   5         12.00          4.21        32.11 o                         
   2  16   5         72.07         79.12        36.32 o                         
   3  16   5         37.78         24.10        40.53 o                         
   4  16   5         40.40         73.77        52.20 o                         
   5  16   5         60.98         52.76        53.33 o                         
  -7  17   5         12.76         23.52        70.95 o                         
  -6  17   5         10.14         10.62        93.33 o                         
  -4  17   5        205.78        255.34        64.12 o                         
  -3  17   5         50.80         77.78        61.84 o                         
  -2  17   5        192.76        194.67        45.15 o                         
  -1  17   5          0.09         -9.86        51.87 o                         
   0  17   5          1.22          6.07        52.69 o                         
   1  17   5         15.07         11.90        39.60 o                         
   2  17   5         27.35         33.32        44.10 o                         
   3  17   5         44.26         59.36        45.08 o                         
  -3  18   5         49.82         54.25        64.12 o                         
  -2  18   5         19.67         29.59        64.50 o                         
  -1  18   5         25.12         15.56        64.88 o                         
   0  18   5         29.41         47.74        55.79 o                         
 -17   0   6         38.58         29.59        59.19 o                         
 -16   0   6         25.36         46.29        56.53 o                         
 -15   0   6         26.39         33.01        45.53 o                         
 -14   0   6        188.98        202.22        58.05 o                         
 -13   0   6         12.04         11.38        35.66 o                         
 -12   0   6        217.29        243.95        47.43 o                         
 -11   0   6       1203.45       1263.18       150.81 o                         
 -10   0   6        744.64        563.23        65.45 o                         
  -9   0   6       1937.59       1856.98       152.33 o                         
  -8   0   6          1.25         -0.23        18.89 o                         
  -7   0   6        339.08        351.33        29.02 o                         
  -6   0   6        370.37        348.22        22.38 o                         
  -5   0   6         54.33         50.21        14.04 o                         
  -4   0   6       1385.67       1348.03        42.46 o                         
  -3   0   6          8.51          4.38        14.76 o                         
  -2   0   6        313.34        331.14        15.55 o                         
  -1   0   6        331.52        276.00        20.24 o                         
   0   0   6         11.01         11.06        19.72 o                         
   1   0   6        988.94       1035.77        46.67 o                         
   2   0   6        251.86        258.13        13.50 o                         
   3   0   6        455.65        467.25        16.00 o                         
   4   0   6        905.11        952.67        36.17 o                         
   5   0   6         19.57         21.41        21.88 o                         
   6   0   6       1295.34       1274.46        46.82 o                         
   7   0   6        845.91        822.92        46.67 o                         
   8   0   6         36.64         37.94        55.39 o                         
   9   0   6        812.36        714.79        65.64 o                         
  10   0   6         12.38          3.41        47.05 o                         
  11   0   6        654.11        646.12        78.16 o                         
  12   0   6          0.04         10.62        63.74 o                         
  13   0   6        124.04        117.23        99.78 o                         
 -17   1   6          2.02        -20.11        85.74 o                         
 -16   1   6          5.60         26.60        55.75 o                         
 -15   1   6         77.73        107.37        47.80 o                         
 -14   1   6         13.86          9.87        28.53 o                         
 -13   1   6          3.49         -2.46        35.87 o                         
 -12   1   6        383.11        473.24        26.76 o                         
 -11   1   6          6.82         -3.93        18.15 o                         
 -10   1   6         20.64          8.41        16.78 o                         
  -9   1   6        720.37        692.32        40.91 o                         
  -8   1   6        643.80        614.24        40.52 o                         
  -7   1   6        138.78        132.81        13.19 o                         
  -6   1   6        205.05        203.87        12.46 o                         
  -5   1   6       1582.65       1525.33        31.73 o                         
  -4   1   6       3762.15       3706.32        90.66 o                         
  -3   1   6         19.09         33.87        10.48 o                         
  -2   1   6        273.73        252.72        11.53 o                         
  -1   1   6       3349.82       3618.62        91.13 o                         
   0   1   6          0.26          8.05        13.96 o                         
   1   1   6          1.48         -0.83        10.99 o                         
   2   1   6       1662.87       1680.92        33.56 o                         
   3   1   6       1294.54       1267.88        24.41 o                         
   4   1   6        127.04        149.15        16.18 o                         
   5   1   6        699.32        722.12        26.12 o                         
   6   1   6       1032.66       1040.23        34.76 o                         
   7   1   6        348.01        419.51        37.41 o                         
   8   1   6         65.12         77.75        32.63 o                         
   9   1   6        181.85        184.39        44.01 o                         
  10   1   6          0.10          4.40        33.66 o                         
  11   1   6         98.49         98.97        52.71 o                         
  12   1   6          1.33         -2.27        43.86 o                         
  13   1   6          0.17        -21.51        69.44 o                         
 -17   2   6          2.61          6.52        49.04 o                         
 -16   2   6          5.44         14.42        59.19 o                         
 -15   2   6         13.68         23.42        39.65 o                         
 -14   2   6        119.71        151.89        40.89 o                         
 -13   2   6         80.02        111.14        25.93 o                         
 -12   2   6         22.16         23.25        32.67 o                         
 -11   2   6        199.64        232.49        25.77 o                         
 -10   2   6        793.32        837.45        37.57 o                         
  -9   2   6         66.49         47.83        14.55 o                         
  -8   2   6          7.91          6.59        11.63 o                         
  -7   2   6        697.62        703.22        29.63 o                         
  -6   2   6        921.74        885.14        50.46 o                         
  -5   2   6          0.12          1.34        13.14 o                         
  -4   2   6       3335.39       3309.96        79.57 o                         
  -3   2   6       1197.99       1164.97        27.58 o                         
  -2   2   6        608.00        569.78        14.61 o                         
  -1   2   6       1688.10       1757.85        38.05 o                         
   0   2   6        243.07        220.49        12.37 o                         
   1   2   6       1044.25       1034.39        19.92 o                         
   2   2   6        104.42        114.42        14.45 o                         
   3   2   6          4.45          2.57         9.17 o                         
   4   2   6        519.91        496.56        20.61 o                         
   5   2   6         36.47         37.66        19.67 o                         
   6   2   6        307.32        308.41        25.22 o                         
   7   2   6        178.11        200.58        26.25 o                         
   8   2   6          5.63         -2.10        32.89 o                         
   9   2   6         53.89         32.93        31.09 o                         
  10   2   6        214.12        211.54        40.46 o                         
  11   2   6         22.67         45.19        43.09 o                         
  12   2   6        257.25        254.88        45.40 o                         
  13   2   6          2.21        -21.89        68.94 o                         
 -16   3   6          0.19          2.28        51.22 o                         
 -15   3   6        102.01        123.71        35.07 o                         
 -14   3   6          1.30         14.04        44.77 o                         
 -13   3   6          0.50         -6.45        57.67 o                         
 -12   3   6        118.28        111.17        30.14 o                         
 -11   3   6         33.24         31.95        19.82 o                         
 -10   3   6         23.09         27.93        17.69 o                         
  -9   3   6        287.48        292.50        20.29 o                         
  -8   3   6        176.79        178.99        13.80 o                         
  -7   3   6        419.35        384.06        26.27 o                         
  -6   3   6        531.70        533.57        19.53 o                         
  -5   3   6        466.50        436.15        18.68 o                         
  -4   3   6        149.22        132.59         9.86 o                         
  -3   3   6         27.47         18.77         8.94 o                         
  -2   3   6        162.43        139.52         9.69 o                         
  -1   3   6         90.74         85.48        10.64 o                         
   0   3   6          0.36         -0.50        11.70 o                         
   1   3   6         82.18         85.81         9.23 o                         
   2   3   6       1012.98       1005.45        21.39 o                         
   3   3   6          0.59         -4.09        16.10 o                         
   4   3   6         32.12         50.22        18.02 o                         
   5   3   6        929.64        902.50        34.50 o                         
   6   3   6       1251.83       1227.13        39.76 o                         
   7   3   6        196.42        138.69        26.19 o                         
   8   3   6         70.78         67.44        28.73 o                         
   9   3   6         62.66         82.33        36.45 o                         
  10   3   6          0.13         13.04        34.47 o                         
  11   3   6          8.42         12.61        43.44 o                         
  12   3   6         87.59         98.22        52.13 o                         
  13   3   6         26.04         26.18        95.61 o                         
 -16   4   6          1.23         11.48        42.81 o                         
 -15   4   6          0.85         -1.35        38.44 o                         
 -14   4   6        163.08        182.81        30.45 o                         
 -13   4   6         53.43         80.86        35.95 o                         
 -12   4   6        157.29        147.99        31.11 o                         
 -11   4   6         25.62          7.51        28.50 o                         
 -10   4   6         24.22         38.26        19.20 o                         
  -9   4   6        244.50        217.28        22.21 o                         
  -8   4   6         23.86         28.95        13.67 o                         
  -7   4   6         22.04         17.33        12.55 o                         
  -6   4   6        310.71        291.86        12.78 o                         
  -5   4   6         65.31         58.79        12.56 o                         
  -4   4   6       1332.38       1278.64        37.73 o                         
  -3   4   6        443.26        418.54        11.75 o                         
  -2   4   6         13.30         11.79         9.38 o                         
  -1   4   6        203.44        192.67        10.47 o                         
   0   4   6        532.60        518.78        15.87 o                         
   1   4   6       1617.89       1630.98        34.11 o                         
   2   4   6        469.32        467.24        13.83 o                         
   3   4   6        686.15        690.80        19.84 o                         
   4   4   6        973.09        988.12        25.34 o                         
   5   4   6        277.10        312.34        20.75 o                         
   6   4   6        568.08        556.30        33.80 o                         
   7   4   6         44.99         54.63        30.62 o                         
   8   4   6        135.25        130.64        29.49 o                         
   9   4   6         18.91         49.89        31.96 o                         
  10   4   6        196.27        163.66        42.94 o                         
  11   4   6         19.81         35.83        46.44 o                         
  12   4   6        108.41        144.93        96.75 o                         
 -16   5   6         17.56          9.11        67.15 o                         
 -15   5   6          6.80          5.10        35.48 o                         
 -14   5   6          0.90          1.20        32.29 o                         
 -13   5   6          0.04         -3.55        31.79 o                         
 -12   5   6         91.26        120.19        34.18 o                         
 -11   5   6         37.81         41.17        33.52 o                         
 -10   5   6         36.92         29.86        15.90 o                         
  -9   5   6        111.79        129.14        13.93 o                         
  -8   5   6          0.49          9.26        18.58 o                         
  -7   5   6        106.53        112.64        12.40 o                         
  -6   5   6         20.81         19.26        13.12 o                         
  -5   5   6       1449.24       1472.79        38.32 o                         
  -4   5   6         27.63         16.39         7.53 o                         
  -3   5   6          5.89          4.62         7.81 o                         
  -2   5   6        312.01        288.51        11.71 o                         
  -1   5   6        770.93        778.96        17.16 o                         
   0   5   6          4.41          2.35         9.80 o                         
   1   5   6        586.85        588.00        14.26 o                         
   2   5   6        256.23        266.86        15.80 o                         
   3   5   6        411.85        400.73        16.34 o                         
   4   5   6         10.18         23.63        16.10 o                         
   5   5   6        975.81       1000.57        28.76 o                         
   6   5   6        339.23        367.34        18.15 o                         
   7   5   6        360.75        369.85        23.02 o                         
   8   5   6        195.58        208.13        22.49 o                         
   9   5   6        256.16        262.69        24.04 o                         
  10   5   6         27.21         34.72        37.15 o                         
  11   5   6         81.56         93.09        40.80 o                         
  12   5   6          0.55        -16.68        45.59 o                         
 -16   6   6         17.54         32.25        68.29 o                         
 -15   6   6         31.42         46.76        34.53 o                         
 -14   6   6          0.84          6.85        33.58 o                         
 -13   6   6         10.42         18.30        33.65 o                         
 -12   6   6          1.42          3.17        31.72 o                         
 -11   6   6         95.82         90.26        23.08 o                         
 -10   6   6        213.69        224.67        29.30 o                         
  -9   6   6         20.30         11.77        14.96 o                         
  -8   6   6         23.27         26.27        12.75 o                         
  -7   6   6        582.23        574.58        16.98 o                         
  -6   6   6          8.19          1.77         8.94 o                         
  -5   6   6         67.53         64.93         7.67 o                         
  -4   6   6        792.78        744.18        29.29 o                         
  -3   6   6         43.35         38.80         8.46 o                         
  -2   6   6          2.14          2.47         8.01 o                         
  -1   6   6        643.95        653.58        15.03 o                         
   0   6   6          0.20          1.33        10.05 o                         
   1   6   6         73.83         78.58        16.47 o                         
   2   6   6          0.60          3.84        14.80 o                         
   3   6   6        663.26        662.53        21.68 o                         
   4   6   6       2555.63       2631.94        65.87 o                         
   5   6   6        306.23        291.85        16.64 o                         
   6   6   6        112.38        101.40        18.57 o                         
   7   6   6        616.98        619.14        26.88 o                         
   8   6   6         64.74         40.90        24.26 o                         
   9   6   6          0.96          0.00        34.15 o                         
  10   6   6          0.63          1.42        53.96 o                         
  11   6   6         21.78         35.65        58.91 o                         
  12   6   6         96.96         77.33        55.23 o                         
 -15   7   6         33.67         39.71        33.97 o                         
 -14   7   6         30.07         39.08        62.22 o                         
 -13   7   6        173.21        179.08        45.15 o                         
 -12   7   6         28.22         50.60        32.06 o                         
 -11   7   6          4.40          5.65        20.66 o                         
 -10   7   6         42.34         31.55        16.64 o                         
  -9   7   6         20.29         22.38        14.92 o                         
  -8   7   6        143.20        123.79        12.02 o                         
  -7   7   6        692.91        678.88        21.97 o                         
  -6   7   6        532.12        530.59        15.89 o                         
  -5   7   6         27.51         16.69        19.50 o                         
  -4   7   6       1200.55       1149.03        67.92 o                         
  -3   7   6        220.98        187.79        27.16 o                         
  -2   7   6         31.57         26.37        19.34 o                         
  -1   7   6         61.25         78.34        10.30 o                         
   0   7   6        244.74        236.76        10.68 o                         
   1   7   6         72.58         72.62        17.82 o                         
   2   7   6          5.03          7.99        14.24 o                         
   3   7   6       1008.90       1068.87        27.48 o                         
   4   7   6        752.41        780.98        23.28 o                         
   5   7   6         14.49         12.21        17.58 o                         
   6   7   6        279.57        275.80        18.49 o                         
   7   7   6         81.70         77.91        23.30 o                         
   8   7   6          7.70         11.80        24.79 o                         
   9   7   6         46.04         53.83        29.22 o                         
  10   7   6         93.83        101.27        46.36 o                         
  11   7   6         11.15         13.13        42.35 o                         
  12   7   6        100.18         98.75        55.04 o                         
 -15   8   6          0.25         11.38       100.54 o                         
 -14   8   6          9.40          4.93        65.26 o                         
 -13   8   6          0.43          7.59        79.67 o                         
 -12   8   6         14.79         15.18        51.60 o                         
 -11   8   6         39.07         56.91        25.89 o                         
 -10   8   6         15.27         19.35        43.25 o                         
  -9   8   6        143.24        138.10        56.91 o                         
  -8   8   6        444.56        434.43        36.04 o                         
  -6   8   6          0.97        -30.73        48.94 o                         
  -5   8   6         47.24         59.21        29.08 o                         
  -4   8   6         57.07         71.24        23.80 o                         
  -3   8   6        229.70        196.15        24.34 o                         
  -2   8   6        293.90        231.04        34.84 o                         
  -1   8   6         73.12         77.45         9.20 o                         
   0   8   6        282.06        279.63        11.33 o                         
   1   8   6       1454.55       1448.31        41.53 o                         
   2   8   6         40.99         47.17        11.43 o                         
   3   8   6        110.15        139.50        15.20 o                         
   4   8   6        323.83        314.38        13.61 o                         
   5   8   6        196.70        193.11        12.61 o                         
   6   8   6        597.60        571.23        28.37 o                         
   7   8   6        803.06        831.18        34.04 o                         
   8   8   6         13.99         19.19        28.41 o                         
   9   8   6         86.21         80.20        34.54 o                         
  10   8   6          0.57         13.75        32.40 o                         
  11   8   6          6.23          9.77        48.83 o                         
 -14   9   6          0.30          7.97        68.29 o                         
 -13   9   6         20.92         37.94        88.78 o                         
 -12   9   6          5.03         -0.38        53.87 o                         
 -11   9   6         83.92         67.15        50.46 o                         
 -10   9   6         57.26         71.33        45.91 o                         
  -9   9   6         12.94          9.11        42.11 o                         
  -6   9   6          2.26          6.45        37.18 o                         
  -5   9   6         50.49         56.53        35.28 o                         
  -4   9   6         69.15         86.88        48.56 o                         
  -3   9   6         97.11        105.47        33.77 o                         
  -2   9   6        106.89        129.04        34.65 o                         
  -1   9   6          1.18          4.99        26.34 o                         
   0   9   6          0.74          5.67         9.12 o                         
   1   9   6          0.18         -1.31        11.45 o                         
   2   9   6         23.15         24.60        14.31 o                         
   3   9   6        457.86        475.61        20.86 o                         
   4   9   6         67.15         57.20        14.34 o                         
   5   9   6        677.80        691.30        23.01 o                         
   6   9   6         62.84         72.25        23.85 o                         
   7   9   6         24.14         40.78        29.89 o                         
   8   9   6         38.42         28.58        24.54 o                         
   9   9   6          1.01         10.47        27.91 o                         
  10   9   6         40.65         21.20        40.77 o                         
  11   9   6         14.82          7.16        53.78 o                         
 -14  10   6          7.21         21.63        73.98 o                         
 -13  10   6        106.13        110.03        94.09 o                         
 -12  10   6        131.23        136.96        61.84 o                         
 -11  10   6         18.37         34.53        53.12 o                         
 -10  10   6        160.34        181.35        51.22 o                         
  -9  10   6         78.15         72.09        45.53 o                         
  -7  10   6         77.66         73.60        43.63 o                         
  -6  10   6        162.65        158.97        41.73 o                         
  -5  10   6        196.81        195.77        39.46 o                         
  -4  10   6         49.05         37.18        36.42 o                         
  -3  10   6        126.44        168.07        51.22 o                         
  -2  10   6         18.03         43.63        35.28 o                         
  -1  10   6         97.49         90.30        50.08 o                         
   0  10   6         29.88         33.59         8.60 o                         
   1  10   6        165.91        182.74        16.81 o                         
   2  10   6         15.06          0.23        15.62 o                         
   3  10   6        188.53        165.07        18.23 o                         
   4  10   6         90.26         79.48        17.58 o                         
   5  10   6         15.42          8.75        15.84 o                         
   6  10   6         73.47         81.86        24.04 o                         
   7  10   6          0.71         13.85        27.36 o                         
   8  10   6         42.78         45.85        29.09 o                         
   9  10   6        137.48        154.55        31.15 o                         
  10  10   6          5.68          6.11        31.04 o                         
 -13  11   6         26.72         32.63        70.57 o                         
 -12  11   6        126.41        156.69        66.40 o                         
 -11  11   6        108.83        158.97        60.70 o                         
 -10  11   6          0.26          5.69        52.74 o                         
  -9  11   6         31.87         50.46        48.94 o                         
  -7  11   6        111.17        135.45        46.29 o                         
  -6  11   6        143.97        163.90        61.84 o                         
  -5  11   6        348.28        428.34        62.22 o                         
  -4  11   6          0.43        -17.45        40.60 o                         
  -3  11   6         41.35         52.74        37.94 o                         
  -2  11   6        123.64        106.99        53.12 o                         
  -1  11   6         60.25         28.46        37.18 o                         
   0  11   6        880.24        844.61        38.83 o                         
   1  11   6        194.78        191.82        20.69 o                         
   2  11   6         46.47         54.12        16.55 o                         
   3  11   6          0.89         -0.35        17.61 o                         
   4  11   6          6.42          2.93        23.22 o                         
   5  11   6         39.66         44.94        22.86 o                         
   6  11   6          1.13          8.56        27.95 o                         
   7  11   6          6.06          1.47        31.86 o                         
   8  11   6         11.25         15.82        33.58 o                         
   9  11   6         15.64         32.13        43.34 o                         
 -12  12   6          2.02         -2.28        70.95 o                         
 -11  12   6        120.07        135.83        65.64 o                         
 -10  12   6        213.67        286.83        61.46 o                         
  -9  12   6         18.18          0.76        57.29 o                         
  -7  12   6          0.65        -18.21        50.46 o                         
  -6  12   6         47.87         67.91        66.77 o                         
  -4  12   6         44.05         -2.66        60.70 o                         
  -3  12   6          3.66          9.11        58.81 o                         
  -2  12   6        123.85        106.99        42.11 o                         
  -1  12   6         86.21         66.02        41.73 o                         
   0  12   6         62.22         99.72        30.28 o                         
   1  12   6          4.79         13.59        30.67 o                         
   2  12   6          4.81          6.96        36.57 o                         
   3  12   6         33.56         30.87        18.09 o                         
   4  12   6        384.58        393.49        32.23 o                         
   5  12   6         78.13         84.06        27.46 o                         
   6  12   6          3.81          3.43        34.25 o                         
   7  12   6         77.96         59.35        31.23 o                         
   8  12   6         45.20         48.52        32.80 o                         
   9  12   6         17.87         36.16        41.38 o                         
 -11  13   6         34.96         62.60        69.81 o                         
 -10  13   6        101.11        119.89        68.67 o                         
  -9  13   6          0.38        -14.80        64.12 o                         
  -8  13   6         49.27         64.12        58.43 o                         
  -7  13   6         68.64         86.88        77.40 o                         
  -5  13   6         49.03         64.88        48.56 o                         
  -4  13   6          1.99         -1.90        45.53 o                         
  -3  13   6         34.72         34.53        45.15 o                         
  -2  13   6         17.35         44.77        63.36 o                         
  -1  13   6        168.63        203.74        46.29 o                         
   0  13   6        180.30        168.41        33.40 o                         
   1  13   6        258.53        212.28        40.21 o                         
   2  13   6        146.52        153.43        34.20 o                         
   3  13   6        128.59        141.32        26.95 o                         
   4  13   6          1.04         10.20        34.64 o                         
   5  13   6         88.70         95.11        37.49 o                         
   6  13   6          6.95          4.41        45.39 o                         
   7  13   6         52.44         66.04        45.34 o                         
   8  13   6         22.19         37.37        49.34 o                         
 -11  14   6        236.37        161.62        79.29 o                         
 -10  14   6        117.69         73.22        72.85 o                         
  -9  14   6         74.69         47.43        68.29 o                         
  -8  14   6          3.24        -14.80        62.98 o                         
  -7  14   6         38.03         23.90        84.99 o                         
  -6  14   6         55.80         57.67        56.15 o                         
  -5  14   6          0.03        -15.18        53.87 o                         
  -4  14   6         12.72         11.76        51.60 o                         
  -3  14   6         21.64         -5.69        50.46 o                         
  -2  14   6         16.62         19.35        50.08 o                         
   0  14   6          0.02        -28.62        51.63 o                         
   1  14   6          3.56        -15.47        36.44 o                         
   2  14   6          1.56         -0.22        37.02 o                         
   3  14   6         72.72        104.45        30.19 o                         
   4  14   6         54.36         60.76        44.89 o                         
   5  14   6         25.27         17.36        40.47 o                         
   6  14   6         17.74        -16.18        61.69 o                         
   7  14   6          5.11         -3.21        52.51 o                         
  -9  15   6         63.74         42.11        72.85 o                         
  -8  15   6         24.96         28.46        69.05 o                         
  -7  15   6        109.63         97.51        93.33 o                         
  -6  15   6         38.46         47.80        61.84 o                         
  -5  15   6          7.73          9.49        59.57 o                         
  -4  15   6          0.07        -11.76        81.57 o                         
  -3  15   6         44.99         38.32        80.43 o                         
  -2  15   6          8.31         35.28        56.91 o                         
  -1  15   6         33.51         18.21        56.91 o                         
   0  15   6         58.20         63.24        40.95 o                         
   1  15   6         27.37         38.07        47.10 o                         
   2  15   6         22.28         22.70        39.13 o                         
   3  15   6         37.03         59.39        31.51 o                         
   4  15   6         24.89         40.51        51.19 o                         
   5  15   6          3.98         -0.46        53.97 o                         
  -8  16   6          3.06         -7.59        73.22 o                         
  -7  16   6         44.67         37.18        99.78 o                         
  -6  16   6         12.24         -7.97        67.53 o                         
  -5  16   6          0.28          5.31        64.50 o                         
  -4  16   6          0.10          5.31        88.40 o                         
  -3  16   6          7.25          0.38        85.74 o                         
  -2  16   6          8.69         37.18        87.26 o                         
  -1  16   6         19.11         42.49        86.12 o                         
   0  16   6         23.48         25.61        51.79 o                         
   1  16   6          0.25          0.67        45.57 o                         
   2  16   6          0.08          4.26        39.26 o                         
   3  16   6          0.40         19.57        66.37 o                         
   4  16   6         74.76         97.34        55.72 o                         
  -5  17   6         12.30         -1.52        69.43 o                         
  -4  17   6          1.21         12.52        94.47 o                         
  -1  17   6         16.93         -6.07        92.95 o                         
   0  17   6         25.67         21.25        92.95 o                         
   1  17   6          0.74         18.21        94.47 o                         
 -16   1   7          0.43          9.35        45.64 o                         
 -15   1   7          0.01          3.38        40.28 o                         
 -14   1   7         28.37         25.42        43.63 o                         
 -13   1   7         70.98         57.52        30.56 o                         
 -12   1   7        616.61        619.93        34.18 o                         
 -11   1   7        535.76        495.31        33.04 o                         
 -10   1   7        300.48        300.65        21.25 o                         
  -9   1   7        333.28        291.25        28.29 o                         
  -8   1   7          1.49         -0.14        16.72 o                         
  -7   1   7         23.10         13.29        14.34 o                         
  -6   1   7        446.08        448.68        16.99 o                         
  -5   1   7          4.74         -2.38        12.87 o                         
  -4   1   7        260.74        250.97        13.43 o                         
  -3   1   7        115.52        113.39        14.97 o                         
  -2   1   7       1144.17       1252.30        27.33 o                         
  -1   1   7       2962.92       3169.73        74.03 o                         
   0   1   7       1180.60       1238.88        30.68 o                         
   1   1   7          3.45         -3.35        12.87 o                         
   2   1   7        196.60        197.45        16.50 o                         
   3   1   7        211.82        217.39        10.74 o                         
   4   1   7         61.94         46.29        18.99 o                         
   5   1   7          1.23          5.69        19.76 o                         
   6   1   7        272.80        243.05        27.35 o                         
   7   1   7         12.35          9.74        28.57 o                         
   8   1   7          1.16         13.29        36.15 o                         
   9   1   7         85.96         55.42        34.19 o                         
  10   1   7         80.35         20.72        52.04 o                         
  11   1   7         10.39          4.09        43.71 o                         
  12   1   7         19.83         42.90        68.92 o                         
 -15   2   7         65.98         45.46        41.39 o                         
 -14   2   7        151.90        131.94        34.40 o                         
 -13   2   7         87.07         91.82        43.25 o                         
 -12   2   7         84.26         70.62        29.17 o                         
 -11   2   7        192.05        186.23        21.35 o                         
 -10   2   7        175.44        158.73        19.74 o                         
  -9   2   7        116.76        110.36        17.35 o                         
  -8   2   7        319.14        287.64        15.97 o                         
  -7   2   7         53.60         47.72        13.40 o                         
  -6   2   7         18.49         21.26        15.80 o                         
  -5   2   7         76.20         61.91        14.02 o                         
  -4   2   7        412.82        412.49        14.86 o                         
  -3   2   7          2.93          3.06        13.24 o                         
  -2   2   7        339.53        347.45        14.56 o                         
  -1   2   7        158.79        159.11        14.00 o                         
   0   2   7        516.79        493.05        12.89 o                         
   1   2   7        116.56        112.27        12.77 o                         
   2   2   7        448.51        442.85        18.53 o                         
   3   2   7        461.08        453.62        13.64 o                         
   4   2   7         35.96         22.17        18.83 o                         
   5   2   7         65.75         57.06        19.86 o                         
   6   2   7       1900.41       1880.43        67.79 o                         
   7   2   7        124.25         83.79        33.35 o                         
   8   2   7        173.41        143.21        31.33 o                         
   9   2   7         28.10         29.59        67.15 o                         
  10   2   7         84.72         55.14        43.79 o                         
  11   2   7         27.91         30.96        52.32 o                         
  12   2   7         25.84         48.55        68.52 o                         
 -16   3   7         16.70         22.85        39.00 o                         
 -15   3   7         25.11         19.35        50.21 o                         
 -14   3   7         42.03         30.06        30.81 o                         
 -13   3   7         28.82         14.60        37.65 o                         
 -12   3   7        176.03        164.08        30.68 o                         
 -11   3   7         39.45         34.92        21.70 o                         
 -10   3   7          0.19          3.87        23.09 o                         
  -9   3   7        280.67        284.60        20.42 o                         
  -8   3   7         11.39         16.21        16.67 o                         
  -7   3   7         43.32         35.54        13.70 o                         
  -6   3   7          9.10         10.93        17.87 o                         
  -5   3   7        764.66        753.06        19.93 o                         
  -4   3   7         54.33         68.48        11.14 o                         
  -3   3   7         74.22         77.01        12.69 o                         
  -2   3   7          0.23         -1.33        15.23 o                         
  -1   3   7        178.81        183.57        12.47 o                         
   0   3   7         86.77         91.68        12.78 o                         
   1   3   7         39.32         32.09        11.63 o                         
   2   3   7         16.72         16.59        12.21 o                         
   3   3   7       1448.77       1420.33        34.27 o                         
   4   3   7          7.25          8.36         7.97 o                         
   5   3   7         84.09         57.96        21.57 o                         
   6   3   7         71.13         79.91        30.90 o                         
   7   3   7        272.21        277.31        30.41 o                         
   8   3   7         41.02         56.31        37.46 o                         
   9   3   7          8.67          0.39        34.83 o                         
  10   3   7          4.51         15.74        45.04 o                         
  11   3   7          8.68          7.61        52.50 o                         
  12   3   7         12.22         16.69        66.40 o                         
 -16   4   7         41.09         20.30        40.38 o                         
 -15   4   7         35.76         47.05        42.57 o                         
 -14   4   7          0.03         -1.19        34.06 o                         
 -13   4   7          7.89          0.83        32.45 o                         
 -12   4   7         23.04         16.04        29.23 o                         
 -11   4   7         11.96          7.88        18.20 o                         
 -10   4   7          1.97          3.48        15.58 o                         
  -9   4   7        745.93        768.57        43.53 o                         
  -8   4   7        405.17        348.38        25.69 o                         
  -7   4   7         19.74         14.36        15.88 o                         
  -6   4   7         30.00         31.05        13.31 o                         
  -5   4   7          1.05         -6.07        10.49 o                         
  -4   4   7         12.21          0.27        10.60 o                         
  -3   4   7         35.15         26.79        11.41 o                         
  -2   4   7         30.38         19.24        12.48 o                         
  -1   4   7         15.10         13.74        11.81 o                         
   0   4   7         10.42          5.50        10.62 o                         
   1   4   7         83.38         77.72        11.68 o                         
   2   4   7          1.72         -1.00        12.32 o                         
   3   4   7         64.37         67.13        19.41 o                         
   4   4   7         69.97         69.87         8.56 o                         
   5   4   7         10.45          6.63        23.71 o                         
   6   4   7        185.35        177.47        32.03 o                         
   7   4   7        207.58        200.10        30.25 o                         
   8   4   7         53.09         65.43        32.50 o                         
   9   4   7          8.84         15.75        43.30 o                         
  10   4   7         24.95         36.42        53.50 o                         
  11   4   7         49.28         52.77        51.30 o                         
 -16   5   7          3.09         17.24        43.87 o                         
 -15   5   7         13.32         22.76        59.95 o                         
 -14   5   7          0.31          3.96        31.23 o                         
 -13   5   7         26.61         29.59        28.28 o                         
 -12   5   7         40.55         50.08        25.62 o                         
 -11   5   7         12.43         37.14        29.72 o                         
 -10   5   7         13.51         16.82        19.61 o                         
  -9   5   7        312.74        258.95        49.89 o                         
  -8   5   7        589.42        574.12        23.35 o                         
  -7   5   7          4.88         10.70        13.50 o                         
  -6   5   7          7.56          4.51        14.39 o                         
  -5   5   7          2.07          0.56        10.17 o                         
  -4   5   7        185.37        204.00        10.93 o                         
  -3   5   7         48.62         51.03        10.27 o                         
  -2   5   7        257.57        264.53        13.67 o                         
  -1   5   7        330.48        331.56        17.45 o                         
   0   5   7          2.01          5.98        11.23 o                         
   1   5   7         97.60         98.04        14.19 o                         
   2   5   7       2957.06       2926.44        70.74 o                         
   3   5   7        368.16        366.32        19.96 o                         
   4   5   7        366.68        301.89        23.56 o                         
   5   5   7        146.87        154.56        22.77 o                         
   6   5   7        690.72        681.83        37.96 o                         
   7   5   7         15.57         19.02        29.76 o                         
   8   5   7         32.81         27.02        32.95 o                         
   9   5   7          0.06         -4.86        37.44 o                         
  10   5   7          4.05         10.28        41.11 o                         
  11   5   7         28.64         13.85        53.77 o                         
 -15   6   7          6.34         41.35        56.15 o                         
 -14   6   7         14.64         13.45        38.35 o                         
 -13   6   7         22.19         29.21        73.98 o                         
 -12   6   7          8.96         14.12        30.35 o                         
 -11   6   7         34.72         25.80        42.87 o                         
 -10   6   7          7.06          7.06        22.10 o                         
  -9   6   7         14.53         17.83        16.10 o                         
  -8   6   7          0.65         -3.17        16.88 o                         
  -7   6   7          6.60          7.12        11.49 o                         
  -6   6   7        650.33        621.95        29.36 o                         
  -5   6   7          6.60         13.71        12.89 o                         
  -4   6   7        436.56        403.49        15.08 o                         
  -3   6   7        125.61        135.11         9.57 o                         
  -2   6   7         21.88         16.94        10.07 o                         
  -1   6   7          0.07         -2.55        10.39 o                         
   0   6   7          4.34         -2.27        14.55 o                         
   1   6   7         53.98         58.48        15.66 o                         
   2   6   7       5735.37       6186.88       244.40 o                         
   3   6   7       5909.81       5831.78       192.11 o                         
   4   6   7        301.61        307.86        24.30 o                         
   5   6   7          9.88          2.45        23.71 o                         
   6   6   7         65.53         64.67        39.28 o                         
   7   6   7         19.60          9.78        34.40 o                         
   8   6   7          9.89         24.86        38.46 o                         
   9   6   7         30.81         25.90        43.00 o                         
  10   6   7         58.53         39.65        47.61 o                         
  11   6   7        105.33        134.95        45.85 o                         
 -15   7   7          3.53        -10.62        67.91 o                         
 -14   7   7          1.29         28.08        90.30 o                         
 -13   7   7          0.13         13.97        34.80 o                         
 -12   7   7         42.60         67.15        50.46 o                         
 -11   7   7         97.17        142.28        47.80 o                         
 -10   7   7          0.88         -9.49        43.25 o                         
  -9   7   7         78.18         73.60        39.84 o                         
  -8   7   7        352.10        338.24        20.17 o                         
  -7   7   7         63.83         60.08         9.86 o                         
  -6   7   7         60.67         47.13        10.75 o                         
  -5   7   7          6.12          7.97         7.75 o                         
  -4   7   7        250.20        234.46        11.28 o                         
  -3   7   7        170.81        166.35         8.38 o                         
  -2   7   7         50.03         61.02        12.54 o                         
  -1   7   7        107.71        114.48        10.83 o                         
   0   7   7         35.00         36.69        16.52 o                         
   1   7   7        695.64        670.21        24.37 o                         
   2   7   7        133.12        144.91        19.43 o                         
   3   7   7        231.32        230.09        23.93 o                         
   4   7   7        405.90        403.57        26.06 o                         
   5   7   7         56.71         42.44        25.27 o                         
   6   7   7        521.98        540.14        32.91 o                         
   7   7   7          3.90          4.26        31.99 o                         
   8   7   7          1.83         -1.30        35.07 o                         
   9   7   7         14.52          5.95        46.23 o                         
  10   7   7          8.56         18.16        50.16 o                         
  11   7   7          4.69         14.42        89.92 o                         
 -14   8   7         50.83         64.50        66.77 o                         
 -13   8   7          0.24          6.83        61.46 o                         
 -11   8   7         51.72         76.65        25.53 o                         
  -9   8   7         31.18         35.28        42.49 o                         
  -8   8   7          9.03        -10.24        59.57 o                         
  -7   8   7        172.81        180.59        41.35 o                         
  -6   8   7         53.09         53.50        37.94 o                         
  -5   8   7         33.75         23.52        36.42 o                         
  -3   8   7        189.94        187.04        36.04 o                         
  -2   8   7         13.72         12.97         8.48 o                         
  -1   8   7         76.89         73.22         9.08 o                         
   0   8   7         43.14         42.16        11.59 o                         
   1   8   7        613.64        647.52        46.56 o                         
   2   8   7        857.21        896.52        27.78 o                         
   3   8   7        449.03        404.43        19.13 o                         
   4   8   7        137.49        123.20        25.06 o                         
   5   8   7          9.13         -0.47        23.28 o                         
   6   8   7        126.88        130.10        43.15 o                         
   7   8   7         15.97         10.23        24.24 o                         
   8   8   7          7.67          5.29        25.75 o                         
   9   8   7         13.94         16.10        55.88 o                         
  10   8   7         19.85         11.92        60.86 o                         
 -14   9   7          9.13         37.56        70.95 o                         
 -12   9   7          1.82         47.05        80.05 o                         
 -11   9   7         20.70         26.94        73.60 o                         
 -10   9   7         75.39         87.64        70.19 o                         
  -8   9   7          1.09         -6.45        44.77 o                         
  -7   9   7        142.76        150.62        43.63 o                         
  -6   9   7        116.34        135.07        58.81 o                         
  -5   9   7        392.06        495.50        59.95 o                         
  -4   9   7         71.61         87.26        37.56 o                         
  -3   9   7         45.01         34.15        36.80 o                         
  -2   9   7          0.61          3.41        51.60 o                         
  -1   9   7         63.40         58.66        10.24 o                         
   0   9   7        209.16        186.53        14.96 o                         
   1   9   7        327.15        333.69        19.09 o                         
   2   9   7          7.95         23.77        19.65 o                         
   3   9   7       1355.80       1337.70        40.34 o                         
   4   9   7         85.73         78.60        18.52 o                         
   5   9   7        570.19        538.72        28.30 o                         
   6   9   7         52.20         44.34        26.59 o                         
   7   9   7        294.54        378.95       167.03 o                         
   8   9   7         14.47         13.21        25.72 o                         
   9   9   7          3.77         -5.61        48.22 o                         
  10   9   7         13.69         25.60        45.70 o                         
 -13  10   7          3.66         22.38        98.26 o                         
 -12  10   7         25.89         17.45        64.12 o                         
 -11  10   7         94.97         65.26        56.15 o                         
 -10  10   7          1.48         12.90        51.60 o                         
  -8  10   7         17.11          9.86        48.56 o                         
  -6  10   7        167.31        202.22        45.15 o                         
  -5  10   7         38.23         44.01        42.87 o                         
  -4  10   7         92.72        111.54        40.60 o                         
  -3  10   7        468.53        417.72        57.67 o                         
  -2  10   7         43.07         59.57        55.01 o                         
  -1  10   7         90.11         79.29        39.46 o                         
   0  10   7        135.81        133.37        19.35 o                         
   1  10   7         58.46         61.53        13.79 o                         
   2  10   7        216.84        195.44        19.89 o                         
   3  10   7         13.11          6.98        21.75 o                         
   4  10   7        422.94        433.43        21.39 o                         
   5  10   7         97.33         99.10        32.60 o                         
   6  10   7        363.12        395.07        32.11 o                         
   7  10   7         52.77         52.98        29.95 o                         
   8  10   7         31.35         15.71        31.43 o                         
   9  10   7         12.44         27.86        50.93 o                         
 -12  11   7         39.22         33.39        68.29 o                         
 -11  11   7         99.90        122.93        63.74 o                         
 -10  11   7         43.05         50.84        59.57 o                         
  -9  11   7         14.02         34.15        56.53 o                         
  -8  11   7         37.00          4.17        75.50 o                         
  -7  11   7          1.62         -3.41        49.70 o                         
  -6  11   7          0.19         -1.90        46.67 o                         
  -5  11   7         53.56         51.60        64.12 o                         
  -4  11   7          1.40         -3.04        61.46 o                         
  -3  11   7          3.33         14.04        42.49 o                         
  -2  11   7          0.37        -14.42        42.49 o                         
   0  11   7          4.58         33.77        66.02 o                         
   1  11   7         63.37         74.74        48.56 o                         
   2  11   7         23.02         32.63        68.29 o                         
   3  11   7          3.59         14.29        22.72 o                         
   4  11   7          1.88         -6.22        27.80 o                         
   5  11   7         68.05         87.22        30.74 o                         
   6  11   7         55.36         55.16        38.27 o                         
   7  11   7          1.84          5.79        41.41 o                         
   8  11   7         33.13         33.18        42.98 o                         
 -12  12   7        180.69        231.06        75.50 o                         
 -11  12   7        105.40         69.43        72.85 o                         
 -10  12   7        198.66        161.62        66.02 o                         
  -9  12   7          0.04        -13.28        59.57 o                         
  -7  12   7          1.94         -6.07        54.63 o                         
  -6  12   7         79.34         88.78        73.60 o                         
  -4  12   7        122.86        113.06        47.43 o                         
  -2  12   7         19.44         18.97        64.88 o                         
  -1  12   7          0.23         -3.79        64.88 o                         
   0  12   7         43.13         41.73        50.46 o                         
   1  12   7         20.41         35.66        51.60 o                         
   2  12   7        116.85        130.13        75.50 o                         
   3  12   7         69.19         72.79        35.75 o                         
   4  12   7         28.37         39.72        36.53 o                         
   5  12   7          5.34         25.86        52.60 o                         
   6  12   7         64.79        138.95        54.38 o                         
   7  12   7        167.78        181.15        43.87 o                         
 -11  13   7          1.45        -11.38       112.30 o                         
 -10  13   7          3.37          7.21        99.78 o                         
  -9  13   7         31.27         25.04        67.91 o                         
  -8  13   7        130.58        153.66        63.36 o                         
  -7  13   7         23.24         71.71        82.33 o                         
  -6  13   7        109.38         85.74        56.91 o                         
  -5  13   7         84.06        108.89        53.87 o                         
  -4  13   7          3.08         -4.55        51.98 o                         
  -3  13   7         12.91         15.56        50.84 o                         
  -2  13   7        721.41        693.92        58.81 o                         
  -1  13   7        287.71        223.85        52.36 o                         
   0  13   7        188.39        141.90        55.39 o                         
   1  13   7          4.67         14.42        76.64 o                         
   2  13   7        313.75        264.44        57.29 o                         
   3  13   7        100.50        183.31        46.81 o                         
   4  13   7          9.22          1.15        39.04 o                         
   5  13   7        362.48        408.31        58.53 o                         
   6  13   7         35.80         37.45        47.96 o                         
   7  13   7         11.65         -3.64        51.91 o                         
 -10  14   7          1.64        -12.52       108.13 o                         
  -9  14   7         19.16         32.25        71.33 o                         
  -8  14   7          7.06         15.56        68.67 o                         
  -7  14   7          2.32          1.52        92.57 o                         
  -6  14   7         45.81         31.87        61.08 o                         
  -5  14   7          7.45         -3.04        83.47 o                         
  -4  14   7         10.21         -3.79        81.57 o                         
  -3  14   7        257.56        294.04        81.57 o                         
  -2  14   7         10.09         27.32        80.43 o                         
  -1  14   7         39.11         60.70        80.81 o                         
   0  14   7         21.00          3.41        81.57 o                         
   1  14   7         46.61         16.69        56.91 o                         
   2  14   7          2.10          3.50        42.38 o                         
   3  14   7         84.50        119.72        51.29 o                         
   4  14   7         77.64         88.43        49.68 o                         
   5  14   7          4.35         14.07        65.90 o                         
  -8  15   7         53.75         57.67        72.09 o                         
  -6  15   7         19.72         23.52        67.15 o                         
  -5  15   7         57.01         91.44        93.33 o                         
  -4  15   7         10.44         30.73        62.60 o                         
  -3  15   7         13.96         14.04        61.46 o                         
  -2  15   7         25.44         -0.38        61.46 o                         
  -1  15   7         45.36         31.11        61.46 o                         
   0  15   7         33.70         46.67        62.22 o                         
   1  15   7          0.44         11.00        63.74 o                         
   2  15   7          6.64         13.43        54.54 o                         
   3  15   7         14.51         16.69        67.03 o                         
   4  15   7          0.11          5.13        55.40 o                         
  -6  16   7         12.66        -17.45       102.44 o                         
  -4  16   7          3.00         -5.31        69.43 o                         
  -3  16   7         57.68         72.09        67.53 o                         
  -2  16   7          0.05         -3.04        95.61 o                         
  -1  16   7          1.98         -6.07        95.99 o                         
   0  16   7          8.26         15.93        95.99 o                         
   1  16   7         29.98         84.61        98.64 o                         
   2  16   7         14.63          6.63        49.97 o                         
 -16   0   8          0.48        -12.90        61.08 o                         
 -15   0   8         12.48          8.73        50.46 o                         
 -14   0   8        194.23        243.20        49.32 o                         
 -13   0   8        121.17         78.54        58.05 o                         
 -12   0   8        300.44        280.00        53.50 o                         
 -11   0   8          1.50         11.76        33.01 o                         
 -10   0   8         67.61        106.09        30.18 o                         
  -9   0   8        252.49        220.05        37.18 o                         
  -8   0   8         34.19         24.98        25.32 o                         
  -7   0   8        965.64       1037.66        55.01 o                         
  -6   0   8         58.94         51.35        19.66 o                         
  -5   0   8        146.51        146.96        22.41 o                         
  -4   0   8         12.77         11.01        20.57 o                         
  -3   0   8        233.86        201.98        22.52 o                         
  -2   0   8          0.22         -0.31        21.41 o                         
  -1   0   8         72.53         65.98        19.00 o                         
   0   0   8         95.58         65.64        27.32 o                         
   1   0   8        108.45        107.24        17.06 o                         
   2   0   8         57.24         57.89        19.91 o                         
   3   0   8        572.41        561.69        21.46 o                         
   4   0   8        860.62        832.03        58.81 o                         
   5   0   8        171.90        206.01        55.77 o                         
   6   0   8       1386.74       1164.38        76.26 o                         
   7   0   8          0.05         22.01        44.77 o                         
   8   0   8        488.11        434.79        53.50 o                         
   9   0   8        103.37        139.62        77.02 o                         
  10   0   8         17.20         42.49        61.84 o                         
  11   0   8        162.46        158.59        68.67 o                         
 -16   1   8          0.10        -11.10        48.43 o                         
 -15   1   8         54.43         50.25        41.10 o                         
 -14   1   8          0.00          4.81        38.73 o                         
 -13   1   8          0.05         11.43        34.09 o                         
 -12   1   8        178.51        233.01        32.00 o                         
 -11   1   8         86.14        117.26        23.76 o                         
 -10   1   8          2.20         -0.58        29.76 o                         
  -9   1   8        105.19        106.14        21.36 o                         
  -8   1   8        157.86        146.31        21.77 o                         
  -7   1   8        537.89        500.82        28.97 o                         
  -6   1   8          0.81          8.09        16.48 o                         
  -5   1   8        154.95        168.85        13.81 o                         
  -4   1   8        996.00        982.99        25.56 o                         
  -3   1   8          2.46         -0.61        12.65 o                         
  -2   1   8         33.10         38.78        16.28 o                         
  -1   1   8        523.36        525.10        21.46 o                         
   0   1   8        976.14        969.76        28.08 o                         
   1   1   8        148.35        139.10        15.31 o                         
   2   1   8        603.79        677.98        18.22 o                         
   3   1   8       1203.74       1177.22        29.00 o                         
   4   1   8         32.06         31.83        24.91 o                         
   5   1   8        128.65         90.25        27.63 o                         
   6   1   8        268.09        262.94        30.98 o                         
   7   1   8          1.18          1.11        37.30 o                         
   8   1   8          9.26         14.57        34.45 o                         
   9   1   8         16.93         26.55        44.89 o                         
  10   1   8          0.04          5.36        51.12 o                         
  11   1   8         43.13         38.44        48.79 o                         
 -16   2   8          0.31          7.23        59.34 o                         
 -15   2   8          2.83         -0.05        35.71 o                         
 -14   2   8         24.58         43.76        46.12 o                         
 -13   2   8         99.51        102.40        35.21 o                         
 -12   2   8        161.14        128.13        31.44 o                         
 -11   2   8         48.74         56.21        21.57 o                         
 -10   2   8         15.19         28.97        20.32 o                         
  -9   2   8          1.25          3.37        20.15 o                         
  -8   2   8          0.03          1.16        17.88 o                         
  -7   2   8        476.54        469.46        23.34 o                         
  -6   2   8         74.19         80.38        16.27 o                         
  -5   2   8        222.19        172.58        15.70 o                         
  -4   2   8        774.75        792.92        39.65 o                         
  -3   2   8          1.76          4.11        18.96 o                         
  -2   2   8        510.78        510.11        18.02 o                         
  -1   2   8        207.85        200.63        13.77 o                         
   0   2   8         17.11         12.93        14.33 o                         
   1   2   8        807.71        814.04        21.70 o                         
   2   2   8        358.11        368.09        16.19 o                         
   3   2   8        315.10        283.74        16.13 o                         
   4   2   8        276.59        287.39        27.10 o                         
   5   2   8         17.90         29.57        31.70 o                         
   6   2   8         38.41         11.30        34.63 o                         
   7   2   8        135.70        129.15        32.84 o                         
   8   2   8         68.90         80.02        42.13 o                         
   9   2   8        129.62        110.93        46.13 o                         
  10   2   8         12.71         -1.82        51.21 o                         
  11   2   8        112.60        110.76        48.89 o                         
 -16   3   8          3.23         15.12        49.81 o                         
 -15   3   8         44.27         50.54        36.70 o                         
 -14   3   8         11.29         12.31        38.61 o                         
 -13   3   8          0.28          5.13        40.64 o                         
 -12   3   8         19.86         57.93        29.00 o                         
 -11   3   8         87.80        101.69        28.19 o                         
 -10   3   8         41.28         37.61        24.37 o                         
  -9   3   8        107.54         96.64        22.60 o                         
  -8   3   8        448.80        422.07        50.46 o                         
  -7   3   8          3.06         17.22        16.74 o                         
  -6   3   8         88.10         77.35        15.05 o                         
  -5   3   8        407.99        416.09        20.81 o                         
  -4   3   8          1.99         -0.46        15.47 o                         
  -3   3   8         42.79         45.70        16.49 o                         
  -2   3   8        116.48        118.65        14.27 o                         
  -1   3   8       1057.09       1035.53        25.06 o                         
   0   3   8         42.80         48.55        12.43 o                         
   1   3   8          3.13          0.96        12.88 o                         
   2   3   8        193.52        199.77        15.73 o                         
   3   3   8       1300.37       1322.27        48.90 o                         
   4   3   8         13.66         20.02        10.02 o                         
   5   3   8        366.39        421.98        35.59 o                         
   6   3   8        405.44        452.64        33.03 o                         
   7   3   8         29.22          2.93        38.54 o                         
   8   3   8          7.10          1.10        37.22 o                         
   9   3   8        243.22        360.30        59.74 o                         
  10   3   8         97.48        114.32        51.08 o                         
  11   3   8         16.08         34.15        66.02 o                         
 -15   4   8         51.15         40.87        40.59 o                         
 -14   4   8          0.05          9.32        31.51 o                         
 -13   4   8         18.93         21.57        28.62 o                         
 -12   4   8         59.91         25.80        44.77 o                         
 -11   4   8          6.76         20.72        22.73 o                         
 -10   4   8        111.54        161.40        19.46 o                         
  -9   4   8         31.06         33.70        20.50 o                         
  -8   4   8          0.53          1.10        20.42 o                         
  -7   4   8         62.89         85.40        18.41 o                         
  -6   4   8        316.32        329.55        17.34 o                         
  -5   4   8          1.91          1.58        14.43 o                         
  -4   4   8        284.94        303.29        13.65 o                         
  -3   4   8         14.54          8.98        13.26 o                         
  -2   4   8         36.84         30.05        13.93 o                         
  -1   4   8         80.58         81.55        12.93 o                         
   0   4   8        502.18        466.06        16.89 o                         
   1   4   8          1.17          7.99        17.75 o                         
   2   4   8        118.84        115.95        17.16 o                         
   3   4   8        963.73        873.97        35.24 o                         
   4   4   8        177.36        212.85        30.74 o                         
   5   4   8         50.96         39.14        33.33 o                         
   6   4   8          8.83          1.93        29.92 o                         
   7   4   8        167.15        184.48        40.20 o                         
   8   4   8         23.74         64.35        44.26 o                         
   9   4   8         72.53         57.54        41.27 o                         
  10   4   8          4.49         -1.50        50.04 o                         
 -15   5   8         10.78         27.66        44.24 o                         
 -13   5   8         21.08         25.31        39.35 o                         
 -12   5   8        111.42        116.39        31.76 o                         
 -11   5   8          0.03         -9.18        30.85 o                         
 -10   5   8         23.28          9.92        21.74 o                         
  -9   5   8         14.34          9.23        15.93 o                         
  -8   5   8        373.64        372.00        22.04 o                         
  -7   5   8          0.83         -3.31        21.63 o                         
  -6   5   8         20.27         27.79        15.48 o                         
  -5   5   8        228.90        199.21        18.84 o                         
  -4   5   8        148.21        135.99        14.49 o                         
  -3   5   8         23.52         30.98        10.10 o                         
  -2   5   8        393.74        406.06        21.62 o                         
  -1   5   8         32.26         40.44        12.96 o                         
   0   5   8        697.48        720.51        21.49 o                         
   1   5   8        370.29        383.97        20.21 o                         
   2   5   8        646.48        679.11        31.57 o                         
   3   5   8        297.96        308.87        28.06 o                         
   4   5   8         46.10         34.91        21.32 o                         
   5   5   8        201.41        229.37        34.92 o                         
   6   5   8        308.60        338.72        33.52 o                         
   7   5   8          0.84          1.53        38.59 o                         
   8   5   8         28.22         26.23        45.14 o                         
   9   5   8         16.57         21.88        49.52 o                         
  10   5   8         99.75        109.65        45.42 o                         
 -14   6   8         20.02         15.56        61.46 o                         
 -13   6   8          6.26          9.66        29.59 o                         
 -12   6   8         56.59         60.78        31.08 o                         
 -11   6   8          4.78         26.54        26.74 o                         
 -10   6   8        116.24        126.86        24.84 o                         
  -9   6   8          4.34         33.01        60.32 o                         
  -8   6   8         48.32         50.49        19.60 o                         
  -7   6   8        607.50        624.72        24.30 o                         
  -6   6   8         17.29         12.97        15.71 o                         
  -5   6   8          5.42          7.80        11.19 o                         
  -4   6   8        347.23        362.26        18.15 o                         
  -3   6   8        222.93        228.60        13.51 o                         
  -2   6   8         80.23         78.54        13.62 o                         
  -1   6   8        220.01        226.24        13.56 o                         
   0   6   8        279.59        264.08        18.31 o                         
   1   6   8       1482.88       1495.72        62.68 o                         
   2   6   8        119.97        117.12        24.32 o                         
   3   6   8        159.85        148.85        21.85 o                         
   4   6   8        650.45        633.55        30.94 o                         
   5   6   8         63.81        116.40        41.36 o                         
   6   6   8         81.36         94.90        35.59 o                         
   7   6   8         64.42         59.22        39.07 o                         
   8   6   8         26.15         29.53        43.23 o                         
   9   6   8         49.36         44.28        46.71 o                         
  10   6   8          6.35         28.39        64.34 o                         
 -14   7   8          0.01          6.83        64.12 o                         
 -13   7   8          3.05         -1.52        87.64 o                         
 -12   7   8          7.27         23.90        75.50 o                         
 -11   7   8         14.80         14.80        69.05 o                         
  -9   7   8        303.35        309.59        48.18 o                         
  -8   7   8         41.81         23.24        16.44 o                         
  -7   7   8         85.60         82.01        15.78 o                         
  -6   7   8         20.09         20.62         9.01 o                         
  -5   7   8        179.43        178.76        10.22 o                         
  -4   7   8        103.05         98.89        11.84 o                         
  -3   7   8          7.80          4.69        11.06 o                         
  -2   7   8         52.63         61.01        12.04 o                         
  -1   7   8         38.59         36.07        13.80 o                         
   0   7   8        288.68        291.40        16.56 o                         
   1   7   8        273.14        273.47        18.23 o                         
   2   7   8         27.65         37.51        18.47 o                         
   3   7   8        312.96        313.17        24.58 o                         
   4   7   8        408.91        385.01        23.87 o                         
   5   7   8          4.03          3.04        29.48 o                         
   6   7   8         34.26         45.83        32.70 o                         
   7   7   8         10.20         19.81        35.81 o                         
   8   7   8          0.04          2.89        38.65 o                         
   9   7   8        106.97        143.91        42.57 o                         
 -14   8   8         22.64         30.73        97.13 o                         
 -13   8   8        118.83        138.10        64.88 o                         
 -12   8   8         37.64         42.49        59.57 o                         
 -11   8   8          4.09         15.18        51.22 o                         
 -10   8   8        210.88        253.82        54.25 o                         
  -9   8   8          0.11          7.97        69.05 o                         
  -8   8   8         16.99          8.35        45.53 o                         
  -7   8   8        172.99        237.13        62.22 o                         
  -6   8   8         90.94         84.23        59.19 o                         
  -5   8   8         17.87          5.69        56.91 o                         
  -4   8   8         81.42         81.19        54.63 o                         
  -3   8   8        132.19        135.12        12.90 o                         
  -2   8   8        300.94        260.95        19.05 o                         
  -1   8   8         99.04        105.85        13.10 o                         
   0   8   8         92.27        111.97        15.79 o                         
   1   8   8        355.01        357.07        22.49 o                         
   2   8   8         41.90         57.26        26.60 o                         
   3   8   8         30.85         11.61        24.87 o                         
   4   8   8        266.21        283.32        29.22 o                         
   5   8   8          8.87         17.45        77.40 o                         
   6   8   8         13.20         46.50        47.38 o                         
   7   8   8          1.85         -4.04        51.35 o                         
   8   8   8         21.76         27.49        43.57 o                         
   9   8   8         16.54          5.55        47.79 o                         
 -13   9   8         55.89         69.81        68.29 o                         
 -10   9   8         14.16         27.32        55.39 o                         
  -9   9   8         10.00         -0.38        52.36 o                         
  -8   9   8        149.99        145.31        69.81 o                         
  -7   9   8          8.02          3.79        46.67 o                         
  -6   9   8        127.85        141.90        45.15 o                         
  -5   9   8        250.59        278.48        44.77 o                         
  -4   9   8          2.75         -3.04        42.11 o                         
  -3   9   8         23.18         36.04        41.73 o                         
  -2   9   8        398.87        421.89        46.29 o                         
  -1   9   8         50.92         44.31        14.80 o                         
   0   9   8         20.81         23.27        14.73 o                         
   1   9   8         12.71         12.20        18.14 o                         
   2   9   8        213.37        196.36        23.34 o                         
   3   9   8        121.98        132.17        21.66 o                         
   4   9   8         93.63        114.54        27.77 o                         
   5   9   8         41.94         41.97        38.35 o                         
   6   9   8         33.64         38.83        37.06 o                         
   7   9   8          1.22         -9.67        52.08 o                         
   8   9   8          2.24         -5.41        44.36 o                         
  -9  10   8          1.21        -15.93        78.54 o                         
  -8  10   8          2.30          7.97        53.12 o                         
  -7  10   8         15.04         21.25        71.71 o                         
  -5  10   8          0.06         -8.73        45.15 o                         
  -4  10   8          0.41         -8.73        44.39 o                         
  -3  10   8         14.74        -14.42        44.01 o                         
  -2  10   8         81.98         81.95        63.36 o                         
  -1  10   8         11.86         -3.04        65.26 o                         
   0  10   8          0.03         -3.79        48.18 o                         
   1  10   8         59.54         76.64        50.08 o                         
   2  10   8         55.89         77.02        74.36 o                         
   3  10   8         31.20         24.72        33.73 o                         
   4  10   8        116.57        145.01        35.54 o                         
   5  10   8        123.67        134.73        39.15 o                         
   6  10   8         65.16         63.27        43.05 o                         
   7  10   8          9.51         23.17        37.50 o                         
   8  10   8          1.80         18.68        51.61 o                         
 -12  11   8         51.01         84.99        79.29 o                         
 -11  11   8          0.96          4.55        70.19 o                         
 -10  11   8         14.79         14.80        66.40 o                         
  -8  11   8         75.03         87.26        79.67 o                         
  -7  11   8          0.98        -24.28        54.63 o                         
  -6  11   8         20.49         14.42        53.12 o                         
  -5  11   8        141.63        155.18        69.81 o                         
  -4  11   8        122.79        122.93        68.67 o                         
  -3  11   8        228.61        219.67        68.29 o                         
  -2  11   8         23.80         30.73        67.91 o                         
  -1  11   8         26.58         48.94        51.60 o                         
   0  11   8         44.85         42.49        52.36 o                         
   1  11   8         53.36         49.32        53.12 o                         
   2  11   8          1.24         14.80        80.43 o                         
   3  11   8          4.62         -4.93        82.33 o                         
   4  11   8          2.05          7.21        59.95 o                         
   5  11   8        107.65        130.51        64.12 o                         
   6  11   8         33.13         48.56        67.53 o                         
   7  11   8          2.85          6.07        69.81 o                         
 -11  12   8          0.79        -17.83        79.29 o                         
 -10  12   8         60.88         77.40        70.57 o                         
  -9  12   8          5.92         19.73        66.02 o                         
  -7  12   8          4.08         13.28        57.29 o                         
  -6  12   8         12.38         28.83        78.16 o                         
  -5  12   8         39.07         14.42        52.74 o                         
  -4  12   8        208.98        207.91        54.63 o                         
  -3  12   8         72.51        105.85        52.74 o                         
  -2  12   8          3.81         29.59        53.12 o                         
  -1  12   8        262.00        280.76        55.77 o                         
   0  12   8         11.05         11.76        56.53 o                         
   1  12   8         26.30         46.29        83.09 o                         
   2  12   8          7.18         -6.07        84.61 o                         
   3  12   8         18.36         22.38        86.88 o                         
   4  12   8         59.00         56.15        63.36 o                         
   5  12   8         32.18          9.86        66.02 o                         
   6  12   8          3.60         -3.41        69.43 o                         
 -10  13   8         14.57         20.11       108.13 o                         
  -9  13   8          5.58         -1.90        71.71 o                         
  -8  13   8         30.55         41.35        68.29 o                         
  -7  13   8          0.02         16.31        90.30 o                         
  -6  13   8         15.65         11.38        64.12 o                         
  -5  13   8         12.91         34.90        59.19 o                         
  -4  13   8         65.88        114.96        83.47 o                         
  -3  13   8        188.61        166.18        84.23 o                         
  -2  13   8         61.97         32.63        83.47 o                         
  -1  13   8          9.59         17.83        83.09 o                         
   0  13   8         16.06         -3.79        85.74 o                         
   1  13   8         12.45         38.32        85.74 o                         
   2  13   8         43.68         48.56        89.92 o                         
   3  13   8          0.00         22.76        89.54 o                         
   4  13   8        147.08        169.59        67.15 o                         
   5  13   8          6.61         25.42        69.81 o                         
  -8  14   8          1.73          2.28        72.85 o                         
  -7  14   8         17.67         11.00        68.67 o                         
  -6  14   8          1.08         19.73        68.67 o                         
  -5  14   8          0.10          0.76        95.99 o                         
  -4  14   8         13.76         19.73        64.88 o                         
  -3  14   8         14.74          2.28        64.88 o                         
  -2  14   8          5.02         -1.14        64.88 o                         
  -1  14   8         20.77         28.46        61.84 o                         
   0  14   8         52.20         88.02        62.60 o                         
   1  14   8         28.71          7.97        67.15 o                         
   2  14   8          5.10         -7.97        69.43 o                         
   3  14   8          3.12         14.42        66.02 o                         
  -6  15   8         14.98         30.73       108.89 o                         
  -5  15   8          0.32         -3.41        71.71 o                         
  -4  15   8         22.41          4.93        70.95 o                         
  -3  15   8          6.47         -9.49        99.02 o                         
  -2  15   8         58.94         36.04        97.13 o                         
  -1  15   8         20.22         -7.59        69.05 o                         
   0  15   8          4.27          7.59        70.95 o                         
   1  15   8          0.47         -3.79        71.71 o                         
 -15   1   9         90.57         72.48        44.43 o                         
 -14   1   9         24.81         31.96        34.07 o                         
 -13   1   9         98.88         64.31        31.26 o                         
 -12   1   9         28.53         35.50        27.38 o                         
 -10   1   9          1.02         11.85        29.62 o                         
  -9   1   9         11.94          3.16        28.52 o                         
  -8   1   9          8.63         11.65        26.64 o                         
  -7   1   9         80.24         66.55        20.56 o                         
  -6   1   9        102.18         94.60        18.01 o                         
  -5   1   9        572.67        580.82        23.46 o                         
  -4   1   9        539.89        496.94        19.68 o                         
  -3   1   9        174.61        173.94        17.72 o                         
  -2   1   9        216.89        239.78        19.26 o                         
  -1   1   9        360.87        338.81        19.05 o                         
   0   1   9        351.11        312.32        16.91 o                         
   1   1   9         18.74          7.15        19.80 o                         
   2   1   9        176.36        157.41        15.79 o                         
   3   1   9          0.20          3.29        19.67 o                         
   4   1   9         46.70         32.64        32.90 o                         
   5   1   9         38.48          5.52        35.16 o                         
   6   1   9        138.61        122.77        34.07 o                         
   7   1   9         73.44         48.44        44.73 o                         
   8   1   9         40.96         41.71        41.46 o                         
   9   1   9         26.20         22.23        51.51 o                         
 -15   2   9         53.82         20.11        82.71 o                         
 -14   2   9         39.24         17.80        33.38 o                         
 -13   2   9          1.57         -5.10        30.70 o                         
 -12   2   9        114.48        107.86        33.32 o                         
 -11   2   9         28.24         12.90        34.15 o                         
 -10   2   9          1.33          6.44        21.46 o                         
  -9   2   9          0.42          4.16        25.17 o                         
  -8   2   9         20.86         14.81        22.80 o                         
  -7   2   9         32.79         38.52        24.24 o                         
  -6   2   9          0.07         14.62        17.16 o                         
  -5   2   9        136.80        126.27        18.54 o                         
  -4   2   9          0.01         -3.04        16.82 o                         
  -3   2   9         23.34         16.14        16.56 o                         
  -2   2   9         67.87         84.60        20.56 o                         
  -1   2   9          0.94          2.90        14.33 o                         
   0   2   9        274.47        265.10        20.39 o                         
   1   2   9         19.06         11.88        18.29 o                         
   2   2   9        319.17        288.27        17.45 o                         
   3   2   9       1190.72       1074.71        49.84 o                         
   4   2   9          5.87          4.33        33.82 o                         
   5   2   9         28.27         36.64        36.17 o                         
   6   2   9         72.45         67.85        33.34 o                         
   7   2   9          9.30         11.22        38.07 o                         
   8   2   9         51.15         61.82        48.95 o                         
   9   2   9         19.98         16.18        51.13 o                         
 -15   3   9         35.98         24.03        45.76 o                         
 -14   3   9         52.41         49.07        48.29 o                         
 -13   3   9          2.14         -2.12        42.44 o                         
 -12   3   9         30.50         18.56        30.44 o                         
 -11   3   9         30.28         15.56        45.91 o                         
 -10   3   9          1.80          0.00        29.51 o                         
  -9   3   9          3.61          4.43        19.70 o                         
  -8   3   9          5.43          0.26        29.76 o                         
  -7   3   9         62.53         53.52        28.43 o                         
  -6   3   9         57.74         57.05        19.03 o                         
  -5   3   9          0.28          2.38        17.87 o                         
  -4   3   9         48.58         43.86        19.13 o                         
  -3   3   9         23.84         24.56        17.52 o                         
  -2   3   9         22.64         24.98        18.54 o                         
  -1   3   9         10.70         16.77        14.63 o                         
   0   3   9        765.29        756.86        30.31 o                         
   1   3   9        190.87        174.14        20.02 o                         
   2   3   9        317.38        311.28        24.74 o                         
   3   3   9         43.14         43.90        32.52 o                         
   4   3   9        127.09        123.60        35.54 o                         
   5   3   9         36.16         40.60        31.71 o                         
   6   3   9         16.65         28.52        33.87 o                         
   7   3   9          1.03         -5.98        45.21 o                         
   8   3   9          0.54         -3.25        41.80 o                         
   9   3   9          7.41          6.62        53.05 o                         
 -15   4   9          7.29         -2.28        62.98 o                         
 -14   4   9          3.38          2.88        33.14 o                         
 -13   4   9         77.71         64.50        36.80 o                         
 -11   4   9         24.22          6.13        31.49 o                         
 -10   4   9         19.49         33.80        29.01 o                         
  -9   4   9          0.04          2.68        30.44 o                         
  -8   4   9          0.23         -1.85        19.83 o                         
  -7   4   9          0.09          3.66        23.86 o                         
  -6   4   9         52.81         58.83        21.06 o                         
  -5   4   9          0.65         -1.03        20.53 o                         
  -4   4   9         35.80         30.85        16.86 o                         
  -3   4   9         27.01         39.40        19.70 o                         
  -2   4   9         88.71         88.26        14.77 o                         
  -1   4   9        184.36        202.71        16.89 o                         
   0   4   9         94.23         80.23        19.00 o                         
   1   4   9         21.08         14.80        23.62 o                         
   2   4   9          5.04         17.51        19.15 o                         
   3   4   9          0.05         -1.55        25.86 o                         
   4   4   9         60.08         51.50        35.22 o                         
   5   4   9         54.44         74.99        36.46 o                         
   6   4   9          0.93          8.39        49.65 o                         
   7   4   9         14.42         13.78        43.49 o                         
   8   4   9          0.00         21.49        49.25 o                         
   9   4   9         35.57         42.09        46.45 o                         
 -14   5   9         46.38         47.05        61.46 o                         
 -13   5   9         28.32         45.07        36.80 o                         
 -12   5   9          0.52         18.97        49.70 o                         
 -11   5   9         94.63         90.88        31.18 o                         
  -9   5   9         15.44         32.63        43.63 o                         
  -8   5   9          9.30         24.50        26.40 o                         
  -7   5   9          3.30          3.79        28.08 o                         
  -6   5   9          6.95         -3.04        19.82 o                         
  -5   5   9         17.30         14.30        23.17 o                         
  -4   5   9        134.94        138.27        17.91 o                         
  -3   5   9         95.96        104.28        18.43 o                         
  -2   5   9        122.52        123.24        23.38 o                         
  -1   5   9        977.60        933.80        28.71 o                         
   0   5   9        136.10        112.98        20.50 o                         
   1   5   9         55.05         53.69        22.35 o                         
   2   5   9          0.15          7.16        26.53 o                         
   3   5   9        293.25        295.69        28.24 o                         
   4   5   9          0.40         -4.71        42.01 o                         
   5   5   9        104.69        115.99        36.87 o                         
   6   5   9          3.91        -12.40        50.41 o                         
   7   5   9         30.00         32.29        43.78 o                         
   8   5   9         42.35         68.99        46.85 o                         
   9   5   9         38.10         58.72        46.73 o                         
 -14   6   9         20.40          5.31        63.74 o                         
 -13   6   9          4.42         29.59        81.95 o                         
 -11   6   9          6.05         -7.97        73.98 o                         
 -10   6   9          0.65        -11.38        68.67 o                         
  -9   6   9         24.08         21.25        45.91 o                         
  -8   6   9          2.61         -9.13        22.26 o                         
  -7   6   9         84.84         65.08        22.20 o                         
  -6   6   9         56.34         41.58        20.83 o                         
  -5   6   9         16.05          7.94        19.25 o                         
  -4   6   9         20.78         11.29        15.73 o                         
  -3   6   9          1.91          9.01        16.23 o                         
  -2   6   9        692.03        668.99        24.89 o                         
  -1   6   9       2995.28       3142.93        97.52 o                         
   0   6   9       1608.70       1568.35        40.04 o                         
   1   6   9         19.91         15.33        23.60 o                         
   2   6   9          3.03         -4.84        23.79 o                         
   3   6   9         87.61         68.86        25.99 o                         
   4   6   9          0.20         -0.55        29.97 o                         
   5   6   9          2.98         -1.55        33.25 o                         
   6   6   9         48.50         52.42        44.23 o                         
   7   6   9        134.61        129.17        47.79 o                         
   8   6   9          9.58         22.63        42.30 o                         
 -14   7   9          2.24         -3.04        67.53 o                         
 -13   7   9          1.39          6.07        61.46 o                         
 -12   7   9          3.93          3.79        61.08 o                         
 -11   7   9          7.86          5.69        58.43 o                         
 -10   7   9         34.50         46.29        51.98 o                         
  -9   7   9         41.65         38.32        69.05 o                         
  -8   7   9          5.45         -4.55        46.67 o                         
  -7   7   9          6.92         -0.38        63.36 o                         
  -6   7   9         14.22         14.04        60.32 o                         
  -5   7   9         10.08         10.05        18.72 o                         
  -4   7   9        319.18        329.28        19.73 o                         
  -3   7   9         43.11         38.71        17.84 o                         
  -2   7   9         67.65         49.93        20.32 o                         
  -1   7   9        359.39        376.93        28.70 o                         
   0   7   9          2.33          0.82        18.57 o                         
   1   7   9        106.97         97.37        19.55 o                         
   2   7   9        140.13        128.97        35.92 o                         
   3   7   9        321.86        321.91        35.10 o                         
   4   7   9         86.90         66.32        43.19 o                         
   5   7   9         33.97         28.52        47.23 o                         
   6   7   9          5.61          1.23        51.85 o                         
   7   7   9          0.02          5.18        55.63 o                         
   8   7   9          0.26          3.75        60.29 o                         
 -10   8   9         14.95         16.31        79.29 o                         
  -9   8   9          1.20         -6.83        51.60 o                         
  -7   8   9         10.04         18.21        47.80 o                         
  -6   8   9         12.38          4.17        45.15 o                         
  -5   8   9          1.25        -12.14        63.36 o                         
  -4   8   9          3.92        -18.21        61.84 o                         
  -3   8   9         22.67         29.97        44.39 o                         
  -2   8   9        524.82        514.85        50.46 o                         
  -1   8   9        350.55        320.11        23.27 o                         
   0   8   9        204.76        201.66        31.90 o                         
   1   8   9        156.22        143.48        30.38 o                         
   2   8   9         11.65         11.13        31.78 o                         
   3   8   9         80.78        100.71        35.62 o                         
   4   8   9         80.24         68.78        38.19 o                         
   5   8   9          2.48          0.94        33.87 o                         
   6   8   9          3.68          1.71        36.46 o                         
   7   8   9         15.73         20.29        48.42 o                         
 -12   9   9         90.73        107.75        73.22 o                         
 -11   9   9          9.17         18.59        66.02 o                         
 -10   9   9          1.58         -9.49        61.46 o                         
  -8   9   9         35.02         40.22        53.50 o                         
  -6   9   9        139.13        136.58        50.08 o                         
  -5   9   9         32.25         32.63        47.80 o                         
  -4   9   9          9.81          0.00        46.67 o                         
  -3   9   9         28.46         31.87        47.43 o                         
  -2   9   9        299.97        247.75        48.94 o                         
  -1   9   9         84.83         58.05        51.60 o                         
   0   9   9        365.03        403.30        57.67 o                         
   1   9   9          1.79         11.00        79.29 o                         
   2   9   9        688.73        913.98        89.54 o                         
   3   9   9         88.25         79.67        81.19 o                         
   4   9   9         22.95         30.42        30.26 o                         
   5   9   9          3.55         21.55        42.50 o                         
   6   9   9          6.43          7.59        67.53 o                         
 -11  10   9         22.49         17.45       102.06 o                         
 -10  10   9         49.12         31.11        93.33 o                         
  -9  10   9        128.65        177.18        63.36 o                         
  -8  10   9         50.88         67.91        56.91 o                         
  -7  10   9         36.61         65.64        55.39 o                         
  -6  10   9        198.88        204.12        75.12 o                         
  -5  10   9         45.52         53.12        52.74 o                         
  -4  10   9          3.71         13.28        52.36 o                         
  -3  10   9         88.15         95.23        52.36 o                         
  -2  10   9          3.32         -4.17        52.36 o                         
  -1  10   9          0.01        -15.18        54.63 o                         
   0  10   9          0.34         -6.07        56.91 o                         
   1  10   9         11.02         11.76        58.43 o                         
   2  10   9         26.73         17.07        86.50 o                         
   3  10   9        104.94        133.93        86.50 o                         
   4  10   9          2.03         -4.55        91.44 o                         
   5  10   9          0.03        -31.49        94.47 o                         
   6  10   9          4.10          0.00       100.16 o                         
 -10  11   9          9.38         31.49        73.22 o                         
  -9  11   9          8.57          5.31        93.33 o                         
  -8  11   9         13.15         21.63        63.36 o                         
  -7  11   9          0.29         10.62        58.43 o                         
  -6  11   9         14.31          5.31        56.91 o                         
  -5  11   9         13.32         34.53        77.40 o                         
  -3  11   9          1.12         -8.35        54.25 o                         
  -2  11   9         55.99         81.57        55.77 o                         
  -1  11   9        147.51        208.29        58.81 o                         
   0  11   9         18.57         32.63        60.32 o                         
   1  11   9          0.53         -3.41        86.88 o                         
   2  11   9        208.53        249.27        92.57 o                         
   3  11   9        104.65        166.56        91.44 o                         
   4  11   9          2.22          1.14        94.47 o                         
   5  11   9         75.16         65.64        99.02 o                         
  -9  12   9          0.71          7.59        73.22 o                         
  -7  12   9         51.37         95.99        69.43 o                         
  -5  12   9          8.53          8.35        62.60 o                         
  -4  12   9         23.86         27.32        60.32 o                         
  -3  12   9         39.88         56.15        84.99 o                         
  -2  12   9          0.02        -12.14        85.74 o                         
  -1  12   9         28.26         28.83        87.26 o                         
   0  12   9         12.99         11.00        89.54 o                         
   1  12   9        187.90        336.15        94.85 o                         
   2  12   9         18.83         58.43        94.85 o                         
   3  12   9          0.26         52.36        94.85 o                         
   4  12   9        211.06        239.78        99.78 o                         
  -8  13   9        108.91        112.68        76.64 o                         
  -7  13   9         12.72         10.24       106.61 o                         
  -6  13   9          8.03         11.76        70.95 o                         
  -5  13   9        320.16        300.87       100.16 o                         
  -4  13   9         52.36         48.56        68.67 o                         
  -3  13   9          1.00         -1.14        69.43 o                         
  -2  13   9          3.00        -23.14        64.50 o                         
  -1  13   9        120.28        151.76        92.57 o                         
   0  13   9          0.27         -4.55        94.09 o                         
   1  13   9          7.24         25.42        96.37 o                         
   2  13   9         97.38        146.07       103.58 o                         
   3  13   9          4.57          1.90        98.26 o                         
  -6  14   9        134.47        184.39       106.99 o                         
  -5  14   9         18.13          5.69        76.64 o                         
  -4  14   9         30.46         23.90       103.96 o                         
  -3  14   9         40.96         57.67       106.99 o                         
  -2  14   9          7.27          6.45        70.95 o                         
  -1  14   9          0.74          7.97        71.33 o                         
   0  14   9         54.40         55.01        73.98 o                         
   1  14   9        137.59        171.11        76.26 o                         
 -14   0  10         24.18         29.21        52.36 o                         
 -13   0  10          3.75        -13.28        52.36 o                         
 -12   0  10          0.01          7.97        70.19 o                         
 -11   0  10         14.84         11.00        41.35 o                         
 -10   0  10        207.79        292.52        55.77 o                         
  -9   0  10         73.40         48.94        51.98 o                         
  -8   0  10        291.19        272.41        52.74 o                         
  -7   0  10          3.11         -0.76        50.46 o                         
  -6   0  10        105.93        138.77        33.96 o                         
  -5   0  10          9.82         19.35        47.05 o                         
  -4   0  10         89.29         93.78        30.74 o                         
  -3   0  10         39.35         39.64        25.88 o                         
  -2   0  10          0.11         10.24        48.56 o                         
  -1   0  10        137.27        145.69        37.18 o                         
   0   0  10        243.82        225.95        35.66 o                         
   1   0  10          1.44         -0.68        27.49 o                         
   2   0  10        284.04        290.62        44.01 o                         
   3   0  10        604.60        536.47        49.70 o                         
   4   0  10          0.43          6.45        45.91 o                         
   5   0  10         80.74         84.99        52.74 o                         
   6   0  10         52.69         65.26        57.67 o                         
   7   0  10         28.10         37.18        88.40 o                         
   8   0  10         90.22        157.83        68.67 o                         
 -14   1  10          6.17         18.59        54.63 o                         
 -13   1  10          4.93         -6.50        43.29 o                         
 -12   1  10        112.65        103.58        66.40 o                         
 -11   1  10         24.14         44.01        60.32 o                         
 -10   1  10          0.61         -1.45        26.84 o                         
  -9   1  10         58.30         74.47        26.19 o                         
  -8   1  10         48.33        101.58        32.70 o                         
  -7   1  10        142.23        136.66        26.88 o                         
  -6   1  10         55.53         66.88        22.22 o                         
  -5   1  10        155.31        189.82        20.78 o                         
  -4   1  10         42.02         35.15        24.32 o                         
  -3   1  10         28.93         41.39        33.42 o                         
  -2   1  10         10.72          7.96        24.63 o                         
  -1   1  10         76.10         87.16        23.09 o                         
   0   1  10        499.78        473.88        25.39 o                         
   1   1  10         61.65         61.15        25.48 o                         
   2   1  10          6.05         13.51        40.68 o                         
   3   1  10         49.42         47.93        36.72 o                         
   4   1  10          9.98          1.86        37.90 o                         
   5   1  10         37.99         67.24        37.53 o                         
   6   1  10         26.91         45.11        46.59 o                         
   7   1  10         19.96         -2.92        62.45 o                         
   8   1  10          0.82          4.47        46.77 o                         
 -14   2  10          6.94         12.14        56.91 o                         
 -13   2  10          0.01          3.54        36.36 o                         
 -12   2  10          5.55         -5.12        33.99 o                         
 -11   2  10          3.89          1.32        33.15 o                         
 -10   2  10         72.70         64.82        32.36 o                         
  -9   2  10          3.09         -6.95        28.40 o                         
  -8   2  10         45.26         18.50        40.71 o                         
  -7   2  10        448.93        494.86        27.79 o                         
  -6   2  10          0.04          5.59        21.75 o                         
  -5   2  10          3.89         -5.32        23.46 o                         
  -4   2  10         24.39         29.01        20.61 o                         
  -3   2  10          0.16          3.04        21.10 o                         
  -2   2  10        175.04        158.07        23.94 o                         
  -1   2  10        170.37        151.81        21.53 o                         
   0   2  10        430.21        441.52        25.91 o                         
   1   2  10        292.89        289.01        26.82 o                         
   2   2  10         19.81         24.59        32.34 o                         
   3   2  10         29.24         34.31        31.53 o                         
   4   2  10         47.15         38.38        34.58 o                         
   5   2  10         22.87         19.28        44.20 o                         
   6   2  10          8.39         14.25        57.80 o                         
   7   2  10         36.91         28.19        47.32 o                         
   8   2  10         30.54         35.11        54.24 o                         
 -13   3  10          6.12         -7.21        59.95 o                         
 -12   3  10          1.53          8.64        33.61 o                         
 -11   3  10         79.94         79.32        42.48 o                         
 -10   3  10          0.67         -3.87        31.77 o                         
  -9   3  10         45.64         42.45        28.26 o                         
  -8   3  10        213.58        260.65        44.77 o                         
  -7   3  10          0.26         -2.06        22.43 o                         
  -6   3  10         22.91         35.28        39.46 o                         
  -5   3  10         51.63         64.33        25.42 o                         
  -4   3  10        791.92        765.61        30.42 o                         
  -3   3  10         44.73         48.03        19.11 o                         
  -2   3  10        229.17        229.17        33.77 o                         
  -1   3  10        173.90        187.30        20.55 o                         
   0   3  10         60.34         54.06        27.35 o                         
   1   3  10          6.78          7.47        23.70 o                         
   2   3  10        146.83        176.52        34.16 o                         
   3   3  10        400.93        430.49        34.88 o                         
   4   3  10        111.72        104.08        42.01 o                         
   5   3  10          6.40          3.82        44.58 o                         
   6   3  10        129.32        137.23        45.66 o                         
   7   3  10         53.00         84.60        59.58 o                         
   8   3  10         11.40          2.23        47.49 o                         
 -12   4  10          3.85        -17.45        83.47 o                         
 -11   4  10         83.77         73.22        74.36 o                         
 -10   4  10          7.82         19.44        26.81 o                         
  -9   4  10         24.94         22.11        34.69 o                         
  -8   4  10          0.28         -2.44        29.38 o                         
  -7   4  10        146.59        193.21        29.69 o                         
  -6   4  10         10.42         15.67        26.84 o                         
  -5   4  10         99.09        108.65        22.74 o                         
  -4   4  10         46.17         36.02        28.16 o                         
  -3   4  10        245.17        282.98        26.42 o                         
  -2   4  10        311.89        294.69        30.73 o                         
  -1   4  10         80.60         67.23        25.89 o                         
   0   4  10        153.44        164.98        26.37 o                         
   1   4  10        263.39        297.86        26.03 o                         
   2   4  10        147.46        151.10        30.62 o                         
   3   4  10        122.17        133.82        32.70 o                         
   4   4  10         43.80         52.90        42.19 o                         
   5   4  10         22.66         38.36        37.56 o                         
   6   4  10          0.43         -0.26        48.12 o                         
   7   4  10         17.19         32.77        43.57 o                         
   8   4  10         50.93         26.56        83.85 o                         
 -13   5  10         36.36         51.60        94.09 o                         
 -12   5  10          0.28         28.08        87.26 o                         
 -11   5  10         74.30         83.85        56.15 o                         
 -10   5  10         10.75          1.52        48.56 o                         
  -9   5  10         37.30         51.98        66.77 o                         
  -8   5  10         88.46        127.23        28.80 o                         
  -7   5  10         13.75         13.44        27.23 o                         
  -6   5  10         62.88         67.14        26.13 o                         
  -5   5  10        360.23        416.19        29.02 o                         
  -4   5  10         46.69         39.67        24.77 o                         
  -3   5  10        243.08        243.21        26.92 o                         
  -2   5  10        260.87        237.84        31.20 o                         
  -1   5  10        145.69        183.01        28.33 o                         
   0   5  10        135.29        154.69        28.41 o                         
   1   5  10          0.48          9.75        24.98 o                         
   2   5  10        176.23        181.68        37.84 o                         
   3   5  10        266.73        305.49        34.55 o                         
   4   5  10         41.71         39.13        49.14 o                         
   5   5  10          0.36          5.40        37.53 o                         
   6   5  10         21.06         33.37        48.22 o                         
   7   5  10        127.78        105.36        51.88 o                         
 -13   6  10          0.06         -7.97        69.81 o                         
 -12   6  10          0.31         16.69        66.77 o                         
 -11   6  10          5.00         22.01        58.81 o                         
  -9   6  10         40.17         33.39        70.19 o                         
  -8   6  10          3.60         16.69        47.80 o                         
  -7   6  10         76.82         89.54        47.80 o                         
  -6   6  10        151.08        196.91        47.80 o                         
  -5   6  10        124.98        134.17        26.35 o                         
  -4   6  10        199.98        224.47        25.60 o                         
  -3   6  10          5.09          5.82        26.11 o                         
  -2   6  10        960.05       1015.91        40.46 o                         
  -1   6  10        235.16        254.62        31.63 o                         
   0   6  10         22.77         48.13        29.91 o                         
   1   6  10        180.83        224.91        32.59 o                         
   2   6  10        119.97        135.67        32.22 o                         
   3   6  10         97.45        125.35        45.54 o                         
   4   6  10        143.04        114.67        43.05 o                         
   5   6  10         27.87         26.38        40.79 o                         
   6   6  10          0.67          4.55        94.09 o                         
   7   6  10          2.71          2.46        60.62 o                         
 -12   7  10         91.29         37.18        68.67 o                         
 -10   7  10          0.03         44.01        82.71 o                         
  -9   7  10          0.03         -9.86        55.39 o                         
  -8   7  10         81.34         81.95        73.60 o                         
  -7   7  10         25.88         21.25        51.98 o                         
  -6   7  10          1.12         -1.52        49.70 o                         
  -5   7  10        139.50        166.94        67.91 o                         
  -4   7  10          5.20        -14.80        67.91 o                         
  -3   7  10          4.60         -3.41        67.53 o                         
  -2   7  10         98.90        111.92        51.22 o                         
  -1   7  10         26.18         47.42        29.06 o                         
   0   7  10        393.19        372.33        34.53 o                         
   1   7  10        358.33        385.30        35.79 o                         
   2   7  10        151.92        179.30        36.98 o                         
   3   7  10         26.54         25.00        31.60 o                         
   4   7  10          0.79         12.64        34.30 o                         
   5   7  10         50.17         55.39        67.15 o                         
   6   7  10        178.09        201.66        50.28 o                         
 -12   8  10          3.18        -34.90       102.82 o                         
 -11   8  10          1.39         -2.66        67.15 o                         
 -10   8  10         70.12         72.09        62.22 o                         
  -9   8  10         42.80         65.26        58.43 o                         
  -8   8  10          2.37         -9.49        78.16 o                         
  -7   8  10         17.25          4.55        53.50 o                         
  -6   8  10         52.96         65.64        53.50 o                         
  -5   8  10         64.56         48.18        51.22 o                         
  -4   8  10         91.53         92.19        71.33 o                         
  -3   8  10         11.77         -0.76        70.95 o                         
  -2   8  10        118.22        105.85        75.88 o                         
  -1   8  10          0.12         12.14        79.29 o                         
   0   8  10          0.24        -20.49        57.29 o                         
   1   8  10         21.77         36.80        59.57 o                         
   2   8  10         79.62         82.33        59.95 o                         
   3   8  10         59.82         66.77        63.36 o                         
   4   8  10         23.89         53.50        65.64 o                         
   5   8  10         52.00         36.04        68.29 o                         
 -11   9  10         46.31         41.73        72.85 o                         
  -9   9  10         20.62         59.19        88.02 o                         
  -8   9  10        120.36        117.23        61.08 o                         
  -7   9  10          0.11         -7.59        85.37 o                         
  -6   9  10          0.55          0.38        57.67 o                         
  -5   9  10        240.14        227.26        57.67 o                         
  -4   9  10          3.95        -23.52        55.77 o                         
  -3   9  10         55.30         36.04        78.92 o                         
  -2   9  10         82.37        120.65        82.33 o                         
  -1   9  10         91.25         98.26        84.23 o                         
   0   9  10         73.83         72.09        87.64 o                         
   1   9  10         82.29         91.44        89.54 o                         
   2   9  10          1.28          0.00        89.92 o                         
   3   9  10         41.68         23.14        91.82 o                         
   4   9  10         19.94          9.49        95.99 o                         
   5   9  10          0.11          4.55       103.58 o                         
 -10  10  10          2.44         -1.14        73.60 o                         
  -9  10  10         18.71         47.43        69.81 o                         
  -7  10  10          6.91         13.28        66.02 o                         
  -6  10  10         71.21         69.81        89.54 o                         
  -5  10  10          3.03          5.69        61.46 o                         
  -4  10  10          2.31          3.79        58.43 o                         
  -3  10  10        141.15        143.41        59.57 o                         
  -2  10  10         29.43         45.53        85.74 o                         
  -1  10  10          3.44          1.14        89.16 o                         
   0  10  10          0.43         22.38        90.30 o                         
   1  10  10        415.32        575.55        98.26 o                         
   2  10  10         81.05         81.19        95.61 o                         
   3  10  10          0.99         27.32        97.13 o                         
   4  10  10         35.03         42.49       100.54 o                         
  -9  11  10          0.79        -15.18       105.47 o                         
  -8  11  10         60.24         66.77        74.74 o                         
  -7  11  10         20.96          9.11        73.98 o                         
  -6  11  10         44.30         64.12        69.81 o                         
  -5  11  10         13.07          0.38        95.61 o                         
  -4  11  10          3.40          4.93        66.77 o                         
  -3  11  10         22.40         31.11        67.91 o                         
  -2  11  10         11.60          6.45        63.36 o                         
  -1  11  10          1.04         12.14        93.33 o                         
   0  11  10         19.11         85.37        95.61 o                         
   1  11  10         37.36         39.46        97.89 o                         
   2  11  10        202.20        183.63       100.54 o                         
   3  11  10          0.21          0.38       101.68 o                         
  -7  12  10         87.37        197.67       109.27 o                         
  -6  12  10          6.80        -10.62        75.50 o                         
  -5  12  10         30.12         39.46        75.50 o                         
  -4  12  10         44.24         44.01       103.96 o                         
  -3  12  10         56.69         97.89        73.60 o                         
  -2  12  10          6.12          1.52        68.67 o                         
  -1  12  10          0.21          3.79        68.67 o                         
   0  12  10         12.99         25.04        99.02 o                         
   1  12  10          7.86         26.56       101.30 o                         
  -4  13  10          1.77         11.38        78.92 o                         
  -3  13  10          3.77         12.52       105.47 o                         
  -2  13  10          0.02         -1.14        69.43 o                         
  -1  13  10          8.95          9.86        76.64 o                         
 -13   1  11          6.89          6.97        37.38 o                         
 -12   1  11          1.50          1.52        50.08 o                         
 -11   1  11         11.23         10.93        49.53 o                         
 -10   1  11          6.28         -6.07        62.60 o                         
  -9   1  11         29.32         41.35        37.00 o                         
  -8   1  11        126.79        127.74        34.18 o                         
  -7   1  11         26.44         31.93        33.16 o                         
  -6   1  11          3.08         -5.72        28.23 o                         
  -5   1  11         25.68         38.48        32.77 o                         
  -4   1  11          6.35          4.90        30.62 o                         
  -3   1  11        145.15        150.79        33.91 o                         
  -2   1  11          1.43          2.40        33.81 o                         
  -1   1  11         79.20         55.56        28.66 o                         
   0   1  11         16.79         -5.43        33.78 o                         
   1   1  11        133.24        108.22        35.70 o                         
   2   1  11         83.82         28.02        40.15 o                         
   3   1  11         68.04         37.65        43.65 o                         
   4   1  11         14.21         11.46        45.74 o                         
   5   1  11        180.74        205.14        61.52 o                         
   6   1  11          3.45         10.06        54.24 o                         
 -13   2  11          0.38          6.45        59.19 o                         
 -12   2  11          0.74          7.49        43.27 o                         
 -11   2  11          8.52         -2.75        48.93 o                         
 -10   2  11          7.15          9.19        39.27 o                         
  -9   2  11          0.44         10.94        42.50 o                         
  -8   2  11         22.24         23.19        39.99 o                         
  -7   2  11         52.67         34.53        36.42 o                         
  -6   2  11         31.56         12.29        37.83 o                         
  -5   2  11          1.20          7.27        29.55 o                         
  -4   2  11          0.12          8.60        29.22 o                         
  -3   2  11         25.69         23.38        27.80 o                         
  -2   2  11         22.82         10.79        33.26 o                         
  -1   2  11        280.90        315.82        36.34 o                         
   0   2  11        221.03        175.85        42.60 o                         
   1   2  11          8.10         25.01        36.59 o                         
   2   2  11         11.99          5.10        40.10 o                         
   3   2  11          2.15         18.23        53.84 o                         
   4   2  11          5.45          9.71        57.99 o                         
   5   2  11         16.40         21.67        48.55 o                         
   6   2  11         19.81          9.07        55.59 o                         
 -13   3  11          1.10          0.38        61.84 o                         
 -12   3  11          9.36         14.80        60.32 o                         
 -10   3  11         25.49         35.15        39.27 o                         
  -9   3  11         31.81         45.15        52.36 o                         
  -8   3  11         21.15         18.77        28.42 o                         
  -7   3  11         18.95         21.88        32.86 o                         
  -6   3  11         33.88         32.28        26.24 o                         
  -5   3  11         10.46         18.04        31.65 o                         
  -4   3  11         14.82         20.24        32.46 o                         
  -3   3  11         12.79         -1.10        33.65 o                         
  -2   3  11          9.43         17.28        28.71 o                         
  -1   3  11        294.36        260.05        39.67 o                         
   0   3  11         38.71         26.40        44.01 o                         
   1   3  11          9.89          5.52        46.12 o                         
   2   3  11          0.37          3.72        50.46 o                         
   3   3  11          2.60        -19.29        54.09 o                         
   4   3  11         14.02          2.14        46.16 o                         
   5   3  11          1.73          5.11        60.23 o                         
   6   3  11          0.21         -3.70        45.75 o                         
 -13   4  11          7.99          7.21        67.53 o                         
 -12   4  11          2.53         13.28        62.60 o                         
 -10   4  11         10.55          9.49        80.43 o                         
  -9   4  11         19.28          5.31        50.46 o                         
  -8   4  11         12.86          8.35        50.46 o                         
  -7   4  11         10.18          7.98        38.42 o                         
  -6   4  11         10.91          4.43        36.77 o                         
  -5   4  11          1.70          5.77        27.79 o                         
  -4   4  11        138.18        152.01        37.90 o                         
  -3   4  11          9.15         19.67        29.72 o                         
  -2   4  11          0.33        -12.62        39.66 o                         
  -1   4  11        164.78        165.96        34.90 o                         
   0   4  11         32.85         40.97        38.35 o                         
   1   4  11          4.02          1.63        39.99 o                         
   2   4  11          1.18         26.07        82.33 o                         
   3   4  11          4.92          1.96        38.10 o                         
   4   4  11         59.06         60.32        49.32 o                         
   5   4  11         42.96         36.81        59.25 o                         
   6   4  11          0.00        -17.45        99.78 o                         
 -12   5  11         22.06         41.73        66.77 o                         
 -10   5  11          4.06         38.70        84.23 o                         
  -9   5  11         18.77         23.90        55.39 o                         
  -8   5  11          0.46        -17.07        78.16 o                         
  -7   5  11         83.26        146.07        73.98 o                         
  -6   5  11        105.61        101.68        51.98 o                         
  -5   5  11         39.92         36.42        51.60 o                         
  -4   5  11         98.54         88.34        32.99 o                         
  -3   5  11         56.27         36.33        32.84 o                         
  -2   5  11         31.12         29.55        34.25 o                         
  -1   5  11         42.77          9.48        35.96 o                         
   0   5  11         62.44         48.31        38.34 o                         
   1   5  11         18.57          6.34        32.36 o                         
   2   5  11        127.59        132.01        43.73 o                         
   3   5  11          0.07         11.18        37.91 o                         
   4   5  11          2.34         -2.62        47.08 o                         
   5   5  11         94.68        137.28        42.03 o                         
 -12   6  11          0.12        -17.07       100.54 o                         
 -11   6  11          2.30         -0.38        93.33 o                         
 -10   6  11          7.85          9.86        62.60 o                         
  -9   6  11         14.12         25.04        59.57 o                         
  -8   6  11          4.73         -1.90        81.57 o                         
  -6   6  11         31.72         14.04        54.25 o                         
  -5   6  11        532.50        508.78        58.43 o                         
  -4   6  11        654.32        657.12        59.57 o                         
  -3   6  11        285.52        221.57        76.26 o                         
  -2   6  11          1.68         -0.76        77.40 o                         
  -1   6  11         12.30         -0.76        80.05 o                         
   0   6  11         66.92         74.80        30.33 o                         
   1   6  11         13.58          6.89        40.49 o                         
   2   6  11         38.51         35.93        34.12 o                         
   3   6  11         12.04          7.31        50.42 o                         
   4   6  11         57.06         41.13        41.75 o                         
   5   6  11          9.79         21.20        45.12 o                         
 -11   7  11         10.70          5.69        69.05 o                         
 -10   7  11          0.06         -3.79        66.40 o                         
  -8   7  11          2.05         20.11        62.22 o                         
  -6   7  11         55.63         64.50        58.43 o                         
  -5   7  11          0.74        -14.80        58.05 o                         
  -4   7  11        385.17        419.24        84.99 o                         
  -3   7  11         10.39         14.80        80.43 o                         
  -2   7  11        130.78        130.51        81.57 o                         
  -1   7  11          0.02         -7.97        83.85 o                         
   0   7  11          3.83         -8.73        85.74 o                         
   1   7  11          0.01         16.69        88.40 o                         
   2   7  11         72.39         89.16        65.64 o                         
   3   7  11          0.07          4.17        67.15 o                         
   4   7  11         20.22         25.42        71.71 o                         
 -11   8  11          0.47         -8.35        76.64 o                         
 -10   8  11         15.48          9.49        70.19 o                         
  -9   8  11          2.00         -6.07        98.26 o                         
  -8   8  11          1.79         -0.76        66.40 o                         
  -7   8  11         17.89         21.63        92.57 o                         
  -6   8  11         13.16         31.87        62.60 o                         
  -5   8  11        170.63        159.35        63.36 o                         
  -4   8  11        274.34        316.42        90.68 o                         
  -3   8  11         84.24         58.05        85.37 o                         
  -2   8  11         27.00         33.77        61.46 o                         
  -1   8  11         17.14         37.56        63.36 o                         
   0   8  11         17.50         11.38        62.98 o                         
   1   8  11        101.18        171.87        67.53 o                         
   2   8  11          0.44        -19.73        66.40 o                         
   3   8  11         11.00        -11.00        70.57 o                         
  -9   9  11         26.57         26.56        75.88 o                         
  -8   9  11         51.09         63.36        73.98 o                         
  -7   9  11          4.91         10.62       104.71 o                         
  -6   9  11          7.65         26.18        70.19 o                         
  -5   9  11        184.12        199.56        69.43 o                         
  -4   9  11         54.19         20.49        95.99 o                         
  -3   9  11         32.22         14.80        89.16 o                         
  -2   9  11         42.40         56.91        65.64 o                         
  -1   9  11        239.81        231.43        67.15 o                         
   0   9  11          0.27        -12.90        68.29 o                         
   1   9  11          3.99        -10.24        69.43 o                         
   2   9  11         10.28         37.94        70.57 o                         
  -8  10  11         44.15         72.85       111.54 o                         
  -7  10  11          0.60         24.28        77.02 o                         
  -6  10  11          4.20         22.01       105.47 o                         
  -5  10  11         11.11          9.86        73.60 o                         
  -4  10  11          3.19         15.56       104.34 o                         
  -3  10  11         35.85         30.35        94.09 o                         
  -2  10  11         15.35         25.04        66.77 o                         
  -1  10  11          5.55         -5.31        68.67 o                         
   0  10  11         23.50         17.83        70.95 o                         
   1  10  11          0.61        -43.25       102.82 o                         
  -6  11  11         10.66         20.49       109.65 o                         
  -5  11  11         58.39         75.50        77.40 o                         
  -4  11  11         43.41         66.40        76.64 o                         
  -3  11  11          0.60        -16.69        98.64 o                         
  -2  11  11          3.58         -7.21        68.67 o                         
  -1  11  11         97.23        121.41        70.95 o                         
 -11   0  12        114.24        103.58        55.39 o                         
 -10   0  12          0.79         -4.93        51.98 o                         
  -9   0  12         17.66         21.25        70.95 o                         
  -8   0  12          0.01          7.97        69.43 o                         
  -7   0  12         12.69         42.49        69.43 o                         
  -6   0  12         20.15         34.90        63.36 o                         
  -5   0  12         28.08         18.59        63.36 o                         
  -4   0  12          8.33          3.41        65.26 o                         
  -3   0  12        367.67        418.48        51.22 o                         
  -2   0  12          0.03          6.83        47.80 o                         
  -1   0  12        119.57         84.61        50.46 o                         
   0   0  12        231.59        216.64        55.01 o                         
   1   0  12         50.54         73.22        56.15 o                         
   2   0  12         12.54         -5.31        59.95 o                         
   3   0  12         28.96         35.66        85.37 o                         
   4   0  12          2.09         -1.14        92.95 o                         
 -11   1  12          8.15         28.30        44.83 o                         
 -10   1  12         24.33         24.51        43.01 o                         
  -9   1  12         41.68         38.15        41.83 o                         
  -8   1  12        125.03        193.87        49.76 o                         
  -7   1  12         20.54         27.28        48.89 o                         
  -6   1  12         22.75         38.52        45.21 o                         
  -5   1  12         56.03        137.64       214.74 o                         
  -4   1  12          9.84         22.02        37.40 o                         
  -3   1  12         56.95         59.73        37.80 o                         
  -2   1  12         79.30        107.03        48.65 o                         
  -1   1  12         48.72         79.67        41.97 o                         
   0   1  12         13.20         10.81        43.12 o                         
   1   1  12         23.44         48.45        46.44 o                         
   2   1  12        147.09        175.04        48.11 o                         
   3   1  12         67.95         50.77        49.56 o                         
   4   1  12         23.60         16.76        65.40 o                         
 -10   2  12        169.42        175.28        58.43 o                         
  -9   2  12          7.19         17.88        49.92 o                         
  -8   2  12          2.75         -1.46        41.00 o                         
  -7   2  12        129.68        131.16        41.35 o                         
  -6   2  12         27.76         53.54        34.63 o                         
  -5   2  12          0.02         -7.07        44.38 o                         
  -4   2  12          0.23        -10.05        45.47 o                         
  -3   2  12        253.79        320.64        41.25 o                         
  -2   2  12         49.08         79.50       112.30 o                         
  -1   2  12          4.11         -4.10        35.42 o                         
   0   2  12        120.55        125.00        37.81 o                         
   1   2  12         43.78         50.00        39.54 o                         
   2   2  12          3.28          4.56        58.50 o                         
   3   2  12          8.31        -10.25        62.93 o                         
   4   2  12         11.18         10.03        52.00 o                         
 -11   3  12         67.60         75.88        60.70 o                         
 -10   3  12          3.49          1.52        87.64 o                         
  -9   3  12         41.71         61.84        58.81 o                         
  -8   3  12          0.01          0.38        80.43 o                         
  -7   3  12        195.02        186.29        77.78 o                         
  -6   3  12         17.87         16.79        40.61 o                         
  -5   3  12         45.58         45.65        33.48 o                         
  -4   3  12        240.73        251.29        40.23 o                         
  -3   3  12          0.25         -7.81        39.87 o                         
  -2   3  12         50.24         42.96        40.78 o                         
  -1   3  12         91.97        117.14        43.00 o                         
   0   3  12        126.83        145.26        45.26 o                         
   1   3  12        113.66        133.77        47.00 o                         
   2   3  12         99.37        136.33        49.69 o                         
   3   3  12         33.26         27.89        50.36 o                         
   4   3  12          3.52        -12.54        65.65 o                         
 -11   4  12          0.17          8.73        64.88 o                         
  -9   4  12         44.86         61.84        86.50 o                         
  -7   4  12         27.61         45.91        58.43 o                         
  -6   4  12        237.26        272.41        59.19 o                         
  -5   4  12        149.53        132.03        80.43 o                         
  -4   4  12          5.30         15.93        76.64 o                         
  -3   4  12          0.50          8.73        46.31 o                         
  -2   4  12        222.94        239.99        49.32 o                         
  -1   4  12          3.22         10.24        42.90 o                         
   0   4  12        178.47        192.42        45.18 o                         
   1   4  12         26.68         31.65        46.89 o                         
   2   4  12         22.08         21.03        40.74 o                         
   3   4  12         18.01         28.21        52.61 o                         
 -11   5  12         12.54         28.46        71.33 o                         
 -10   5  12          0.03         -9.49        66.77 o                         
  -9   5  12         11.57         23.52        91.82 o                         
  -8   5  12        159.68        188.18        64.50 o                         
  -7   5  12         40.07         23.14        87.64 o                         
  -6   5  12         40.34         56.91        88.02 o                         
  -5   5  12        167.07        218.54        62.98 o                         
  -4   5  12         12.80         38.70        56.91 o                         
  -3   5  12          6.59          6.83        58.81 o                         
  -2   5  12          0.37         -1.14        60.70 o                         
  -1   5  12         39.73         58.05        87.26 o                         
   0   5  12        144.97        114.58        91.44 o                         
   1   5  12         23.47         52.36        92.57 o                         
   2   5  12         45.08         36.04        96.37 o                         
   3   5  12          1.15         -3.41        72.09 o                         
 -10   6  12         20.30          5.69        71.33 o                         
  -9   6  12          7.72        -13.66        97.51 o                         
  -8   6  12          5.36          3.04        64.50 o                         
  -7   6  12         57.66         62.60        91.82 o                         
  -6   6  12          5.00        -13.66        63.74 o                         
  -5   6  12        260.57        272.79        65.64 o                         
  -4   6  12         59.57         33.77        86.50 o                         
  -3   6  12        141.03        190.84        87.26 o                         
  -2   6  12         20.28         16.69        89.16 o                         
  -1   6  12          1.44         -0.38        64.50 o                         
   0   6  12         69.26         91.44        65.26 o                         
   1   6  12         47.32         27.32        67.91 o                         
   2   6  12          9.22         -5.69        70.95 o                         
  -9   7  12          0.30          7.59       105.47 o                         
  -8   7  12         65.89         86.12        72.47 o                         
  -7   7  12          0.27         25.42       100.16 o                         
  -6   7  12         24.04         37.94        67.91 o                         
  -5   7  12         50.96         40.98        67.15 o                         
  -4   7  12          3.49         17.83        89.92 o                         
  -3   7  12         84.51         67.91        64.12 o                         
  -2   7  12         67.58         83.09        66.02 o                         
  -1   7  12        136.87        148.73        68.67 o                         
   0   7  12          3.98         13.28        67.15 o                         
   1   7  12          4.47         -1.14        99.78 o                         
  -8   8  12         47.63         53.50        75.50 o                         
  -7   8  12         63.87         99.40       105.85 o                         
  -6   8  12          4.43          8.35        73.22 o                         
  -5   8  12          8.10         12.90       103.58 o                         
  -4   8  12          4.27          5.31        92.57 o                         
  -3   8  12          6.06          3.04        66.77 o                         
  -2   8  12         13.02         21.25        69.43 o                         
  -1   8  12         90.09         59.57        97.13 o                         
   0   8  12          6.03        -10.24       100.92 o                         
  -6   9  12         77.35         80.05        78.54 o                         
  -5   9  12          3.46         12.90        77.40 o                         
  -4   9  12         36.75         47.80        98.64 o                         
  -3   9  12         83.33         84.23        69.43 o                         
  -2   9  12         42.24         50.84        69.81 o                         
  -9   1  13          3.75         16.69        87.64 o                         
  -8   1  13          0.22          3.41        46.29 o                         
  -7   1  13          1.82          1.75        33.21 o                         
  -6   1  13          1.13         -5.27        36.28 o                         
  -5   1  13          1.12          8.13        45.16 o                         
  -4   1  13          0.54         -0.61        45.91 o                         
  -3   1  13         41.39         29.53        45.82 o                         
  -2   1  13        112.75         96.22        46.06 o                         
  -1   1  13          0.69         12.61        59.12 o                         
   0   1  13         15.44          9.60        50.88 o                         
   1   1  13          0.78         -6.16        53.47 o                         
  -9   2  13          5.11        -18.59        63.74 o                         
  -8   2  13          6.17         -3.04        89.54 o                         
  -7   2  13          1.01         -1.90        86.12 o                         
  -6   2  13         41.04         64.50        61.46 o                         
  -5   2  13         33.25         37.19        46.48 o                         
  -4   2  13         38.85         31.79        55.52 o                         
  -3   2  13         15.05          6.39        56.52 o                         
  -2   2  13          0.66         -5.98        57.48 o                         
  -1   2  13         39.25         37.01        58.55 o                         
   0   2  13          2.99         10.11        42.28 o                         
   1   2  13          0.25          3.90        45.64 o                         
  -9   3  13         29.23         21.25        96.37 o                         
  -8   3  13          0.26         11.00        65.26 o                         
  -7   3  13          5.81          8.73        92.95 o                         
  -6   3  13          8.36         14.42        91.44 o                         
  -5   3  13          0.00         -3.04        65.26 o                         
  -4   3  13         58.90         46.67        65.64 o                         
  -3   3  13         17.32         40.98        66.40 o                         
  -2   3  13         22.35         -9.49        97.13 o                         
  -1   3  13          5.74          0.64        43.19 o                         
   0   3  13          2.19         14.07        60.97 o                         
   1   3  13         10.46          5.75        54.36 o                         
  -8   4  13          0.49         -5.31        97.51 o                         
  -7   4  13         13.92          4.55        67.53 o                         
  -6   4  13          0.07          7.59        68.67 o                         
  -5   4  13         40.16         84.99        96.75 o                         
  -4   4  13         15.02          6.83        96.37 o                         
  -3   4  13         46.73         55.77        70.19 o                         
  -2   4  13         36.56         56.91        72.09 o                         
  -1   4  13          8.09         -3.41        69.43 o                         
   0   4  13          1.68         -1.14        70.56 o                         
  -7   5  13         58.99         38.70        71.33 o                         
  -6   5  13         15.56         29.97        99.40 o                         
  -5   5  13          2.01        -16.31        70.57 o                         
  -4   5  13          3.19        -16.31        70.57 o                         
  -3   5  13          1.84          2.66       100.92 o                         
  -2   5  13         21.96         26.94       104.34 o                         
  -1   5  13         44.41         35.66        74.74 o                         
  -5   6  13          1.28          1.90        74.36 o                         
  -4   6  13         16.26         51.60       104.34 o                         
                                                                                
