# Supplementary material for: Structural studies of crystalline forms of triamterene with carboxylic acid, GRAS and API molecules
Source: IUCrJ. 2018 Apr 6;5(Pt 3):309–24. doi: 10.1107/S2052252518003317 (PMC5929377; doi:10.1107/S2052252518003317)
Supplement: Supplementary file 4 [file m-05-00309-1c_DMSOsup4.hkl]

data_1c_DMSO                                                                    
_shelx_title ' wj1218 (ar3) in P-1'                                             
_shelx_refln_list_code          4                                               
_shelx_F_calc_maximum      174.78                                               
_exptl_crystal_F_000       852.00                                               
_reflns_d_resolution_high  0.8293                                               
                                                                                
loop_                                                                           
 _space_group_symop_operation_xyz                                               
 'x, y, z'                                                                      
 '-x, -y, -z'                                                                   
                                                                                
_cell_length_a    11.0286                                                       
_cell_length_b    13.7429                                                       
_cell_length_c    14.9742                                                       
_cell_angle_alpha 115.247                                                       
_cell_angle_beta  109.951                                                       
_cell_angle_gamma  90.122                                                       
                                                                                
_shelx_F_squared_multiplier     1.000                                           
                                                                                
loop_                                                                           
 _refln_index_h                                                                 
 _refln_index_k                                                                 
 _refln_index_l                                                                 
 _refln_F_squared_calc                                                          
 _refln_F_squared_meas                                                          
 _refln_F_squared_sigma                                                         
 _refln_observed_status                                                         
   2   0   0       6901.04       6133.61       474.53 o                         
   3   0   0       4409.21       4563.76        96.18 o                         
   4   0   0       2177.35       2066.19        41.08 o                         
   5   0   0        440.62        512.69        10.39 o                         
   6   0   0       1926.28       1712.83        34.96 o                         
   7   0   0         49.88         43.08         3.62 o                         
   8   0   0        331.17        286.20         9.62 o                         
   9   0   0         26.42         22.79         3.86 o                         
  10   0   0         74.94         67.02        10.16 o                         
  11   0   0          0.75         -9.60         9.60 o                         
  12   0   0         25.02         17.77        34.56 o                         
 -12   1   0         51.72         87.03        11.32 o                         
 -11   1   0        399.11        390.64        42.40 o                         
 -10   1   0         67.82         81.89         8.30 o                         
  -9   1   0         23.21         14.04        12.41 o                         
  -8   1   0         40.06         79.64         6.32 o                         
  -7   1   0        128.74         87.14         7.20 o                         
  -6   1   0        103.32        110.10         5.61 o                         
  -5   1   0        518.07        655.08        24.43 o                         
  -4   1   0        113.49        113.54         3.18 o                         
  -3   1   0        282.10        254.73         5.98 o                         
  -2   1   0       1524.95       1591.79        38.34 o                         
   2   1   0        119.59        172.57        17.36 o                         
   3   1   0         82.58         90.34         4.76 o                         
   4   1   0          1.25          7.47         7.20 o                         
   5   1   0        151.11        262.95         9.89 o                         
   6   1   0        109.48         82.70         4.34 o                         
   7   1   0       2753.05       2939.20        68.91 o                         
   8   1   0          9.14         34.56         8.43 o                         
   9   1   0          3.99         -5.06         6.54 o                         
  10   1   0          1.97          7.75         8.11 o                         
  11   1   0         34.40         58.23        19.14 o                         
  12   1   0         23.17         42.39        17.17 o                         
 -12   2   0        652.71        665.35        92.16 o                         
 -11   2   0        405.44        391.05        38.57 o                         
 -10   2   0         32.69         48.94         8.20 o                         
  -9   2   0         13.04         23.77        13.25 o                         
  -8   2   0        108.24        121.55         6.27 o                         
  -7   2   0         43.24         52.04         4.18 o                         
  -6   2   0       1156.83       1107.87        26.12 o                         
  -5   2   0        270.07        225.06         6.30 o                         
  -4   2   0        589.32        507.50        11.54 o                         
  -3   2   0       3952.73       3940.74        88.12 o                         
  -2   2   0      30548.65      28957.25       818.93 o                         
  -1   2   0        393.10        403.74        16.62 o                         
   1   2   0      27204.72      24344.96       757.96 o                         
   2   2   0        818.19        825.09        30.44 o                         
   3   2   0       2289.19       2406.43        71.33 o                         
   4   2   0          2.26         42.16         5.82 o                         
   5   2   0       8791.60       9531.02       193.45 o                         
   6   2   0         59.74         30.43         5.09 o                         
   7   2   0       1064.36        984.08        25.04 o                         
   8   2   0         54.28         45.45         4.94 o                         
   9   2   0        107.00         81.99         5.56 o                         
  10   2   0         45.54         38.39         6.92 o                         
  11   2   0         14.22         30.20        21.02 o                         
 -12   3   0         41.93         67.25        22.27 o                         
 -11   3   0        391.02        356.01        18.35 o                         
 -10   3   0        247.55        267.84        16.20 o                         
  -9   3   0          9.34          3.44         9.33 o                         
  -8   3   0         79.53         76.18        27.09 o                         
  -7   3   0          0.03         -2.96         4.75 o                         
  -6   3   0        327.88        364.43         8.18 o                         
  -5   3   0         62.04         59.53         3.90 o                         
  -4   3   0       3898.22       4077.18       103.38 o                         
  -3   3   0        398.94        378.62         9.35 o                         
  -2   3   0          0.40         10.18         9.43 o                         
  -1   3   0         21.29          9.22         5.57 o                         
   0   3   0         87.03         76.80         2.61 o                         
   1   3   0          1.21         -2.29         2.29 o                         
   2   3   0        489.51        495.28        10.55 o                         
   3   3   0          2.24         10.43         3.92 o                         
   4   3   0         29.47         47.06        10.86 o                         
   5   3   0       2322.58       2836.31        75.08 o                         
   6   3   0          7.06         26.47         6.41 o                         
   7   3   0          0.40          2.77         4.56 o                         
   8   3   0        159.35        180.00        10.87 o                         
   9   3   0         29.54         65.60        10.85 o                         
  10   3   0          7.83          0.57         6.31 o                         
  11   3   0          6.44          8.24        14.33 o                         
 -12   4   0        105.59        144.09        18.49 o                         
 -11   4   0        798.95        748.31        30.65 o                         
 -10   4   0         36.96         42.12         6.94 o                         
  -9   4   0          0.39          3.40         5.38 o                         
  -8   4   0        178.17        136.78        11.80 o                         
  -7   4   0       2555.91       2594.31        57.31 o                         
  -6   4   0       2579.30       2775.64        69.96 o                         
  -5   4   0       1960.02       2217.67        48.26 o                         
  -4   4   0        680.31        956.48        20.75 o                         
  -3   4   0        104.77        143.81         6.24 o                         
  -2   4   0         67.44         61.23        11.61 o                         
  -1   4   0       3680.65       3489.88        71.82 o                         
   0   4   0        176.74        132.21         4.12 o                         
   1   4   0          8.66         -3.07         3.07 o                         
   2   4   0         14.54         23.74         4.56 o                         
   3   4   0         72.22         97.84         9.35 o                         
   4   4   0        756.50        698.54        15.08 o                         
   5   4   0        238.80        215.13         8.53 o                         
   6   4   0        746.26        785.67        19.84 o                         
   7   4   0        377.60        267.77         9.40 o                         
   8   4   0         58.79         46.22         5.20 o                         
   9   4   0         67.61         59.94         7.42 o                         
  10   4   0         23.44         43.10         7.91 o                         
  11   4   0         37.09         13.20        15.52 o                         
 -12   5   0         29.79         49.76        11.35 o                         
 -11   5   0          2.48         13.29        17.07 o                         
 -10   5   0         12.78         12.81         7.20 o                         
  -9   5   0         23.35         23.18         8.32 o                         
  -8   5   0         48.52         54.23         7.48 o                         
  -7   5   0        115.87        131.97         5.35 o                         
  -6   5   0       2033.48       2287.91        88.25 o                         
  -5   5   0        191.77        220.17         6.41 o                         
  -4   5   0         28.16         18.34         7.70 o                         
  -3   5   0        199.23        156.56         5.98 o                         
  -2   5   0         49.68         50.50         4.53 o                         
  -1   5   0          1.68          2.99         3.00 o                         
   0   5   0        198.96        175.87         5.60 o                         
   1   5   0        177.51        184.43         5.38 o                         
   2   5   0        436.61        571.41        11.64 o                         
   3   5   0       1127.08       1225.99        28.08 o                         
   4   5   0         18.43          9.49         4.94 o                         
   5   5   0        135.72         94.16         5.80 o                         
   6   5   0        287.30        333.56        11.25 o                         
   7   5   0         59.31        105.62        10.37 o                         
   8   5   0         47.50        109.60         9.70 o                         
   9   5   0         34.13         55.44        12.17 o                         
  10   5   0        176.70        110.15        12.05 o                         
 -12   6   0          3.77         13.67        19.60 o                         
 -11   6   0         13.60         16.78        11.42 o                         
 -10   6   0        125.20         93.96        17.74 o                         
  -9   6   0         56.26         46.49         3.88 o                         
  -8   6   0         20.86         20.54         9.27 o                         
  -7   6   0          7.90          7.15         4.42 o                         
  -6   6   0        564.26        538.01        16.46 o                         
  -5   6   0        305.21        324.40         8.72 o                         
  -4   6   0         32.61         29.91         3.86 o                         
  -3   6   0        281.56        231.99         5.80 o                         
  -2   6   0        137.05        187.83         5.64 o                         
  -1   6   0       1316.19       1541.34        33.07 o                         
   0   6   0       2576.43       3461.30        71.76 o                         
   1   6   0        189.97        181.15         9.26 o                         
   2   6   0       2422.71       2840.11        56.09 o                         
   3   6   0       2072.06       2280.75        58.31 o                         
   4   6   0        116.79        131.44         8.39 o                         
   5   6   0        146.55        121.54         6.64 o                         
   6   6   0        212.38        176.65         7.62 o                         
   7   6   0        421.03        474.44        25.47 o                         
   8   6   0        161.41        117.76        12.93 o                         
   9   6   0         77.37         69.86         7.83 o                         
  10   6   0          0.06          0.00        11.02 o                         
 -11   7   0         12.17         17.21        11.98 o                         
 -10   7   0          0.21         -3.60        19.22 o                         
  -9   7   0        205.40        168.65         6.84 o                         
  -8   7   0        102.99        119.11         5.44 o                         
  -7   7   0         17.22         12.28         6.51 o                         
  -6   7   0        262.64        324.39        11.76 o                         
  -5   7   0         97.95         82.89         3.59 o                         
  -4   7   0         28.04         19.21         3.43 o                         
  -3   7   0         84.25         42.42         3.80 o                         
  -2   7   0         26.67         49.87         5.45 o                         
  -1   7   0          4.34          4.93         3.20 o                         
   0   7   0         50.01         66.52         3.41 o                         
   1   7   0        947.08        863.34        20.90 o                         
   2   7   0         82.68         80.55         6.49 o                         
   3   7   0        212.65        182.35         6.90 o                         
   4   7   0         11.13         12.22         6.42 o                         
   5   7   0          2.36          4.47         5.88 o                         
   6   7   0        107.73        119.83        13.08 o                         
   7   7   0        339.27        325.46        16.90 o                         
   8   7   0          1.43         24.47        10.10 o                         
   9   7   0        204.12        244.15        25.59 o                         
 -11   8   0         61.79         83.81        12.62 o                         
 -10   8   0          3.29         11.00         6.99 o                         
  -9   8   0        790.15        732.03        34.44 o                         
  -8   8   0         23.78         29.70        12.20 o                         
  -7   8   0         39.78         42.30         3.92 o                         
  -6   8   0        276.32        268.20         8.02 o                         
  -5   8   0        288.37        259.86        16.60 o                         
  -4   8   0         69.88         90.95         5.45 o                         
  -3   8   0         10.81         10.26         4.46 o                         
  -2   8   0          3.59          6.44         3.27 o                         
  -1   8   0        600.30        631.99        15.81 o                         
   0   8   0        116.59        134.68        10.10 o                         
   1   8   0          2.90         -3.10         3.37 o                         
   2   8   0         17.09         30.70         4.19 o                         
   3   8   0        693.63        764.52        20.83 o                         
   4   8   0          3.31          1.16         4.78 o                         
   5   8   0          5.58          8.92         7.28 o                         
   6   8   0        256.68        217.50        19.06 o                         
   7   8   0        878.91        949.30        32.74 o                         
   8   8   0        148.06        182.20        14.86 o                         
   9   8   0          9.77          1.71        11.09 o                         
 -11   9   0        206.80        211.30        25.91 o                         
 -10   9   0         18.42          5.39        13.96 o                         
  -9   9   0         26.92         41.56        30.65 o                         
  -8   9   0        201.57        206.47         9.05 o                         
  -7   9   0         17.33         28.90         2.68 o                         
  -6   9   0          5.00          7.01         2.44 o                         
  -5   9   0          0.06          3.22         2.90 o                         
  -4   9   0        123.22        168.27         5.60 o                         
  -3   9   0        191.59        198.56        11.39 o                         
  -2   9   0          0.29          7.01         3.16 o                         
  -1   9   0         76.35         40.33         4.59 o                         
   0   9   0         33.91         16.44         2.73 o                         
   1   9   0         97.73         83.57         9.50 o                         
   2   9   0         98.59         79.65         5.31 o                         
   3   9   0        383.67        419.97        14.26 o                         
   4   9   0         11.88          8.06        11.41 o                         
   5   9   0         86.55         95.06         7.61 o                         
   6   9   0        136.98        132.39        17.05 o                         
   7   9   0        136.53        145.86        19.78 o                         
   8   9   0        152.83        186.43        34.51 o                         
 -10  10   0        121.67        161.43        20.36 o                         
  -9  10   0          3.28         22.06        10.51 o                         
  -8  10   0          1.19          6.17         8.26 o                         
  -7  10   0        278.99        258.09         9.04 o                         
  -6  10   0        182.25        165.44        10.87 o                         
  -5  10   0        481.34        457.16        21.03 o                         
  -4  10   0      10055.18      10791.25       257.13 o                         
  -3  10   0          2.44         -7.70         8.26 o                         
  -2  10   0        124.36        161.59        16.27 o                         
  -1  10   0        684.29        747.02        22.97 o                         
   0  10   0          7.71          3.39         4.87 o                         
   1  10   0        226.87        211.92         9.57 o                         
   2  10   0         13.77         15.97         6.53 o                         
   3  10   0        155.24        136.23        18.19 o                         
   4  10   0         43.02         21.00        14.22 o                         
   5  10   0         23.63         26.15        15.40 o                         
   6  10   0         40.78         62.08        20.38 o                         
   7  10   0        179.56        161.91        24.38 o                         
  -9  11   0          1.29          8.36        15.73 o                         
  -8  11   0         82.10        120.58        21.33 o                         
  -7  11   0          2.51         -3.24        14.40 o                         
  -6  11   0        141.76        142.09        16.27 o                         
  -5  11   0         51.25         53.17         4.60 o                         
  -4  11   0          2.15          3.77         7.12 o                         
  -3  11   0          0.47         -6.46         6.46 o                         
  -2  11   0          4.08          4.97         5.68 o                         
  -1  11   0          0.09          0.01         4.27 o                         
   0  11   0        105.00         65.94         5.41 o                         
   1  11   0          3.11          6.62         3.97 o                         
   2  11   0         54.42         66.68         6.96 o                         
   3  11   0        205.58        188.09        12.47 o                         
   4  11   0          3.69         -8.00         8.00 o                         
   5  11   0          2.91         19.17         9.73 o                         
   6  11   0        146.08        145.47        14.22 o                         
  -9  12   0         82.43         81.96        13.91 o                         
  -8  12   0         25.99         37.56        15.78 o                         
  -7  12   0         53.11         55.20        15.78 o                         
  -6  12   0       1288.83       1551.74        93.38 o                         
  -5  12   0        349.86        393.57        25.47 o                         
  -4  12   0        410.63        403.57        15.00 o                         
  -3  12   0        741.52        718.70        29.31 o                         
  -2  12   0         41.66         20.34         5.05 o                         
  -1  12   0        141.84         94.79         8.81 o                         
   0  12   0         80.54         48.34        11.66 o                         
   1  12   0        390.71        349.93        15.40 o                         
   2  12   0         61.59         49.72         7.59 o                         
   3  12   0        155.61        113.60        10.15 o                         
   4  12   0          3.51         -3.51         7.50 o                         
   5  12   0         16.16         23.24        16.80 o                         
  -7  13   0         80.82        108.80        17.60 o                         
  -6  13   0          0.09         -5.07        14.36 o                         
  -5  13   0         44.86         42.89        15.20 o                         
  -4  13   0          0.04          4.58        13.33 o                         
  -3  13   0         11.83         21.45         9.80 o                         
  -2  13   0        125.99        120.64        41.91 o                         
  -1  13   0        107.09         77.40         8.40 o                         
   0  13   0         12.98         24.88         6.95 o                         
   1  13   0        271.25        307.36        46.31 o                         
   2  13   0          1.33         14.82        12.09 o                         
   3  13   0         18.25         25.20        13.07 o                         
   4  13   0        107.64        116.40        19.25 o                         
  -6  14   0         13.48         25.87        15.24 o                         
  -5  14   0         86.42        121.51        17.02 o                         
  -4  14   0          7.87         26.13        14.67 o                         
  -3  14   0         35.59         37.02        14.62 o                         
  -2  14   0         47.49         18.27        14.62 o                         
  -1  14   0         41.74         23.29        14.18 o                         
   0  14   0        199.97        216.67        21.60 o                         
   1  14   0         45.03         49.47        15.24 o                         
   0 -15   1         25.96         52.18        16.04 o                         
   1 -15   1         68.34         45.65        15.51 o                         
   2 -15   1         10.56         60.22        16.40 o                         
   3 -15   1         36.63         32.00        15.56 o                         
   4 -15   1          0.46        -15.11        15.11 o                         
  -2 -14   1         75.67        100.76        18.98 o                         
  -1 -14   1         16.64         -5.51        16.04 o                         
   0 -14   1         12.91         19.60        14.13 o                         
   1 -14   1         32.25         19.93        23.29 o                         
   2 -14   1         35.59         43.29        14.58 o                         
   3 -14   1         29.51         32.93        14.62 o                         
   4 -14   1        173.09        192.27        19.73 o                         
   5 -14   1          0.11         33.16        15.64 o                         
   6 -14   1         22.20         40.62        15.69 o                         
  -4 -13   1         42.22         33.47        13.69 o                         
  -3 -13   1        176.21        160.72        17.82 o                         
  -2 -13   1         54.52         43.52         8.85 o                         
  -1 -13   1          1.83         18.56         6.73 o                         
   0 -13   1          2.82         16.64         6.00 o                         
   1 -13   1          5.77         11.52         6.29 o                         
   2 -13   1        499.32        435.45        56.71 o                         
   3 -13   1         99.87        113.42        15.31 o                         
   4 -13   1          0.42          4.13        13.78 o                         
   5 -13   1        154.92        125.07        17.56 o                         
   6 -13   1         18.07          6.49        15.24 o                         
   7 -13   1         37.45         35.65        20.36 o                         
   8 -13   1         62.19         88.36        17.60 o                         
  -6 -12   1          6.71         22.50        18.16 o                         
  -5 -12   1         53.02         40.93        11.29 o                         
  -4 -12   1         48.62         64.74        15.20 o                         
  -3 -12   1         11.66         -1.12         8.24 o                         
  -2 -12   1          3.02          0.41         5.22 o                         
  -1 -12   1         12.04         13.76         3.76 o                         
   0 -12   1         51.29         52.69         9.10 o                         
   1 -12   1         18.48         -2.83         4.89 o                         
   2 -12   1        116.73         86.42         4.93 o                         
   3 -12   1         49.81         57.89         7.18 o                         
   4 -12   1         17.89         27.20         6.56 o                         
   5 -12   1        214.35        219.74        71.69 o                         
   6 -12   1        221.16        272.36        20.40 o                         
   7 -12   1         38.84         56.05        16.22 o                         
   8 -12   1         22.88         11.11        16.22 o                         
   9 -12   1         21.23         11.11        22.67 o                         
  -7 -11   1         24.99         27.73        10.86 o                         
  -6 -11   1         25.34         26.23        11.45 o                         
  -5 -11   1         17.20          4.97         9.18 o                         
  -4 -11   1         66.57         80.78         9.66 o                         
  -3 -11   1         57.35         48.97         7.31 o                         
  -2 -11   1        203.19        167.49        18.31 o                         
  -1 -11   1        221.53        208.00        13.09 o                         
   0 -11   1         20.32         32.40         4.66 o                         
   1 -11   1        505.77        496.12        15.35 o                         
   2 -11   1        782.24        812.25        24.92 o                         
   3 -11   1        150.63        110.61         7.74 o                         
   4 -11   1        407.24        379.96        22.77 o                         
   5 -11   1        530.18        610.50        75.36 o                         
   6 -11   1        755.48        791.40        43.73 o                         
   7 -11   1       2274.21       2712.31       118.54 o                         
   8 -11   1          1.90          6.49        15.73 o                         
   9 -11   1         45.26         49.96        18.05 o                         
  -8 -10   1          1.76         21.45        18.30 o                         
  -7 -10   1        119.34         98.24        13.27 o                         
  -6 -10   1          9.27         10.06         9.12 o                         
  -5 -10   1          0.23         -5.60         9.40 o                         
  -4 -10   1         15.04          6.05         5.70 o                         
  -3 -10   1         14.90         22.63         6.70 o                         
  -2 -10   1          2.78          3.55         4.21 o                         
  -1 -10   1          0.16          8.13         6.90 o                         
   0 -10   1         14.51         12.31         3.97 o                         
   1 -10   1        132.53        134.59         6.16 o                         
   2 -10   1         43.94         74.30         7.27 o                         
   3 -10   1        167.86        103.68         7.48 o                         
   4 -10   1       1024.52        991.99        29.55 o                         
   5 -10   1          4.81         15.32         5.20 o                         
   6 -10   1        164.74        155.89         9.34 o                         
   7 -10   1         98.47         96.01        10.56 o                         
   8 -10   1          0.73         33.24        12.38 o                         
   9 -10   1          1.58         -9.24        10.09 o                         
  10 -10   1         90.91        146.58        22.67 o                         
  -9  -9   1         39.27         53.43        18.68 o                         
  -8  -9   1          4.98         -8.28         8.28 o                         
  -7  -9   1        280.11        272.84        15.49 o                         
  -6  -9   1         88.77         71.98        10.00 o                         
  -5  -9   1        794.01        892.98        26.49 o                         
  -4  -9   1        104.21         95.56         6.03 o                         
  -3  -9   1        241.56        215.08         7.21 o                         
  -2  -9   1        813.11        904.49        21.32 o                         
  -1  -9   1         11.56         12.66         4.00 o                         
   0  -9   1          0.18         -4.24         4.24 o                         
   1  -9   1        585.11        607.22        16.00 o                         
   2  -9   1        113.65        117.87         6.82 o                         
   3  -9   1        140.21        151.45        12.40 o                         
   4  -9   1        171.07        167.17         5.77 o                         
   5  -9   1       1076.40       1066.20        27.13 o                         
   6  -9   1        367.71        318.95        10.59 o                         
   7  -9   1         35.93         37.24         4.80 o                         
   8  -9   1        298.70        313.05        13.59 o                         
   9  -9   1        365.43        368.60        17.57 o                         
  10  -9   1          0.07         -9.07        10.47 o                         
  11  -9   1         26.45          8.85         9.91 o                         
  -9  -8   1         95.35         50.26         9.10 o                         
  -8  -8   1         10.19         30.02         7.49 o                         
  -7  -8   1          6.92          8.80         8.78 o                         
  -6  -8   1          1.78         14.75        16.89 o                         
  -5  -8   1          0.05          2.18         6.10 o                         
  -4  -8   1        118.18        105.93         8.15 o                         
  -3  -8   1        177.38        173.61         6.37 o                         
  -2  -8   1         45.26         29.56        10.87 o                         
  -1  -8   1        295.82        268.06        10.17 o                         
   0  -8   1          4.09         -1.12         2.63 o                         
   1  -8   1        114.51         69.10         4.12 o                         
   2  -8   1        142.00         97.73        15.84 o                         
   3  -8   1        126.88        129.83         6.43 o                         
   4  -8   1          0.22         -1.23         2.17 o                         
   5  -8   1          3.49         -0.96         2.26 o                         
   6  -8   1         35.28         15.76         5.26 o                         
   7  -8   1          0.39          3.69         5.38 o                         
   8  -8   1         19.35         31.24         5.54 o                         
   9  -8   1        153.34        156.17        11.75 o                         
  10  -8   1        119.57        127.30        16.64 o                         
  11  -8   1         69.52         80.95        29.47 o                         
 -10  -7   1          0.92         11.70         9.49 o                         
  -9  -7   1        158.53        149.12        12.25 o                         
  -8  -7   1        558.56        623.26        20.10 o                         
  -7  -7   1          2.06         14.50         9.74 o                         
  -6  -7   1        476.34        398.49        27.14 o                         
  -5  -7   1        346.78        329.63        10.33 o                         
  -4  -7   1       1211.32       1184.25        30.81 o                         
  -3  -7   1       1101.04       1140.50        24.31 o                         
  -2  -7   1       4006.46       4741.22       104.84 o                         
  -1  -7   1       2345.66       2490.93        44.89 o                         
   0  -7   1       4048.56       4556.44        99.14 o                         
   1  -7   1         46.66         58.27         6.73 o                         
   2  -7   1        943.14        952.45        28.32 o                         
   3  -7   1          0.83         -2.75         2.95 o                         
   4  -7   1        490.17        501.66        11.53 o                         
   5  -7   1          2.36         -3.25         5.20 o                         
   6  -7   1        784.87        766.94        24.12 o                         
   7  -7   1          3.19          7.69         4.35 o                         
   8  -7   1        252.16        233.37        11.14 o                         
   9  -7   1        123.22        106.53        19.57 o                         
  10  -7   1        110.96        127.10        24.98 o                         
  11  -7   1        101.37         84.42        10.53 o                         
 -10  -6   1         33.75         42.32         8.16 o                         
  -9  -6   1          2.40         18.88         8.73 o                         
  -8  -6   1          7.40         -0.43         6.42 o                         
  -7  -6   1          6.47          8.22         7.76 o                         
  -6  -6   1         93.83         93.72         7.50 o                         
  -5  -6   1        387.06        395.77        16.12 o                         
  -4  -6   1        230.42        245.19         8.36 o                         
  -3  -6   1        162.12        143.79         6.17 o                         
  -2  -6   1          3.04          3.50         3.76 o                         
  -1  -6   1        925.66        956.67        18.43 o                         
   0  -6   1        115.70        125.84         5.65 o                         
   1  -6   1         21.31         34.41         7.81 o                         
   2  -6   1          5.42         35.11         3.76 o                         
   3  -6   1        295.66        228.94         5.09 o                         
   4  -6   1         82.57         90.44         3.99 o                         
   5  -6   1          1.47         -5.10         5.10 o                         
   6  -6   1        139.68        148.59         7.22 o                         
   7  -6   1          9.24          2.26         3.36 o                         
   8  -6   1          2.16          4.03         5.83 o                         
   9  -6   1        195.05        184.79        19.94 o                         
  10  -6   1         32.61         28.83        21.05 o                         
  11  -6   1        119.58         91.28        12.89 o                         
 -11  -5   1         48.25         63.42        16.30 o                         
 -10  -5   1         51.50         24.66         8.46 o                         
  -9  -5   1          1.62         10.58        15.16 o                         
  -8  -5   1          0.00          7.22         6.84 o                         
  -7  -5   1         47.15         62.39         8.58 o                         
  -6  -5   1        664.08        586.58        20.52 o                         
  -5  -5   1        104.72        140.68        16.12 o                         
  -4  -5   1         25.06         21.23         5.34 o                         
  -3  -5   1       1121.69       1134.26        27.74 o                         
  -2  -5   1        893.47        881.66        20.14 o                         
  -1  -5   1        281.80        336.92        12.27 o                         
   0  -5   1        155.90         99.18         3.93 o                         
   1  -5   1        140.00        139.23         3.77 o                         
   2  -5   1       4096.87       4176.90        73.92 o                         
   3  -5   1        330.66        476.73        11.41 o                         
   4  -5   1       2824.49       2877.56        66.98 o                         
   5  -5   1       3644.54       4155.14        94.73 o                         
   6  -5   1        463.73        430.11        10.43 o                         
   7  -5   1         17.69         27.55         7.01 o                         
   8  -5   1          3.39          3.02         4.26 o                         
   9  -5   1          8.35          8.72         9.20 o                         
  10  -5   1         42.70         46.47        20.89 o                         
  11  -5   1         32.81         59.48        10.84 o                         
  12  -5   1         34.46          8.56        11.43 o                         
 -11  -4   1         11.03         -3.29        25.51 o                         
 -10  -4   1        155.60        201.00        16.98 o                         
  -9  -4   1         22.67         43.49         6.31 o                         
  -8  -4   1         94.24         39.71         7.33 o                         
  -7  -4   1        162.97        249.78        19.22 o                         
  -6  -4   1        140.11        163.37         6.79 o                         
  -5  -4   1         93.72         88.45         6.16 o                         
  -4  -4   1        370.17        455.48        12.66 o                         
  -3  -4   1       1544.46       1737.95        37.53 o                         
  -2  -4   1        683.40        722.24        15.75 o                         
  -1  -4   1        391.50        381.74        10.88 o                         
   0  -4   1         58.52         27.23         4.13 o                         
   1  -4   1         33.68         73.25         3.33 o                         
   2  -4   1        174.54        192.73        10.91 o                         
   3  -4   1        145.16        100.68         3.62 o                         
   4  -4   1        305.66        385.81         9.75 o                         
   5  -4   1        555.10        629.57        12.21 o                         
   6  -4   1          3.99         12.83         5.85 o                         
   7  -4   1        269.75        265.11         6.98 o                         
   8  -4   1         10.04          8.56         2.72 o                         
   9  -4   1         99.20         68.68         6.74 o                         
  10  -4   1         68.85         80.10         6.69 o                         
  11  -4   1        160.37        195.17        11.22 o                         
  12  -4   1        408.27        396.55        25.83 o                         
 -11  -3   1         55.53         59.04        12.86 o                         
 -10  -3   1         91.48         95.19        15.01 o                         
  -9  -3   1          2.02         11.84         5.85 o                         
  -8  -3   1        848.33        721.28        30.56 o                         
  -7  -3   1        555.06        641.22        23.24 o                         
  -6  -3   1        313.04        342.72        16.42 o                         
  -5  -3   1       1462.84       1295.01        37.93 o                         
  -4  -3   1        444.06        553.70        20.42 o                         
  -3  -3   1        127.64         97.48        10.56 o                         
  -2  -3   1       1406.35       1381.37        30.89 o                         
  -1  -3   1       8561.63       7373.70       195.21 o                         
   0  -3   1          1.21         38.80         5.72 o                         
   1  -3   1       8295.68       7663.10       181.29 o                         
   2  -3   1        191.55        147.13         5.69 o                         
   3  -3   1       1747.05       1917.72        37.22 o                         
   4  -3   1       2838.48       2756.60        54.84 o                         
   5  -3   1        847.98        807.07        16.86 o                         
   6  -3   1         22.22          8.36         3.37 o                         
   7  -3   1        579.28        545.00        13.87 o                         
   8  -3   1          6.39          4.63         4.79 o                         
   9  -3   1        327.16        320.14        16.42 o                         
  10  -3   1        249.89        203.44        10.53 o                         
  11  -3   1         93.56         70.19        10.48 o                         
  12  -3   1         53.11         25.75        19.00 o                         
 -12  -2   1         24.93         51.01        31.82 o                         
 -11  -2   1        125.10        169.17        27.67 o                         
 -10  -2   1         22.73          6.02         5.30 o                         
  -9  -2   1          2.62          8.74         5.31 o                         
  -8  -2   1        137.43        117.91         5.76 o                         
  -7  -2   1         11.76          2.05         9.71 o                         
  -6  -2   1          2.07         16.22         4.56 o                         
  -5  -2   1        810.85        941.19        29.48 o                         
  -4  -2   1        261.82        263.37        20.54 o                         
  -3  -2   1         41.41         75.03         5.49 o                         
  -2  -2   1        109.29        105.06         8.29 o                         
  -1  -2   1          6.31         36.85         5.91 o                         
   1  -2   1        292.55        281.53        45.36 o                         
   2  -2   1        135.33        121.11         7.15 o                         
   3  -2   1        551.07        626.21        12.98 o                         
   4  -2   1        232.47        211.17         7.13 o                         
   5  -2   1        636.48        622.42        19.64 o                         
   6  -2   1          5.61          7.58         5.99 o                         
   7  -2   1          8.86         13.59         6.18 o                         
   8  -2   1        162.63        138.41         7.39 o                         
   9  -2   1          0.35         -2.46         5.11 o                         
  10  -2   1       1080.60       1034.18        61.40 o                         
  11  -2   1        319.49        330.02        21.57 o                         
  12  -2   1         42.60         41.56        25.02 o                         
 -12  -1   1          7.54          2.08        18.05 o                         
 -11  -1   1        190.11        277.32        42.16 o                         
 -10  -1   1         39.95         39.22        11.55 o                         
  -9  -1   1          0.04          6.26         6.27 o                         
  -8  -1   1        433.53        373.60        11.36 o                         
  -7  -1   1        608.00        542.97        14.25 o                         
  -6  -1   1       2473.01       2743.14        64.12 o                         
  -5  -1   1       2289.73       2209.68        45.24 o                         
  -4  -1   1         53.83         87.43         5.94 o                         
  -3  -1   1       3412.43       2979.25        90.74 o                         
  -2  -1   1       6227.45       6289.57       218.43 o                         
   2  -1   1          7.38         33.98         3.39 o                         
   3  -1   1       1124.58       1032.05        20.39 o                         
   4  -1   1        535.51        502.79        13.93 o                         
   5  -1   1        563.31        560.28        11.34 o                         
   6  -1   1        292.38        212.19         6.21 o                         
   7  -1   1         11.18          9.13         3.35 o                         
   8  -1   1        250.80        235.87        11.27 o                         
   9  -1   1        127.26        128.83         8.38 o                         
  10  -1   1        345.34        340.37        24.76 o                         
  11  -1   1         12.21         -2.44        10.53 o                         
  12  -1   1         10.11         24.69        18.16 o                         
 -12   0   1          0.27         -5.69        14.73 o                         
 -11   0   1         32.93         24.33        10.36 o                         
 -10   0   1         69.60         68.29         8.53 o                         
  -9   0   1          0.95         12.11         7.38 o                         
  -8   0   1        209.18        176.31        18.54 o                         
  -7   0   1          2.13         12.75         8.29 o                         
  -6   0   1        134.21         78.16         3.87 o                         
  -5   0   1         11.75         42.95        10.54 o                         
  -4   0   1        135.77        147.90         8.23 o                         
  -3   0   1        109.03        140.81         5.60 o                         
  -2   0   1         59.22        112.48        16.76 o                         
   2   0   1          7.70         21.33         2.97 o                         
   3   0   1        854.08        974.54        19.42 o                         
   4   0   1          0.78          5.70         3.47 o                         
   5   0   1         58.03         56.25         6.22 o                         
   6   0   1        213.21        195.77         5.99 o                         
   7   0   1        782.03        688.69        16.55 o                         
   8   0   1        721.43        629.62        17.14 o                         
   9   0   1          0.25         -1.02         3.95 o                         
  10   0   1          0.18         12.38         4.36 o                         
  11   0   1          3.91        -10.91        10.91 o                         
 -12   1   1         70.67         96.92        29.09 o                         
 -11   1   1        292.52        282.00        22.15 o                         
 -10   1   1        374.87        327.11        15.07 o                         
  -9   1   1        455.19        484.28        18.11 o                         
  -8   1   1         43.46         60.74         7.70 o                         
  -7   1   1       1153.92       1058.21        34.63 o                         
  -6   1   1       1683.05       1634.35        45.43 o                         
  -5   1   1        121.17        142.67        29.43 o                         
  -4   1   1       2377.17       2329.84        56.72 o                         
  -3   1   1       2179.14       2210.11        55.82 o                         
  -2   1   1      12446.38      12149.05       593.62 o                         
   1   1   1       2571.11       2809.87        72.34 o                         
   2   1   1       7198.15       7162.23       138.42 o                         
   3   1   1         10.99         14.82         8.55 o                         
   4   1   1       3503.47       3402.94        71.93 o                         
   5   1   1       4923.73       5093.96       100.10 o                         
   6   1   1         70.13         56.19         6.85 o                         
   7   1   1          3.80         28.58         4.10 o                         
   8   1   1         45.62         33.36         4.38 o                         
   9   1   1          5.06          7.95        11.44 o                         
  10   1   1         63.19         72.02         8.38 o                         
  11   1   1          0.06         -0.43        11.66 o                         
 -12   2   1         23.87         18.86        18.69 o                         
 -11   2   1         57.84         75.50         7.75 o                         
 -10   2   1        712.46        697.74        27.61 o                         
  -9   2   1        398.54        496.32        16.74 o                         
  -8   2   1        306.09        242.93        13.40 o                         
  -7   2   1          4.56         20.81         4.81 o                         
  -6   2   1         67.55         68.74         5.48 o                         
  -5   2   1         51.17         92.69         5.45 o                         
  -4   2   1         85.63         80.87         4.19 o                         
  -3   2   1       1568.28       1555.73        48.92 o                         
  -2   2   1         88.02         46.59         4.58 o                         
  -1   2   1         43.80         56.12         5.23 o                         
   0   2   1        116.37        177.33         4.53 o                         
   1   2   1         99.46        101.80         3.37 o                         
   2   2   1        877.47        931.54        21.09 o                         
   3   2   1        104.28         97.30         4.81 o                         
   4   2   1         99.49         92.69        11.73 o                         
   5   2   1        808.53        777.61        17.03 o                         
   6   2   1         28.40         34.43         4.60 o                         
   7   2   1         18.88         30.52         6.65 o                         
   8   2   1          2.81         17.45         4.24 o                         
   9   2   1         11.18          1.32         6.13 o                         
  10   2   1          7.57          8.51        11.37 o                         
  11   2   1         36.42         73.98        18.36 o                         
 -12   3   1         23.85         16.51        11.90 o                         
 -11   3   1          0.33         12.63         8.29 o                         
 -10   3   1        120.04        140.25        14.98 o                         
  -9   3   1         12.32         21.12         5.51 o                         
  -8   3   1       1546.06       1596.25        50.49 o                         
  -7   3   1        467.02        446.50        16.43 o                         
  -6   3   1        655.01        798.10        20.00 o                         
  -5   3   1       2206.12       2225.90        84.23 o                         
  -4   3   1       1209.88       1457.80        43.08 o                         
  -3   3   1       9892.30      10406.51       240.98 o                         
  -2   3   1        470.72        473.93         9.00 o                         
  -1   3   1       4779.93       4637.07       105.79 o                         
   0   3   1       4915.02       4742.83        90.53 o                         
   1   3   1         35.29         29.34         3.67 o                         
   2   3   1        608.27        550.80        14.47 o                         
   3   3   1        160.88        220.40        19.58 o                         
   4   3   1         68.32         66.22         6.72 o                         
   5   3   1        394.47        422.37        15.46 o                         
   6   3   1          4.63          1.38         3.84 o                         
   7   3   1        510.78        461.56        16.72 o                         
   8   3   1        188.07        154.94         7.69 o                         
   9   3   1         11.38         10.32         6.26 o                         
  10   3   1          1.02         11.33         7.26 o                         
  11   3   1          6.96          1.55        14.44 o                         
 -12   4   1        173.11        148.09        25.65 o                         
 -11   4   1          8.74         12.90         8.44 o                         
 -10   4   1          3.11         17.82         8.59 o                         
  -9   4   1          0.51          8.00         8.75 o                         
  -8   4   1          5.17         -6.40         6.40 o                         
  -7   4   1         12.32          4.91         5.64 o                         
  -6   4   1         32.52         31.87         9.02 o                         
  -5   4   1        172.29        174.65        10.04 o                         
  -4   4   1        288.75        308.34         8.13 o                         
  -3   4   1         36.20         42.86         5.18 o                         
  -2   4   1         77.01         27.32         2.01 o                         
  -1   4   1          7.58         13.41         2.19 o                         
   0   4   1         65.19         56.11         3.50 o                         
   1   4   1        461.96        515.63        12.92 o                         
   2   4   1       1239.00       1276.86        33.35 o                         
   3   4   1         89.86         85.91         4.92 o                         
   4   4   1         23.04         14.15         4.20 o                         
   5   4   1         64.57        103.81        19.56 o                         
   6   4   1        317.40        367.46        12.60 o                         
   7   4   1        172.59        162.01         9.10 o                         
   8   4   1          0.04         -4.12         6.70 o                         
   9   4   1        315.59        420.55        16.12 o                         
  10   4   1        132.97        127.32        10.03 o                         
 -12   5   1         51.10         53.10        16.27 o                         
 -11   5   1        118.60         97.78        10.38 o                         
 -10   5   1        152.35        174.48        20.93 o                         
  -9   5   1         23.82         13.67         6.55 o                         
  -8   5   1        380.13        312.55         8.15 o                         
  -7   5   1       1649.79       1674.35        52.15 o                         
  -6   5   1          1.30         11.76         4.14 o                         
  -5   5   1         39.36         63.69         4.33 o                         
  -4   5   1         71.57         48.36         4.53 o                         
  -3   5   1        526.72        534.89        11.27 o                         
  -2   5   1       2325.83       2637.80        51.06 o                         
  -1   5   1        499.12        679.35        14.06 o                         
   0   5   1       2891.32       3099.61        56.23 o                         
   1   5   1       3851.01       4325.77        77.42 o                         
   2   5   1        589.99        593.69        12.74 o                         
   3   5   1        124.78        125.28         5.75 o                         
   4   5   1         64.33         65.45         7.57 o                         
   5   5   1        321.24        307.79        12.66 o                         
   6   5   1         88.91         91.84         6.71 o                         
   7   5   1          0.02          1.82         4.94 o                         
   8   5   1          0.01          0.25         6.69 o                         
   9   5   1          9.34          3.13         7.08 o                         
  10   5   1         40.43         31.60        15.16 o                         
 -12   6   1          0.01         13.93        14.49 o                         
 -11   6   1          6.08         11.13         8.71 o                         
 -10   6   1          0.65          6.92         6.82 o                         
  -9   6   1         13.78          9.20         3.66 o                         
  -8   6   1         51.84         50.58         6.17 o                         
  -7   6   1        361.88        362.45        12.15 o                         
  -6   6   1         99.24         79.99         4.30 o                         
  -5   6   1         18.94         16.23         3.88 o                         
  -4   6   1         62.70         39.22         4.37 o                         
  -3   6   1         21.76          6.32         5.30 o                         
  -2   6   1        176.77        148.38         4.81 o                         
  -1   6   1         94.25         64.09         3.80 o                         
   0   6   1        372.50        333.10         7.18 o                         
   1   6   1        227.44        224.88         6.69 o                         
   2   6   1        348.41        335.66         9.79 o                         
   3   6   1        866.30        871.40        20.35 o                         
   4   6   1        355.24        353.09        11.72 o                         
   5   6   1         92.40        106.96         5.70 o                         
   6   6   1         47.06        428.37        75.19 o                         
   7   6   1       1840.35       2082.64        70.33 o                         
   8   6   1        110.78        105.62        19.67 o                         
   9   6   1        141.29        141.55        11.84 o                         
 -12   7   1         55.30        106.23        19.51 o                         
 -11   7   1        129.49        129.48        29.91 o                         
 -10   7   1          0.15          8.63        21.73 o                         
  -9   7   1        130.76        134.05         5.36 o                         
  -8   7   1          8.09         11.09         4.52 o                         
  -7   7   1        240.93        219.45         8.31 o                         
  -6   7   1        172.88        139.32        10.25 o                         
  -5   7   1        113.73         90.43         4.68 o                         
  -4   7   1        894.21        980.63        34.60 o                         
  -3   7   1        113.04         89.18         3.65 o                         
  -2   7   1        113.34        162.30         5.84 o                         
  -1   7   1       2750.30       3033.29        65.99 o                         
   0   7   1       1004.61        961.81        18.62 o                         
   1   7   1       1571.71       1640.58        39.58 o                         
   2   7   1        511.14        579.43        28.34 o                         
   3   7   1        121.50        158.48         7.72 o                         
   4   7   1        141.59        141.36         7.70 o                         
   5   7   1       1165.47       1170.25        36.87 o                         
   6   7   1        510.43        511.24        18.09 o                         
   7   7   1        829.01        887.01        36.52 o                         
   8   7   1        435.98        388.65        17.87 o                         
   9   7   1          2.26         -0.87        35.07 o                         
 -11   8   1          1.99         19.26        10.92 o                         
 -10   8   1        119.92         94.56        12.40 o                         
  -9   8   1        105.17         64.12         5.06 o                         
  -8   8   1          9.48          0.38         4.37 o                         
  -7   8   1          2.79         15.16         3.86 o                         
  -6   8   1         53.75         43.30         3.61 o                         
  -5   8   1          2.11          7.24         3.33 o                         
  -4   8   1         59.08         61.58         4.45 o                         
  -3   8   1        131.58         97.54         5.92 o                         
  -2   8   1          1.31         -3.08         3.08 o                         
  -1   8   1         23.58         31.18         8.27 o                         
   0   8   1         10.91         10.86         2.82 o                         
   1   8   1        823.53        726.68        19.88 o                         
   2   8   1        325.42        306.32         8.95 o                         
   3   8   1        179.81        150.50        12.96 o                         
   4   8   1        429.97        385.92        26.69 o                         
   5   8   1        415.04        379.31        16.26 o                         
   6   8   1        249.98        298.56        15.72 o                         
   7   8   1        553.37        612.76        31.91 o                         
   8   8   1         87.98        114.01        10.82 o                         
 -11   9   1        308.59        387.43        33.38 o                         
 -10   9   1        595.52        574.74        37.85 o                         
  -9   9   1         77.32         93.48        10.21 o                         
  -8   9   1        193.72        184.10         7.03 o                         
  -7   9   1         34.55         26.54         5.14 o                         
  -6   9   1        527.00        570.01        23.38 o                         
  -5   9   1        176.35        164.96         7.11 o                         
  -4   9   1       4280.46       4798.28       101.78 o                         
  -3   9   1        772.23        906.90        20.04 o                         
  -2   9   1        415.31        400.13         9.93 o                         
  -1   9   1        367.74        417.10        11.93 o                         
   0   9   1        100.80        118.35        12.44 o                         
   1   9   1        703.23        720.17        19.72 o                         
   2   9   1          7.89         25.86         5.25 o                         
   3   9   1         70.10         68.44         6.64 o                         
   4   9   1        107.00        147.11        22.47 o                         
   5   9   1          0.42         -6.94         6.94 o                         
   6   9   1        218.07        205.44        13.12 o                         
   7   9   1         38.24         26.51         9.48 o                         
 -10  10   1        163.47        216.14        22.71 o                         
  -9  10   1         44.18         56.09        16.71 o                         
  -8  10   1         99.40        115.10        34.02 o                         
  -7  10   1         28.10         37.34         3.59 o                         
  -6  10   1        146.07        164.55        12.95 o                         
  -5  10   1         82.03         74.10        10.26 o                         
  -4  10   1        159.86        131.87         7.32 o                         
  -3  10   1         57.50         58.97         4.43 o                         
  -2  10   1          3.16         -1.38         4.45 o                         
  -1  10   1          4.99          5.20         6.95 o                         
   0  10   1        519.43        453.37        14.41 o                         
   1  10   1        132.00        112.60         6.01 o                         
   2  10   1        325.58        261.57        11.78 o                         
   3  10   1         16.73         20.69         7.17 o                         
   4  10   1        379.00        360.26        15.63 o                         
   5  10   1         21.51          5.93         9.21 o                         
   6  10   1        126.69        120.46        20.20 o                         
   7  10   1          0.17         17.53        16.89 o                         
  -9  11   1         19.38         28.76        16.71 o                         
  -8  11   1          3.48         16.71        14.84 o                         
  -7  11   1        218.76        224.94        18.62 o                         
  -6  11   1        470.12        595.66        34.49 o                         
  -5  11   1       1773.01       1954.90       112.58 o                         
  -4  11   1        119.02        126.00         6.83 o                         
  -3  11   1        858.66        869.81        29.11 o                         
  -2  11   1        206.13        234.81        16.26 o                         
  -1  11   1        299.94        326.43        17.50 o                         
   0  11   1        347.10        305.05        20.32 o                         
   1  11   1       1547.94       1397.57        65.64 o                         
   2  11   1          0.29         -1.76         6.63 o                         
   3  11   1         99.49         55.91         6.17 o                         
   4  11   1          2.40         12.86        19.98 o                         
   5  11   1         73.52         91.06        12.20 o                         
   6  11   1         10.03         15.61        12.24 o                         
  -8  12   1         33.07         27.38        14.84 o                         
  -7  12   1        312.32        329.08        31.60 o                         
  -6  12   1        159.06        213.25        21.82 o                         
  -5  12   1         65.72         70.71        14.31 o                         
  -4  12   1        113.99         99.82        18.50 o                         
  -3  12   1         11.16         18.03         5.23 o                         
  -2  12   1         21.94         19.32         5.65 o                         
  -1  12   1          5.28         10.88         7.77 o                         
   0  12   1         89.07         74.60        11.53 o                         
   1  12   1         11.49         17.02        12.29 o                         
   2  12   1         68.97         45.11        14.40 o                         
   3  12   1         11.60         49.51        16.36 o                         
   4  12   1          0.63          7.02        15.47 o                         
  -7  13   1         14.50         28.71        14.84 o                         
  -6  13   1        132.46        159.52        20.80 o                         
  -5  13   1          0.34         26.71        14.27 o                         
  -4  13   1        108.00         77.56        14.67 o                         
  -3  13   1          0.17         -6.64         9.23 o                         
  -2  13   1        142.73        114.59        11.37 o                         
  -1  13   1         38.41         45.28        12.33 o                         
   0  13   1         16.15         21.30        15.16 o                         
   1  13   1          0.02          6.61         9.36 o                         
   2  13   1        140.52         97.91        14.84 o                         
   3  13   1          0.05         13.96        13.96 o                         
  -5  14   1         65.75         77.29        15.20 o                         
  -4  14   1          1.55        -10.53        16.04 o                         
  -3  14   1         21.73          3.64        16.49 o                         
  -2  14   1         17.90          9.16        13.29 o                         
  -1  14   1         15.78         34.05        13.78 o                         
   0  14   1          1.76         38.45        14.36 o                         
  -2 -15   2         31.47         60.27        16.58 o                         
  -1 -15   2          3.93          8.22        15.11 o                         
   0 -15   2         17.36         19.16        15.02 o                         
   1 -15   2         36.12         40.49        15.91 o                         
   2 -15   2          2.06         19.16        15.96 o                         
   3 -15   2         30.50         27.87        15.56 o                         
   4 -15   2         20.27         32.09        16.04 o                         
   5 -15   2         10.49         28.49        16.53 o                         
  -4 -14   2         27.41         10.84        13.20 o                         
  -3 -14   2         22.53         36.94        11.64 o                         
  -2 -14   2         26.94         34.34         7.98 o                         
  -1 -14   2        290.34        231.70        25.11 o                         
   0 -14   2         31.64         33.10        14.87 o                         
   1 -14   2        164.11        123.58        16.69 o                         
   2 -14   2        118.46        192.36        19.16 o                         
   3 -14   2         37.07         76.89        17.38 o                         
   4 -14   2         18.08         35.82        19.29 o                         
   5 -14   2          2.32        -11.07        15.20 o                         
   6 -14   2          2.66         -9.24        16.13 o                         
   7 -14   2         25.42          7.38        25.87 o                         
  -5 -13   2         20.04         19.59         8.39 o                         
  -4 -13   2         45.53         42.13         7.44 o                         
  -3 -13   2          0.22         13.49         8.00 o                         
  -2 -13   2         36.46         45.99         5.60 o                         
  -1 -13   2          4.08         -3.23         8.53 o                         
   0 -13   2         18.52         22.01        30.19 o                         
   1 -13   2          1.61          7.44        22.12 o                         
   2 -13   2         57.57         54.98        46.16 o                         
   3 -13   2         13.26         -1.99        15.27 o                         
   4 -13   2        311.47        303.39        24.89 o                         
   5 -13   2        185.59        215.12        21.69 o                         
   6 -13   2        101.68        133.56        24.49 o                         
   7 -13   2        123.62        116.98        18.98 o                         
   8 -13   2        549.49        681.58        65.29 o                         
  -6 -12   2          1.18         12.24         8.14 o                         
  -5 -12   2         10.15          6.57         8.94 o                         
  -4 -12   2         35.26         18.40         6.86 o                         
  -3 -12   2        797.84        697.67        31.38 o                         
  -2 -12   2          0.01         -0.39         4.10 o                         
  -1 -12   2         16.24         16.63         3.65 o                         
   0 -12   2       2054.58       1821.11        66.99 o                         
   1 -12   2        793.03        753.71        26.49 o                         
   2 -12   2         11.41         30.93         8.24 o                         
   3 -12   2        272.07        288.34        26.28 o                         
   4 -12   2        216.41        196.42        30.60 o                         
   5 -12   2        226.26        265.96        20.85 o                         
   6 -12   2         89.63         75.91        18.05 o                         
   7 -12   2        330.40        360.94        27.38 o                         
   8 -12   2         81.15         99.87        18.98 o                         
   9 -12   2         99.25        137.69        20.80 o                         
  -7 -11   2         14.84         35.54        11.32 o                         
  -6 -11   2         38.96         31.55         8.14 o                         
  -5 -11   2         18.56         43.25        26.55 o                         
  -4 -11   2        221.11        227.52        14.08 o                         
  -3 -11   2        203.27        225.44         8.92 o                         
  -2 -11   2        175.34        133.77         5.70 o                         
  -1 -11   2         38.75         39.85         9.34 o                         
   0 -11   2         20.98         47.61         3.42 o                         
   1 -11   2         31.57         60.07         4.18 o                         
   2 -11   2        362.15        308.04        18.67 o                         
   3 -11   2         92.80         95.60         8.48 o                         
   4 -11   2        405.56        329.91        14.68 o                         
   5 -11   2        149.93        130.67        18.53 o                         
   6 -11   2        151.42        159.95        22.49 o                         
   7 -11   2         19.00         11.97         7.77 o                         
   8 -11   2         21.80         28.22        16.18 o                         
   9 -11   2         55.10         72.58        18.98 o                         
  -8 -10   2          7.28         10.91        10.19 o                         
  -7 -10   2        118.15        123.36        10.08 o                         
  -6 -10   2        179.30        201.07        11.72 o                         
  -5 -10   2         20.29         35.80        37.76 o                         
  -4 -10   2         26.02         35.76        11.99 o                         
  -3 -10   2       1397.96       1473.09        42.83 o                         
  -2 -10   2        188.41        138.16         5.32 o                         
  -1 -10   2          5.12          8.61         5.24 o                         
   0 -10   2        397.40        483.74        16.19 o                         
   1 -10   2        378.94        371.00        23.60 o                         
   2 -10   2        476.86        480.67        22.06 o                         
   3 -10   2        475.53        538.72        22.24 o                         
   4 -10   2          6.37          4.97         4.18 o                         
   5 -10   2       1967.77       2173.52        77.74 o                         
   6 -10   2        181.30        146.85         8.12 o                         
   7 -10   2        369.56        397.40        16.00 o                         
   8 -10   2          0.66          1.67         5.87 o                         
   9 -10   2          9.66          2.12        10.76 o                         
  10 -10   2        164.79        179.54        15.33 o                         
  -9  -9   2         49.65         82.80         9.61 o                         
  -8  -9   2          8.17         10.77        11.65 o                         
  -7  -9   2        118.15        135.41        12.85 o                         
  -6  -9   2        637.62        686.04        24.81 o                         
  -5  -9   2        657.26        650.76        25.99 o                         
  -4  -9   2        615.94        546.55        20.26 o                         
  -3  -9   2        411.34        399.05        10.28 o                         
  -2  -9   2         40.15         46.18         4.12 o                         
  -1  -9   2         16.69          3.72         3.20 o                         
   0  -9   2         19.81          7.30         4.22 o                         
   1  -9   2        182.08        166.43         6.70 o                         
   2  -9   2         11.34         18.16         8.19 o                         
   3  -9   2          0.11          2.27         2.64 o                         
   4  -9   2        253.09        256.12         9.32 o                         
   5  -9   2         46.84         26.15         2.86 o                         
   6  -9   2         98.37        121.94         8.07 o                         
   7  -9   2        207.71        192.09         6.91 o                         
   8  -9   2         10.90         13.67         5.18 o                         
   9  -9   2          0.16         -1.50         6.49 o                         
  10  -9   2         23.81         29.02        11.68 o                         
 -10  -8   2         19.38         10.02         9.87 o                         
  -9  -8   2        160.27        116.44        11.42 o                         
  -8  -8   2        304.84        247.60        15.88 o                         
  -7  -8   2        122.52        138.75        10.46 o                         
  -6  -8   2       5762.57       6296.13       230.70 o                         
  -5  -8   2        700.38        700.98        18.54 o                         
  -4  -8   2         27.48         35.89         5.31 o                         
  -3  -8   2          5.82         -3.94         3.94 o                         
  -2  -8   2       1200.87       1339.04        26.48 o                         
  -1  -8   2       2382.48       2574.72        54.66 o                         
   0  -8   2        888.20        994.46        18.29 o                         
   1  -8   2       1161.04       1112.82        21.50 o                         
   2  -8   2        833.19        897.97        22.10 o                         
   3  -8   2         22.33         25.40         4.14 o                         
   4  -8   2        478.19        467.63        12.54 o                         
   5  -8   2         72.55         86.14        11.43 o                         
   6  -8   2          7.36         15.27         6.54 o                         
   7  -8   2        215.85        187.09        11.93 o                         
   8  -8   2         61.94         67.25         6.69 o                         
   9  -8   2          0.08          7.99         9.44 o                         
  10  -8   2         38.81         25.11         8.82 o                         
  11  -8   2         11.11         18.01        13.42 o                         
 -10  -7   2          2.30          1.62        12.13 o                         
  -9  -7   2        199.74        231.77        11.13 o                         
  -8  -7   2        304.35        327.57        16.51 o                         
  -7  -7   2        157.34        147.29        16.45 o                         
  -6  -7   2       1282.03       1363.67        43.08 o                         
  -5  -7   2         61.22         46.43        11.49 o                         
  -4  -7   2        267.18        226.81         8.88 o                         
  -3  -7   2        429.65        431.31        16.99 o                         
  -2  -7   2         34.19         14.76         5.84 o                         
  -1  -7   2         18.54          8.70         3.84 o                         
   0  -7   2        184.02        256.10         7.45 o                         
   1  -7   2        184.18        266.09        12.21 o                         
   2  -7   2         92.63         48.44         3.47 o                         
   3  -7   2          0.57         -3.40         3.40 o                         
   4  -7   2          5.54         16.15         7.33 o                         
   5  -7   2         32.90         27.29         6.02 o                         
   6  -7   2         16.25         21.17         4.14 o                         
   7  -7   2        370.62        333.74        12.69 o                         
   8  -7   2          3.96          7.26         4.32 o                         
   9  -7   2          0.46          2.34         7.42 o                         
  10  -7   2          0.36         -5.84         8.64 o                         
  11  -7   2         50.21         41.15        15.32 o                         
 -11  -6   2         18.30          7.91        12.78 o                         
 -10  -6   2          0.09         -1.37         8.62 o                         
  -9  -6   2         11.11         17.01        14.37 o                         
  -8  -6   2       1091.02       1059.70        56.60 o                         
  -7  -6   2          2.52          7.08         7.25 o                         
  -6  -6   2        398.73        350.33        11.83 o                         
  -5  -6   2         95.86         87.23         5.69 o                         
  -4  -6   2        460.13        378.81        10.01 o                         
  -3  -6   2       1911.64       1946.07        42.14 o                         
  -2  -6   2        214.21        253.57        10.79 o                         
  -1  -6   2       2581.85       2605.66        53.60 o                         
   0  -6   2       7825.81       8706.70       177.62 o                         
   1  -6   2       2870.25       3235.86        60.52 o                         
   2  -6   2          5.36         24.83         4.34 o                         
   3  -6   2       1497.35       1470.74        29.97 o                         
   4  -6   2         23.22         13.56        10.18 o                         
   5  -6   2        457.08        438.37        24.13 o                         
   6  -6   2        315.41        268.58         8.92 o                         
   7  -6   2        258.30        318.63        10.45 o                         
   8  -6   2         49.62         42.77         4.85 o                         
   9  -6   2        231.50        209.98        11.87 o                         
  10  -6   2          3.95          6.79         7.66 o                         
  11  -6   2          0.26        -14.29        14.29 o                         
 -11  -5   2        133.42        178.91        28.76 o                         
 -10  -5   2          2.05          7.74        10.16 o                         
  -9  -5   2         21.32         47.31         7.28 o                         
  -8  -5   2        378.49        532.48        34.21 o                         
  -7  -5   2          6.13         18.13         5.79 o                         
  -6  -5   2        669.60        568.13        18.78 o                         
  -5  -5   2        137.49        151.13         7.43 o                         
  -4  -5   2          0.97         -2.97         9.81 o                         
  -3  -5   2        151.46        144.41         5.85 o                         
  -2  -5   2         30.07         50.30         5.70 o                         
  -1  -5   2          7.40         -5.39         5.39 o                         
   0  -5   2        177.28        198.28         6.84 o                         
   1  -5   2        335.16        271.77         6.38 o                         
   2  -5   2        444.09        326.53        10.93 o                         
   3  -5   2          2.12         26.85         6.92 o                         
   4  -5   2         29.45         37.51         4.77 o                         
   5  -5   2         23.13         -2.97         3.65 o                         
   6  -5   2        143.35        110.20         6.00 o                         
   7  -5   2         38.18         26.31         3.79 o                         
   8  -5   2         91.90         89.19         5.41 o                         
   9  -5   2         65.89         58.55         3.80 o                         
  10  -5   2         11.45         10.27        10.45 o                         
  11  -5   2          2.30          8.12        10.36 o                         
 -11  -4   2        192.40        205.49        52.98 o                         
 -10  -4   2         58.62         62.77        10.37 o                         
  -9  -4   2          0.02          8.70         6.45 o                         
  -8  -4   2         50.43         36.95        11.18 o                         
  -7  -4   2        720.63        606.10        21.90 o                         
  -6  -4   2        244.47        196.48        19.94 o                         
  -5  -4   2          9.00          0.92         5.02 o                         
  -4  -4   2         56.93        133.19        18.32 o                         
  -3  -4   2        126.34        240.35         7.97 o                         
  -2  -4   2        210.37         89.14         4.82 o                         
  -1  -4   2       1666.06       1627.57        41.82 o                         
   0  -4   2       1564.46       1474.31        38.41 o                         
   1  -4   2       2305.54       1944.67        37.48 o                         
   2  -4   2          0.05         -5.52         5.52 o                         
   3  -4   2       1639.91       1769.41        40.03 o                         
   4  -4   2         90.09        138.04         4.17 o                         
   5  -4   2         26.42         30.14         4.02 o                         
   6  -4   2        197.52        146.02         6.68 o                         
   7  -4   2         58.05         58.46         4.62 o                         
   8  -4   2        213.13        204.50         6.06 o                         
   9  -4   2         96.79         58.87         7.42 o                         
  10  -4   2         38.71         26.80         6.72 o                         
  11  -4   2         11.41         14.81        15.83 o                         
 -12  -3   2         10.24         -7.63        23.29 o                         
 -11  -3   2         35.08         56.09        20.45 o                         
 -10  -3   2         66.73         92.18         8.55 o                         
  -9  -3   2        198.54        151.79        10.21 o                         
  -8  -3   2        145.40         80.46         5.58 o                         
  -7  -3   2          2.40          1.23         6.14 o                         
  -6  -3   2        130.07        157.81         9.81 o                         
  -5  -3   2        500.71        418.93        14.65 o                         
  -4  -3   2        459.12        458.88        12.18 o                         
  -3  -3   2         86.03         78.87         4.91 o                         
  -2  -3   2          0.09         -2.76         7.38 o                         
  -1  -3   2        320.42        359.73         9.36 o                         
   0  -3   2          3.71         29.40         2.73 o                         
   1  -3   2         21.04         23.45         2.54 o                         
   2  -3   2       1487.33       1533.03        37.72 o                         
   3  -3   2       1795.29       1623.81        29.24 o                         
   4  -3   2       1692.50       1735.46        39.82 o                         
   5  -3   2        128.19        122.63         4.77 o                         
   6  -3   2         37.10         47.94         4.10 o                         
   7  -3   2        300.97        266.87         8.02 o                         
   8  -3   2        172.17        181.28        14.25 o                         
   9  -3   2          6.61         -4.32         5.26 o                         
  10  -3   2        265.50        228.42        17.19 o                         
  11  -3   2        154.77        107.40        50.76 o                         
 -12  -2   2         57.25         86.81        31.29 o                         
 -11  -2   2          4.22        -13.64        13.64 o                         
 -10  -2   2         20.46         22.35         3.54 o                         
  -9  -2   2        280.46        219.31        13.28 o                         
  -8  -2   2         11.37         33.82         3.51 o                         
  -7  -2   2        853.61        866.79        20.90 o                         
  -6  -2   2         58.71        125.13         8.06 o                         
  -5  -2   2        983.34       1226.75        32.82 o                         
  -4  -2   2       8885.82       9021.18       226.48 o                         
  -3  -2   2      19430.66      18166.64       611.93 o                         
  -2  -2   2        412.02        277.73         9.57 o                         
  -1  -2   2        741.01        498.15       131.83 o                         
   1  -2   2       1584.39       1522.72        27.43 o                         
   2  -2   2       9506.37       9266.85       166.79 o                         
   3  -2   2       1804.51       2040.71        39.73 o                         
   4  -2   2        617.05        582.59        11.99 o                         
   5  -2   2       1922.28       1988.39        36.76 o                         
   6  -2   2        112.89        113.54         4.44 o                         
   7  -2   2        278.69        245.13         8.47 o                         
   8  -2   2        377.92        315.29        13.09 o                         
   9  -2   2        309.17        221.10        10.56 o                         
  10  -2   2        212.20        204.04        18.24 o                         
  11  -2   2        116.78        123.05        23.07 o                         
 -12  -1   2         61.82         79.16        33.89 o                         
 -11  -1   2         32.01         10.14        13.19 o                         
 -10  -1   2        102.70         63.24         8.16 o                         
  -9  -1   2          5.88          4.11         7.22 o                         
  -8  -1   2          2.15          3.56         3.84 o                         
  -7  -1   2        807.46        624.02        22.33 o                         
  -6  -1   2       1116.65       1048.44        22.17 o                         
  -5  -1   2         20.35         67.65        23.59 o                         
  -4  -1   2        962.70        868.15        22.96 o                         
  -3  -1   2        229.98        282.40        14.51 o                         
  -2  -1   2        533.49        585.77        18.63 o                         
   1  -1   2       5882.79       5619.11       149.99 o                         
   2  -1   2        517.47        526.09        10.74 o                         
   3  -1   2       1783.36       1860.41        32.31 o                         
   4  -1   2       1246.85       1228.86        22.34 o                         
   5  -1   2        120.93         93.76         5.74 o                         
   6  -1   2        155.16        163.42         8.24 o                         
   7  -1   2         87.10         97.42         4.29 o                         
   8  -1   2          8.92          5.70         9.56 o                         
   9  -1   2        105.44         96.18         5.72 o                         
  10  -1   2          8.87          7.32        13.50 o                         
  11  -1   2          1.10        -12.20        15.62 o                         
 -12   0   2          9.45         -3.50        23.65 o                         
 -11   0   2          7.25          9.55         8.40 o                         
 -10   0   2        136.03        117.95        11.11 o                         
  -9   0   2         31.87         40.51         9.45 o                         
  -8   0   2         37.82         15.64         6.28 o                         
  -7   0   2        634.13        612.58        18.54 o                         
  -6   0   2          0.47         -1.04         6.82 o                         
  -5   0   2       2809.32       2947.76        70.58 o                         
  -4   0   2        146.25        185.67         5.88 o                         
  -3   0   2      11753.45      11891.39       379.77 o                         
  -2   0   2       3655.96       4112.23       104.15 o                         
   1   0   2      18191.01      17238.54       439.57 o                         
   2   0   2       3418.52       2974.07        50.68 o                         
   3   0   2       7594.68       7560.79       126.11 o                         
   4   0   2       1612.04       1675.77        28.26 o                         
   5   0   2        111.61        131.22         6.40 o                         
   6   0   2       2733.27       2747.47        60.60 o                         
   7   0   2          0.49          4.22         5.71 o                         
   8   0   2        670.12        618.35        23.77 o                         
   9   0   2        289.29        301.24        14.37 o                         
  10   0   2         58.83         42.67        10.69 o                         
  11   0   2         11.44          3.71        15.67 o                         
 -12   1   2        214.35        169.02        38.29 o                         
 -11   1   2          7.00          0.08         7.94 o                         
 -10   1   2       1059.77        961.88        30.85 o                         
  -9   1   2        742.33        689.70        20.89 o                         
  -8   1   2         38.31         45.17         9.02 o                         
  -7   1   2         71.61         95.16         5.92 o                         
  -6   1   2        156.36        135.29        10.59 o                         
  -5   1   2        112.82        174.63         9.10 o                         
  -4   1   2        371.86        363.44         8.10 o                         
  -3   1   2        184.35        181.00        12.42 o                         
  -2   1   2        126.23        145.70         4.64 o                         
  -1   1   2        288.66        409.06         7.70 o                         
   0   1   2        676.00        792.77        13.37 o                         
   1   1   2        107.67        123.60         5.09 o                         
   2   1   2       3119.21       3312.33        61.98 o                         
   3   1   2        185.45        171.90         5.83 o                         
   4   1   2         86.81         93.95         6.40 o                         
   5   1   2         26.79         21.08         5.58 o                         
   6   1   2        340.80        413.58        10.35 o                         
   7   1   2        370.68        427.94        15.41 o                         
   8   1   2         33.55         44.55        10.70 o                         
   9   1   2         77.66         94.30         6.36 o                         
  10   1   2          4.38         13.96        11.16 o                         
  11   1   2          6.80          8.44        21.60 o                         
 -12   2   2        331.55        344.41        36.02 o                         
 -11   2   2        584.02        606.55        47.43 o                         
 -10   2   2       1660.07       1657.57        52.80 o                         
  -9   2   2       1343.56       1440.67        50.08 o                         
  -8   2   2        276.47        221.57        10.27 o                         
  -7   2   2         34.47         22.70         5.46 o                         
  -6   2   2       1685.87       1675.75        49.16 o                         
  -5   2   2         23.43         38.02         3.44 o                         
  -4   2   2       2228.89       2550.45        65.24 o                         
  -3   2   2       8062.39       7763.24       221.52 o                         
  -2   2   2        782.02        979.34        23.84 o                         
  -1   2   2       1931.93       1548.68        28.72 o                         
   0   2   2       8124.24       7968.17       138.94 o                         
   1   2   2        689.67        796.01        15.59 o                         
   2   2   2       2476.35       2534.52        50.27 o                         
   3   2   2        180.78        218.71         8.47 o                         
   4   2   2        142.19        148.35         5.59 o                         
   5   2   2         61.65         71.95         6.95 o                         
   6   2   2        406.53        300.43        12.43 o                         
   7   2   2         46.21         36.72         7.27 o                         
   8   2   2         20.49         56.01         7.58 o                         
   9   2   2         85.94         68.68         7.06 o                         
  10   2   2        191.58        230.14        23.84 o                         
  11   2   2         26.70         85.78        23.42 o                         
 -12   3   2        522.92        507.35        53.47 o                         
 -11   3   2        309.24        269.13        12.75 o                         
 -10   3   2        434.72        447.65        14.25 o                         
  -9   3   2         78.75        110.18        10.62 o                         
  -8   3   2        103.24         71.10         7.50 o                         
  -7   3   2          0.05          1.92        18.65 o                         
  -6   3   2          0.69         -1.19         2.45 o                         
  -5   3   2        128.50        117.07         7.76 o                         
  -4   3   2         95.09        135.45         9.18 o                         
  -3   3   2         22.00         -4.22         4.22 o                         
  -2   3   2         88.25        153.80         5.03 o                         
  -1   3   2         34.93         25.48         2.19 o                         
   0   3   2        997.88       1010.02        19.54 o                         
   1   3   2         16.21          2.52         7.75 o                         
   2   3   2         20.84         45.39         7.46 o                         
   3   3   2       2984.49       3483.06        75.81 o                         
   4   3   2        701.67        757.99        16.32 o                         
   5   3   2        536.97        548.96        16.05 o                         
   6   3   2          0.86         -3.86         3.86 o                         
   7   3   2         12.35         26.22         5.81 o                         
   8   3   2         77.27        106.88         6.79 o                         
   9   3   2         54.53         58.87         8.21 o                         
  10   3   2          4.00         28.65         9.79 o                         
 -12   4   2        113.09        112.18        20.45 o                         
 -11   4   2         12.21         89.43        32.58 o                         
 -10   4   2        173.61        231.66        13.31 o                         
  -9   4   2         61.36         36.70        10.69 o                         
  -8   4   2         44.75         44.94         6.93 o                         
  -7   4   2       1272.89       1405.12        44.48 o                         
  -6   4   2          0.06         24.26        34.21 o                         
  -5   4   2       3673.37       4086.42        82.33 o                         
  -4   4   2       3643.95       3978.19        95.33 o                         
  -3   4   2       1121.56       1307.89        35.40 o                         
  -2   4   2         34.15         87.07         7.32 o                         
  -1   4   2       3569.96       3478.38        72.33 o                         
   0   4   2        641.65        826.12        17.57 o                         
   1   4   2        101.47        148.71        14.05 o                         
   2   4   2         14.42         30.55         6.89 o                         
   3   4   2        128.54        158.43         5.74 o                         
   4   4   2          2.53         16.32         6.78 o                         
   5   4   2        418.29        508.88        13.13 o                         
   6   4   2         16.25         -0.53         5.05 o                         
   7   4   2        149.98        112.66         7.88 o                         
   8   4   2         75.38         83.78        22.99 o                         
   9   4   2         70.52        123.72        10.35 o                         
  10   4   2          0.01          8.94         7.95 o                         
 -12   5   2        228.01        256.08        16.44 o                         
 -11   5   2        148.90        159.42        25.82 o                         
 -10   5   2        117.35         80.77         9.96 o                         
  -9   5   2         22.01         23.34         7.32 o                         
  -8   5   2        207.98        227.76        12.48 o                         
  -7   5   2         20.44         17.29         3.69 o                         
  -6   5   2        104.11        114.61         4.73 o                         
  -5   5   2         63.60         82.45         4.79 o                         
  -4   5   2         51.57         44.59         5.36 o                         
  -3   5   2          0.73         -2.20         2.20 o                         
  -2   5   2        154.56        112.87         6.41 o                         
  -1   5   2        699.65        644.72        13.46 o                         
   0   5   2          0.20         12.11         9.50 o                         
   1   5   2        776.66        791.10        15.28 o                         
   2   5   2        476.11        440.06        11.83 o                         
   3   5   2         24.90         16.83         8.53 o                         
   4   5   2        175.34        143.52         9.96 o                         
   5   5   2         34.38         40.75         5.05 o                         
   6   5   2        155.50        195.79         8.42 o                         
   7   5   2          1.85         19.16         6.62 o                         
   8   5   2         52.97         49.94        19.41 o                         
   9   5   2         13.78          6.07        13.19 o                         
 -12   6   2          0.18          8.62        21.25 o                         
 -11   6   2        117.62         86.85        12.14 o                         
 -10   6   2        116.42        148.09        16.64 o                         
  -9   6   2          0.63          2.56         2.52 o                         
  -8   6   2          1.33          1.64         3.88 o                         
  -7   6   2        401.75        363.92        12.34 o                         
  -6   6   2          1.96         10.30         7.48 o                         
  -5   6   2        213.85        203.86        16.43 o                         
  -4   6   2         16.35          6.30         3.01 o                         
  -3   6   2       2106.45       2135.76        37.96 o                         
  -2   6   2         19.12         12.32         3.82 o                         
  -1   6   2       1079.22       1136.30        22.34 o                         
   0   6   2        753.63        995.33        18.15 o                         
   1   6   2       1921.05       2291.13        43.04 o                         
   2   6   2        187.31        165.20        10.03 o                         
   3   6   2        844.04        918.42        27.38 o                         
   4   6   2        214.56        220.64         8.25 o                         
   5   6   2         13.66         25.09         6.08 o                         
   6   6   2        129.85        112.28        11.51 o                         
   7   6   2         15.67         12.92         7.67 o                         
   8   6   2        104.01        143.87        15.29 o                         
   9   6   2         15.93         10.53        17.98 o                         
 -12   7   2         10.90         16.93        11.77 o                         
 -11   7   2         26.03         27.81         8.35 o                         
 -10   7   2        304.56        301.96        12.07 o                         
  -9   7   2         11.44         12.10         3.59 o                         
  -8   7   2          0.60          0.98         4.14 o                         
  -7   7   2         22.14         29.00         8.22 o                         
  -6   7   2         15.30         14.84         4.21 o                         
  -5   7   2         10.68         20.86         4.03 o                         
  -4   7   2         45.26         18.32         6.90 o                         
  -3   7   2        358.95        310.92         7.81 o                         
  -2   7   2         84.63        126.76         4.79 o                         
  -1   7   2         23.12         18.57        11.75 o                         
   0   7   2         20.32         27.72         3.18 o                         
   1   7   2        229.62        200.81         8.22 o                         
   2   7   2        399.39        459.69        13.54 o                         
   3   7   2         18.74         10.38         5.44 o                         
   4   7   2        762.25        754.11        22.45 o                         
   5   7   2         30.87         73.95        16.25 o                         
   6   7   2         58.06         33.87         8.40 o                         
   7   7   2        199.98        215.96        15.25 o                         
   8   7   2          9.70         48.38        11.26 o                         
 -11   8   2          1.29          2.43        10.31 o                         
 -10   8   2        168.85        138.80         9.32 o                         
  -9   8   2          0.77         10.82         4.16 o                         
  -8   8   2        604.77        548.72        18.06 o                         
  -7   8   2        553.65        551.09        18.85 o                         
  -6   8   2          9.46          2.89         5.69 o                         
  -5   8   2        864.59        872.06        25.88 o                         
  -4   8   2         21.89         27.32         4.63 o                         
  -3   8   2         56.97         56.37         7.71 o                         
  -2   8   2        144.90        100.65         6.85 o                         
  -1   8   2          6.66         13.19         5.09 o                         
   0   8   2        105.32         94.91         5.17 o                         
   1   8   2         36.57         20.50         5.64 o                         
   2   8   2          5.67          5.67         4.93 o                         
   3   8   2          6.41         24.18         7.57 o                         
   4   8   2          8.09         17.98         6.93 o                         
   5   8   2          0.73          2.64         6.67 o                         
   6   8   2        165.34        200.64        33.47 o                         
   7   8   2          0.43          3.58        10.16 o                         
   8   8   2         46.61         12.83        16.98 o                         
 -11   9   2         11.73         20.80        16.18 o                         
 -10   9   2         75.07         81.51        17.16 o                         
  -9   9   2         38.30         54.96         9.28 o                         
  -8   9   2         25.85         27.92         4.58 o                         
  -7   9   2          2.48          6.51         3.72 o                         
  -6   9   2         20.67          7.66         3.19 o                         
  -5   9   2        154.17        143.65        15.46 o                         
  -4   9   2         21.03         42.50         8.82 o                         
  -3   9   2         21.77          6.49         8.14 o                         
  -2   9   2         14.67          9.27         4.17 o                         
  -1   9   2        442.28        430.51        11.29 o                         
   0   9   2        171.65        222.41         8.80 o                         
   1   9   2         42.93         45.03         3.84 o                         
   2   9   2       1006.50        923.26        29.67 o                         
   3   9   2         88.26         88.91         7.38 o                         
   4   9   2         25.94         34.38         6.02 o                         
   5   9   2          0.17          4.35         8.14 o                         
   6   9   2          4.05         -0.24        14.08 o                         
   7   9   2          3.22         25.33        11.80 o                         
 -10  10   2          0.03         -2.80        15.29 o                         
  -9  10   2        336.31        465.26        30.36 o                         
  -8  10   2          0.03         12.09        14.44 o                         
  -7  10   2        140.80        147.66         7.24 o                         
  -6  10   2        968.27        963.41        31.23 o                         
  -5  10   2       1431.58       1455.54        50.72 o                         
  -4  10   2        182.25        155.82         6.65 o                         
  -3  10   2       1287.29       1249.58        27.82 o                         
  -2  10   2          0.49          0.39         4.17 o                         
  -1  10   2        972.84        909.95        29.58 o                         
   0  10   2        279.95        272.63        11.91 o                         
   1  10   2         96.70         84.26         5.06 o                         
   2  10   2        240.65        212.70        10.18 o                         
   3  10   2          0.35          0.75         6.38 o                         
   4  10   2        122.13         80.84         9.85 o                         
   5  10   2         91.62         84.30        11.26 o                         
   6  10   2         11.62         29.56        23.67 o                         
  -9  11   2         53.95         26.00        15.78 o                         
  -8  11   2         18.87         36.76        14.40 o                         
  -7  11   2         39.68         39.07        13.51 o                         
  -6  11   2          1.35         20.45        13.02 o                         
  -5  11   2         29.73         21.33         8.35 o                         
  -4  11   2        376.13        375.53        21.77 o                         
  -3  11   2         46.90         33.53         4.77 o                         
  -2  11   2          7.97         10.72         5.95 o                         
  -1  11   2          0.12         -0.46         8.36 o                         
   0  11   2        171.51        159.98        11.63 o                         
   1  11   2         94.23         98.34         5.62 o                         
   2  11   2         23.81         20.22         6.10 o                         
   3  11   2         43.15         40.49         8.91 o                         
   4  11   2         77.09         58.29         9.33 o                         
   5  11   2          5.37         14.68        27.36 o                         
  -8  12   2         15.34         28.80        14.40 o                         
  -7  12   2        239.20        275.39        22.80 o                         
  -6  12   2         52.47         59.78        15.29 o                         
  -5  12   2         42.69         74.76        18.00 o                         
  -4  12   2        456.48        463.53       219.44 o                         
  -3  12   2          1.16         -3.64         7.25 o                         
  -2  12   2         65.26         67.21         6.44 o                         
  -1  12   2         45.21         48.27        17.15 o                         
   0  12   2         22.38         14.30         6.52 o                         
   1  12   2         30.93         27.92        10.84 o                         
   2  12   2         38.75         32.05        13.02 o                         
   3  12   2          0.04         18.62        14.44 o                         
  -7  13   2          0.03         17.60        13.91 o                         
  -6  13   2         51.66         41.11        13.87 o                         
  -5  13   2          0.00          3.69        13.33 o                         
  -4  13   2        110.58        124.80        15.60 o                         
  -3  13   2         39.25         38.90        11.04 o                         
  -2  13   2          5.48         13.36         8.80 o                         
  -1  13   2         32.13         31.13        11.22 o                         
   0  13   2         49.09         63.81        10.04 o                         
   1  13   2        109.91         76.49        14.36 o                         
   2  13   2          4.31         -6.04        12.04 o                         
  -4  14   2         16.14          1.38        13.29 o                         
  -3  14   2         19.14          9.20        13.33 o                         
  -2  14   2         44.04         16.13        12.89 o                         
  -3 -15   3          3.46         -8.27        16.13 o                         
  -2 -15   3         25.63         16.49        15.56 o                         
  -1 -15   3          4.79        -10.00        15.02 o                         
   0 -15   3          6.59         -5.91        14.53 o                         
   1 -15   3         85.82        105.51        17.29 o                         
   2 -15   3         54.93         22.80        15.96 o                         
   3 -15   3         41.66         73.16        17.38 o                         
   4 -15   3         56.82         62.40        18.36 o                         
   5 -15   3          0.22        -13.33        23.91 o                         
  -4 -14   3         10.60          9.96        12.36 o                         
  -3 -14   3         93.91        119.00        11.14 o                         
  -2 -14   3         11.07         14.97         9.87 o                         
  -1 -14   3          9.76         11.82         9.56 o                         
   0 -14   3         17.57          6.18         8.00 o                         
   1 -14   3          1.26         13.29         7.54 o                         
   2 -14   3          4.77         29.65        17.33 o                         
   3 -14   3        114.25        117.74        17.42 o                         
   4 -14   3         86.09        123.20        18.40 o                         
   5 -14   3         33.61         29.47        16.58 o                         
   6 -14   3          5.03         14.31        17.07 o                         
   7 -14   3         13.18          3.69        17.07 o                         
  -6 -13   3         75.58         86.54        14.73 o                         
  -5 -13   3         20.20         21.84         7.76 o                         
  -4 -13   3        182.60        197.35        19.11 o                         
  -3 -13   3          3.52         -5.49         6.43 o                         
  -2 -13   3        569.04        489.58        28.96 o                         
  -1 -13   3        274.87        212.85        13.56 o                         
   0 -13   3        613.31        559.00        33.40 o                         
   1 -13   3        287.59        220.15        37.49 o                         
   2 -13   3          6.50          6.79         9.07 o                         
   3 -13   3         18.34         -6.12         7.12 o                         
   4 -13   3        633.47        708.91        46.58 o                         
   5 -13   3         40.94         23.07        15.69 o                         
   6 -13   3         44.78         41.56        17.56 o                         
   7 -13   3         18.76         50.36        24.00 o                         
   8 -13   3          5.13        -12.44        16.62 o                         
  -7 -12   3         64.57         86.19        16.30 o                         
  -6 -12   3          6.67         16.29         9.80 o                         
  -5 -12   3         69.12         72.30        12.30 o                         
  -4 -12   3        231.72        238.18        10.88 o                         
  -3 -12   3          0.04         20.14         7.48 o                         
  -2 -12   3        348.57        333.61        22.32 o                         
  -1 -12   3         22.86         46.75         3.91 o                         
   0 -12   3          7.36         20.55         2.12 o                         
   1 -12   3         56.42         35.14         6.77 o                         
   2 -12   3        209.76        253.36        12.44 o                         
   3 -12   3        331.85        366.62        15.07 o                         
   4 -12   3        393.28        374.70        21.02 o                         
   5 -12   3         75.25         60.58        17.11 o                         
   6 -12   3        671.46        810.25        57.47 o                         
   7 -12   3        491.98        583.44        40.80 o                         
   8 -12   3        171.92        178.36        21.73 o                         
   9 -12   3         15.82          0.44        15.24 o                         
  -8 -11   3          0.64          5.57        10.75 o                         
  -7 -11   3         22.57         17.32        10.06 o                         
  -6 -11   3          0.15         -7.91        13.32 o                         
  -5 -11   3        122.08        127.98        10.93 o                         
  -4 -11   3          5.32          1.20         6.22 o                         
  -3 -11   3        118.03        130.10         8.85 o                         
  -2 -11   3         88.42        111.15        24.05 o                         
  -1 -11   3        479.15        514.84        13.75 o                         
   0 -11   3         49.10         49.26         4.44 o                         
   1 -11   3          0.40          8.11         8.60 o                         
   2 -11   3        928.10        968.86        34.55 o                         
   3 -11   3        835.54        940.94        31.04 o                         
   4 -11   3        406.08        457.53        11.41 o                         
   5 -11   3       4490.94       5264.88       425.55 o                         
   6 -11   3       1259.45       1293.32        40.92 o                         
   7 -11   3          3.91          8.53        15.64 o                         
   8 -11   3          7.84         14.57         7.56 o                         
   9 -11   3          1.62         19.42        14.31 o                         
  -9 -10   3         72.35         79.03        13.00 o                         
  -8 -10   3          9.49          7.01        12.11 o                         
  -7 -10   3         27.34         36.20         9.77 o                         
  -6 -10   3         26.44         12.98        22.91 o                         
  -5 -10   3         21.60         40.03         7.51 o                         
  -4 -10   3        266.38        242.05         8.28 o                         
  -3 -10   3        566.41        612.11        14.30 o                         
  -2 -10   3         55.50         42.12         5.56 o                         
  -1 -10   3        428.22        410.11         9.45 o                         
   0 -10   3        180.83        235.57         7.90 o                         
   1 -10   3        439.92        515.91        14.98 o                         
   2 -10   3        193.75        223.08         7.02 o                         
   3 -10   3        357.65        364.76         9.99 o                         
   4 -10   3       1095.52       1222.34        41.83 o                         
   5 -10   3       1835.84       1996.77        61.59 o                         
   6 -10   3         49.42         52.29         4.43 o                         
   7 -10   3         42.35         46.86         4.05 o                         
   8 -10   3          0.06          6.68         9.65 o                         
   9 -10   3        106.37        106.19        11.99 o                         
  10 -10   3          0.87         -0.32        12.49 o                         
  -9  -9   3         87.01         41.41        11.61 o                         
  -8  -9   3          7.30         -9.41        12.39 o                         
  -7  -9   3        263.77        258.19        32.57 o                         
  -6  -9   3       3548.01       3693.63       123.65 o                         
  -5  -9   3        447.40        478.05        24.73 o                         
  -4  -9   3        316.48        331.57        12.37 o                         
  -3  -9   3        261.15        237.12        11.44 o                         
  -2  -9   3       1306.74       1349.18        29.53 o                         
  -1  -9   3         51.21         41.94        11.20 o                         
   0  -9   3         25.47         43.67         7.42 o                         
   1  -9   3        512.50        542.42        16.83 o                         
   2  -9   3        696.29        712.18        18.07 o                         
   3  -9   3        139.76        130.18         4.99 o                         
   4  -9   3        326.76        320.53        10.19 o                         
   5  -9   3         39.92         39.83         2.39 o                         
   6  -9   3         84.62         74.22         9.24 o                         
   7  -9   3         87.07         81.73         7.24 o                         
   8  -9   3        147.27        155.19        11.45 o                         
   9  -9   3        158.64        143.23        21.36 o                         
  10  -9   3        278.40        312.47        21.49 o                         
 -10  -8   3          0.14          6.99         9.94 o                         
  -9  -8   3          0.03         15.94        15.09 o                         
  -8  -8   3        176.25        164.91        16.33 o                         
  -7  -8   3        128.80        165.88        19.05 o                         
  -6  -8   3        154.67        123.33         8.33 o                         
  -5  -8   3        399.75        353.86        19.55 o                         
  -4  -8   3          8.55          3.19         7.57 o                         
  -3  -8   3       1442.87       1386.05        31.78 o                         
  -2  -8   3        108.11        112.28         8.30 o                         
  -1  -8   3         51.59         64.61         5.09 o                         
   0  -8   3        168.25        118.65         5.11 o                         
   1  -8   3       2538.45       2619.41        59.52 o                         
   2  -8   3        778.79        886.86        20.97 o                         
   3  -8   3         14.11         23.86         2.45 o                         
   4  -8   3          1.53          1.76         2.52 o                         
   5  -8   3         10.15         14.46         5.90 o                         
   6  -8   3         23.67         14.66         3.81 o                         
   7  -8   3        142.73        159.48         6.41 o                         
   8  -8   3         81.00         80.64         7.65 o                         
   9  -8   3         21.05         27.62         7.16 o                         
  10  -8   3        155.99        152.48        19.19 o                         
  11  -8   3         35.87          2.40        19.07 o                         
 -11  -7   3         79.94        107.60        21.82 o                         
 -10  -7   3          0.03         -1.65        11.89 o                         
  -9  -7   3         46.60         72.81        28.29 o                         
  -8  -7   3        623.40        542.91        36.09 o                         
  -7  -7   3        123.23        111.86         8.40 o                         
  -6  -7   3        228.22        210.85         8.15 o                         
  -5  -7   3         42.91         13.49         5.64 o                         
  -4  -7   3        120.01        126.70        20.95 o                         
  -3  -7   3          7.97         -1.20         3.85 o                         
  -2  -7   3        653.17        490.58        18.28 o                         
  -1  -7   3       4646.18       5824.44       154.86 o                         
   0  -7   3       1185.98       1286.49        25.72 o                         
   1  -7   3       1972.03       2662.71        57.74 o                         
   2  -7   3        998.31        988.42        31.29 o                         
   3  -7   3        227.29        190.19         9.27 o                         
   4  -7   3        177.92        151.37        13.73 o                         
   5  -7   3        261.25        235.78         8.85 o                         
   6  -7   3         17.21         17.52         3.73 o                         
   7  -7   3        543.72        508.81        18.15 o                         
   8  -7   3          1.79         -1.00         5.12 o                         
   9  -7   3         30.36         48.13         7.33 o                         
  10  -7   3         19.15         25.00         9.39 o                         
  11  -7   3         11.79         -3.88        11.97 o                         
 -11  -6   3          7.76         41.25        12.16 o                         
 -10  -6   3        126.32         63.26         8.67 o                         
  -9  -6   3        161.32        125.08        12.07 o                         
  -8  -6   3          0.04          1.95        26.25 o                         
  -7  -6   3         57.94         94.98         7.53 o                         
  -6  -6   3          0.36         -6.72         6.72 o                         
  -5  -6   3        472.28        475.50        15.50 o                         
  -4  -6   3         29.64         21.14         5.42 o                         
  -3  -6   3        126.65        148.94         7.67 o                         
  -2  -6   3        590.46        602.98        16.04 o                         
  -1  -6   3         84.54        125.55        16.23 o                         
   0  -6   3          1.51         24.77         4.84 o                         
   1  -6   3          5.25         26.37         5.86 o                         
   2  -6   3         54.29         52.45         3.08 o                         
   3  -6   3        268.88        244.73        11.68 o                         
   4  -6   3        954.09        884.04        22.66 o                         
   5  -6   3         87.73        103.74         6.95 o                         
   6  -6   3        433.61        415.10        13.03 o                         
   7  -6   3        526.12        473.67        13.34 o                         
   8  -6   3        166.31        172.30         7.65 o                         
   9  -6   3        122.95         98.40        10.12 o                         
  10  -6   3         26.39         20.77         9.71 o                         
  11  -6   3          7.01         -1.71        11.22 o                         
 -11  -5   3         30.13          9.24        14.16 o                         
 -10  -5   3        818.82        794.46        32.19 o                         
  -9  -5   3        139.07        156.53        44.58 o                         
  -8  -5   3         24.67          6.78        11.08 o                         
  -7  -5   3        316.00        214.33        12.98 o                         
  -6  -5   3         57.63         39.41         6.18 o                         
  -5  -5   3        257.85        241.80         8.68 o                         
  -4  -5   3          6.23         42.11         7.41 o                         
  -3  -5   3       1312.32       1219.95        27.84 o                         
  -2  -5   3        657.43        875.10        30.50 o                         
  -1  -5   3          2.19         22.71         5.23 o                         
   0  -5   3        636.47        444.83        15.64 o                         
   1  -5   3        585.29        543.09        11.50 o                         
   2  -5   3        153.21        128.78         9.41 o                         
   3  -5   3       1068.46        949.46        31.53 o                         
   4  -5   3        247.90        292.64         8.55 o                         
   5  -5   3         50.23         28.66         5.50 o                         
   6  -5   3       1193.74       1278.43        29.52 o                         
   7  -5   3        259.33        277.73         9.31 o                         
   8  -5   3        917.38        921.71        23.24 o                         
   9  -5   3          4.51          5.58         3.82 o                         
  10  -5   3         15.62         23.31        25.64 o                         
  11  -5   3        109.79         68.63        22.56 o                         
 -12  -4   3        198.57        186.36        18.21 o                         
 -11  -4   3          8.02         21.81        11.46 o                         
 -10  -4   3         26.98         19.96        14.31 o                         
  -9  -4   3         34.81         -3.53         7.60 o                         
  -8  -4   3         45.91         97.24        12.58 o                         
  -7  -4   3        228.74        214.71        11.54 o                         
  -6  -4   3         66.09        121.95         6.13 o                         
  -5  -4   3        147.12         99.99         7.19 o                         
  -4  -4   3        838.95        855.15        21.30 o                         
  -3  -4   3         51.52         90.17         6.74 o                         
  -2  -4   3        239.03        259.79         7.62 o                         
  -1  -4   3          0.63         -3.68         3.68 o                         
   0  -4   3        119.34        133.68         5.60 o                         
   1  -4   3        153.10        159.26         3.23 o                         
   2  -4   3       1425.60       1340.70        22.56 o                         
   3  -4   3         30.36         37.86         5.01 o                         
   4  -4   3       6555.00       6600.50       129.37 o                         
   5  -4   3       2179.72       2143.88        47.01 o                         
   6  -4   3        245.96        281.71        10.54 o                         
   7  -4   3         10.25         12.79         6.24 o                         
   8  -4   3         12.93         15.79         5.89 o                         
   9  -4   3        343.17        275.50        22.71 o                         
  10  -4   3         23.29         26.53        11.52 o                         
  11  -4   3        101.39         78.79        13.26 o                         
 -12  -3   3          1.92         20.09        21.51 o                         
 -11  -3   3         10.43         -6.63        15.76 o                         
 -10  -3   3          8.42         21.39         7.39 o                         
  -9  -3   3        208.01        186.34        10.87 o                         
  -8  -3   3         90.65         71.13         7.13 o                         
  -7  -3   3        254.45        203.61         9.46 o                         
  -6  -3   3       2716.78       2719.70        73.96 o                         
  -5  -3   3        641.24        752.03        36.77 o                         
  -4  -3   3      14448.28      15168.29       409.91 o                         
  -3  -3   3       3492.01       4259.99       109.54 o                         
  -2  -3   3        675.04        525.07        13.17 o                         
  -1  -3   3       7984.43       7980.98       177.83 o                         
   0  -3   3       6544.45       6036.40       113.49 o                         
   1  -3   3         25.51         63.99         3.20 o                         
   2  -3   3        474.40        466.58        10.13 o                         
   3  -3   3        733.15        696.24        15.09 o                         
   4  -3   3       2095.82       2101.91        40.30 o                         
   5  -3   3         21.77         32.60         4.33 o                         
   6  -3   3          9.42          5.70         3.55 o                         
   7  -3   3        116.55        120.88         7.45 o                         
   8  -3   3         64.08         60.43         6.51 o                         
   9  -3   3         59.56         46.35         7.64 o                         
  10  -3   3         70.30         56.67        10.78 o                         
  11  -3   3         21.46          1.78        19.31 o                         
 -12  -2   3          0.05         34.33        26.18 o                         
 -11  -2   3        139.06        135.05        13.29 o                         
 -10  -2   3         73.54         61.11        16.69 o                         
  -9  -2   3        236.15        179.27         6.28 o                         
  -8  -2   3         10.39          8.45         3.23 o                         
  -7  -2   3        134.54        195.32        13.44 o                         
  -6  -2   3        830.83        831.19        29.24 o                         
  -5  -2   3         62.53        140.82        11.77 o                         
  -4  -2   3        976.38        899.54        30.39 o                         
  -3  -2   3        598.02        525.89        15.37 o                         
  -2  -2   3         22.32         36.16         2.90 o                         
  -1  -2   3         46.27         67.92         2.84 o                         
   0  -2   3       1836.60       1759.78        30.64 o                         
   1  -2   3       6737.72       6383.60       106.50 o                         
   2  -2   3          9.84         -3.82         3.82 o                         
   3  -2   3         87.40         75.79         4.97 o                         
   4  -2   3         42.50         42.54         3.61 o                         
   5  -2   3         15.61          8.07         3.56 o                         
   6  -2   3         51.08         55.04         3.72 o                         
   7  -2   3         13.51         20.12         3.45 o                         
   8  -2   3        132.45        118.03         6.48 o                         
   9  -2   3        588.67        511.41        20.14 o                         
  10  -2   3         24.81         33.07         8.33 o                         
  11  -2   3        177.57        228.32        20.96 o                         
 -12  -1   3         14.05         27.25        13.72 o                         
 -11  -1   3         39.96         48.51        15.48 o                         
 -10  -1   3        168.05        176.61        12.71 o                         
  -9  -1   3          0.49         -5.07        11.85 o                         
  -8  -1   3        592.65        529.69        23.29 o                         
  -7  -1   3       2073.69       2102.32        43.51 o                         
  -6  -1   3       1848.83       1955.65        41.95 o                         
  -5  -1   3       3564.89       3327.75        68.70 o                         
  -4  -1   3         72.76         60.67         3.42 o                         
  -3  -1   3       4357.40       4650.81       111.49 o                         
  -2  -1   3      25130.44      23872.45       424.86 o                         
  -1  -1   3       9007.77       7433.69       131.52 o                         
   0  -1   3       7891.74       7848.14       120.99 o                         
   2  -1   3      11497.79      12576.17       208.84 o                         
   3  -1   3        142.06         95.24         5.72 o                         
   4  -1   3        758.86        721.43        14.07 o                         
   5  -1   3         77.70         46.42         7.60 o                         
   6  -1   3         40.24         27.79         4.29 o                         
   7  -1   3        402.00        344.49        10.40 o                         
   8  -1   3         14.14         18.37         5.45 o                         
   9  -1   3         85.58         90.74        14.30 o                         
  10  -1   3        134.43         82.45        19.57 o                         
  11  -1   3         11.15         15.56        12.96 o                         
 -13   0   3         17.42         17.31        14.27 o                         
 -12   0   3          0.45        -13.34        13.34 o                         
 -11   0   3         20.54         12.36        11.71 o                         
 -10   0   3         71.98         77.90         8.45 o                         
  -9   0   3        179.74        159.67        16.90 o                         
  -8   0   3        159.68         98.53         7.87 o                         
  -7   0   3         93.88        135.04        10.90 o                         
  -6   0   3        326.92        343.38         9.59 o                         
  -5   0   3          5.28         28.81         3.87 o                         
  -4   0   3        252.94        215.00         5.92 o                         
  -3   0   3          0.09         -1.97         3.10 o                         
  -2   0   3        754.60        719.70        15.61 o                         
  -1   0   3       1513.90       1315.44        25.21 o                         
   0   0   3       3613.76       3314.78        61.18 o                         
   1   0   3       6737.36       6750.50       119.02 o                         
   2   0   3       1009.69        890.95        14.87 o                         
   3   0   3        979.60        946.62        18.72 o                         
   4   0   3        145.03        146.99         6.56 o                         
   5   0   3        306.70        339.99        14.20 o                         
   6   0   3          0.93          4.34         5.32 o                         
   7   0   3          9.40         10.47         4.84 o                         
   8   0   3        470.24        505.69        30.05 o                         
   9   0   3         46.80         54.90         7.12 o                         
  10   0   3          8.03          6.59        15.20 o                         
  11   0   3          0.10          2.36        21.11 o                         
 -13   1   3         30.53         33.95        13.64 o                         
 -12   1   3        314.64        268.93        34.33 o                         
 -11   1   3        449.01        505.47        35.01 o                         
 -10   1   3       2900.11       2882.53       129.28 o                         
  -9   1   3         16.96         -4.92         5.53 o                         
  -8   1   3        156.53        111.58         6.14 o                         
  -7   1   3        167.93        168.31         7.20 o                         
  -6   1   3        437.80        487.21        14.39 o                         
  -5   1   3       1580.03       1539.53        46.43 o                         
  -4   1   3       3858.99       3640.86       105.71 o                         
  -3   1   3       3118.22       2974.36        66.74 o                         
  -2   1   3      17329.25      18140.53       357.15 o                         
  -1   1   3      12379.33      11464.20       204.88 o                         
   0   1   3        797.72       1006.66        17.86 o                         
   1   1   3       2963.94       2750.71        73.49 o                         
   2   1   3       2911.67       2946.79        46.43 o                         
   3   1   3         47.22         99.58         6.58 o                         
   4   1   3       1206.28       1352.62        29.42 o                         
   5   1   3        561.04        545.01        30.39 o                         
   6   1   3       1107.15       1131.58        30.90 o                         
   7   1   3         89.80        101.23        12.51 o                         
   8   1   3        400.20        356.02        21.35 o                         
   9   1   3          0.56         -2.61         8.60 o                         
  10   1   3        100.67        110.00        28.11 o                         
 -13   2   3          3.80         38.05        21.42 o                         
 -12   2   3        166.64        158.65        16.38 o                         
 -11   2   3         18.06         40.85        13.43 o                         
 -10   2   3         71.00         72.11         7.59 o                         
  -9   2   3         90.87        114.10         7.87 o                         
  -8   2   3         50.83         49.81         7.15 o                         
  -7   2   3         65.78        103.04        15.27 o                         
  -6   2   3          5.52          6.33         2.35 o                         
  -5   2   3        373.15        409.11        14.24 o                         
  -4   2   3         21.04         26.71         3.49 o                         
  -3   2   3          2.13          5.61         3.38 o                         
  -2   2   3        202.05        212.89         5.97 o                         
  -1   2   3       1298.75       1172.35        18.74 o                         
   0   2   3          0.25         -0.35         4.21 o                         
   1   2   3       1051.80       1061.26        20.99 o                         
   2   2   3         76.82         93.70        13.14 o                         
   3   2   3        722.25        792.81        18.71 o                         
   4   2   3         66.25         61.83         5.40 o                         
   5   2   3         19.98         10.23         6.69 o                         
   6   2   3        838.56        938.44        29.54 o                         
   7   2   3          3.28         12.70         6.22 o                         
   8   2   3         30.11         47.03         8.87 o                         
   9   2   3         16.70         31.90        11.47 o                         
  10   2   3         29.45          9.33        14.98 o                         
 -13   3   3         22.24         79.42        21.87 o                         
 -12   3   3         17.78         23.45        11.37 o                         
 -11   3   3         15.02         -0.96        10.09 o                         
 -10   3   3        937.34        940.08        46.11 o                         
  -9   3   3         40.62         41.38        17.04 o                         
  -8   3   3        183.84        267.17        12.69 o                         
  -7   3   3       1569.88       1602.80        57.99 o                         
  -6   3   3       3582.28       3740.52        83.97 o                         
  -5   3   3       1185.22       1388.56        27.46 o                         
  -4   3   3        667.62        758.51        16.59 o                         
  -3   3   3        787.59       1133.89        26.01 o                         
  -2   3   3       2493.94       2251.42        40.17 o                         
  -1   3   3        433.50        545.69         9.73 o                         
   0   3   3        684.69        698.53        13.93 o                         
   1   3   3         63.52         67.33        11.95 o                         
   2   3   3          3.73         -0.92         3.51 o                         
   3   3   3        584.97        702.48        17.14 o                         
   4   3   3         32.43         40.16         5.76 o                         
   5   3   3          0.19          6.36         4.53 o                         
   6   3   3         64.69         52.92         6.66 o                         
   7   3   3         60.27         86.51         7.10 o                         
   8   3   3          2.08         21.71         8.70 o                         
   9   3   3          6.43         23.12        14.31 o                         
  10   3   3         28.13         44.80        21.47 o                         
 -12   4   3         24.79         37.82        10.74 o                         
 -11   4   3         62.43         70.12        18.42 o                         
 -10   4   3         42.13         28.76        13.89 o                         
  -9   4   3          5.78        -13.60        13.78 o                         
  -8   4   3         30.04         53.70         9.03 o                         
  -7   4   3          4.10         -2.98         3.91 o                         
  -6   4   3          0.94         -1.07         3.38 o                         
  -5   4   3        149.00        158.43         4.88 o                         
  -4   4   3         11.30         -3.18         4.38 o                         
  -3   4   3          2.29         24.64         4.23 o                         
  -2   4   3        204.42        192.41         7.39 o                         
  -1   4   3         73.64        118.85         4.41 o                         
   0   4   3          0.81          8.22         3.81 o                         
   1   4   3        661.65        673.84        13.58 o                         
   2   4   3        363.51        365.48         7.93 o                         
   3   4   3       1298.29       1317.53        39.75 o                         
   4   4   3       1303.70       1401.23        32.66 o                         
   5   4   3         33.10         29.59         4.66 o                         
   6   4   3         52.20         33.62         5.46 o                         
   7   4   3        226.56        310.26        18.89 o                         
   8   4   3         43.29         48.59        10.47 o                         
   9   4   3         42.68         15.58         8.69 o                         
 -12   5   3          5.88         32.69        28.18 o                         
 -11   5   3          0.14          5.91         7.22 o                         
 -10   5   3          0.19          7.84         6.43 o                         
  -9   5   3        218.10        202.80         8.35 o                         
  -8   5   3        276.74        295.63         8.04 o                         
  -7   5   3          7.93          4.78         3.90 o                         
  -6   5   3        394.89        411.88         9.12 o                         
  -5   5   3        111.48        101.71         4.49 o                         
  -4   5   3         56.03         39.13         4.64 o                         
  -3   5   3         67.52         50.85         3.39 o                         
  -2   5   3        416.41        351.23         7.42 o                         
  -1   5   3        141.74        102.01         3.67 o                         
   0   5   3        463.39        413.35         8.72 o                         
   1   5   3          0.29         -1.35         4.40 o                         
   2   5   3        255.44        274.22         9.27 o                         
   3   5   3       1138.51       1096.18        31.18 o                         
   4   5   3       2092.85       2338.17        64.23 o                         
   5   5   3          0.14         13.43         4.27 o                         
   6   5   3         16.15         21.81         5.47 o                         
   7   5   3          9.43          9.73        11.02 o                         
   8   5   3        117.11        108.60        10.06 o                         
   9   5   3          2.00          7.43        17.91 o                         
 -12   6   3          2.30         11.67        11.27 o                         
 -11   6   3         29.92          4.61         7.40 o                         
 -10   6   3        133.80        160.72         9.58 o                         
  -9   6   3          1.85         -0.17         4.03 o                         
  -8   6   3         66.48         54.35         3.93 o                         
  -7   6   3        127.45        148.41         5.49 o                         
  -6   6   3          0.03          9.68         3.77 o                         
  -5   6   3          5.73         10.03         3.87 o                         
  -4   6   3         58.72         66.17         5.55 o                         
  -3   6   3        196.69        264.27        10.63 o                         
  -2   6   3          2.44          1.52         2.55 o                         
  -1   6   3        262.08        237.85         5.61 o                         
   0   6   3       1305.00       1437.56        27.56 o                         
   1   6   3        336.05        378.57         9.83 o                         
   2   6   3        403.47        405.69        10.51 o                         
   3   6   3         94.12         92.26         7.14 o                         
   4   6   3         11.91         10.55         4.91 o                         
   5   6   3         43.63         43.09         5.79 o                         
   6   6   3         42.76         58.86         9.57 o                         
   7   6   3        111.72         97.45        10.19 o                         
   8   6   3         78.36         41.13        26.85 o                         
 -12   7   3         14.54         15.02        11.29 o                         
 -11   7   3         56.85         35.96         7.66 o                         
 -10   7   3         76.15         74.99         9.07 o                         
  -9   7   3         61.44         80.85         5.39 o                         
  -8   7   3       1046.88        931.86        25.38 o                         
  -7   7   3        159.81        167.56         9.58 o                         
  -6   7   3         55.81         61.82         4.97 o                         
  -5   7   3        252.18        215.27         8.57 o                         
  -4   7   3        324.19        384.14         8.95 o                         
  -3   7   3        298.75        277.21         9.88 o                         
  -2   7   3         13.25         10.68         2.89 o                         
  -1   7   3        504.60        411.39         9.27 o                         
   0   7   3        222.10        207.88         5.43 o                         
   1   7   3         55.33         89.05         6.91 o                         
   2   7   3        108.59        103.53         4.93 o                         
   3   7   3         36.63         32.66         4.40 o                         
   4   7   3          1.98          1.70         6.55 o                         
   5   7   3          0.74         12.56         5.86 o                         
   6   7   3        246.62        184.91        11.82 o                         
   7   7   3          0.69         14.63        15.89 o                         
   8   7   3        270.32        287.87        21.43 o                         
 -11   8   3          4.88         -9.79         9.79 o                         
 -10   8   3        262.65        216.99        10.69 o                         
  -9   8   3          6.88          7.15         4.48 o                         
  -8   8   3          0.20          1.58         3.88 o                         
  -7   8   3         52.23         64.41         4.34 o                         
  -6   8   3        137.71        126.54         7.86 o                         
  -5   8   3         82.15        107.71         3.64 o                         
  -4   8   3         59.19        102.45         6.44 o                         
  -3   8   3        680.62        677.67        23.33 o                         
  -2   8   3        391.80        440.32        10.51 o                         
  -1   8   3         27.07         15.85         7.46 o                         
   0   8   3        101.58         84.80         4.09 o                         
   1   8   3        106.02         77.74         7.63 o                         
   2   8   3         13.03         12.17         8.68 o                         
   3   8   3          5.33         16.28         4.77 o                         
   4   8   3          0.15         -5.32         5.32 o                         
   5   8   3         43.64         56.49         7.82 o                         
   6   8   3          0.32         -1.11        13.10 o                         
   7   8   3        315.14        374.52        41.82 o                         
 -11   9   3         11.69          0.00        22.67 o                         
 -10   9   3          4.85         25.07        14.84 o                         
  -9   9   3        281.99        328.76        37.02 o                         
  -8   9   3         17.12          6.40         4.06 o                         
  -7   9   3        160.86        166.58         7.25 o                         
  -6   9   3         72.14         84.00        15.89 o                         
  -5   9   3        485.63        490.35        22.56 o                         
  -4   9   3         75.44         85.33         4.73 o                         
  -3   9   3       8157.09       8776.13       178.31 o                         
  -2   9   3        179.18        214.16         6.83 o                         
  -1   9   3        271.68        296.94         8.54 o                         
   0   9   3        185.86        192.96         5.96 o                         
   1   9   3          5.99         -4.72         4.72 o                         
   2   9   3          0.04         -1.84         5.94 o                         
   3   9   3        188.94        160.35        13.51 o                         
   4   9   3          1.46          2.94         6.47 o                         
   5   9   3          3.15          5.59         8.82 o                         
   6   9   3          0.02         -9.63         9.63 o                         
 -10  10   3         26.93         46.89        16.27 o                         
  -9  10   3         19.08         22.31        14.89 o                         
  -8  10   3         93.59         77.13        12.56 o                         
  -7  10   3         13.35         28.52        12.40 o                         
  -6  10   3         36.64         37.68        10.71 o                         
  -5  10   3        107.57         94.43         9.63 o                         
  -4  10   3         55.47         86.22         5.04 o                         
  -3  10   3         66.95         33.75         4.73 o                         
  -2  10   3        120.04        101.67        11.03 o                         
  -1  10   3         17.69         15.14         8.94 o                         
   0  10   3         11.08          8.33         8.64 o                         
   1  10   3         46.18         50.80         6.40 o                         
   2  10   3         10.63          3.32         7.02 o                         
   3  10   3          0.19          2.13        83.62 o                         
   4  10   3        651.46        595.15        40.95 o                         
   5  10   3         34.09         37.02         9.37 o                         
  -9  11   3         32.75         41.42        17.69 o                         
  -8  11   3         80.62        105.93        10.87 o                         
  -7  11   3         41.48         74.49        14.44 o                         
  -6  11   3        107.07        111.43        14.84 o                         
  -5  11   3        420.23        378.96        53.98 o                         
  -4  11   3        191.55        160.28         8.13 o                         
  -3  11   3        637.30        612.91        26.80 o                         
  -2  11   3        563.93        545.07        15.95 o                         
  -1  11   3        283.01        265.18        11.01 o                         
   0  11   3        436.01        415.07        23.40 o                         
   1  11   3          5.45         14.82         9.58 o                         
   2  11   3        106.57         81.33         9.02 o                         
   3  11   3         25.98         47.94        14.16 o                         
   4  11   3         70.75         70.74        11.54 o                         
  -8  12   3         14.24         15.60         9.10 o                         
  -7  12   3         49.03         63.60        14.84 o                         
  -6  12   3         67.20         84.71        16.22 o                         
  -5  12   3         24.39         12.89        17.07 o                         
  -4  12   3         64.46         63.14         8.06 o                         
  -3  12   3        103.49        113.03        12.47 o                         
  -2  12   3         41.11         52.52         9.29 o                         
  -1  12   3          2.63         17.58         6.27 o                         
   0  12   3         21.85         37.02         9.99 o                         
   1  12   3         23.16         27.33        15.78 o                         
   2  12   3        321.66        322.99        22.07 o                         
  -6  13   3          6.60          9.69        12.49 o                         
  -5  13   3          5.52         12.44        11.96 o                         
  -4  13   3         51.88         34.00        12.40 o                         
  -3  13   3          2.22         -2.31        22.09 o                         
  -2  13   3         71.38         62.45        12.49 o                         
  -1  13   3         14.94         29.87        14.93 o                         
   0  13   3         28.56         24.22        14.89 o                         
   0 -16   4         69.81         51.38        24.53 o                         
   1 -16   4          0.20         -2.27        24.58 o                         
   2 -16   4         68.29         52.45        12.76 o                         
  -3 -15   4         75.07         96.18        18.80 o                         
  -2 -15   4         11.00         29.16        15.51 o                         
  -1 -15   4         69.59         55.91        15.91 o                         
   0 -15   4         50.94         56.80        15.91 o                         
   1 -15   4          1.48          9.11        15.02 o                         
   2 -15   4          2.47         12.31        15.51 o                         
   3 -15   4          4.13         16.93        11.91 o                         
   4 -15   4          0.04          9.20        16.98 o                         
   5 -15   4        135.72        171.52        23.02 o                         
  -5 -14   4          4.72         -2.56        10.13 o                         
  -4 -14   4          3.49          9.22        13.40 o                         
  -3 -14   4         56.71         56.88         7.74 o                         
  -2 -14   4         70.03         57.61        11.80 o                         
  -1 -14   4         90.59         47.54        10.33 o                         
   0 -14   4        107.65        105.24        10.45 o                         
   1 -14   4         14.33          4.78         9.01 o                         
   2 -14   4         56.33         36.58        14.62 o                         
   3 -14   4        282.28        335.26        27.51 o                         
   4 -14   4          0.68        -10.13        16.09 o                         
   5 -14   4        157.21        147.87        20.27 o                         
   6 -14   4        221.51        273.83        30.00 o                         
   7 -14   4          0.87         -8.76        12.00 o                         
  -6 -13   4        164.00        199.36        13.06 o                         
  -5 -13   4         29.40         20.27        10.14 o                         
  -4 -13   4         60.88         48.83         7.72 o                         
  -3 -13   4        145.90        186.66        15.06 o                         
  -2 -13   4        316.33        326.11        11.03 o                         
  -1 -13   4         12.97          7.72         3.85 o                         
   0 -13   4        216.49        207.52         6.06 o                         
   1 -13   4          5.27         57.22        50.36 o                         
   2 -13   4         52.21         25.86         7.36 o                         
   3 -13   4         93.28        137.87        19.29 o                         
   4 -13   4         40.12         62.18        13.38 o                         
   5 -13   4         32.12         20.31        16.13 o                         
   6 -13   4        265.98        333.70        28.67 o                         
   7 -13   4        109.67         74.31        19.87 o                         
   8 -13   4          2.42         31.38        24.45 o                         
  -7 -12   4          0.00         12.44        12.82 o                         
  -6 -12   4        201.15        201.10        20.39 o                         
  -5 -12   4         47.00         59.08         8.43 o                         
  -4 -12   4        111.73        117.44        16.59 o                         
  -3 -12   4        114.03         92.98         7.24 o                         
  -2 -12   4         35.48         38.92         5.74 o                         
  -1 -12   4         19.31         21.12         4.41 o                         
   0 -12   4         11.04         20.80         4.35 o                         
   1 -12   4         35.80         60.53         8.11 o                         
   2 -12   4        115.33        113.48         4.93 o                         
   3 -12   4         25.02         10.09         8.60 o                         
   4 -12   4         68.67         50.27         5.39 o                         
   5 -12   4          0.19          9.03         5.65 o                         
   6 -12   4        426.74        482.82        37.47 o                         
   7 -12   4          1.66         -8.22         8.22 o                         
   8 -12   4        388.77        528.73        40.27 o                         
  -8 -11   4        177.78        191.10        14.03 o                         
  -7 -11   4          6.06         22.21        18.56 o                         
  -6 -11   4         91.81         81.52         9.95 o                         
  -5 -11   4         43.40         46.75         8.56 o                         
  -4 -11   4        111.29        126.37        10.67 o                         
  -3 -11   4         44.98         47.48         6.42 o                         
  -2 -11   4        481.26        534.86        17.82 o                         
  -1 -11   4        196.13        243.36        10.08 o                         
   0 -11   4          1.10         14.02         3.11 o                         
   1 -11   4         81.91         80.40         7.20 o                         
   2 -11   4        225.02        300.13        11.07 o                         
   3 -11   4        107.22        134.12         6.47 o                         
   4 -11   4       1324.43       1335.22        41.84 o                         
   5 -11   4        504.09        558.89        51.20 o                         
   6 -11   4        119.09        101.96        13.07 o                         
   7 -11   4          0.69         -1.23         5.80 o                         
   8 -11   4          1.23         13.27        15.96 o                         
   9 -11   4         67.93         60.06        11.44 o                         
  -9 -10   4         79.42         95.69        18.20 o                         
  -8 -10   4         27.77         28.24        12.73 o                         
  -7 -10   4        154.83        138.08        11.54 o                         
  -6 -10   4        960.84       1013.06        48.69 o                         
  -5 -10   4        551.47        534.37        34.21 o                         
  -4 -10   4        614.17        651.58        20.90 o                         
  -3 -10   4          0.02          1.00         4.76 o                         
  -2 -10   4        248.25        240.85         7.87 o                         
  -1 -10   4       1160.44       1291.17        30.32 o                         
   0 -10   4          0.79          3.75         2.46 o                         
   1 -10   4        256.43        204.86         8.20 o                         
   2 -10   4        161.47        147.70         7.54 o                         
   3 -10   4        375.35        367.30        12.14 o                         
   4 -10   4         45.93         54.36         7.94 o                         
   5 -10   4        354.48        393.22        13.63 o                         
   6 -10   4        158.81        160.31         5.04 o                         
   7 -10   4        265.50        227.74        12.18 o                         
   8 -10   4          1.15          8.58         9.01 o                         
   9 -10   4        176.24        195.63        16.13 o                         
  10 -10   4        132.65        152.82        40.69 o                         
 -10  -9   4         59.53         90.97        14.91 o                         
  -9  -9   4          2.35         -8.98        17.02 o                         
  -8  -9   4          9.63         10.81        20.80 o                         
  -7  -9   4        149.26        159.19        17.82 o                         
  -6  -9   4        103.96        103.66        11.05 o                         
  -5  -9   4         82.65        158.96        65.50 o                         
  -4  -9   4         35.09         24.04         5.10 o                         
  -3  -9   4        488.06        498.29        22.10 o                         
  -2  -9   4         40.84         44.43         5.70 o                         
  -1  -9   4        303.40        297.91        15.69 o                         
   0  -9   4          2.77          5.12         5.80 o                         
   1  -9   4         56.51         34.30         3.11 o                         
   2  -9   4        433.50        373.52         9.98 o                         
   3  -9   4         68.78         95.82         6.67 o                         
   4  -9   4          1.19          6.83         3.89 o                         
   5  -9   4          3.63          2.75         3.20 o                         
   6  -9   4          2.41         -3.80         5.01 o                         
   7  -9   4        179.73        170.13        10.43 o                         
   8  -9   4         35.65         33.21         5.18 o                         
   9  -9   4         19.28         11.74        19.80 o                         
  10  -9   4         75.65         88.95        13.47 o                         
 -10  -8   4         17.67         25.07        12.75 o                         
  -9  -8   4          1.70        -10.44        13.76 o                         
  -8  -8   4         28.27         21.63        10.34 o                         
  -7  -8   4         73.42         68.00        10.30 o                         
  -6  -8   4        556.87        556.77        28.66 o                         
  -5  -8   4        615.53        658.98        22.35 o                         
  -4  -8   4         51.32         52.65         4.92 o                         
  -3  -8   4       2713.19       2671.45        60.48 o                         
  -2  -8   4        302.43        319.59         9.60 o                         
  -1  -8   4       3993.10       4457.10       104.72 o                         
   0  -8   4       4888.64       5263.17       106.52 o                         
   1  -8   4        437.33        446.47        10.74 o                         
   2  -8   4        552.51        517.93        18.79 o                         
   3  -8   4       2407.79       2464.49        71.32 o                         
   4  -8   4         99.86         75.03         6.43 o                         
   5  -8   4         45.87         42.83         5.02 o                         
   6  -8   4         68.00         49.55         4.70 o                         
   7  -8   4        543.18        547.34        17.23 o                         
   8  -8   4          8.98          1.25         5.53 o                         
   9  -8   4         81.44         75.45        10.15 o                         
  10  -8   4        270.75        199.83        24.31 o                         
 -11  -7   4          6.75         11.02        26.89 o                         
 -10  -7   4          7.76         19.93        11.74 o                         
  -9  -7   4        294.07        248.09        27.16 o                         
  -8  -7   4         31.48         51.17        19.80 o                         
  -7  -7   4          0.10          2.74         6.60 o                         
  -6  -7   4          0.45         -1.07         5.83 o                         
  -5  -7   4        234.55        200.77        11.52 o                         
  -4  -7   4        270.02        250.38         9.32 o                         
  -3  -7   4        480.36        434.61        11.27 o                         
  -2  -7   4        156.66        145.41         6.15 o                         
  -1  -7   4        685.46        688.80        28.09 o                         
   0  -7   4        509.72        606.14        16.07 o                         
   1  -7   4         91.57        119.75         5.18 o                         
   2  -7   4          3.98         -1.51         4.91 o                         
   3  -7   4        209.63        172.87         5.32 o                         
   4  -7   4        295.82        326.39        14.74 o                         
   5  -7   4          0.70         12.34         4.10 o                         
   6  -7   4          4.41          0.33         6.29 o                         
   7  -7   4         29.73         32.37         5.04 o                         
   8  -7   4         18.52         15.85         5.22 o                         
   9  -7   4          8.64          8.74        12.38 o                         
  10  -7   4         11.30         14.71        10.35 o                         
 -11  -6   4         28.18         23.88        14.73 o                         
 -10  -6   4          2.01         -6.98        13.29 o                         
  -9  -6   4        308.95        249.34        16.77 o                         
  -8  -6   4         98.27         59.77         9.95 o                         
  -7  -6   4        314.05        329.90        18.20 o                         
  -6  -6   4         53.11         26.03         6.15 o                         
  -5  -6   4        675.71        639.43        37.01 o                         
  -4  -6   4        449.34        531.55        13.62 o                         
  -3  -6   4        225.36        225.40        12.29 o                         
  -2  -6   4       3805.73       3603.93        78.80 o                         
  -1  -6   4          3.64         55.46         7.34 o                         
   0  -6   4          1.43         15.30         5.86 o                         
   1  -6   4        808.42        677.48        23.67 o                         
   2  -6   4          0.56          8.87         4.20 o                         
   3  -6   4         16.77         21.14         3.46 o                         
   4  -6   4        393.29        407.97        11.68 o                         
   5  -6   4       1493.97       1480.59        39.51 o                         
   6  -6   4        264.26        239.24         6.45 o                         
   7  -6   4         71.96         81.72         4.04 o                         
   8  -6   4         58.30         81.23         6.16 o                         
   9  -6   4        101.27        119.11        10.66 o                         
  10  -6   4          3.09         23.26         8.99 o                         
  11  -6   4         24.21         67.92        31.02 o                         
 -12  -5   4         28.92         77.61        24.58 o                         
 -11  -5   4        160.69        159.76        22.69 o                         
 -10  -5   4         10.46          9.97        11.01 o                         
  -9  -5   4        252.94        361.70        17.51 o                         
  -8  -5   4        162.04        112.12         7.24 o                         
  -7  -5   4        140.77         87.37         7.06 o                         
  -6  -5   4          3.49         15.48         6.32 o                         
  -5  -5   4        125.30         92.04         8.22 o                         
  -4  -5   4        657.09        533.46        14.75 o                         
  -3  -5   4         99.75        110.24         8.37 o                         
  -2  -5   4        310.49        342.17         9.64 o                         
  -1  -5   4       1306.68       1320.13        25.35 o                         
   0  -5   4         46.39         37.20         3.18 o                         
   1  -5   4        462.70        441.55         9.78 o                         
   2  -5   4         89.83        112.84         5.08 o                         
   3  -5   4        918.52       1487.92       106.51 o                         
   4  -5   4        182.78        166.98         6.06 o                         
   5  -5   4        326.50        285.87         8.66 o                         
   6  -5   4        231.64        255.08         8.10 o                         
   7  -5   4         30.01         53.23         6.67 o                         
   8  -5   4          9.03         11.34         5.52 o                         
   9  -5   4         12.54         18.86         8.57 o                         
  10  -5   4         20.88         -6.91        10.89 o                         
  11  -5   4        108.13        120.33        11.88 o                         
 -12  -4   4         10.32         33.32        15.55 o                         
 -11  -4   4        125.28         98.97        15.42 o                         
 -10  -4   4         20.32         19.61         5.44 o                         
  -9  -4   4         46.37         83.14        15.38 o                         
  -8  -4   4         10.34         18.54         5.23 o                         
  -7  -4   4       1427.97       1256.92        37.88 o                         
  -6  -4   4       1323.83       1502.09        37.58 o                         
  -5  -4   4        590.09        709.55        20.27 o                         
  -4  -4   4       1894.67       1567.20        40.90 o                         
  -3  -4   4       1579.40       2043.46        45.58 o                         
  -2  -4   4          0.03         -3.03         3.03 o                         
  -1  -4   4       6062.60       5401.95       148.53 o                         
   0  -4   4        320.03        122.76         4.54 o                         
   1  -4   4         21.50         22.87         2.12 o                         
   2  -4   4       4510.60       4197.64        93.47 o                         
   3  -4   4         45.01        110.82         6.35 o                         
   4  -4   4        289.86        267.42        12.17 o                         
   5  -4   4        173.89        166.22         6.13 o                         
   6  -4   4        752.34        734.66        20.45 o                         
   7  -4   4          1.40         11.56         4.00 o                         
   8  -4   4         22.79          5.60         6.00 o                         
   9  -4   4         94.99        115.85         9.12 o                         
  10  -4   4        281.54        293.79        22.96 o                         
  11  -4   4         38.14         15.41        33.73 o                         
 -12  -3   4         11.37        -11.30        11.30 o                         
 -11  -3   4         68.00         42.95        15.58 o                         
 -10  -3   4        366.44        305.87        14.32 o                         
  -9  -3   4        213.95        134.96        21.40 o                         
  -8  -3   4         10.28         12.50         7.04 o                         
  -7  -3   4        255.96        227.41        15.50 o                         
  -6  -3   4        204.31        132.79         6.16 o                         
  -5  -3   4          0.00         10.49         9.60 o                         
  -4  -3   4        426.29        374.27        11.56 o                         
  -3  -3   4        133.75         71.33         3.87 o                         
  -2  -3   4       1580.40       1626.08        32.76 o                         
  -1  -3   4        145.19        149.04         4.14 o                         
   0  -3   4        390.59        348.31         7.19 o                         
   1  -3   4       6115.94       5983.79        94.52 o                         
   2  -3   4       2093.48       2218.65        39.18 o                         
   3  -3   4       2756.79       3079.74        77.27 o                         
   4  -3   4         96.06        135.73         7.33 o                         
   5  -3   4        103.69         98.74         9.41 o                         
   6  -3   4        252.19        243.11         9.30 o                         
   7  -3   4          4.64          5.02         3.86 o                         
   8  -3   4         62.92         75.03         7.57 o                         
   9  -3   4        156.50        162.80        14.36 o                         
  10  -3   4         57.78         56.09        20.76 o                         
  11  -3   4        113.15        132.55        17.45 o                         
 -12  -2   4          0.01         -5.92        14.73 o                         
 -11  -2   4          0.82          8.65        35.98 o                         
 -10  -2   4        187.25        162.11        24.04 o                         
  -9  -2   4          6.61         13.06        10.10 o                         
  -8  -2   4        107.34        134.38         7.11 o                         
  -7  -2   4         66.67         45.90         9.87 o                         
  -6  -2   4         90.85         44.83         4.17 o                         
  -5  -2   4       8949.63      10012.55       257.04 o                         
  -4  -2   4       1098.83       1357.66        27.40 o                         
  -3  -2   4         21.84         -2.92         2.92 o                         
  -2  -2   4       3936.14       3066.21        54.92 o                         
  -1  -2   4       3518.30       3541.69        65.34 o                         
   0  -2   4        703.93        535.80         9.09 o                         
   1  -2   4      19726.78      20521.45       400.21 o                         
   2  -2   4       6018.63       5895.71        93.44 o                         
   3  -2   4          0.34         25.14         6.47 o                         
   4  -2   4       1014.04       1004.04        21.50 o                         
   5  -2   4          0.58          9.15         8.67 o                         
   6  -2   4          2.89          0.20        13.15 o                         
   7  -2   4          4.22         -0.34         3.74 o                         
   8  -2   4        294.38        294.52        11.35 o                         
   9  -2   4         21.30         19.53         6.43 o                         
  10  -2   4         24.23         40.29        13.47 o                         
  11  -2   4        155.05        191.49        22.69 o                         
 -13  -1   4          6.86          2.50        12.96 o                         
 -12  -1   4        187.18        199.59        15.81 o                         
 -11  -1   4          0.18          0.84         7.84 o                         
 -10  -1   4        247.21        223.10        17.22 o                         
  -9  -1   4        308.45        217.19        14.16 o                         
  -8  -1   4         75.34         40.96         6.01 o                         
  -7  -1   4         47.02         41.95         3.01 o                         
  -6  -1   4         48.31         33.52         3.52 o                         
  -5  -1   4          1.32         -3.46         3.46 o                         
  -4  -1   4        877.97        883.96        20.26 o                         
  -3  -1   4       1994.58       1889.88        33.23 o                         
  -2  -1   4         60.67         77.68         5.44 o                         
  -1  -1   4          5.22         -0.03         2.59 o                         
   0  -1   4       2421.72       2483.61        41.40 o                         
   1  -1   4      16399.62      15943.80       292.84 o                         
   2  -1   4       2221.49       2366.02        39.77 o                         
   3  -1   4        610.58        685.23        13.05 o                         
   4  -1   4         95.78        115.65         4.46 o                         
   5  -1   4        152.67        127.97         6.42 o                         
   6  -1   4        883.09        865.32        20.43 o                         
   7  -1   4         50.80         59.52        10.33 o                         
   8  -1   4        367.19        319.26        34.58 o                         
   9  -1   4         25.72         13.54        10.84 o                         
  10  -1   4         12.54         -3.65        21.05 o                         
 -13   0   4          3.95         27.40        15.69 o                         
 -12   0   4        214.08        289.66        19.75 o                         
 -11   0   4         22.19         42.34        13.56 o                         
 -10   0   4        995.58       1129.22        37.43 o                         
  -9   0   4        269.73        220.60        20.01 o                         
  -8   0   4        279.71        263.17        11.58 o                         
  -7   0   4        637.83        667.10        21.35 o                         
  -6   0   4        896.75        851.53        22.26 o                         
  -5   0   4        147.90        153.84         4.27 o                         
  -4   0   4       1238.26       1140.26        20.84 o                         
  -3   0   4       6350.95       6427.02       138.53 o                         
  -2   0   4       1591.08       1537.35        26.42 o                         
  -1   0   4       3596.25       3232.97        57.86 o                         
   0   0   4       9220.76       9992.65       171.21 o                         
   1   0   4        314.02        448.64         8.82 o                         
   2   0   4         23.80         84.97         7.23 o                         
   3   0   4       2052.74       2356.59        40.58 o                         
   4   0   4          5.10         -4.66         4.66 o                         
   5   0   4        175.74        138.73         6.67 o                         
   6   0   4       1432.26       1370.35        39.28 o                         
   7   0   4         97.64         73.95         6.41 o                         
   8   0   4        149.99        138.67        17.76 o                         
   9   0   4         28.88         42.55         9.36 o                         
  10   0   4          6.07        -27.16        27.16 o                         
 -13   1   4         31.38         55.04        14.22 o                         
 -12   1   4        125.82        136.08        27.19 o                         
 -11   1   4         10.04         18.54         8.61 o                         
 -10   1   4         10.50          9.99         9.99 o                         
  -9   1   4        623.79        683.54        22.06 o                         
  -8   1   4         14.01         12.00         5.54 o                         
  -7   1   4         93.70        136.98         9.09 o                         
  -6   1   4        424.63        433.42        13.26 o                         
  -5   1   4         51.81         40.15        11.32 o                         
  -4   1   4         11.24         24.19         3.12 o                         
  -3   1   4       2767.37       2909.60        52.82 o                         
  -2   1   4       8646.01       9141.15       160.17 o                         
  -1   1   4        185.39        211.85         5.12 o                         
   0   1   4       2112.08       2162.90        35.89 o                         
   1   1   4         50.85         85.18         7.33 o                         
   2   1   4        664.10        719.28        15.05 o                         
   3   1   4        147.62        184.92         6.00 o                         
   4   1   4         12.12         -0.57         4.43 o                         
   5   1   4        125.17        132.54         8.62 o                         
   6   1   4        522.44        458.71        20.49 o                         
   7   1   4         16.56         24.86         5.79 o                         
   8   1   4         16.67          7.34         5.50 o                         
   9   1   4         12.93         27.66         8.68 o                         
  10   1   4         18.47         34.13        21.51 o                         
 -13   2   4        125.65        160.27        14.97 o                         
 -12   2   4        482.12        494.67        27.17 o                         
 -11   2   4        128.58        121.78        18.13 o                         
 -10   2   4         25.59         25.20         9.58 o                         
  -9   2   4       1970.93       2350.94       108.48 o                         
  -8   2   4         33.26         33.88         6.99 o                         
  -7   2   4       3122.98       3419.68        88.45 o                         
  -6   2   4        697.36        753.56        18.96 o                         
  -5   2   4      13917.29      15405.38       328.92 o                         
  -4   2   4       3229.95       3439.54        83.54 o                         
  -3   2   4       7618.11       7723.26       140.39 o                         
  -2   2   4       6855.74       6754.91       126.72 o                         
  -1   2   4       1116.89       1070.91        19.15 o                         
   0   2   4        172.62        107.96         4.66 o                         
   1   2   4        815.17       1073.45        21.24 o                         
   2   2   4        396.77        393.45         9.11 o                         
   3   2   4       1517.00       1416.12        31.00 o                         
   4   2   4        336.47        353.47        13.54 o                         
   5   2   4        270.98        257.53         9.23 o                         
   6   2   4        285.22        306.73        16.38 o                         
   7   2   4         42.13         22.73         8.05 o                         
   8   2   4          8.13         11.97        17.76 o                         
   9   2   4         43.55         38.56         8.04 o                         
  10   2   4         38.40         13.56        15.42 o                         
 -13   3   4         26.68        -19.02        19.02 o                         
 -12   3   4         15.27         16.33         9.33 o                         
 -11   3   4        523.65        619.26        29.65 o                         
 -10   3   4         17.88          4.76        15.09 o                         
  -9   3   4         15.61         18.59        11.67 o                         
  -8   3   4        213.40        218.66        14.38 o                         
  -7   3   4         23.18         38.17         3.26 o                         
  -6   3   4         93.25         98.77         4.53 o                         
  -5   3   4        323.80        301.07        18.76 o                         
  -4   3   4        228.16        307.34         7.06 o                         
  -3   3   4         51.17         65.86         3.76 o                         
  -2   3   4        208.71        271.61         5.36 o                         
  -1   3   4         21.58         13.91         3.47 o                         
   0   3   4        131.91        164.62         7.91 o                         
   1   3   4        162.64        176.36         5.15 o                         
   2   3   4         14.51         10.48         4.30 o                         
   3   3   4        831.20        805.86        28.10 o                         
   4   3   4        214.50        181.49         7.17 o                         
   5   3   4         71.85         52.96         5.85 o                         
   6   3   4         31.71         51.80         7.70 o                         
   7   3   4         10.41          1.54        17.72 o                         
   8   3   4          0.36          8.90         7.70 o                         
   9   3   4         11.75         -3.50        11.96 o                         
 -12   4   4        206.27        237.11        35.42 o                         
 -11   4   4          1.81         -0.93        15.24 o                         
 -10   4   4        203.14        185.46        19.04 o                         
  -9   4   4        685.10        893.88        28.54 o                         
  -8   4   4         80.67         54.31         7.82 o                         
  -7   4   4        152.37        128.93         4.57 o                         
  -6   4   4       1985.40       2117.97        39.45 o                         
  -5   4   4         11.37         17.95         3.99 o                         
  -4   4   4       3647.82       4375.49       112.76 o                         
  -3   4   4       1377.87       1358.76        26.77 o                         
  -2   4   4         85.31         30.00         4.01 o                         
  -1   4   4        128.69        150.95         4.10 o                         
   0   4   4         14.45         20.78         3.88 o                         
   1   4   4       2307.26       2301.42        47.67 o                         
   2   4   4        675.09       1006.78        20.97 o                         
   3   4   4          8.30          0.80         4.40 o                         
   4   4   4         12.41         18.43         5.28 o                         
   5   4   4         14.40         36.12         5.63 o                         
   6   4   4         18.31         22.89         6.29 o                         
   7   4   4          1.20         11.03         7.15 o                         
   8   4   4         16.78         12.33         8.09 o                         
   9   4   4         82.41         92.23        16.01 o                         
 -12   5   4          1.29         10.54        11.01 o                         
 -11   5   4          1.54          5.40         8.87 o                         
 -10   5   4         28.23         22.67         5.58 o                         
  -9   5   4         21.38         14.58         5.07 o                         
  -8   5   4         95.07         95.26         4.50 o                         
  -7   5   4         84.11         75.12         3.89 o                         
  -6   5   4         36.65         35.41         3.74 o                         
  -5   5   4         22.62         33.40        14.08 o                         
  -4   5   4         17.39         27.08         3.80 o                         
  -3   5   4         61.54         34.27         3.30 o                         
  -2   5   4         69.05         65.57         3.08 o                         
  -1   5   4          0.31         -3.71         3.71 o                         
   0   5   4        198.47        157.10         7.65 o                         
   1   5   4       2112.23       2162.79        47.02 o                         
   2   5   4        329.19        329.58         9.25 o                         
   3   5   4         24.57         45.24         4.57 o                         
   4   5   4        131.22        132.22         9.11 o                         
   5   5   4        331.70        259.50         9.71 o                         
   6   5   4          1.22         11.17         7.70 o                         
   7   5   4         46.34         60.65        12.57 o                         
   8   5   4        443.50        562.32        31.71 o                         
 -12   6   4          8.61          2.84        10.74 o                         
 -11   6   4        160.02        185.31        12.42 o                         
 -10   6   4         99.81         61.38         5.84 o                         
  -9   6   4          3.47          2.20         3.59 o                         
  -8   6   4        623.73        743.88        22.26 o                         
  -7   6   4         42.00         18.49         3.40 o                         
  -6   6   4        102.74         68.82         4.24 o                         
  -5   6   4        223.89        214.48         7.88 o                         
  -4   6   4         41.92         61.21         3.20 o                         
  -3   6   4         97.76         88.63         3.34 o                         
  -2   6   4        256.89        211.82         7.71 o                         
  -1   6   4        216.75        148.69         4.59 o                         
   0   6   4        127.79        127.27         4.80 o                         
   1   6   4          0.02         -1.98         3.41 o                         
   2   6   4       2024.85       1968.92        46.17 o                         
   3   6   4          6.58          4.08         4.33 o                         
   4   6   4          4.05          3.55         5.40 o                         
   5   6   4        167.78        171.39         7.98 o                         
   6   6   4         85.18         82.11         8.21 o                         
   7   6   4         37.94         32.38        10.38 o                         
   8   6   4         14.41         21.70        16.67 o                         
 -11   7   4          8.03         11.44         7.89 o                         
 -10   7   4         37.63         41.46         5.27 o                         
  -9   7   4         65.50         51.32         4.32 o                         
  -8   7   4          9.98          8.05         5.05 o                         
  -7   7   4         74.40         75.38         4.96 o                         
  -6   7   4          2.77          5.24         5.70 o                         
  -5   7   4        133.25        117.59         6.17 o                         
  -4   7   4        127.24        128.74         5.10 o                         
  -3   7   4        109.83         74.32         4.04 o                         
  -2   7   4         25.91         45.87         5.50 o                         
  -1   7   4        873.63        884.19        16.93 o                         
   0   7   4         36.09         53.47         3.44 o                         
   1   7   4         38.57         13.75         4.65 o                         
   2   7   4        801.16        765.31        21.36 o                         
   3   7   4        212.45        215.07        11.75 o                         
   4   7   4         68.76         67.90         9.26 o                         
   5   7   4        292.97        267.13        17.03 o                         
   6   7   4        310.37        309.02        24.52 o                         
   7   7   4        115.37         78.32        12.84 o                         
 -11   8   4          0.00         41.20        16.67 o                         
 -10   8   4        172.08        184.30        39.25 o                         
  -9   8   4       1832.98       1586.46        46.10 o                         
  -8   8   4         61.56         56.54         4.57 o                         
  -7   8   4          1.88          4.87         4.16 o                         
  -6   8   4         97.87        111.62         5.28 o                         
  -5   8   4        632.35        651.64        15.53 o                         
  -4   8   4          0.32          7.05         6.46 o                         
  -3   8   4       3324.57       3677.53        88.36 o                         
  -2   8   4         73.88         81.08         4.22 o                         
  -1   8   4        212.99        181.01         6.36 o                         
   0   8   4          0.02          4.89         7.07 o                         
   1   8   4         91.49         86.24         6.61 o                         
   2   8   4         80.19         83.27         5.54 o                         
   3   8   4        121.16         93.17         8.53 o                         
   4   8   4         63.75         46.06         6.72 o                         
   5   8   4          2.18          9.43        10.46 o                         
   6   8   4        124.39         80.90        12.29 o                         
 -10   9   4         38.42         72.05        15.33 o                         
  -9   9   4          8.23         17.24        12.58 o                         
  -8   9   4          1.17          6.56         5.83 o                         
  -7   9   4         13.95          6.93         4.38 o                         
  -6   9   4         78.16        101.16        14.82 o                         
  -5   9   4          7.09          5.03         5.34 o                         
  -4   9   4         46.87         25.45         4.90 o                         
  -3   9   4          6.69          3.47         5.97 o                         
  -2   9   4         40.76         72.83         5.38 o                         
  -1   9   4         36.91         18.90         6.32 o                         
   0   9   4        468.14        437.03        23.33 o                         
   1   9   4        234.06        281.35        18.73 o                         
   2   9   4        176.83        151.85         8.22 o                         
   3   9   4          6.71          7.98         7.30 o                         
   4   9   4          5.85         20.44         8.17 o                         
   5   9   4          3.79          9.82         8.26 o                         
 -10  10   4        122.95        104.23        16.31 o                         
  -9  10   4          7.85         -4.18        14.44 o                         
  -8  10   4         59.90         62.30        11.20 o                         
  -7  10   4         78.43         94.04        10.07 o                         
  -6  10   4          0.11         -2.36        12.80 o                         
  -5  10   4          0.31         10.66         6.77 o                         
  -4  10   4        937.15        879.37        24.48 o                         
  -3  10   4         30.75         23.50         6.54 o                         
  -2  10   4        319.43        317.04         9.99 o                         
  -1  10   4         77.76         92.95         8.02 o                         
   0  10   4          0.84         14.80         6.99 o                         
   1  10   4          6.49         -2.59         5.16 o                         
   2  10   4        218.73        224.53        21.44 o                         
   3  10   4         27.51         34.94         9.46 o                         
   4  10   4          1.88         15.17        11.11 o                         
  -8  11   4          6.57         -7.71         9.01 o                         
  -7  11   4          0.52          6.37         8.76 o                         
  -6  11   4         23.69         18.79         9.11 o                         
  -5  11   4         18.55         36.60         8.71 o                         
  -4  11   4          0.65         -4.74         4.74 o                         
  -3  11   4          0.36          7.50         5.63 o                         
  -2  11   4        193.10        171.83        17.90 o                         
  -1  11   4        148.13        171.46        10.99 o                         
   0  11   4        219.30        198.95        26.51 o                         
   1  11   4         36.21         27.48        10.24 o                         
   2  11   4          1.27          8.50        15.16 o                         
   3  11   4          2.76         -5.88         9.52 o                         
  -7  12   4          8.10         -1.31        23.27 o                         
  -6  12   4         16.72         15.77        14.58 o                         
  -5  12   4        159.09        162.16        13.15 o                         
  -4  12   4         61.32         92.83        13.47 o                         
  -3  12   4         79.20         51.82         7.38 o                         
  -2  12   4          4.80         13.86         7.90 o                         
  -1  12   4         50.08         56.70        10.73 o                         
   0  12   4         86.83         86.57        26.87 o                         
   1  12   4         40.78         30.19        10.74 o                         
  -3  13   4          3.60         22.05        19.25 o                         
  -1 -16   5         18.55         27.73        17.29 o                         
   0 -16   5          9.47         -7.29        16.80 o                         
   1 -16   5         15.09         42.80        19.11 o                         
   2 -16   5         75.31         69.82        19.16 o                         
   3 -16   5          0.42        -10.04        16.49 o                         
  -4 -15   5         38.80         15.82        13.42 o                         
  -3 -15   5          2.58         10.36        11.87 o                         
  -2 -15   5         23.34         -4.09        15.02 o                         
  -1 -15   5          3.79        -12.71        14.98 o                         
   0 -15   5        257.07        207.30        22.27 o                         
   1 -15   5         43.50          9.11        15.51 o                         
   2 -15   5         20.01         21.02        16.44 o                         
   3 -15   5        163.03        186.89        21.07 o                         
   4 -15   5         48.94         59.69        18.36 o                         
   5 -15   5         19.19         35.42        20.22 o                         
  -6 -14   5         23.15         -2.44        15.07 o                         
  -5 -14   5         10.91         16.36         7.00 o                         
  -4 -14   5         19.55         24.77         7.20 o                         
  -3 -14   5         41.36         70.76         6.58 o                         
  -2 -14   5         29.38          9.67         5.42 o                         
  -1 -14   5         48.58         56.61        11.55 o                         
   0 -14   5          2.42         14.36         8.56 o                         
   1 -14   5         34.17          6.90         8.91 o                         
   2 -14   5         35.46         37.07        16.49 o                         
   3 -14   5        151.18        242.32        23.42 o                         
   4 -14   5         27.96         33.11        12.40 o                         
   5 -14   5        186.88        276.23        29.47 o                         
   6 -14   5         17.82         36.40        14.76 o                         
  -7 -13   5         46.88         58.28        16.19 o                         
  -6 -13   5         47.95         52.49         9.84 o                         
  -5 -13   5         59.20         55.52         9.83 o                         
  -4 -13   5          0.72          8.66         7.97 o                         
  -3 -13   5        201.33        177.99        11.14 o                         
  -2 -13   5        701.00        577.17        33.72 o                         
  -1 -13   5          0.53         -1.78         3.52 o                         
   0 -13   5         21.45         13.96         4.31 o                         
   1 -13   5       1488.50       1309.12        46.00 o                         
   2 -13   5       1244.08       1240.90        63.48 o                         
   3 -13   5        163.25        153.70        18.25 o                         
   4 -13   5        234.67        271.79        25.33 o                         
   5 -13   5          0.02        -12.44        12.44 o                         
   6 -13   5        139.01        153.12        20.76 o                         
   7 -13   5          9.52         26.76        18.00 o                         
  -8 -12   5          0.48         -6.25        10.58 o                         
  -7 -12   5         37.24         55.47        20.98 o                         
  -6 -12   5         47.19         24.81         8.74 o                         
  -5 -12   5         10.35         13.03         7.22 o                         
  -4 -12   5         48.67         44.58        11.90 o                         
  -3 -12   5         45.44         69.45         9.14 o                         
  -2 -12   5          2.00         11.39         5.91 o                         
  -1 -12   5         44.66         42.47         7.15 o                         
   0 -12   5        512.16        505.34        14.42 o                         
   1 -12   5        344.14        408.92        19.88 o                         
   2 -12   5        208.97        213.16        12.54 o                         
   3 -12   5        935.76       1018.64        66.58 o                         
   4 -12   5         42.33         76.69        13.02 o                         
   5 -12   5        396.44        378.31        30.89 o                         
   6 -12   5         10.24         15.12        10.53 o                         
   7 -12   5         21.06         17.12         6.79 o                         
   8 -12   5          0.06         24.00        26.31 o                         
  -9 -11   5        126.21        125.44        13.49 o                         
  -8 -11   5         49.75         33.23        10.43 o                         
  -7 -11   5        151.55        171.00        13.60 o                         
  -6 -11   5         52.88         46.18         9.75 o                         
  -5 -11   5       1221.85       1329.28        87.03 o                         
  -4 -11   5        111.97        120.29        12.62 o                         
  -3 -11   5          1.51          1.53         4.22 o                         
  -2 -11   5        913.69        890.99        23.31 o                         
  -1 -11   5         78.41         60.37         7.21 o                         
   0 -11   5         62.52         70.42         5.54 o                         
   1 -11   5          9.34         17.58         3.58 o                         
   2 -11   5          8.72          2.54         6.01 o                         
   3 -11   5         19.36         25.58         5.88 o                         
   4 -11   5         97.52         77.44         7.51 o                         
   5 -11   5         99.63        117.33        16.87 o                         
   6 -11   5        514.11        522.65        36.80 o                         
   7 -11   5        325.61        312.62        23.84 o                         
   8 -11   5        137.94        149.96        28.05 o                         
   9 -11   5          5.11         20.17        11.41 o                         
  -9 -10   5          0.77        -12.54        12.54 o                         
  -8 -10   5         89.17        100.28        15.05 o                         
  -7 -10   5         11.43          6.21        10.59 o                         
  -6 -10   5        202.82        196.36        18.25 o                         
  -5 -10   5          9.42         25.68         6.95 o                         
  -4 -10   5        182.00        203.82         7.60 o                         
  -3 -10   5         21.26          9.05         7.55 o                         
  -2 -10   5        784.03        823.21        24.43 o                         
  -1 -10   5        714.97        846.59        21.57 o                         
   0 -10   5         11.97         20.03         3.77 o                         
   1 -10   5        103.56         88.44         4.35 o                         
   2 -10   5        726.90        799.75        23.73 o                         
   3 -10   5         95.07         94.14         6.73 o                         
   4 -10   5        161.93        170.38        12.98 o                         
   5 -10   5        132.03        120.19         6.43 o                         
   6 -10   5        172.30        158.85         6.34 o                         
   7 -10   5        155.29        159.77        10.73 o                         
   8 -10   5        118.92        131.78        34.87 o                         
   9 -10   5          2.04         17.89        12.13 o                         
 -10  -9   5         72.16         82.19        13.73 o                         
  -9  -9   5         12.78         17.15        11.05 o                         
  -8  -9   5        273.33        280.71        19.43 o                         
  -7  -9   5       2032.80       2308.39       135.56 o                         
  -6  -9   5         11.03          8.33         9.39 o                         
  -5  -9   5       7153.66       7642.55       221.49 o                         
  -4  -9   5        313.01        282.12        11.58 o                         
  -3  -9   5         63.33         69.04         5.90 o                         
  -2  -9   5        289.70        300.19        10.77 o                         
  -1  -9   5       1457.28       1624.97        42.70 o                         
   0  -9   5        209.31        186.26         7.38 o                         
   1  -9   5       2083.10       2294.59        58.21 o                         
   2  -9   5        136.88        137.09         5.04 o                         
   3  -9   5        376.31        360.33        17.16 o                         
   4  -9   5         79.85         63.76         3.85 o                         
   5  -9   5        773.14        790.20        34.51 o                         
   6  -9   5         27.48         31.25         4.31 o                         
   7  -9   5         55.22         84.20        12.73 o                         
   8  -9   5         52.81         57.72         6.94 o                         
   9  -9   5          0.08         47.75        31.00 o                         
  10  -9   5         26.17         53.42        13.48 o                         
 -11  -8   5          0.29         25.15        13.45 o                         
 -10  -8   5         76.44        105.12        15.65 o                         
  -9  -8   5         58.99         52.11        14.22 o                         
  -8  -8   5        162.95        147.04        13.27 o                         
  -7  -8   5        193.38        171.82        22.32 o                         
  -6  -8   5          9.54         43.12         8.81 o                         
  -5  -8   5        151.23        118.48        13.13 o                         
  -4  -8   5          2.50         -0.32         4.96 o                         
  -3  -8   5        294.95        282.93         9.59 o                         
  -2  -8   5         90.59         76.68        10.42 o                         
  -1  -8   5          0.08          0.76         3.09 o                         
   0  -8   5         13.72          5.70         2.35 o                         
   1  -8   5       1022.14       1127.56        25.15 o                         
   2  -8   5        426.83        470.24        12.17 o                         
   3  -8   5        580.70        551.56        20.39 o                         
   4  -8   5         83.10         53.05         4.95 o                         
   5  -8   5          1.76          1.37         3.49 o                         
   6  -8   5        111.54         96.88         7.96 o                         
   7  -8   5         61.18         52.90        11.27 o                         
   8  -8   5          3.78          0.74         5.06 o                         
   9  -8   5        127.72        114.69        11.36 o                         
  10  -8   5          3.95          7.45        13.73 o                         
 -11  -7   5        200.33        169.10        20.82 o                         
 -10  -7   5         83.13         85.14        26.78 o                         
  -9  -7   5         22.78         31.58        23.73 o                         
  -8  -7   5          8.26         18.73        12.55 o                         
  -7  -7   5        711.37        679.02        22.25 o                         
  -6  -7   5        288.90        281.29        13.71 o                         
  -5  -7   5       1480.40       1540.20        46.89 o                         
  -4  -7   5         58.23        110.10         9.38 o                         
  -3  -7   5        707.98        600.37        15.70 o                         
  -2  -7   5       3803.11       3973.75       100.00 o                         
  -1  -7   5        640.93        680.03        16.70 o                         
   0  -7   5       1079.84       1104.88        20.15 o                         
   1  -7   5       3406.90       3582.56        75.44 o                         
   2  -7   5       1803.53       1927.98        55.30 o                         
   3  -7   5          0.80         -1.09         3.57 o                         
   4  -7   5       1530.79       1487.94        40.50 o                         
   5  -7   5          5.05         25.68        12.75 o                         
   6  -7   5        101.83         76.78         4.98 o                         
   7  -7   5        191.29        206.25        11.42 o                         
   8  -7   5        505.86        513.20        26.50 o                         
   9  -7   5         65.90         39.79        19.37 o                         
  10  -7   5         38.62         85.46        13.77 o                         
 -12  -6   5         42.99         52.54        21.05 o                         
 -11  -6   5          0.02         11.16        12.09 o                         
 -10  -6   5         13.92         30.01        13.18 o                         
  -9  -6   5         73.91         61.07        11.05 o                         
  -8  -6   5         41.03         16.10         6.87 o                         
  -7  -6   5        105.99        100.13         8.27 o                         
  -6  -6   5         48.49         86.07         7.14 o                         
  -5  -6   5        165.00        106.84         7.58 o                         
  -4  -6   5          5.83          9.64         4.29 o                         
  -3  -6   5         93.42         70.79         6.12 o                         
  -2  -6   5         23.19         37.56         5.97 o                         
  -1  -6   5         13.51         15.64         4.44 o                         
   0  -6   5        714.56        799.77        14.28 o                         
   1  -6   5        607.77        654.09        16.24 o                         
   2  -6   5         72.07         44.42         3.44 o                         
   3  -6   5        266.60        226.16         5.01 o                         
   4  -6   5         21.23         18.95         5.51 o                         
   5  -6   5        164.71        174.06         5.58 o                         
   6  -6   5        361.83        319.79         9.31 o                         
   7  -6   5        271.45        255.27         9.91 o                         
   8  -6   5          8.39         16.76         7.22 o                         
   9  -6   5        223.38        215.20        20.56 o                         
  10  -6   5         20.88         15.99        10.18 o                         
 -12  -5   5        258.48        283.59        23.67 o                         
 -11  -5   5         56.00         41.87        20.20 o                         
 -10  -5   5        382.24        328.82        18.36 o                         
  -9  -5   5        174.16        220.29        27.04 o                         
  -8  -5   5        439.06        375.76        19.87 o                         
  -7  -5   5         62.79         77.08         7.38 o                         
  -6  -5   5          1.18          4.03         5.22 o                         
  -5  -5   5        419.02        309.78        17.01 o                         
  -4  -5   5        580.92        652.50        15.10 o                         
  -3  -5   5        133.70        285.88        12.60 o                         
  -2  -5   5        255.13        205.42         5.90 o                         
  -1  -5   5       1779.12       1455.68        38.98 o                         
   0  -5   5       2172.39       2252.94        39.29 o                         
   1  -5   5         35.26         82.97         3.05 o                         
   2  -5   5       2900.03       2718.22        54.27 o                         
   3  -5   5          6.95         32.00         4.20 o                         
   4  -5   5        424.01        445.57        10.78 o                         
   5  -5   5         10.86          3.43         3.72 o                         
   6  -5   5         82.52         84.29         6.30 o                         
   7  -5   5          0.11         15.07         4.19 o                         
   8  -5   5        148.76        112.20         6.36 o                         
   9  -5   5         67.61         88.68        10.92 o                         
  10  -5   5         13.01         22.59        15.66 o                         
 -12  -4   5          6.46         16.66        12.42 o                         
 -11  -4   5          1.72          7.20        16.80 o                         
 -10  -4   5         32.27         17.90         8.58 o                         
  -9  -4   5         28.88         27.03        13.56 o                         
  -8  -4   5         83.34         44.15         5.58 o                         
  -7  -4   5        178.95        125.07         7.22 o                         
  -6  -4   5          6.41          6.71         4.25 o                         
  -5  -4   5          3.53         -9.56         9.56 o                         
  -4  -4   5        268.39        190.82         9.07 o                         
  -3  -4   5       1701.62       1999.64        46.33 o                         
  -2  -4   5        249.00        280.25         7.31 o                         
  -1  -4   5       1464.77       1425.54        27.11 o                         
   0  -4   5        148.78        171.46         4.70 o                         
   1  -4   5         99.03         93.94         6.75 o                         
   2  -4   5        420.22        475.58        27.77 o                         
   3  -4   5        738.56        665.83        12.25 o                         
   4  -4   5        337.32        250.05         5.74 o                         
   5  -4   5        731.66        795.96        16.93 o                         
   6  -4   5        274.98        225.77         6.50 o                         
   7  -4   5        118.40         87.43         4.88 o                         
   8  -4   5         43.88         42.60         8.97 o                         
   9  -4   5         56.40         46.32        14.44 o                         
  10  -4   5          0.29         13.30        11.21 o                         
 -12  -3   5          4.19        -14.07        14.41 o                         
 -11  -3   5          0.29          2.85        25.18 o                         
 -10  -3   5         51.23         57.80         8.64 o                         
  -9  -3   5          5.60          5.19         3.34 o                         
  -8  -3   5         11.10         19.13         6.87 o                         
  -7  -3   5          0.23          1.11         4.01 o                         
  -6  -3   5       3161.69       3569.08       107.86 o                         
  -5  -3   5        131.83        256.40         7.62 o                         
  -4  -3   5        231.58        357.96         9.46 o                         
  -3  -3   5      12320.14      12461.22       219.33 o                         
  -2  -3   5      16596.57      16510.16       312.14 o                         
  -1  -3   5        296.01        436.49         7.43 o                         
   0  -3   5      12102.02      11133.29       187.00 o                         
   1  -3   5        284.49        337.75         7.38 o                         
   2  -3   5       1059.15       1015.28        17.21 o                         
   3  -3   5        817.04        682.37        11.09 o                         
   4  -3   5        883.38       1004.61        20.32 o                         
   5  -3   5          3.05         -2.98         3.79 o                         
   6  -3   5          0.12          8.45         4.72 o                         
   7  -3   5         43.58         28.01         5.95 o                         
   8  -3   5         43.35         43.20         5.08 o                         
   9  -3   5          1.11          2.11        28.38 o                         
  10  -3   5          9.84         15.07        16.00 o                         
 -13  -2   5          2.46         13.74        16.27 o                         
 -12  -2   5          6.88         22.72        11.26 o                         
 -11  -2   5         77.78         87.28        11.45 o                         
 -10  -2   5         52.05         25.57        14.70 o                         
  -9  -2   5         34.33          9.77         3.05 o                         
  -8  -2   5         17.03         15.05         6.86 o                         
  -7  -2   5        167.93        108.37        16.47 o                         
  -6  -2   5        159.46        128.27         5.76 o                         
  -5  -2   5        348.12        373.96        15.72 o                         
  -4  -2   5       1139.83        949.16        21.54 o                         
  -3  -2   5        563.29        475.96         9.05 o                         
  -2  -2   5        147.75        134.25         3.46 o                         
  -1  -2   5       1329.78       1456.89        22.91 o                         
   0  -2   5        942.25        992.87        15.46 o                         
   1  -2   5       4900.75       5007.94        80.49 o                         
   2  -2   5       1940.76       1952.71        32.49 o                         
   3  -2   5         24.44          8.28         4.52 o                         
   4  -2   5       1536.15       1543.83        33.68 o                         
   5  -2   5        185.34        202.78         6.31 o                         
   6  -2   5         17.21         21.10         4.65 o                         
   7  -2   5        645.33        551.64        16.11 o                         
   8  -2   5         13.57         17.97         5.16 o                         
   9  -2   5          5.70          6.53         6.12 o                         
  10  -2   5         42.32         21.55        14.91 o                         
 -13  -1   5         26.72         16.24        14.63 o                         
 -12  -1   5         60.76        110.03        16.13 o                         
 -11  -1   5        128.91        117.29         8.62 o                         
 -10  -1   5         24.89         23.64         6.87 o                         
  -9  -1   5        664.58        704.98        26.47 o                         
  -8  -1   5          5.66         15.66         9.90 o                         
  -7  -1   5        393.51        340.55        15.53 o                         
  -6  -1   5        289.00        264.30         8.27 o                         
  -5  -1   5         80.85         58.94        10.10 o                         
  -4  -1   5       4587.53       4758.36        88.78 o                         
  -3  -1   5       5552.75       6295.54        99.19 o                         
  -2  -1   5        934.21        790.26        12.99 o                         
  -1  -1   5         13.70         -2.33         2.33 o                         
   0  -1   5       1194.62       1634.82        24.78 o                         
   1  -1   5       2166.25       1921.26        45.40 o                         
   2  -1   5       2720.29       2958.12        48.87 o                         
   3  -1   5        696.30        702.89        12.84 o                         
   4  -1   5       1017.67        951.02        20.92 o                         
   5  -1   5        382.24        380.49        10.47 o                         
   6  -1   5          5.81          6.57         4.68 o                         
   7  -1   5         32.41         31.88         9.26 o                         
   8  -1   5         53.63         36.40         8.82 o                         
   9  -1   5        109.66        115.03        12.57 o                         
  10  -1   5        155.23        167.82        18.30 o                         
 -13   0   5         15.58          4.18        30.29 o                         
 -12   0   5          9.07         19.72        11.20 o                         
 -11   0   5          8.83          8.80         7.71 o                         
 -10   0   5         20.48         23.97         5.97 o                         
  -9   0   5        260.87        173.74         9.91 o                         
  -8   0   5        194.53        170.48         8.26 o                         
  -7   0   5        117.25         89.38         4.36 o                         
  -6   0   5        766.01        693.66        21.53 o                         
  -5   0   5        642.14        634.85        14.04 o                         
  -4   0   5          8.22         18.77         3.58 o                         
  -3   0   5       2117.41       2181.27        36.29 o                         
  -2   0   5        345.06        438.84         7.89 o                         
  -1   0   5        240.89        229.80         5.72 o                         
   0   0   5          4.41          6.39         2.20 o                         
   1   0   5        366.51        437.50        13.32 o                         
   2   0   5         89.22        138.12         5.50 o                         
   3   0   5        358.90        406.93         9.62 o                         
   4   0   5         92.60         79.47         9.84 o                         
   5   0   5        537.14        498.25        15.15 o                         
   6   0   5         35.63         31.67         5.35 o                         
   7   0   5        281.65        288.80        31.66 o                         
   8   0   5         49.61         48.46        12.53 o                         
   9   0   5         35.63         33.08         8.73 o                         
  10   0   5          0.24         25.29        21.51 o                         
 -13   1   5         25.88         48.18        12.26 o                         
 -12   1   5         42.15         -7.89        11.73 o                         
 -11   1   5       2582.10       3072.81       122.46 o                         
 -10   1   5          5.84          5.37         9.63 o                         
  -9   1   5       5167.52       5598.26       239.80 o                         
  -8   1   5       1399.32       1528.42        49.35 o                         
  -7   1   5       1191.60       1256.97        52.71 o                         
  -6   1   5        777.02        838.41        20.71 o                         
  -5   1   5        246.50        229.54         6.67 o                         
  -4   1   5        488.19        674.59        20.05 o                         
  -3   1   5         59.59         97.12         4.27 o                         
  -2   1   5       3117.91       2684.10        46.96 o                         
  -1   1   5       1085.19        902.36        16.48 o                         
   0   1   5        103.12        106.07         5.75 o                         
   1   1   5       1893.00       1900.24        31.41 o                         
   2   1   5        470.40        564.43        11.08 o                         
   3   1   5         13.34         -1.19         4.04 o                         
   4   1   5        542.81        520.11        15.86 o                         
   5   1   5         25.48         23.38         5.36 o                         
   6   1   5        151.84        106.81        12.53 o                         
   7   1   5          9.04         14.05         8.89 o                         
   8   1   5         11.83         24.46         8.36 o                         
   9   1   5         49.24         77.09        22.79 o                         
 -13   2   5         16.38         28.99        12.61 o                         
 -12   2   5        116.55        104.98        22.36 o                         
 -11   2   5        110.65         66.79        17.51 o                         
 -10   2   5         22.50         20.45        20.18 o                         
  -9   2   5        153.90         90.64         9.28 o                         
  -8   2   5         24.87         17.84         5.40 o                         
  -7   2   5        293.79        280.57         8.95 o                         
  -6   2   5        281.45        272.94         8.12 o                         
  -5   2   5          7.95          8.74         4.77 o                         
  -4   2   5        332.24        347.17         9.33 o                         
  -3   2   5        121.54        109.30         4.10 o                         
  -2   2   5       2086.15       1925.42        31.95 o                         
  -1   2   5         34.17         37.67         4.53 o                         
   0   2   5        105.37        104.03         4.36 o                         
   1   2   5       1922.30       2141.57        43.86 o                         
   2   2   5        402.79        397.71         9.46 o                         
   3   2   5        184.77        142.77         7.02 o                         
   4   2   5        121.28        159.57         7.03 o                         
   5   2   5        159.85        169.40         7.14 o                         
   6   2   5        215.19        193.83        13.85 o                         
   7   2   5         19.70         27.46        11.14 o                         
   8   2   5          9.48         -2.70         7.03 o                         
   9   2   5         91.20        123.25        13.46 o                         
 -13   3   5         13.31         -2.84        17.60 o                         
 -12   3   5         35.02         31.21        19.82 o                         
 -11   3   5        372.34        487.53        22.18 o                         
 -10   3   5          3.29          9.72         7.89 o                         
  -9   3   5        681.16        802.78        33.58 o                         
  -8   3   5        210.92        199.88         6.55 o                         
  -7   3   5        216.51        233.34         7.11 o                         
  -6   3   5        684.26        755.25        27.01 o                         
  -5   3   5        564.87        557.43        14.99 o                         
  -4   3   5        950.42       1078.44        19.82 o                         
  -3   3   5       4045.91       4114.43        75.56 o                         
  -2   3   5        985.87       1251.41        23.08 o                         
  -1   3   5         65.51         34.84         5.08 o                         
   0   3   5        453.54        336.12         8.62 o                         
   1   3   5          2.45         -3.28         3.28 o                         
   2   3   5          0.81         18.89         6.61 o                         
   3   3   5        225.01        197.76         7.60 o                         
   4   3   5        452.19        369.68        13.02 o                         
   5   3   5        179.12        186.87         9.15 o                         
   6   3   5        206.69        234.58        21.45 o                         
   7   3   5          4.84          3.53         8.51 o                         
   8   3   5         30.00         14.72        14.66 o                         
   9   3   5         64.91         99.45        15.64 o                         
 -12   4   5         77.29         79.82        11.13 o                         
 -11   4   5         75.44         58.25         8.61 o                         
 -10   4   5         59.26         89.69        13.93 o                         
  -9   4   5        173.55        185.14         7.53 o                         
  -8   4   5        160.99        148.60         5.99 o                         
  -7   4   5          0.11          7.24         4.51 o                         
  -6   4   5         21.81         32.65         4.31 o                         
  -5   4   5         85.87         81.33         5.44 o                         
  -4   4   5        487.61        490.59        11.51 o                         
  -3   4   5        278.32        285.61         6.50 o                         
  -2   4   5        250.43        323.50         6.33 o                         
  -1   4   5        354.25        317.91        10.79 o                         
   0   4   5        586.33        516.87        11.03 o                         
   1   4   5         59.84         81.37         6.24 o                         
   2   4   5         22.52         35.05         3.96 o                         
   3   4   5         22.17         24.84         3.85 o                         
   4   4   5        123.15        100.34         7.53 o                         
   5   4   5         97.36         69.51         9.51 o                         
   6   4   5         11.92         19.93         7.15 o                         
   7   4   5          3.45         -2.71        10.65 o                         
   8   4   5         24.16         25.03        12.04 o                         
 -12   5   5          3.06          5.91        20.29 o                         
 -11   5   5         38.63         64.99        17.41 o                         
 -10   5   5          0.55          5.81         6.83 o                         
  -9   5   5        264.58        336.26         9.21 o                         
  -8   5   5         34.01         57.55         8.65 o                         
  -7   5   5         35.30         54.61         4.22 o                         
  -6   5   5          9.54          8.40         4.19 o                         
  -5   5   5        178.87        214.56         7.83 o                         
  -4   5   5        397.57        452.59        11.57 o                         
  -3   5   5         15.31         34.78         7.35 o                         
  -2   5   5       1043.73        995.81        18.60 o                         
  -1   5   5         97.90        113.46         4.80 o                         
   0   5   5        313.43        285.20         7.28 o                         
   1   5   5        298.72        398.83        11.86 o                         
   2   5   5         39.47         23.09         3.91 o                         
   3   5   5         96.18         74.13         7.03 o                         
   4   5   5          6.95          2.05         5.24 o                         
   5   5   5        175.75        159.63         8.00 o                         
   6   5   5         30.02         29.64        10.08 o                         
   7   5   5          0.38          2.93         9.47 o                         
   8   5   5         47.86         59.57        13.64 o                         
 -12   6   5         23.85         30.01        10.92 o                         
 -11   6   5         31.45         23.95         6.90 o                         
 -10   6   5         28.74         18.89         5.52 o                         
  -9   6   5         54.18         61.66         5.31 o                         
  -8   6   5          3.96          3.69         3.31 o                         
  -7   6   5         95.82        105.49         4.58 o                         
  -6   6   5        130.11        117.82         6.54 o                         
  -5   6   5        594.04        669.30        17.82 o                         
  -4   6   5        323.53        391.77         9.81 o                         
  -3   6   5        101.69         80.90         3.39 o                         
  -2   6   5        528.82        541.11        10.67 o                         
  -1   6   5        511.72        619.38        14.80 o                         
   0   6   5        284.41        321.38         8.18 o                         
   1   6   5         84.08         76.64         5.94 o                         
   2   6   5        189.25        212.05        12.05 o                         
   3   6   5        350.67        368.70        13.19 o                         
   4   6   5         12.91         12.27         5.60 o                         
   5   6   5        105.47         92.93         8.51 o                         
   6   6   5         24.95         34.40         9.55 o                         
   7   6   5          2.51         10.81        15.22 o                         
 -11   7   5         44.04         17.75         7.37 o                         
 -10   7   5        288.48        321.84        15.50 o                         
  -9   7   5        901.21        781.76        24.07 o                         
  -8   7   5         17.96         15.51         3.85 o                         
  -7   7   5       1409.06       1393.68        41.60 o                         
  -6   7   5        847.33        868.82        26.63 o                         
  -5   7   5          3.97         11.26         3.41 o                         
  -4   7   5       1076.47       1091.18        25.45 o                         
  -3   7   5         11.86          7.17         3.26 o                         
  -2   7   5         58.53         31.66         3.39 o                         
  -1   7   5          8.28          7.20         3.10 o                         
   0   7   5          3.11          5.58         4.72 o                         
   1   7   5         58.70         50.51         4.68 o                         
   2   7   5         26.87         32.86         5.08 o                         
   3   7   5        173.21        124.77         9.54 o                         
   4   7   5         13.39         14.10         5.97 o                         
   5   7   5        156.37        164.82        11.09 o                         
   6   7   5          2.23         32.18        12.33 o                         
 -11   8   5         31.79         36.67        14.40 o                         
 -10   8   5          0.48          5.60        12.58 o                         
  -9   8   5          3.86         -0.15         6.39 o                         
  -8   8   5        111.00        104.19         4.68 o                         
  -7   8   5        203.03        226.12         8.47 o                         
  -6   8   5         75.04        135.29         8.10 o                         
  -5   8   5        212.94        171.61         4.74 o                         
  -4   8   5        198.93        230.64         8.77 o                         
  -3   8   5        926.55       1133.09        21.45 o                         
  -2   8   5       1401.26       1526.81        29.99 o                         
  -1   8   5          4.41          8.99         3.32 o                         
   0   8   5       2062.46       2324.60        77.05 o                         
   1   8   5         26.60         39.71         5.20 o                         
   2   8   5          4.97          1.75         6.98 o                         
   3   8   5        368.79        389.94        23.34 o                         
   4   8   5         13.80         10.68         7.06 o                         
   5   8   5          0.11         31.36        12.48 o                         
 -10   9   5          8.68          0.93        13.07 o                         
  -9   9   5        127.46        155.12        15.47 o                         
  -8   9   5        268.62        283.99        14.13 o                         
  -7   9   5         32.94         25.76         6.90 o                         
  -6   9   5         93.82         87.96         7.57 o                         
  -5   9   5        401.94        406.24        12.58 o                         
  -4   9   5       1982.34       2317.16        54.98 o                         
  -3   9   5        634.23        597.73        13.00 o                         
  -2   9   5        784.27        813.22        20.42 o                         
  -1   9   5         73.96         54.47         4.75 o                         
   0   9   5         11.77         14.99        11.17 o                         
   1   9   5         90.29         94.47         7.65 o                         
   2   9   5        208.11        197.48        12.40 o                         
   3   9   5         92.80         69.46         8.47 o                         
   4   9   5          0.02         22.34         9.02 o                         
  -9  10   5         15.91         17.73        11.69 o                         
  -8  10   5          7.89         20.77         7.96 o                         
  -7  10   5         14.13          1.15         8.01 o                         
  -6  10   5        251.25        265.42        12.11 o                         
  -5  10   5        111.82        169.73        14.27 o                         
  -4  10   5        180.02        182.05         7.01 o                         
  -3  10   5        224.60        241.51         8.87 o                         
  -2  10   5        788.03        891.43        25.37 o                         
  -1  10   5         71.18         78.27        11.23 o                         
   0  10   5         36.47         44.03         8.27 o                         
   1  10   5        107.70        153.34        14.49 o                         
   2  10   5         18.31         31.87         7.79 o                         
   3  10   5          0.35         15.11        13.35 o                         
  -8  11   5         14.70         30.31        16.13 o                         
  -7  11   5         17.48         22.27        14.22 o                         
  -6  11   5        406.68        471.41        41.51 o                         
  -5  11   5        151.45        147.38         8.61 o                         
  -4  11   5         77.23        101.02         9.31 o                         
  -3  11   5        150.79        126.14         7.78 o                         
  -2  11   5          4.52         -2.64         7.65 o                         
  -1  11   5         82.93         68.87         8.82 o                         
   0  11   5          5.44         17.93        11.17 o                         
   1  11   5         80.11         63.75        18.49 o                         
   2  11   5          1.17         -9.78        27.93 o                         
  -6  12   5        122.60        136.98        24.18 o                         
  -5  12   5         79.39        130.85        19.38 o                         
  -4  12   5         14.07         55.51        32.45 o                         
  -3  12   5          0.06          2.80        17.82 o                         
  -2  12   5          0.29         -2.44        11.00 o                         
  -1  12   5        101.54         89.26        12.80 o                         
  -2 -16   6         16.72          7.29        16.40 o                         
  -1 -16   6          3.14        -22.27        22.27 o                         
   0 -16   6          1.63         62.80        20.49 o                         
   1 -16   6         12.12         69.29        25.51 o                         
   2 -16   6        121.76        126.98        23.29 o                         
   3 -16   6          0.00         14.18        25.16 o                         
  -4 -15   6         40.59         39.08        12.08 o                         
  -3 -15   6          0.04         -6.87        11.37 o                         
  -2 -15   6         22.59         42.02        26.87 o                         
  -1 -15   6         15.96         29.56        16.36 o                         
   0 -15   6         48.24         15.02        15.47 o                         
   1 -15   6          3.74         11.42        15.07 o                         
   2 -15   6        199.13        211.34        22.89 o                         
   3 -15   6          3.63         22.00        11.91 o                         
   4 -15   6        112.95        132.23        16.09 o                         
   5 -15   6         12.99         41.38        13.33 o                         
  -6 -14   6         12.11         25.06         7.71 o                         
  -5 -14   6          2.17         15.92         7.25 o                         
  -4 -14   6          0.84         -0.99        11.35 o                         
  -3 -14   6         52.55         42.90         6.14 o                         
  -2 -14   6         44.15         21.29         4.49 o                         
  -1 -14   6        181.82        148.32         8.13 o                         
   0 -14   6        142.75         85.88         8.16 o                         
   1 -14   6          0.00         -2.27        13.69 o                         
   2 -14   6         49.99         47.20        15.11 o                         
   3 -14   6        190.83        224.98        32.13 o                         
   4 -14   6         27.59         29.42        17.91 o                         
   5 -14   6         34.00         83.29        18.89 o                         
   6 -14   6        132.82        145.92        21.20 o                         
  -7 -13   6         24.63         24.37         9.29 o                         
  -6 -13   6         89.22         73.41        17.36 o                         
  -5 -13   6         36.38         44.67         6.53 o                         
  -4 -13   6        151.78        177.49         8.57 o                         
  -3 -13   6        288.82        289.46        19.33 o                         
  -2 -13   6         50.75         34.58         6.06 o                         
  -1 -13   6          2.66          3.65         2.76 o                         
   0 -13   6        374.57        383.64        14.51 o                         
   1 -13   6        340.71        307.83        13.37 o                         
   2 -13   6         78.83         84.81         5.57 o                         
   3 -13   6         55.19         95.77         7.94 o                         
   4 -13   6        421.27        576.42        42.85 o                         
   5 -13   6        413.09        382.81        32.71 o                         
   6 -13   6          3.33        -13.38        17.51 o                         
   7 -13   6        188.58        222.54        24.00 o                         
  -8 -12   6         20.12         52.38        13.63 o                         
  -7 -12   6         43.42         37.81        22.78 o                         
  -6 -12   6         30.89         39.10        14.72 o                         
  -5 -12   6          8.61         13.98         7.23 o                         
  -4 -12   6        414.31        411.07        29.88 o                         
  -3 -12   6          2.96          1.28         6.99 o                         
  -2 -12   6         80.27         92.20         5.93 o                         
  -1 -12   6          6.86          2.37         3.27 o                         
   0 -12   6        664.17        678.44        24.26 o                         
   1 -12   6        126.26        103.29         6.52 o                         
   2 -12   6          0.38          5.58         5.01 o                         
   3 -12   6        763.78        844.75        32.39 o                         
   4 -12   6         61.46         62.49        34.60 o                         
   5 -12   6         12.27         15.11         8.36 o                         
   6 -12   6        329.52        316.71        93.20 o                         
   7 -12   6        393.26        364.92        24.11 o                         
   8 -12   6         17.55         12.00        18.93 o                         
  -9 -11   6         57.83         60.48        14.10 o                         
  -8 -11   6         27.57         17.30        23.18 o                         
  -7 -11   6          8.07         15.71        17.96 o                         
  -6 -11   6        366.60        351.67        25.69 o                         
  -5 -11   6        749.50        798.07        25.60 o                         
  -4 -11   6        186.76        174.76        21.62 o                         
  -3 -11   6        652.07        743.55        23.74 o                         
  -2 -11   6        356.85        401.54        21.88 o                         
  -1 -11   6         15.83         16.75         4.05 o                         
   0 -11   6          0.02          0.48         4.49 o                         
   1 -11   6        483.18        542.29        14.12 o                         
   2 -11   6        607.48        647.15        19.74 o                         
   3 -11   6        922.40        917.05        32.19 o                         
   4 -11   6        272.14        337.33        36.16 o                         
   5 -11   6        708.07        727.68        34.47 o                         
   6 -11   6        280.11        262.53        11.03 o                         
   7 -11   6        222.47        188.57        10.71 o                         
   8 -11   6         44.06         32.68        10.93 o                         
 -10 -10   6         28.21         26.39        14.05 o                         
  -9 -10   6         62.65         54.71        35.40 o                         
  -8 -10   6         24.18         23.43        12.09 o                         
  -7 -10   6          7.48         15.98        17.80 o                         
  -6 -10   6          9.96         25.39        19.73 o                         
  -5 -10   6       5218.99       5380.13       226.22 o                         
  -4 -10   6       3076.02       3316.46        99.07 o                         
  -3 -10   6         45.31         38.59        10.69 o                         
  -2 -10   6        364.29        389.19        11.12 o                         
  -1 -10   6        578.59        551.33        12.50 o                         
   0 -10   6          1.37          4.33         2.44 o                         
   1 -10   6        532.97        513.77        17.39 o                         
   2 -10   6        253.85        245.26         8.93 o                         
   3 -10   6        250.70        294.84        18.23 o                         
   4 -10   6          0.42          3.53         5.47 o                         
   5 -10   6        200.78        184.07        11.87 o                         
   6 -10   6         61.88         74.31         6.54 o                         
   7 -10   6         39.05         44.40        10.09 o                         
   8 -10   6         28.80         23.75        12.98 o                         
   9 -10   6         66.47         55.49        19.13 o                         
 -10  -9   6         46.26         71.46        14.42 o                         
  -9  -9   6          0.05          1.42        10.74 o                         
  -8  -9   6         33.44         49.36        23.98 o                         
  -7  -9   6        286.00        363.38        20.00 o                         
  -6  -9   6          2.78         13.48         7.83 o                         
  -5  -9   6       1817.12       1762.75        48.62 o                         
  -4  -9   6        609.14        615.48        32.83 o                         
  -3  -9   6          0.03          1.06         7.72 o                         
  -2  -9   6         87.10         82.46        12.25 o                         
  -1  -9   6        389.57        443.16        10.02 o                         
   0  -9   6        899.51        953.80        23.43 o                         
   1  -9   6        131.97        141.74         6.44 o                         
   2  -9   6       1862.35       2152.49        55.16 o                         
   3  -9   6        159.36        186.26        10.96 o                         
   4  -9   6          0.09         -4.73         4.73 o                         
   5  -9   6         15.90         25.28         4.78 o                         
   6  -9   6         32.56         19.67         7.06 o                         
   7  -9   6          6.11          3.15         5.62 o                         
   8  -9   6         38.32         48.54         8.23 o                         
   9  -9   6         38.37         25.20        15.42 o                         
 -11  -8   6         58.30         88.04        14.08 o                         
 -10  -8   6        170.36        164.08        17.70 o                         
  -9  -8   6         87.37        103.90        14.75 o                         
  -8  -8   6        108.78         93.95        11.06 o                         
  -7  -8   6         12.79         21.01         6.71 o                         
  -6  -8   6        627.96        691.68        33.73 o                         
  -5  -8   6        616.17        537.49        23.25 o                         
  -4  -8   6         63.92         63.14         6.15 o                         
  -3  -8   6         75.93         73.10        16.20 o                         
  -2  -8   6          8.40         -5.40         5.40 o                         
  -1  -8   6        798.23        708.02        15.90 o                         
   0  -8   6       1347.79       1617.02        30.94 o                         
   1  -8   6        192.74        181.82         7.54 o                         
   2  -8   6          3.54          3.80         5.34 o                         
   3  -8   6        499.23        478.18        13.70 o                         
   4  -8   6         30.00         20.69         3.61 o                         
   5  -8   6         22.83         16.05         3.86 o                         
   6  -8   6        268.05        264.30        16.91 o                         
   7  -8   6        103.02         71.03         9.10 o                         
   8  -8   6         34.31         37.68        11.70 o                         
   9  -8   6          0.55          2.96        22.87 o                         
 -11  -7   6          2.21          2.68        14.12 o                         
 -10  -7   6          0.14         16.58        16.58 o                         
  -9  -7   6        226.69        196.94        31.45 o                         
  -8  -7   6          0.05         -3.79        11.07 o                         
  -7  -7   6        370.43        314.13        23.20 o                         
  -6  -7   6        311.32        291.28        11.36 o                         
  -5  -7   6         24.47         28.91        12.61 o                         
  -4  -7   6        191.45        174.33        12.15 o                         
  -3  -7   6        306.86        276.55        14.34 o                         
  -2  -7   6         35.53         38.28         4.82 o                         
  -1  -7   6         24.68         24.81         3.20 o                         
   0  -7   6        450.98        531.41        10.39 o                         
   1  -7   6        374.94        338.14         9.49 o                         
   2  -7   6          0.36          0.28         2.04 o                         
   3  -7   6          8.41         25.09         5.70 o                         
   4  -7   6        151.82        125.09         3.56 o                         
   5  -7   6         92.99         79.55         5.66 o                         
   6  -7   6         62.08         54.89         8.11 o                         
   7  -7   6          0.66          3.80         4.48 o                         
   8  -7   6          0.59          1.29         8.23 o                         
   9  -7   6         74.52         71.16        13.65 o                         
  10  -7   6         66.48         47.44        16.87 o                         
 -12  -6   6          0.37          1.66        15.18 o                         
 -11  -6   6       1075.92       1213.37        78.36 o                         
 -10  -6   6         41.82         55.85        13.86 o                         
  -9  -6   6        891.37        897.40        44.36 o                         
  -8  -6   6        477.68        511.87        25.54 o                         
  -7  -6   6          0.55         13.84         8.59 o                         
  -6  -6   6          2.26          2.35         6.29 o                         
  -5  -6   6          1.23          1.79         5.37 o                         
  -4  -6   6          0.19         -1.65         4.27 o                         
  -3  -6   6          8.27          4.47         3.86 o                         
  -2  -6   6       1654.99       1462.69        27.39 o                         
  -1  -6   6        408.66        542.20        15.03 o                         
   0  -6   6       2005.16       1971.77        32.52 o                         
   1  -6   6         18.60         -2.77         2.77 o                         
   2  -6   6        108.99         79.57         4.00 o                         
   3  -6   6        381.06        370.19        10.70 o                         
   4  -6   6        395.47        339.48        12.84 o                         
   5  -6   6         67.52         43.36         5.07 o                         
   6  -6   6         19.80         18.39         5.25 o                         
   7  -6   6        539.11        607.82        23.05 o                         
   8  -6   6          5.72          3.90         5.87 o                         
   9  -6   6         49.48         47.84        12.25 o                         
  10  -6   6          0.88          1.65        12.27 o                         
 -12  -5   6         14.72         17.69        11.71 o                         
 -11  -5   6        144.71        120.30        12.95 o                         
 -10  -5   6        116.89        108.04        19.78 o                         
  -9  -5   6         13.88         11.87         8.30 o                         
  -8  -5   6        134.26         83.74         5.97 o                         
  -7  -5   6         36.60         32.57         8.83 o                         
  -6  -5   6        227.66        154.40         7.58 o                         
  -5  -5   6         45.28         15.85         5.07 o                         
  -4  -5   6        195.20        191.83         6.64 o                         
  -3  -5   6         44.15         74.18         5.03 o                         
  -2  -5   6          0.63          8.02         4.13 o                         
  -1  -5   6       1558.77       1633.72        27.85 o                         
   0  -5   6          0.06          4.29         3.14 o                         
   1  -5   6         90.01        102.01         6.99 o                         
   2  -5   6        833.74        849.19        17.08 o                         
   3  -5   6        219.62        219.17         5.97 o                         
   4  -5   6        218.56        152.48         4.90 o                         
   5  -5   6        993.89        897.26        24.23 o                         
   6  -5   6         14.35         27.66         4.80 o                         
   7  -5   6         44.41         35.18         6.09 o                         
   8  -5   6         20.64         32.59         9.83 o                         
   9  -5   6          1.89         14.56        16.63 o                         
  10  -5   6         34.14          7.91        13.58 o                         
 -12  -4   6        212.01        264.49        27.09 o                         
 -11  -4   6          1.87        -10.58        16.36 o                         
 -10  -4   6        217.99        243.58        11.29 o                         
  -9  -4   6          3.54         15.84         4.43 o                         
  -8  -4   6          7.02          7.89         6.05 o                         
  -7  -4   6        114.76         88.95         5.04 o                         
  -6  -4   6        160.90        124.52        10.65 o                         
  -5  -4   6       1366.49       1397.31        30.05 o                         
  -4  -4   6        548.31        626.44        13.75 o                         
  -3  -4   6       3293.09       3315.68        58.70 o                         
  -2  -4   6       2752.54       3450.67        67.30 o                         
  -1  -4   6        760.66        578.30        12.69 o                         
   0  -4   6         61.97         74.06         4.27 o                         
   1  -4   6        333.17        277.37         5.77 o                         
   2  -4   6         11.85          6.52         5.38 o                         
   3  -4   6        234.95        187.16         5.40 o                         
   4  -4   6        121.04        100.62         4.43 o                         
   5  -4   6        538.74        508.87        15.11 o                         
   6  -4   6         86.48         87.78         4.81 o                         
   7  -4   6         42.30         41.90         4.73 o                         
   8  -4   6        178.47        206.85        17.65 o                         
   9  -4   6          3.20         -5.76        10.13 o                         
  10  -4   6          2.94         -4.94        11.56 o                         
 -12  -3   6        153.99        164.21        17.83 o                         
 -11  -3   6          1.34         12.01        12.29 o                         
 -10  -3   6        113.14         87.46        10.53 o                         
  -9  -3   6        318.82        306.12         9.37 o                         
  -8  -3   6          0.02         14.62         5.21 o                         
  -7  -3   6          0.83         -1.47         3.54 o                         
  -6  -3   6        145.73        188.59         6.31 o                         
  -5  -3   6          8.30          1.79         4.17 o                         
  -4  -3   6         10.21         34.65         5.11 o                         
  -3  -3   6         24.71         26.14         3.50 o                         
  -2  -3   6       2537.82       2435.17        37.77 o                         
  -1  -3   6         15.00         18.47         3.72 o                         
   0  -3   6        208.68        248.21         8.03 o                         
   1  -3   6         22.74         56.58        11.47 o                         
   2  -3   6       3402.56       3292.21        50.60 o                         
   3  -3   6        441.14        496.04        12.27 o                         
   4  -3   6        308.87        317.09         8.26 o                         
   5  -3   6        288.69        344.99        15.09 o                         
   6  -3   6         22.13         27.99         4.00 o                         
   7  -3   6         67.92         53.05         4.93 o                         
   8  -3   6          5.80          9.93         5.93 o                         
   9  -3   6          0.42          9.18         6.40 o                         
  10  -3   6        216.37        197.99        19.40 o                         
 -13  -2   6         34.42         82.25        19.65 o                         
 -12  -2   6         19.06         20.25         9.83 o                         
 -11  -2   6          1.96         -7.41        10.43 o                         
 -10  -2   6         53.69         61.83         8.53 o                         
  -9  -2   6        313.05        288.60         9.29 o                         
  -8  -2   6        129.54         91.55         6.53 o                         
  -7  -2   6        465.18        431.76        15.08 o                         
  -6  -2   6       1718.43       1802.66        42.37 o                         
  -5  -2   6        176.55        159.00         5.31 o                         
  -4  -2   6       5700.08       5553.68        92.41 o                         
  -3  -2   6          0.87          2.95         3.04 o                         
  -2  -2   6          0.31         -3.33         3.33 o                         
  -1  -2   6       1896.22       1707.30        26.74 o                         
   0  -2   6       2361.40       2115.97        34.63 o                         
   1  -2   6          0.71         79.99        24.47 o                         
   2  -2   6       8228.43       8517.71       137.73 o                         
   3  -2   6       3125.09       3500.69        58.09 o                         
   4  -2   6         30.02         18.57         6.06 o                         
   5  -2   6         24.87         29.45         6.11 o                         
   6  -2   6        595.98        528.24        15.80 o                         
   7  -2   6         68.21         50.12        10.28 o                         
   8  -2   6          3.86         24.10        10.41 o                         
   9  -2   6        112.68         68.90        11.42 o                         
  10  -2   6         46.56         62.00        22.53 o                         
 -13  -1   6          4.42         -2.29        14.18 o                         
 -12  -1   6        114.73        159.84        41.87 o                         
 -11  -1   6         94.95         69.90        12.88 o                         
 -10  -1   6          0.13          2.04         8.69 o                         
  -9  -1   6         22.64         36.85         7.24 o                         
  -8  -1   6         42.16         18.22         4.11 o                         
  -7  -1   6         87.09        116.43        25.80 o                         
  -6  -1   6         47.02         44.34         4.33 o                         
  -5  -1   6        235.92        210.50         5.91 o                         
  -4  -1   6        335.75        325.71         9.82 o                         
  -3  -1   6        221.21        222.10        12.63 o                         
  -2  -1   6        445.64        384.51         7.48 o                         
  -1  -1   6         91.25        104.91         3.50 o                         
   0  -1   6         32.44         52.16         3.33 o                         
   1  -1   6       1088.43       1062.38        18.12 o                         
   2  -1   6       1360.91       1406.62        26.58 o                         
   3  -1   6        921.03        891.49        17.52 o                         
   4  -1   6        277.94        258.29         8.06 o                         
   5  -1   6         95.47         84.03         5.02 o                         
   6  -1   6        108.18        109.34         5.55 o                         
   7  -1   6        154.28        124.39         8.02 o                         
   8  -1   6          2.75          6.90         6.59 o                         
   9  -1   6        102.50         87.24        18.50 o                         
 -13   0   6          7.47         -5.24        13.38 o                         
 -12   0   6          7.62         34.08        11.71 o                         
 -11   0   6        393.36        398.01        21.42 o                         
 -10   0   6        419.28        469.25        26.58 o                         
  -9   0   6       4458.31       4633.97       176.39 o                         
  -8   0   6        271.87        229.47        15.16 o                         
  -7   0   6        274.61        271.49        14.82 o                         
  -6   0   6       3000.98       3202.78        66.94 o                         
  -5   0   6        963.34        948.63        20.08 o                         
  -4   0   6        761.83        834.28        17.06 o                         
  -3   0   6        604.20        550.29        10.09 o                         
  -2   0   6         13.20         46.22         4.32 o                         
  -1   0   6         78.13         55.40         4.28 o                         
   0   0   6         65.21         23.31         4.49 o                         
   1   0   6         14.77         -1.41         3.88 o                         
   2   0   6        813.77        866.49        25.03 o                         
   3   0   6        403.96        419.60         9.40 o                         
   4   0   6         67.09         57.52         5.36 o                         
   5   0   6        336.97        307.11        11.29 o                         
   6   0   6        255.11        217.22         9.77 o                         
   7   0   6        286.19        303.91        19.58 o                         
   8   0   6         29.29         55.03        11.27 o                         
   9   0   6          0.05         -8.13         8.13 o                         
 -13   1   6          0.24         36.43        29.73 o                         
 -12   1   6          0.83         -0.53        11.54 o                         
 -11   1   6         30.19         10.54        10.50 o                         
 -10   1   6          0.13          9.06         7.68 o                         
  -9   1   6         65.74         99.19        13.12 o                         
  -8   1   6          2.90         -6.86         6.86 o                         
  -7   1   6          0.08         -2.53         7.22 o                         
  -6   1   6        122.32        112.50        12.20 o                         
  -5   1   6        442.17        489.23        10.20 o                         
  -4   1   6         27.53         43.85         3.97 o                         
  -3   1   6         30.85         37.05         3.57 o                         
  -2   1   6       1799.24       2077.16        36.24 o                         
  -1   1   6         77.84         98.80         5.15 o                         
   0   1   6         26.25         12.49         4.84 o                         
   1   1   6         22.07         20.51         3.84 o                         
   2   1   6       1358.10       1384.29        27.40 o                         
   3   1   6         73.13         39.73         6.89 o                         
   4   1   6          0.75          3.47         4.51 o                         
   5   1   6        305.43        288.49        14.31 o                         
   6   1   6         34.68         26.10         8.60 o                         
   7   1   6        210.88        177.32        21.24 o                         
   8   1   6          2.24          7.17         9.20 o                         
   9   1   6         35.38         49.09        23.36 o                         
 -13   2   6          0.90         -8.47        26.89 o                         
 -12   2   6          3.49         25.69        12.96 o                         
 -11   2   6         27.49          1.98         8.01 o                         
 -10   2   6          7.24          4.97         6.85 o                         
  -9   2   6       2020.09       2216.65        73.81 o                         
  -8   2   6         12.40         22.47         6.80 o                         
  -7   2   6       1511.76       1614.68        46.28 o                         
  -6   2   6       2403.94       2670.85        59.31 o                         
  -5   2   6       2958.57       3173.27        82.07 o                         
  -4   2   6       2697.97       3329.57        68.91 o                         
  -3   2   6         18.08          8.65         2.30 o                         
  -2   2   6        619.70        910.50        17.82 o                         
  -1   2   6       1718.09       1494.45        28.36 o                         
   0   2   6        600.42        711.44        15.74 o                         
   1   2   6         40.75         44.81         4.42 o                         
   2   2   6         84.42         61.15         7.49 o                         
   3   2   6          2.10          5.32         6.32 o                         
   4   2   6        176.14        196.59         8.19 o                         
   5   2   6         61.83         52.98         6.44 o                         
   6   2   6         37.78         55.32         8.33 o                         
   7   2   6         82.55         68.17         9.27 o                         
   8   2   6          0.60         19.00         8.31 o                         
 -13   3   6         67.69         87.65        13.77 o                         
 -12   3   6         52.99         71.59        11.84 o                         
 -11   3   6          4.51          6.61         7.83 o                         
 -10   3   6         37.52         38.66        11.43 o                         
  -9   3   6         29.00         55.87         5.59 o                         
  -8   3   6         53.33         67.88         4.43 o                         
  -7   3   6         23.70         36.71         7.35 o                         
  -6   3   6         34.74         41.57         4.53 o                         
  -5   3   6          0.24          2.09         5.73 o                         
  -4   3   6         10.86         -0.44         3.62 o                         
  -3   3   6         83.70         82.62         4.72 o                         
  -2   3   6          0.77          6.45         3.79 o                         
  -1   3   6       1215.98       1272.70        25.74 o                         
   0   3   6        465.70        533.67        11.75 o                         
   1   3   6         32.35         35.72         3.26 o                         
   2   3   6        270.25        274.24         8.11 o                         
   3   3   6        549.69        465.51        13.43 o                         
   4   3   6        810.07        717.19        23.37 o                         
   5   3   6        763.24        761.50        43.50 o                         
   6   3   6         14.39         19.31         8.44 o                         
   7   3   6         63.63         66.03        24.71 o                         
   8   3   6          9.56         17.85        13.36 o                         
 -12   4   6          6.53         36.75        10.39 o                         
 -11   4   6          3.49         17.86         7.45 o                         
 -10   4   6          0.56          8.22         6.38 o                         
  -9   4   6         97.10        135.62         9.53 o                         
  -8   4   6         52.11         64.17         4.68 o                         
  -7   4   6       1055.03       1183.84        32.42 o                         
  -6   4   6         12.18          9.18         4.31 o                         
  -5   4   6        676.42        682.57        25.37 o                         
  -4   4   6        555.40        531.87        17.25 o                         
  -3   4   6        103.55         63.75         2.99 o                         
  -2   4   6        108.53        125.21         7.73 o                         
  -1   4   6        794.52        695.13        24.72 o                         
   0   4   6        295.11        186.03         6.56 o                         
   1   4   6          1.25          9.54         4.56 o                         
   2   4   6         14.46          3.30         3.56 o                         
   3   4   6        817.28        797.91        22.79 o                         
   4   4   6        195.96        154.19        11.62 o                         
   5   4   6         67.53         75.08         7.14 o                         
   6   4   6          4.45          6.44         9.50 o                         
   7   4   6         76.11         51.29        22.40 o                         
 -12   5   6         15.96         10.82        10.78 o                         
 -11   5   6          1.39         14.68         6.33 o                         
 -10   5   6          3.72          6.29         5.23 o                         
  -9   5   6          9.95          3.26         3.77 o                         
  -8   5   6          0.40         -0.95         3.58 o                         
  -7   5   6         30.85         36.51         4.15 o                         
  -6   5   6         86.09        106.21        11.96 o                         
  -5   5   6        212.32        210.70         7.08 o                         
  -4   5   6        103.67         88.16         5.87 o                         
  -3   5   6        236.58        286.75         7.29 o                         
  -2   5   6        464.73        558.22        12.78 o                         
  -1   5   6        113.39         81.88         7.18 o                         
   0   5   6        682.47        763.77        17.71 o                         
   1   5   6       1395.11       1563.43        34.14 o                         
   2   5   6        135.30        145.78         7.50 o                         
   3   5   6        539.79        521.55        25.12 o                         
   4   5   6        181.02        189.32         8.00 o                         
   5   5   6          2.30         -0.26         6.22 o                         
   6   5   6          9.15         10.24         9.85 o                         
   7   5   6         48.84         57.21        13.21 o                         
 -12   6   6         12.04          6.08        17.04 o                         
 -11   6   6          5.93          5.25         5.97 o                         
 -10   6   6          2.12         22.63         6.00 o                         
  -9   6   6        243.59        232.42         7.58 o                         
  -8   6   6         22.71         37.27         5.43 o                         
  -7   6   6        276.51        214.14        11.20 o                         
  -6   6   6        430.68        403.42        13.67 o                         
  -5   6   6          1.32          3.41         5.65 o                         
  -4   6   6         23.72         25.02         4.03 o                         
  -3   6   6        104.68         77.38         4.71 o                         
  -2   6   6        385.09        351.11        10.65 o                         
  -1   6   6        301.34        282.39         9.27 o                         
   0   6   6         98.14         72.42         5.21 o                         
   1   6   6        253.78        226.69         9.93 o                         
   2   6   6         19.98         27.28         5.31 o                         
   3   6   6        128.83        118.91         6.68 o                         
   4   6   6         24.00         38.37        10.11 o                         
   5   6   6         63.22         64.11        10.83 o                         
   6   6   6         34.73         -0.93        17.29 o                         
 -11   7   6         35.70         34.72         9.05 o                         
 -10   7   6          0.00         -4.62         7.63 o                         
  -9   7   6         23.06         12.26         4.49 o                         
  -8   7   6        161.25        161.23         6.16 o                         
  -7   7   6          3.09          4.55         4.56 o                         
  -6   7   6         25.11         27.47         4.15 o                         
  -5   7   6        133.87        178.30         6.13 o                         
  -4   7   6        313.99        404.01         9.42 o                         
  -3   7   6         82.98         62.90         4.26 o                         
  -2   7   6       1858.72       2218.42        42.56 o                         
  -1   7   6          0.17          6.33         8.16 o                         
   0   7   6        197.88        176.77        11.74 o                         
   1   7   6         24.85         43.16         7.84 o                         
   2   7   6         15.16         41.59         5.40 o                         
   3   7   6          1.52          9.29         7.68 o                         
   4   7   6         57.79         71.39        12.88 o                         
   5   7   6         47.28        106.34        29.62 o                         
 -10   8   6         13.85         -4.22        11.69 o                         
  -9   8   6          5.61          5.15         5.21 o                         
  -8   8   6         96.76         86.43         5.60 o                         
  -7   8   6          0.29          8.92         5.06 o                         
  -6   8   6         21.96         31.33         4.71 o                         
  -5   8   6          1.82          8.14         3.96 o                         
  -4   8   6       1115.30       1191.84        26.08 o                         
  -3   8   6        200.22        179.17         9.16 o                         
  -2   8   6       2851.77       2927.06        56.62 o                         
  -1   8   6         79.76         93.60        10.92 o                         
   0   8   6        144.67        118.55         5.99 o                         
   1   8   6          4.30         15.91        11.36 o                         
   2   8   6         75.20         59.01         6.84 o                         
   3   8   6          3.96          0.82         8.40 o                         
   4   8   6         17.42         13.24        15.98 o                         
 -10   9   6         77.74         81.29        14.04 o                         
  -9   9   6          0.97         -1.42        10.76 o                         
  -8   9   6          7.99          1.34         8.89 o                         
  -7   9   6         92.50         88.45         8.32 o                         
  -6   9   6         80.15        126.00         7.80 o                         
  -5   9   6         23.96         24.02         5.31 o                         
  -4   9   6        519.84        625.53        18.36 o                         
  -3   9   6        192.14        162.46         9.21 o                         
  -2   9   6        209.35        193.47        10.17 o                         
  -1   9   6          5.13          9.83         6.97 o                         
   0   9   6          0.03        -10.70        13.87 o                         
   1   9   6         19.46         60.90        23.21 o                         
   2   9   6        117.11        132.75        12.26 o                         
   3   9   6        116.72        147.21        13.99 o                         
  -8  10   6         21.94         30.71        13.24 o                         
  -7  10   6          1.28         12.76        17.02 o                         
  -6  10   6         24.07         45.38        17.96 o                         
  -5  10   6          0.00         13.59         7.56 o                         
  -4  10   6         72.36         67.69         8.02 o                         
  -3  10   6          0.73         -3.23         7.73 o                         
  -2  10   6        500.12        521.13        43.91 o                         
  -1  10   6        228.41        190.37        16.82 o                         
   0  10   6          3.48          5.83        14.22 o                         
   1  10   6         57.27         64.64        12.28 o                         
   2  10   6         12.31         15.44        23.49 o                         
  -7  11   6          1.16         17.56        15.16 o                         
  -6  11   6          0.39          0.49        15.16 o                         
  -5  11   6          4.60          1.42         9.76 o                         
  -4  11   6         96.61        119.42        15.26 o                         
  -3  11   6         19.23         16.43        10.65 o                         
  -2  11   6         53.07         56.51        10.78 o                         
  -1  11   6          0.04         12.84        18.16 o                         
   0  11   6          2.00         42.75        16.54 o                         
  -3 -16   7         55.03         63.42        18.71 o                         
  -2 -16   7          6.72         19.02        10.71 o                         
  -1 -16   7          4.86         33.25        17.29 o                         
   0 -16   7         30.49         36.89        17.33 o                         
   1 -16   7        154.71        168.89        23.29 o                         
   2 -16   7         28.97         28.80        12.80 o                         
   3 -16   7          0.05         18.76        13.29 o                         
  -5 -15   7        165.84        173.92        24.40 o                         
  -4 -15   7          0.11          1.30        11.76 o                         
  -3 -15   7          1.45         -1.03        12.56 o                         
  -2 -15   7        153.52        188.46        13.59 o                         
  -1 -15   7         44.32         40.83        10.17 o                         
   0 -15   7        129.68        107.65        20.98 o                         
   1 -15   7         66.22         70.36        13.69 o                         
   2 -15   7        134.53        141.92        19.69 o                         
   3 -15   7         19.62         27.96        16.98 o                         
   4 -15   7         28.44         33.51        20.67 o                         
   5 -15   7          1.95         10.58        17.91 o                         
  -6 -14   7         11.63          6.02         8.54 o                         
  -5 -14   7         82.38         89.62        11.14 o                         
  -4 -14   7         34.95         44.60         8.26 o                         
  -3 -14   7         25.62         38.35        10.67 o                         
  -2 -14   7        230.61        247.36        13.70 o                         
  -1 -14   7        266.25        263.48        21.57 o                         
   0 -14   7        129.71         98.87        12.86 o                         
   1 -14   7         96.10        115.78        17.38 o                         
   2 -14   7          3.61         13.73        16.04 o                         
   3 -14   7          9.42        -15.60        15.60 o                         
   4 -14   7         41.47         58.36        17.47 o                         
   5 -14   7         95.35         90.14        23.47 o                         
   6 -14   7        164.90        196.85        22.53 o                         
  -7 -13   7          5.56         27.74        12.57 o                         
  -6 -13   7         28.54         -1.04        18.20 o                         
  -5 -13   7         43.69         31.50         8.29 o                         
  -4 -13   7         20.67         16.92        17.26 o                         
  -3 -13   7        307.50        283.62        13.77 o                         
  -2 -13   7        152.76        131.12         6.11 o                         
  -1 -13   7         65.28         57.94         3.43 o                         
   0 -13   7         24.85         19.50         5.08 o                         
   1 -13   7        168.67        142.64         6.40 o                         
   2 -13   7         19.63          9.59         9.16 o                         
   3 -13   7        184.36        193.66        20.07 o                         
   4 -13   7         91.70        149.52        20.71 o                         
   5 -13   7          4.34          3.20        12.44 o                         
   6 -13   7         15.48         17.51        17.02 o                         
   7 -13   7        184.00        179.56        21.20 o                         
  -8 -12   7         10.19         36.77        13.19 o                         
  -7 -12   7         55.51         58.03        11.72 o                         
  -6 -12   7          7.63         10.93         8.98 o                         
  -5 -12   7         29.09         39.32         9.54 o                         
  -4 -12   7        542.85        586.73        35.30 o                         
  -3 -12   7          2.20          4.42        14.71 o                         
  -2 -12   7        244.82        258.95        12.18 o                         
  -1 -12   7        286.46        326.23         9.08 o                         
   0 -12   7         21.49         34.30         4.79 o                         
   1 -12   7          9.04          6.81         4.50 o                         
   2 -12   7        260.45        319.38        14.47 o                         
   3 -12   7         80.34         99.61         9.75 o                         
   4 -12   7         25.87         41.60        18.76 o                         
   5 -12   7        553.01        599.85        55.54 o                         
   6 -12   7        366.16        360.07        33.31 o                         
   7 -12   7         36.63         62.85        19.96 o                         
   8 -12   7         38.11         63.60        21.20 o                         
  -9 -11   7        273.58        250.04        19.12 o                         
  -8 -11   7        393.41        388.69        29.45 o                         
  -7 -11   7         21.00         20.37        13.53 o                         
  -6 -11   7        456.12        528.83        41.58 o                         
  -5 -11   7       1391.60       1458.36       123.18 o                         
  -4 -11   7        800.12        770.69        31.38 o                         
  -3 -11   7        247.58        235.49         9.22 o                         
  -2 -11   7          0.51         -2.33         4.54 o                         
  -1 -11   7          7.94         13.44         3.24 o                         
   0 -11   7         69.45         50.05         7.15 o                         
   1 -11   7        226.76        182.95         9.72 o                         
   2 -11   7         31.17         30.90         4.78 o                         
   3 -11   7        459.64        472.62        18.23 o                         
   4 -11   7         16.18         25.66         8.37 o                         
   5 -11   7        691.59        676.85        31.01 o                         
   6 -11   7         62.85         52.30         8.11 o                         
   7 -11   7         16.20          9.65         7.14 o                         
   8 -11   7          4.08         -0.07        16.33 o                         
 -10 -10   7          0.86         12.25        13.19 o                         
  -9 -10   7         78.49        102.06        19.31 o                         
  -8 -10   7         11.36        -11.21        11.21 o                         
  -7 -10   7         92.41        120.43        12.64 o                         
  -6 -10   7        120.59         88.54        19.11 o                         
  -5 -10   7         60.11         40.62         8.85 o                         
  -4 -10   7         15.46          2.22         6.45 o                         
  -3 -10   7        296.41        322.16        11.41 o                         
  -2 -10   7         19.48         10.98         5.67 o                         
  -1 -10   7         31.91         39.15         4.05 o                         
   0 -10   7        436.04        447.62        10.32 o                         
   1 -10   7        119.96        107.35         4.01 o                         
   2 -10   7        712.79        768.63        20.94 o                         
   3 -10   7        131.36        152.99        13.29 o                         
   4 -10   7         40.92         31.98         7.19 o                         
   5 -10   7        206.83        184.17         7.31 o                         
   6 -10   7         67.73         65.82         5.70 o                         
   7 -10   7         80.25         77.55        18.52 o                         
   8 -10   7         36.06         49.25        31.91 o                         
 -10  -9   7         67.51         73.64        19.65 o                         
  -9  -9   7          0.18         25.38        41.49 o                         
  -8  -9   7        355.93        397.02        19.27 o                         
  -7  -9   7          8.93         24.70        26.56 o                         
  -6  -9   7        437.33        421.91        31.75 o                         
  -5  -9   7       1033.25       1047.27        29.24 o                         
  -4  -9   7       1002.83       1068.03        29.80 o                         
  -3  -9   7          6.35         15.28         5.49 o                         
  -2  -9   7        379.96        359.48        14.16 o                         
  -1  -9   7         18.09         17.53         4.20 o                         
   0  -9   7       1946.38       2030.73        42.28 o                         
   1  -9   7       2395.88       2440.92        57.19 o                         
   2  -9   7         76.93         77.15         4.32 o                         
   3  -9   7        426.56        473.48        12.11 o                         
   4  -9   7        812.94        812.31        36.96 o                         
   5  -9   7         13.69         15.09         4.42 o                         
   6  -9   7         77.48         85.99         5.16 o                         
   7  -9   7         59.05         64.09         8.71 o                         
   8  -9   7        126.25        155.41        18.42 o                         
   9  -9   7          3.66          0.30        10.94 o                         
 -11  -8   7        157.38        177.74        19.57 o                         
 -10  -8   7          2.56         13.81        10.86 o                         
  -9  -8   7          0.02         -2.19        14.29 o                         
  -8  -8   7          0.72          1.52        19.76 o                         
  -7  -8   7         86.45        104.25        12.60 o                         
  -6  -8   7        443.06        513.88        38.35 o                         
  -5  -8   7        293.99        265.34         9.80 o                         
  -4  -8   7        305.35        293.96         9.35 o                         
  -3  -8   7         42.68         82.30        17.76 o                         
  -2  -8   7          0.26          2.93         4.92 o                         
  -1  -8   7         57.74         71.14         3.94 o                         
   0  -8   7       1072.40       1181.28        27.10 o                         
   1  -8   7        151.53        119.88        10.37 o                         
   2  -8   7         27.58         10.87         2.92 o                         
   3  -8   7         54.04         45.05         6.31 o                         
   4  -8   7         76.86         66.34         4.78 o                         
   5  -8   7         30.36         27.36         6.21 o                         
   6  -8   7         10.63         13.82         4.90 o                         
   7  -8   7          3.72          9.94         6.05 o                         
   8  -8   7          0.21         25.12        10.51 o                         
   9  -8   7         30.92         26.63        12.55 o                         
 -11  -7   7        153.68        129.51        16.30 o                         
 -10  -7   7         44.74         61.89        13.76 o                         
  -9  -7   7         87.91         56.53        12.76 o                         
  -8  -7   7        680.98        679.06        47.51 o                         
  -7  -7   7        142.82        138.98         8.30 o                         
  -6  -7   7        417.11        512.83        17.72 o                         
  -5  -7   7         69.88         45.08         4.79 o                         
  -4  -7   7        516.53        428.61        15.54 o                         
  -3  -7   7        435.25        514.41        11.15 o                         
  -2  -7   7         31.32         31.27         5.71 o                         
  -1  -7   7         63.76         24.65         5.29 o                         
   0  -7   7        130.57         90.94         3.35 o                         
   1  -7   7          0.02         -2.92         2.92 o                         
   2  -7   7        785.42        739.16        13.32 o                         
   3  -7   7        124.90         94.34         3.84 o                         
   4  -7   7        322.00        272.78        11.92 o                         
   5  -7   7        249.75        251.50         7.86 o                         
   6  -7   7        133.81        134.20         7.67 o                         
   7  -7   7         53.36         67.93         9.14 o                         
   8  -7   7         46.79         21.68        19.02 o                         
   9  -7   7          4.15         10.36         9.34 o                         
 -12  -6   7          0.71          5.87        22.00 o                         
 -11  -6   7         50.65         19.06        13.78 o                         
 -10  -6   7        210.31        149.09        16.66 o                         
  -9  -6   7         24.48         -9.64        10.13 o                         
  -8  -6   7        157.92        181.97        14.29 o                         
  -7  -6   7         93.26         54.03        10.68 o                         
  -6  -6   7        306.71        285.58        10.90 o                         
  -5  -6   7        358.28        377.38        14.33 o                         
  -4  -6   7         45.18         20.11         3.97 o                         
  -3  -6   7         60.04         43.51         3.72 o                         
  -2  -6   7        647.07        667.53        12.80 o                         
  -1  -6   7        741.28        705.09        12.61 o                         
   0  -6   7         12.64         -1.42         2.88 o                         
   1  -6   7          0.39         -3.27         3.27 o                         
   2  -6   7        755.00        881.33        16.63 o                         
   3  -6   7          9.85          2.47         3.30 o                         
   4  -6   7         61.43         75.21         3.68 o                         
   5  -6   7          6.16         14.90         3.78 o                         
   6  -6   7        298.78        269.41        12.88 o                         
   7  -6   7         43.09         52.96         4.81 o                         
   8  -6   7          1.97          3.55         8.97 o                         
   9  -6   7          0.09          6.80        27.78 o                         
 -12  -5   7         56.28         77.55        11.81 o                         
 -11  -5   7          4.29         14.78         9.52 o                         
 -10  -5   7        299.94        233.74        17.44 o                         
  -9  -5   7        316.85        284.15        30.57 o                         
  -8  -5   7         94.74        132.84        11.90 o                         
  -7  -5   7         19.22         18.78         5.08 o                         
  -6  -5   7        952.18        876.74        23.75 o                         
  -5  -5   7       1067.87       1153.98        28.02 o                         
  -4  -5   7        664.33        858.50        16.02 o                         
  -3  -5   7       1022.24        807.92        14.41 o                         
  -2  -5   7        374.99        320.26         9.70 o                         
  -1  -5   7         82.02         96.25         6.63 o                         
   0  -5   7       1058.54        857.37        13.87 o                         
   1  -5   7        652.18        451.44         8.45 o                         
   2  -5   7        652.53        604.47        11.42 o                         
   3  -5   7       1329.25       1411.44        28.85 o                         
   4  -5   7        149.51        136.53         8.16 o                         
   5  -5   7       1606.94       1575.16        37.63 o                         
   6  -5   7          0.89          2.83         5.01 o                         
   7  -5   7        137.15        147.20         7.14 o                         
   8  -5   7         39.58         35.45         7.27 o                         
   9  -5   7          1.81          9.59        13.35 o                         
 -12  -4   7         81.06         80.56        15.87 o                         
 -11  -4   7          1.66          2.45        12.61 o                         
 -10  -4   7         16.67          4.86         5.96 o                         
  -9  -4   7        272.09        226.40         9.93 o                         
  -8  -4   7          0.07          1.89         4.22 o                         
  -7  -4   7          4.58          3.10         5.73 o                         
  -6  -4   7         76.98         37.84         7.05 o                         
  -5  -4   7        908.27        961.88        18.80 o                         
  -4  -4   7          2.15         -2.06         3.17 o                         
  -3  -4   7        730.86        711.85        14.12 o                         
  -2  -4   7         39.47         59.78         4.76 o                         
  -1  -4   7        171.48        177.46         4.60 o                         
   0  -4   7        236.86        286.06         5.98 o                         
   1  -4   7        460.77        616.58        13.14 o                         
   2  -4   7       2155.77       2282.01        39.59 o                         
   3  -4   7       2587.20       2886.93        58.88 o                         
   4  -4   7        158.55         99.82         4.42 o                         
   5  -4   7        126.00         93.51         6.79 o                         
   6  -4   7         23.58         18.49         4.15 o                         
   7  -4   7        318.24        302.70        15.18 o                         
   8  -4   7         37.25         18.76         4.66 o                         
   9  -4   7         13.38         31.25        11.70 o                         
 -13  -3   7          0.01         -2.47        14.78 o                         
 -12  -3   7          0.67        -10.71        10.71 o                         
 -11  -3   7         40.74         60.08        11.24 o                         
 -10  -3   7         16.01         22.56         6.72 o                         
  -9  -3   7         49.90         40.10         5.20 o                         
  -8  -3   7        211.68        204.81        13.46 o                         
  -7  -3   7         51.90         46.01         4.10 o                         
  -6  -3   7          0.80         -0.18         4.45 o                         
  -5  -3   7         11.45         33.57         4.86 o                         
  -4  -3   7       1526.39       1690.94        34.89 o                         
  -3  -3   7       1211.72       1407.07        21.25 o                         
  -2  -3   7        548.06        444.97        12.87 o                         
  -1  -3   7        471.68        324.07         6.25 o                         
   0  -3   7          0.05          2.18         4.26 o                         
   1  -3   7        287.94        466.55        56.18 o                         
   2  -3   7         28.02         62.02         6.85 o                         
   3  -3   7       6419.15       6822.55       129.27 o                         
   4  -3   7        287.13        254.26         9.57 o                         
   5  -3   7         24.31         23.81         5.27 o                         
   6  -3   7        544.30        490.34        16.84 o                         
   7  -3   7          2.38          0.22        13.36 o                         
   8  -3   7         26.75         30.29         5.80 o                         
   9  -3   7        109.50        136.31        15.79 o                         
 -13  -2   7         27.27         49.62        14.07 o                         
 -12  -2   7          0.39        -17.29        17.29 o                         
 -11  -2   7        234.64        245.67        16.56 o                         
 -10  -2   7         17.63         32.40         4.67 o                         
  -9  -2   7         18.23          9.76         4.17 o                         
  -8  -2   7        179.24        128.84        32.97 o                         
  -7  -2   7        297.60        263.51         8.21 o                         
  -6  -2   7       1080.92        937.77        20.82 o                         
  -5  -2   7        783.76        724.43        13.97 o                         
  -4  -2   7        352.05        335.41         7.27 o                         
  -3  -2   7       2337.87       2401.21        36.00 o                         
  -2  -2   7        317.51        334.02         6.85 o                         
  -1  -2   7        836.77       1036.30        16.14 o                         
   0  -2   7       1688.53       1671.19        28.19 o                         
   1  -2   7       4383.00       4626.43        76.47 o                         
   2  -2   7       3441.11       3756.55        76.26 o                         
   3  -2   7        172.30        154.31         5.31 o                         
   4  -2   7          6.38         46.03        10.46 o                         
   5  -2   7         77.88         66.48         5.83 o                         
   6  -2   7          0.02          2.92         5.46 o                         
   7  -2   7         11.90          0.93         7.36 o                         
   8  -2   7         41.33         36.61         7.98 o                         
   9  -2   7         14.07          7.57        12.89 o                         
 -13  -1   7        315.44        410.30        43.13 o                         
 -12  -1   7        122.47        152.39        17.29 o                         
 -11  -1   7          0.70          0.81        17.20 o                         
 -10  -1   7        270.59        279.68        14.67 o                         
  -9  -1   7       2851.16       3055.16       101.42 o                         
  -8  -1   7        617.25        664.30        42.03 o                         
  -7  -1   7         43.60         57.43        14.51 o                         
  -6  -1   7       2020.44       2033.71        39.24 o                         
  -5  -1   7         75.62         61.20         3.81 o                         
  -4  -1   7       1061.12       1103.65        18.11 o                         
  -3  -1   7       1553.51       1371.65        23.59 o                         
  -2  -1   7        129.22        155.04         3.86 o                         
  -1  -1   7        173.92        125.44         4.52 o                         
   0  -1   7        381.64        298.31         6.85 o                         
   1  -1   7        945.36       1010.49        16.45 o                         
   2  -1   7         19.51          4.17         4.34 o                         
   3  -1   7        235.54        258.97         7.53 o                         
   4  -1   7         45.79         52.72         4.44 o                         
   5  -1   7         36.28         33.98         5.27 o                         
   6  -1   7          7.37         -3.15         5.18 o                         
   7  -1   7         10.01          8.48         7.15 o                         
   8  -1   7          2.52          2.81        20.62 o                         
   9  -1   7         25.45         48.15         9.66 o                         
 -13   0   7          0.46         -7.47        13.76 o                         
 -12   0   7          0.23        -10.77        11.53 o                         
 -11   0   7        107.10        137.05        24.00 o                         
 -10   0   7        471.05        485.36        27.66 o                         
  -9   0   7       1199.94       1258.40        52.99 o                         
  -8   0   7        284.48        204.87        19.16 o                         
  -7   0   7         92.61         69.02         4.12 o                         
  -6   0   7        365.55        320.50         7.96 o                         
  -5   0   7        910.23        859.10        15.81 o                         
  -4   0   7       3151.01       3252.74        53.17 o                         
  -3   0   7        562.24        589.65        13.22 o                         
  -2   0   7       1085.98       1142.09        20.02 o                         
  -1   0   7       2387.35       2602.13        43.80 o                         
   0   0   7        270.33        259.59         8.76 o                         
   1   0   7        270.29        273.77         7.16 o                         
   2   0   7        187.46        174.82        14.73 o                         
   3   0   7         30.14         29.77         4.61 o                         
   4   0   7         18.77         11.57         4.18 o                         
   5   0   7          1.20         -3.08         5.37 o                         
   6   0   7         19.38          9.04         7.17 o                         
   7   0   7         64.28         71.78         9.27 o                         
   8   0   7         66.05         64.88         9.21 o                         
 -13   1   7          2.82         16.76        14.83 o                         
 -12   1   7        100.02        127.47        14.93 o                         
 -11   1   7         32.21         38.11        10.62 o                         
 -10   1   7        986.38        918.60        46.29 o                         
  -9   1   7        296.60        334.52        15.65 o                         
  -8   1   7       3641.69       3835.22       101.19 o                         
  -7   1   7          3.26         -4.51         5.71 o                         
  -6   1   7        462.21        497.41        11.53 o                         
  -5   1   7        671.85        663.11        16.19 o                         
  -4   1   7       3630.73       3853.43        66.68 o                         
  -3   1   7       5068.68       5240.38       100.45 o                         
  -2   1   7        246.66        180.48         5.41 o                         
  -1   1   7         45.52         17.18         5.68 o                         
   0   1   7        456.04        417.98        13.04 o                         
   1   1   7        147.90        101.46         5.76 o                         
   2   1   7          0.40         -0.15         7.37 o                         
   3   1   7         16.01         20.38         4.06 o                         
   4   1   7        122.57        137.88         6.88 o                         
   5   1   7         21.88          5.45         8.01 o                         
   6   1   7        134.62        128.88        11.14 o                         
   7   1   7        117.45        112.97        11.82 o                         
   8   1   7         19.55         -9.87         9.87 o                         
 -13   2   7         36.17         47.13        12.57 o                         
 -12   2   7         47.44         59.36        11.67 o                         
 -11   2   7         67.20         35.59         8.34 o                         
 -10   2   7          0.81         14.39         7.45 o                         
  -9   2   7         39.13         23.44         4.70 o                         
  -8   2   7        523.54        468.70        16.18 o                         
  -7   2   7         12.93          9.58         6.62 o                         
  -6   2   7        321.86        322.87         9.34 o                         
  -5   2   7         20.46         21.02         5.07 o                         
  -4   2   7       2021.57       2126.38        38.45 o                         
  -3   2   7         47.99         66.07         4.21 o                         
  -2   2   7        144.12        104.76         4.87 o                         
  -1   2   7         45.24         53.00         5.32 o                         
   0   2   7        135.83        176.12        12.16 o                         
   1   2   7         18.25          8.69         4.33 o                         
   2   2   7        117.20         96.15        10.08 o                         
   3   2   7         28.99         31.38         5.13 o                         
   4   2   7        136.80        145.45         8.06 o                         
   5   2   7         27.91         26.72         9.61 o                         
   6   2   7         96.53         73.98         8.75 o                         
   7   2   7          0.30          3.71        11.17 o                         
   8   2   7          0.01         -3.65        24.65 o                         
 -12   3   7        172.08        265.27        25.00 o                         
 -11   3   7        505.96        645.36        48.56 o                         
 -10   3   7         52.67         56.59         7.86 o                         
  -9   3   7         40.81         66.23         4.96 o                         
  -8   3   7         20.64         41.84         6.47 o                         
  -7   3   7          0.20          1.29         4.09 o                         
  -6   3   7         40.54         29.76         4.25 o                         
  -5   3   7       1113.86       1181.96        25.95 o                         
  -4   3   7         33.27         51.61         9.33 o                         
  -3   3   7        699.76        745.68        17.42 o                         
  -2   3   7       1225.30       1086.83        26.55 o                         
  -1   3   7         26.06          8.42         3.94 o                         
   0   3   7        121.11        116.04         4.74 o                         
   1   3   7        542.86        471.72        17.55 o                         
   2   3   7        169.28        137.82         5.10 o                         
   3   3   7         48.74         47.45         6.51 o                         
   4   3   7         53.21         29.22         4.95 o                         
   5   3   7          5.28          3.96        22.05 o                         
   6   3   7         31.18         24.56        19.41 o                         
   7   3   7         12.49         36.07         9.98 o                         
 -12   4   7          3.39          2.53         9.65 o                         
 -11   4   7         11.93         -1.07        10.47 o                         
 -10   4   7        117.43         99.53         6.66 o                         
  -9   4   7          5.26          1.60         3.65 o                         
  -8   4   7          0.04          7.25         4.22 o                         
  -7   4   7         11.14         12.83         4.22 o                         
  -6   4   7          0.01          3.79         4.35 o                         
  -5   4   7        241.24        230.42         8.02 o                         
  -4   4   7         51.11         60.56         3.24 o                         
  -3   4   7        300.53        355.44        10.66 o                         
  -2   4   7         27.62         14.28         5.93 o                         
  -1   4   7         61.65         61.13         6.10 o                         
   0   4   7        111.36        144.07         6.36 o                         
   1   4   7         32.88         27.48         4.47 o                         
   2   4   7        574.84        587.83        14.80 o                         
   3   4   7         59.86         57.15         5.86 o                         
   4   4   7          5.66         19.99         5.92 o                         
   5   4   7          0.73         14.41         9.38 o                         
   6   4   7         39.48         10.78        23.22 o                         
   7   4   7          3.09          4.02        21.22 o                         
 -12   5   7         56.37         50.97         7.94 o                         
 -11   5   7          0.27         14.19         8.23 o                         
 -10   5   7         64.20         81.65         7.20 o                         
  -9   5   7         59.18         46.22         4.55 o                         
  -8   5   7         34.11         21.71         4.07 o                         
  -7   5   7        103.48        128.22         8.58 o                         
  -6   5   7         33.99         42.80        11.34 o                         
  -5   5   7          0.15          1.53         4.97 o                         
  -4   5   7        117.17         85.89         5.64 o                         
  -3   5   7        127.17         94.71         5.45 o                         
  -2   5   7         63.51         73.39         4.88 o                         
  -1   5   7        698.88        629.41        17.57 o                         
   0   5   7        129.99         94.42         5.27 o                         
   1   5   7        449.81        418.56        11.81 o                         
   2   5   7         19.02         16.53         5.01 o                         
   3   5   7        400.90        398.37        16.54 o                         
   4   5   7         28.72         47.90        10.37 o                         
   5   5   7          0.01         -1.16         7.28 o                         
   6   5   7          6.98          4.51        12.59 o                         
 -11   6   7          7.01         -6.50         6.50 o                         
 -10   6   7         28.14         39.77         5.47 o                         
  -9   6   7         27.77         27.40         4.76 o                         
  -8   6   7        137.23        115.97         7.81 o                         
  -7   6   7         30.93         30.62         6.23 o                         
  -6   6   7         25.04         36.19         5.59 o                         
  -5   6   7         38.92         67.10         4.13 o                         
  -4   6   7          5.64          9.42         4.32 o                         
  -3   6   7        330.34        393.07        10.00 o                         
  -2   6   7         57.10         29.43         5.28 o                         
  -1   6   7         87.38         90.49         9.35 o                         
   0   6   7        451.75        538.24        15.55 o                         
   1   6   7         23.81         39.00         4.47 o                         
   2   6   7         63.04         77.33         5.33 o                         
   3   6   7        250.53        231.63        18.50 o                         
   4   6   7         68.95         99.45        25.12 o                         
   5   6   7          6.71         15.55        11.45 o                         
 -11   7   7          0.41         19.56        12.09 o                         
 -10   7   7          1.00         17.87         6.68 o                         
  -9   7   7         38.72         50.71         5.15 o                         
  -8   7   7       1601.34       1374.34        37.88 o                         
  -7   7   7        198.56        171.61         7.64 o                         
  -6   7   7         22.70         27.88         4.65 o                         
  -5   7   7         21.56         26.70         4.89 o                         
  -4   7   7          1.51         12.71         4.05 o                         
  -3   7   7         16.83         20.61         4.07 o                         
  -2   7   7        513.44        576.91        20.77 o                         
  -1   7   7       1806.51       1973.80        46.51 o                         
   0   7   7        103.85         83.41         6.07 o                         
   1   7   7          5.94          3.50         5.62 o                         
   2   7   7         66.03         76.33        15.36 o                         
   3   7   7          0.19          1.96         8.36 o                         
   4   7   7          0.51          1.18         7.11 o                         
  -9   8   7         25.29         25.51         5.65 o                         
  -8   8   7          0.04          4.32        11.22 o                         
  -7   8   7         31.51         33.93        10.94 o                         
  -6   8   7         67.83         60.41         8.82 o                         
  -5   8   7        136.80        170.28         9.51 o                         
  -4   8   7         39.59         53.53         6.33 o                         
  -3   8   7          7.96         18.88         6.08 o                         
  -2   8   7         27.43         62.10         9.83 o                         
  -1   8   7         13.41         21.29         8.35 o                         
   0   8   7          2.83         -3.05         8.06 o                         
   1   8   7         64.94         76.82         8.78 o                         
   2   8   7        162.58        182.24        17.45 o                         
   3   8   7          8.26          0.42         7.72 o                         
  -8   9   7         76.94        112.27        15.11 o                         
  -7   9   7         18.71         13.30         9.42 o                         
  -6   9   7         12.99         28.40         9.90 o                         
  -5   9   7          5.21         -1.96         6.96 o                         
  -4   9   7         57.23         65.17        12.65 o                         
  -3   9   7         57.57         36.25        11.60 o                         
  -2   9   7          0.00         -1.78         7.84 o                         
  -1   9   7        352.18        345.22        18.47 o                         
   0   9   7        148.08        156.91        14.04 o                         
   1   9   7         14.65         26.90        12.98 o                         
   2   9   7         40.01         47.35        12.71 o                         
  -7  10   7         27.70          8.53        15.16 o                         
  -6  10   7         54.73        106.76        23.65 o                         
  -5  10   7         15.51          4.37        15.88 o                         
  -4  10   7        114.38        129.72        11.32 o                         
  -3  10   7          0.82         -3.80         9.56 o                         
  -2  10   7         53.01         49.58         8.38 o                         
  -1  10   7         41.61         45.09        23.45 o                         
   0  10   7         66.55         81.86        16.14 o                         
  -4  11   7         34.04         16.65         9.35 o                         
  -3  11   7          6.20         22.53        20.07 o                         
  -3 -16   8        163.22        182.24        16.41 o                         
  -2 -16   8          0.03         34.01        12.89 o                         
  -1 -16   8         36.00         38.45        10.96 o                         
   0 -16   8         72.48         81.69        14.62 o                         
   1 -16   8         30.01         26.98        20.09 o                         
   2 -16   8         18.93         26.53        18.31 o                         
   3 -16   8          0.04         17.87        17.87 o                         
  -5 -15   8        127.97        131.87        11.20 o                         
  -4 -15   8          9.91          7.04         8.60 o                         
  -3 -15   8         10.46         33.44        14.19 o                         
  -2 -15   8          9.22          9.09        19.87 o                         
  -1 -15   8        137.48        111.60        12.87 o                         
   0 -15   8          4.53          1.78         8.04 o                         
   1 -15   8          1.47          1.38        15.56 o                         
   2 -15   8          0.52         22.89        14.67 o                         
   3 -15   8         33.98          6.89        16.98 o                         
   4 -15   8         14.02         19.73        17.91 o                         
  -6 -14   8         22.53         55.38        10.49 o                         
  -5 -14   8         35.45         46.78        11.10 o                         
  -4 -14   8          0.98          8.84        12.59 o                         
  -3 -14   8         11.78          6.90         5.67 o                         
  -2 -14   8        219.93        222.96        15.79 o                         
  -1 -14   8        124.29         97.34         6.52 o                         
   0 -14   8          2.19          7.55         5.62 o                         
   1 -14   8         73.39         64.68         7.62 o                         
   2 -14   8        329.85        303.17        31.20 o                         
   3 -14   8         93.57        112.94        18.80 o                         
   4 -14   8         44.92         34.89        17.47 o                         
   5 -14   8         80.73         97.38        19.29 o                         
   6 -14   8         41.79         31.25        13.33 o                         
  -8 -13   8         34.25         36.63        12.10 o                         
  -7 -13   8          0.07          4.17        13.12 o                         
  -6 -13   8          7.95          9.64         6.76 o                         
  -5 -13   8         31.09         35.93        18.87 o                         
  -4 -13   8         61.27         58.26        17.20 o                         
  -3 -13   8         17.02         21.59         5.39 o                         
  -2 -13   8        163.64        229.89        17.84 o                         
  -1 -13   8          4.84          2.59         3.81 o                         
   0 -13   8          0.88          4.53         4.23 o                         
   1 -13   8        295.15        310.61        15.81 o                         
   2 -13   8        125.52        134.17         9.20 o                         
   3 -13   8         54.78         59.70        19.05 o                         
   4 -13   8        299.91        330.59        19.21 o                         
   5 -13   8        308.58        376.55        34.05 o                         
   6 -13   8         58.18         69.91        18.85 o                         
  -9 -12   8        235.94        260.50        26.09 o                         
  -8 -12   8        342.53        390.83        38.16 o                         
  -7 -12   8         83.51        124.53        14.89 o                         
  -6 -12   8        140.64        107.18        12.49 o                         
  -5 -12   8          0.34         21.07        11.12 o                         
  -4 -12   8        325.25        312.57        25.75 o                         
  -3 -12   8         84.73        108.21         7.67 o                         
  -2 -12   8        148.58        170.25         8.26 o                         
  -1 -12   8        550.66        541.46        15.51 o                         
   0 -12   8        174.63        165.65         7.35 o                         
   1 -12   8         34.26         26.55         6.44 o                         
   2 -12   8          0.01         -3.61         4.60 o                         
   3 -12   8        118.29         98.57         8.83 o                         
   4 -12   8         37.02         38.01        11.44 o                         
   5 -12   8        141.03        123.82        21.29 o                         
   6 -12   8         12.61         -0.44        12.76 o                         
   7 -12   8        202.74        220.74        21.85 o                         
  -9 -11   8          0.93         17.18        13.32 o                         
  -8 -11   8        126.18        129.94        28.65 o                         
  -7 -11   8          0.16          7.64        14.76 o                         
  -6 -11   8         24.92         37.56         9.81 o                         
  -5 -11   8        174.71        181.88        10.95 o                         
  -4 -11   8          5.65         11.42         8.11 o                         
  -3 -11   8       1399.35       1469.61        36.99 o                         
  -2 -11   8          0.00          0.07         4.16 o                         
  -1 -11   8       1495.50       1590.51        34.67 o                         
   0 -11   8        554.30        591.94        13.40 o                         
   1 -11   8        159.92        136.67        10.16 o                         
   2 -11   8        336.15        351.89        19.59 o                         
   3 -11   8        109.36        127.55         8.70 o                         
   4 -11   8         83.32         84.05         8.64 o                         
   5 -11   8         19.67         28.32         9.44 o                         
   6 -11   8          4.11          6.09         9.32 o                         
   7 -11   8         14.42         12.97        14.76 o                         
   8 -11   8         24.17          4.35        12.33 o                         
 -10 -10   8         31.79         32.49        13.56 o                         
  -9 -10   8        211.23        234.04        16.79 o                         
  -8 -10   8          6.16          9.21        13.11 o                         
  -7 -10   8        529.11        521.44        32.22 o                         
  -6 -10   8        966.20       1124.21        57.58 o                         
  -5 -10   8        391.25        378.34        16.35 o                         
  -4 -10   8       1881.30       1978.73        52.41 o                         
  -3 -10   8         26.02         29.61         4.37 o                         
  -2 -10   8       1098.35       1126.22        26.76 o                         
  -1 -10   8        176.60        165.44         5.55 o                         
   0 -10   8        405.56        381.92        10.71 o                         
   1 -10   8         24.56         29.47         3.56 o                         
   2 -10   8         57.80         61.86         6.51 o                         
   3 -10   8          7.18         15.51         2.80 o                         
   4 -10   8        230.34        193.97         7.13 o                         
   5 -10   8          7.08          9.17         4.59 o                         
   6 -10   8         62.92         64.18         8.16 o                         
   7 -10   8         14.66         10.68         8.47 o                         
   8 -10   8         42.57         35.51        10.92 o                         
 -11  -9   8         57.93         95.16        20.58 o                         
 -10  -9   8         33.76         40.33        13.73 o                         
  -9  -9   8        153.22        192.09        18.77 o                         
  -8  -9   8          6.22         21.31        11.96 o                         
  -7  -9   8          3.42          4.18        12.04 o                         
  -6  -9   8         36.95         32.14        12.56 o                         
  -5  -9   8       1205.82       1195.28        31.72 o                         
  -4  -9   8         65.43         63.25         4.99 o                         
  -3  -9   8        561.27        607.86        15.85 o                         
  -2  -9   8         77.00         67.14         6.03 o                         
  -1  -9   8         25.13         26.71         3.83 o                         
   0  -9   8         88.09         87.32         4.12 o                         
   1  -9   8        491.60        472.00        11.24 o                         
   2  -9   8        136.59        120.34         3.88 o                         
   3  -9   8          0.19          4.05         3.31 o                         
   4  -9   8         54.42         64.83         5.30 o                         
   5  -9   8          3.58          8.75         5.62 o                         
   6  -9   8          5.84         18.77         5.35 o                         
   7  -9   8        251.02        229.83        25.50 o                         
   8  -9   8          4.11         17.65        12.07 o                         
 -11  -8   8         13.15         31.06        12.00 o                         
 -10  -8   8          9.94          9.00        12.77 o                         
  -9  -8   8         83.19        112.28        13.50 o                         
  -8  -8   8         15.73          9.78        17.65 o                         
  -7  -8   8          0.30          8.00         6.59 o                         
  -6  -8   8        133.93        123.73        11.41 o                         
  -5  -8   8         64.65         57.43         6.09 o                         
  -4  -8   8        824.81        876.51        23.33 o                         
  -3  -8   8          4.25          1.02         3.93 o                         
  -2  -8   8       1251.96       1272.16        30.42 o                         
  -1  -8   8        195.69        180.10         7.71 o                         
   0  -8   8         92.18         88.23         3.89 o                         
   1  -8   8        790.72        769.53        15.54 o                         
   2  -8   8       1705.48       1650.27        33.05 o                         
   3  -8   8        325.24        310.41        10.43 o                         
   4  -8   8          2.49          3.71         3.67 o                         
   5  -8   8        191.99        191.46         8.55 o                         
   6  -8   8         86.12         75.32         4.49 o                         
   7  -8   8         18.25         32.23        10.52 o                         
   8  -8   8        249.38        256.01        21.07 o                         
 -12  -7   8          2.87          4.80        19.69 o                         
 -11  -7   8        191.80        217.07        32.20 o                         
 -10  -7   8         33.52         55.65         8.01 o                         
  -9  -7   8        161.98        129.01        16.30 o                         
  -8  -7   8         74.49         50.68         9.38 o                         
  -7  -7   8         26.00         16.63         7.95 o                         
  -6  -7   8        164.37        239.54         9.61 o                         
  -5  -7   8         31.76         19.64         4.73 o                         
  -4  -7   8         44.84         40.54         3.57 o                         
  -3  -7   8         55.20         94.08         5.60 o                         
  -2  -7   8         51.59         49.02         5.18 o                         
  -1  -7   8         11.57          9.14         4.11 o                         
   0  -7   8        384.20        351.29        10.36 o                         
   1  -7   8          7.03          1.02         2.88 o                         
   2  -7   8         29.89         19.76         3.13 o                         
   3  -7   8          1.55         -3.84         3.84 o                         
   4  -7   8        218.42        234.91         8.88 o                         
   5  -7   8         32.83         37.16         4.82 o                         
   6  -7   8         29.22         28.66         4.63 o                         
   7  -7   8        281.17        237.38        10.91 o                         
   8  -7   8         13.25          8.83         9.02 o                         
   9  -7   8         24.00         28.07        21.18 o                         
 -12  -6   8         77.12         48.28        19.82 o                         
 -11  -6   8         36.91        115.36        46.78 o                         
 -10  -6   8        120.74         46.46         7.50 o                         
  -9  -6   8         11.04         26.83        18.49 o                         
  -8  -6   8        427.72        352.57        12.14 o                         
  -7  -6   8        739.12        794.02        22.00 o                         
  -6  -6   8         10.52         26.24         7.65 o                         
  -5  -6   8        143.57        184.19         6.33 o                         
  -4  -6   8       2345.83       2367.34        46.26 o                         
  -3  -6   8          2.56         -0.09         4.62 o                         
  -2  -6   8         33.52         37.05         3.75 o                         
  -1  -6   8        540.69        448.85         9.10 o                         
   0  -6   8        785.56        642.56        11.46 o                         
   1  -6   8        175.07        158.05         5.11 o                         
   2  -6   8         97.74        115.55         4.94 o                         
   3  -6   8        589.58        532.21        13.04 o                         
   4  -6   8         35.49         43.54         4.12 o                         
   5  -6   8          0.01          7.23         4.42 o                         
   6  -6   8         81.18         75.52         5.81 o                         
   7  -6   8          0.04         13.52         8.96 o                         
   8  -6   8          2.11          7.16         9.40 o                         
   9  -6   8          0.70          3.41        11.17 o                         
 -12  -5   8          9.78        -10.20        16.29 o                         
 -11  -5   8         10.92         -7.20        11.56 o                         
 -10  -5   8         42.61         12.17         7.61 o                         
  -9  -5   8          4.77         18.67        12.66 o                         
  -8  -5   8          8.55         19.77         7.79 o                         
  -7  -5   8         74.76         97.73         6.07 o                         
  -6  -5   8         22.38          5.15         5.69 o                         
  -5  -5   8        638.19        621.47        13.99 o                         
  -4  -5   8         96.22         61.09         4.31 o                         
  -3  -5   8        598.92        722.53        15.37 o                         
  -2  -5   8       1403.44       1507.51        25.50 o                         
  -1  -5   8       1809.95       1897.46        30.35 o                         
   0  -5   8        147.13        128.63         4.55 o                         
   1  -5   8         30.91         15.97         2.98 o                         
   2  -5   8        249.83        324.83        12.65 o                         
   3  -5   8         22.61         17.37         3.72 o                         
   4  -5   8        145.28        110.15         5.02 o                         
   5  -5   8         33.13         26.08         5.81 o                         
   6  -5   8        134.83        145.20         7.24 o                         
   7  -5   8         61.73         32.30         5.88 o                         
   8  -5   8         81.52         63.30        11.32 o                         
   9  -5   8          0.29         11.53        16.78 o                         
 -12  -4   8          5.99         21.29        13.55 o                         
 -11  -4   8        329.15        440.79        64.54 o                         
 -10  -4   8         20.19         17.73         5.47 o                         
  -9  -4   8        155.47        148.87         7.84 o                         
  -8  -4   8          3.84          4.87         4.91 o                         
  -7  -4   8         67.51         91.36         7.77 o                         
  -6  -4   8        697.65        756.55        17.24 o                         
  -5  -4   8       2242.46       2564.51        58.90 o                         
  -4  -4   8        272.64        344.55         9.23 o                         
  -3  -4   8       1912.23       1832.79        29.95 o                         
  -2  -4   8       5363.00       5219.50        82.65 o                         
  -1  -4   8        847.69        861.64        13.74 o                         
   0  -4   8        507.09        626.52        10.89 o                         
   1  -4   8       2238.77       1934.62        33.73 o                         
   2  -4   8        215.49        235.18         9.60 o                         
   3  -4   8         50.73         39.92         4.32 o                         
   4  -4   8          2.65         10.93         4.29 o                         
   5  -4   8        873.99        870.62        21.82 o                         
   6  -4   8        365.62        296.87        11.13 o                         
   7  -4   8          9.56         34.69         5.05 o                         
   8  -4   8          5.51         23.22         9.27 o                         
   9  -4   8         72.72         94.33        11.89 o                         
 -13  -3   8          0.30          8.75        17.76 o                         
 -12  -3   8          0.58          0.87        13.81 o                         
 -11  -3   8         14.65         40.69        13.43 o                         
 -10  -3   8         15.58          8.48         4.05 o                         
  -9  -3   8          6.37          2.90         4.12 o                         
  -8  -3   8         69.09         38.47         3.99 o                         
  -7  -3   8        103.76         63.48         5.10 o                         
  -6  -3   8          2.21         23.14        22.71 o                         
  -5  -3   8       1097.03       1223.08        27.36 o                         
  -4  -3   8       2117.00       2083.67        37.98 o                         
  -3  -3   8         35.55         13.84         4.64 o                         
  -2  -3   8        473.69        493.66         9.45 o                         
  -1  -3   8         52.41         41.07         3.77 o                         
   0  -3   8        466.56        494.32        11.28 o                         
   1  -3   8        374.92        341.40         7.87 o                         
   2  -3   8       2327.59       2375.94        45.00 o                         
   3  -3   8        652.27        623.47        13.73 o                         
   4  -3   8        356.21        306.29         9.69 o                         
   5  -3   8        729.77        685.05        22.29 o                         
   6  -3   8        138.98        130.76         6.59 o                         
   7  -3   8          1.86          8.12         6.59 o                         
   8  -3   8        152.94        153.06        12.49 o                         
   9  -3   8          2.85         21.16        15.51 o                         
 -13  -2   8        100.36        133.35        15.60 o                         
 -12  -2   8        180.06        166.80        16.46 o                         
 -11  -2   8          1.91          3.62        13.56 o                         
 -10  -2   8         87.30         79.69         4.99 o                         
  -9  -2   8         34.52         29.91         4.56 o                         
  -8  -2   8       1601.95       1696.66        44.71 o                         
  -7  -2   8         56.49         56.22         4.40 o                         
  -6  -2   8          7.22         21.34        15.46 o                         
  -5  -2   8         87.26         69.17         4.13 o                         
  -4  -2   8        983.91        999.07        16.94 o                         
  -3  -2   8         20.47         19.30         4.21 o                         
  -2  -2   8        137.28        187.37         4.76 o                         
  -1  -2   8        761.80        634.43        12.83 o                         
   0  -2   8         25.12         28.93         4.30 o                         
   1  -2   8       3685.93       4197.37        70.71 o                         
   2  -2   8        328.96        314.16         6.83 o                         
   3  -2   8          6.74         16.64         4.36 o                         
   4  -2   8          1.48         11.33         3.51 o                         
   5  -2   8         71.63         68.58         6.04 o                         
   6  -2   8         51.79         34.19         6.57 o                         
   7  -2   8         48.94         45.54       139.67 o                         
   8  -2   8        100.95        108.86        13.07 o                         
 -13  -1   8          0.86        -11.62        12.71 o                         
 -12  -1   8          2.42         -3.85        16.27 o                         
 -11  -1   8          0.19          7.93         8.74 o                         
 -10  -1   8          6.26          4.26        16.19 o                         
  -9  -1   8         15.41          6.00         4.80 o                         
  -8  -1   8         88.62         81.57         5.63 o                         
  -7  -1   8          9.86          1.62         3.36 o                         
  -6  -1   8         60.82         90.73         6.36 o                         
  -5  -1   8       1268.97       1216.06        22.26 o                         
  -4  -1   8          5.50          8.96         3.21 o                         
  -3  -1   8         78.29         45.92         3.30 o                         
  -2  -1   8        161.66        157.94         4.19 o                         
  -1  -1   8       1689.31       1723.01        37.17 o                         
   0  -1   8         76.71         74.41         3.46 o                         
   1  -1   8        673.48        682.16        17.55 o                         
   2  -1   8        387.29        426.20        11.92 o                         
   3  -1   8       1055.90       1042.54        24.89 o                         
   4  -1   8         46.70         41.57         4.77 o                         
   5  -1   8         18.07         15.72         6.40 o                         
   6  -1   8         39.41         29.55         9.21 o                         
   7  -1   8         97.72         81.13         7.95 o                         
   8  -1   8          2.74          6.76        10.52 o                         
 -13   0   8         74.86        100.60        15.58 o                         
 -12   0   8          7.26         31.05        11.82 o                         
 -11   0   8          7.92         19.99        12.53 o                         
 -10   0   8       3936.01       4332.96       197.21 o                         
  -9   0   8       1207.63       1206.40        53.18 o                         
  -8   0   8       4620.48       5012.45       119.95 o                         
  -7   0   8        126.34        116.78         6.63 o                         
  -6   0   8       1393.02       1533.19        31.75 o                         
  -5   0   8       1680.33       1738.55        31.61 o                         
  -4   0   8       1168.81       1171.21        21.68 o                         
  -3   0   8         96.41         61.01         4.76 o                         
  -2   0   8          2.67         -4.16         4.16 o                         
  -1   0   8          3.99          1.27         3.92 o                         
   0   0   8         27.53         22.15         4.81 o                         
   1   0   8         12.21          2.64         2.82 o                         
   2   0   8        154.52        138.02        13.52 o                         
   3   0   8         33.03         33.60         4.46 o                         
   4   0   8        120.47         82.79         6.89 o                         
   5   0   8         21.21          3.56         6.27 o                         
   6   0   8         16.13         14.98         8.40 o                         
   7   0   8          7.46         20.14         9.21 o                         
   8   0   8          0.03         19.23        10.56 o                         
 -13   1   8          5.05          6.46         9.76 o                         
 -12   1   8         13.44         27.81        11.46 o                         
 -11   1   8         38.84         34.45        10.24 o                         
 -10   1   8          7.26          5.27        11.81 o                         
  -9   1   8        280.52        282.29        15.53 o                         
  -8   1   8          4.63         -0.28         4.86 o                         
  -7   1   8         10.47         14.10         4.53 o                         
  -6   1   8        615.90        723.66        17.31 o                         
  -5   1   8          6.25          1.59         4.30 o                         
  -4   1   8         22.96         21.18         7.37 o                         
  -3   1   8        729.71        786.12        16.93 o                         
  -2   1   8         85.36         68.53         4.37 o                         
  -1   1   8       2852.03       3053.20        62.57 o                         
   0   1   8          4.84          2.30         3.55 o                         
   1   1   8        538.66        534.36        12.88 o                         
   2   1   8          1.98         18.73         5.31 o                         
   3   1   8          5.84          6.46         4.78 o                         
   4   1   8        348.05        314.42        15.93 o                         
   5   1   8         25.71          3.16         9.08 o                         
   6   1   8          5.45         -5.07         7.97 o                         
   7   1   8         47.79         41.21        12.84 o                         
 -12   2   8         57.54         58.58        10.95 o                         
 -11   2   8        162.97        165.96        16.56 o                         
 -10   2   8        275.48        294.52        12.46 o                         
  -9   2   8         71.93        130.02         9.99 o                         
  -8   2   8         44.00         25.08         5.30 o                         
  -7   2   8         42.75         25.59         5.08 o                         
  -6   2   8          5.10         -5.09         5.54 o                         
  -5   2   8       1198.55       1252.30        27.50 o                         
  -4   2   8         66.61         59.96         6.79 o                         
  -3   2   8       1329.31       1390.97        28.46 o                         
  -2   2   8        706.41        607.95        16.85 o                         
  -1   2   8        211.03        205.45         6.82 o                         
   0   2   8          0.03         -2.14         3.63 o                         
   1   2   8        456.94        409.24        11.10 o                         
   2   2   8         18.46         25.54         5.54 o                         
   3   2   8         57.12         59.56         6.87 o                         
   4   2   8        303.94        305.59        21.87 o                         
   5   2   8        219.81        232.33        19.48 o                         
   6   2   8         71.41         96.60        11.19 o                         
   7   2   8         33.15         18.24        14.87 o                         
 -12   3   8          2.77          7.38        14.29 o                         
 -11   3   8         83.41         93.06        11.20 o                         
 -10   3   8        131.35        105.67         5.95 o                         
  -9   3   8          2.89         -0.61         4.89 o                         
  -8   3   8         11.53         14.57         8.12 o                         
  -7   3   8         78.05        101.14         7.10 o                         
  -6   3   8          1.95          1.74         3.96 o                         
  -5   3   8          4.16          6.62         5.32 o                         
  -4   3   8        176.14        151.90         9.33 o                         
  -3   3   8       1020.29       1075.80        29.68 o                         
  -2   3   8        545.15        596.11        21.23 o                         
  -1   3   8         43.67         60.82         7.92 o                         
   0   3   8         28.99         26.09         4.78 o                         
   1   3   8         30.31         41.59         4.09 o                         
   2   3   8         71.52         69.41         5.27 o                         
   3   3   8          5.76          3.02         5.05 o                         
   4   3   8          0.08         -2.06         6.16 o                         
   5   3   8         77.91         81.96         7.41 o                         
   6   3   8         14.33         28.73        14.01 o                         
 -12   4   8         64.78         56.16         8.11 o                         
 -11   4   8         82.60        107.17         8.98 o                         
 -10   4   8         46.25         57.49         6.09 o                         
  -9   4   8          0.48          0.33         5.11 o                         
  -8   4   8        279.31        300.69         9.61 o                         
  -7   4   8         48.47         55.25         6.23 o                         
  -6   4   8        188.21        187.50        10.66 o                         
  -5   4   8         13.82         11.72         3.42 o                         
  -4   4   8        159.89        146.85         7.33 o                         
  -3   4   8        162.09        140.72         7.61 o                         
  -2   4   8         86.56        123.05         6.69 o                         
  -1   4   8        648.04        615.23        15.88 o                         
   0   4   8         11.77          5.49         3.73 o                         
   1   4   8        177.75        146.70         9.84 o                         
   2   4   8        208.05        176.80        10.92 o                         
   3   4   8         64.73         63.50         9.94 o                         
   4   4   8          0.06         -0.77         6.25 o                         
   5   4   8         30.72         30.54        10.26 o                         
   6   4   8         27.97         58.09        16.11 o                         
 -11   5   8          0.42          9.26         7.78 o                         
 -10   5   8          1.56         13.50         6.46 o                         
  -9   5   8         95.96         73.07         5.15 o                         
  -8   5   8         24.41         26.13         5.10 o                         
  -7   5   8         58.85         50.06         8.51 o                         
  -6   5   8         42.08         22.32         4.33 o                         
  -5   5   8        218.86        216.29         8.27 o                         
  -4   5   8        512.52        555.16        15.56 o                         
  -3   5   8        128.80        147.00         8.90 o                         
  -2   5   8          0.17          3.68         5.94 o                         
  -1   5   8        246.58        311.23         8.77 o                         
   0   5   8         38.86         49.92         4.40 o                         
   1   5   8         87.62         97.76         7.80 o                         
   2   5   8         14.94         14.80         5.28 o                         
   3   5   8         76.05        100.59         7.53 o                         
   4   5   8         34.26         27.68        19.94 o                         
   5   5   8         90.24         66.89        14.02 o                         
 -11   6   8         11.84          1.09         7.74 o                         
 -10   6   8         68.16         94.25         6.60 o                         
  -9   6   8        393.48        378.77        18.15 o                         
  -8   6   8        927.16        819.19        26.30 o                         
  -7   6   8        567.33        529.23        25.36 o                         
  -6   6   8        328.50        311.04        10.14 o                         
  -5   6   8        275.54        235.95         7.28 o                         
  -4   6   8        114.85        132.83         7.72 o                         
  -3   6   8        642.80        661.13        18.54 o                         
  -2   6   8        112.11        105.96         7.71 o                         
  -1   6   8         36.81         31.01         4.08 o                         
   0   6   8         81.33         71.80         5.36 o                         
   1   6   8          5.14          7.45         4.68 o                         
   2   6   8         25.16          0.77        13.27 o                         
   3   6   8         82.76         68.65         9.09 o                         
   4   6   8          9.25         11.41        11.69 o                         
 -10   7   8         35.92         32.62        11.47 o                         
  -9   7   8        199.82        188.94        10.19 o                         
  -8   7   8        287.21        291.53        12.71 o                         
  -7   7   8        354.92        351.16        14.03 o                         
  -6   7   8        219.84        254.79        11.86 o                         
  -5   7   8         36.02         44.35         4.76 o                         
  -4   7   8         59.19         65.27         9.91 o                         
  -3   7   8         21.78         40.82         7.37 o                         
  -2   7   8       1454.48       1582.44        39.67 o                         
  -1   7   8        654.40        594.05        19.77 o                         
   0   7   8         64.66         92.71        13.12 o                         
   1   7   8        430.68        509.76        36.71 o                         
   2   7   8         30.46         46.74        11.94 o                         
   3   7   8          4.78          2.18         9.03 o                         
  -9   8   8         60.58         53.02        13.60 o                         
  -8   8   8        115.23        110.52        11.05 o                         
  -7   8   8        177.74        171.30        14.13 o                         
  -6   8   8        113.99        115.28         9.85 o                         
  -5   8   8         62.42         63.59         8.45 o                         
  -4   8   8         53.22         34.23        13.11 o                         
  -3   8   8       1196.93       1260.59        56.25 o                         
  -2   8   8        327.64        327.25        60.87 o                         
  -1   8   8          1.28          0.68         9.53 o                         
   0   8   8         20.17         17.18        11.02 o                         
   1   8   8         89.29         97.48        14.27 o                         
   2   8   8          4.31         24.59        12.33 o                         
  -8   9   8        144.59        157.60        21.25 o                         
  -7   9   8          3.47          3.16        27.13 o                         
  -6   9   8         28.21         11.22         8.71 o                         
  -5   9   8        155.28        200.13        21.03 o                         
  -4   9   8        598.77        654.37        51.96 o                         
  -3   9   8        673.63        598.45        67.98 o                         
  -2   9   8        522.69        662.31        58.25 o                         
  -1   9   8        207.98        262.03        36.60 o                         
   0   9   8         24.24         21.43        22.76 o                         
  -6  10   8         19.52         13.60        11.57 o                         
  -5  10   8         38.27         45.47        15.49 o                         
  -4  10   8         63.87         56.16        17.47 o                         
  -3  10   8        122.26        101.87        16.09 o                         
  -2  10   8          1.70         21.10        14.91 o                         
  -3 -16   9         45.16         39.73        12.20 o                         
  -2 -16   9          0.21         10.26        10.75 o                         
  -1 -16   9         25.18         45.10        18.82 o                         
   0 -16   9         75.83         81.38        20.13 o                         
   1 -16   9         28.26         32.49        13.73 o                         
   2 -16   9         18.74         38.93        19.25 o                         
  -5 -15   9          0.04          0.97         7.15 o                         
  -4 -15   9          3.54         28.78        15.98 o                         
  -3 -15   9          1.67         12.10         9.53 o                         
  -2 -15   9         24.26         42.09        17.38 o                         
  -1 -15   9          2.59         -1.54        15.56 o                         
   0 -15   9         17.31         39.38        16.49 o                         
   1 -15   9         31.07          9.60        16.49 o                         
   2 -15   9          7.73         16.93        26.58 o                         
   3 -15   9         67.91         81.60        20.62 o                         
   4 -15   9        100.00        118.31        22.49 o                         
  -7 -14   9          5.66          1.13        10.44 o                         
  -6 -14   9          7.85          2.73        12.72 o                         
  -5 -14   9         43.11         50.09        12.69 o                         
  -4 -14   9          4.10          6.72        10.86 o                         
  -3 -14   9         45.59         79.09        12.91 o                         
  -2 -14   9        456.52        420.85        16.45 o                         
  -1 -14   9        307.13        213.37         8.94 o                         
   0 -14   9          3.92          8.54         5.70 o                         
   1 -14   9        368.73        343.66        19.05 o                         
   2 -14   9         39.50         22.49        11.47 o                         
   3 -14   9         88.68        142.23        23.87 o                         
   4 -14   9          3.57         -3.69        11.91 o                         
   5 -14   9         33.45         -1.82        17.91 o                         
  -8 -13   9        207.03        224.33        23.91 o                         
  -7 -13   9         61.81         82.55        12.68 o                         
  -6 -13   9          0.23          8.70        31.89 o                         
  -5 -13   9          0.18         28.55        19.50 o                         
  -4 -13   9         70.68         97.11        12.63 o                         
  -3 -13   9         98.04         96.76        10.26 o                         
  -2 -13   9          0.45          1.76         4.25 o                         
  -1 -13   9        208.96        184.29         6.97 o                         
   0 -13   9         41.32         19.73         6.49 o                         
   1 -13   9        145.99        134.61         7.85 o                         
   2 -13   9          7.46          3.22         4.73 o                         
   3 -13   9         17.49          9.37        18.05 o                         
   4 -13   9          7.00         30.07        10.29 o                         
   5 -13   9        129.38        172.23        67.51 o                         
   6 -13   9         50.92         84.09        19.29 o                         
  -9 -12   9        190.04        223.79        18.08 o                         
  -8 -12   9         28.93         31.22        25.89 o                         
  -7 -12   9         23.01         44.09        20.18 o                         
  -6 -12   9         63.61         64.23        12.14 o                         
  -5 -12   9        424.85        430.88        15.69 o                         
  -4 -12   9       1290.05       1357.71        41.66 o                         
  -3 -12   9         78.76         96.91         6.48 o                         
  -2 -12   9        108.46        124.40         6.22 o                         
  -1 -12   9         83.30         70.62         5.85 o                         
   0 -12   9         45.19         26.82         4.03 o                         
   1 -12   9        116.22         88.59         7.56 o                         
   2 -12   9        281.07        274.17        17.00 o                         
   3 -12   9         24.54         21.18        24.09 o                         
   4 -12   9         88.62         58.63         9.97 o                         
   5 -12   9          4.03          0.58        14.20 o                         
   6 -12   9         34.89         27.11        17.02 o                         
   7 -12   9         27.09         28.21        11.78 o                         
  -9 -11   9          0.32         -9.08        12.38 o                         
  -8 -11   9          8.07          6.89        15.98 o                         
  -7 -11   9          0.30        -19.56        19.56 o                         
  -6 -11   9          2.60         -7.32        16.93 o                         
  -5 -11   9         16.68         14.10         5.94 o                         
  -4 -11   9       2536.56       2579.26        72.29 o                         
  -3 -11   9       5833.14       6297.91       167.49 o                         
  -2 -11   9        240.56        228.15         7.01 o                         
  -1 -11   9         44.26         49.41         4.60 o                         
   0 -11   9         53.98         57.44         4.88 o                         
   1 -11   9          1.69         -2.77         4.78 o                         
   2 -11   9          5.20          4.19         4.42 o                         
   3 -11   9        398.30        392.71        20.55 o                         
   4 -11   9          1.60         -5.31         5.31 o                         
   5 -11   9          2.52         -4.07         9.83 o                         
   6 -11   9         29.80         35.68         9.42 o                         
   7 -11   9        100.30        119.84        22.78 o                         
 -10 -10   9         68.16        109.09        15.53 o                         
  -9 -10   9        170.73        224.36        21.49 o                         
  -8 -10   9        115.94         81.47        21.42 o                         
  -7 -10   9        760.79        784.96        51.96 o                         
  -6 -10   9        351.31        394.50        21.83 o                         
  -5 -10   9         29.36         24.35         5.59 o                         
  -4 -10   9       1440.99       1537.46        40.67 o                         
  -3 -10   9        105.87        113.84         9.12 o                         
  -2 -10   9        190.69        170.07         6.64 o                         
  -1 -10   9         92.64         83.29         5.47 o                         
   0 -10   9        210.52        207.43         9.04 o                         
   1 -10   9        525.44        497.74        11.94 o                         
   2 -10   9        357.88        387.56         9.57 o                         
   3 -10   9        764.86        782.03        27.30 o                         
   4 -10   9        260.91        281.89        11.91 o                         
   5 -10   9         15.85         22.06         6.08 o                         
   6 -10   9          5.43          9.30        10.38 o                         
   7 -10   9         12.00         19.48        12.83 o                         
 -11  -9   9         39.93         63.55        51.25 o                         
 -10  -9   9          7.10         13.61        16.47 o                         
  -9  -9   9        267.19        351.41        27.83 o                         
  -8  -9   9        253.51        201.16        18.09 o                         
  -7  -9   9         29.60         51.60        17.51 o                         
  -6  -9   9         32.03         53.67         7.03 o                         
  -5  -9   9        598.72        636.55        16.69 o                         
  -4  -9   9        765.40        752.11        26.74 o                         
  -3  -9   9        476.73        461.94        11.10 o                         
  -2  -9   9        918.61        939.18        22.02 o                         
  -1  -9   9        724.94        737.85        21.66 o                         
   0  -9   9         96.00         89.70         4.35 o                         
   1  -9   9        197.55        202.19         5.74 o                         
   2  -9   9        123.40        121.02         7.13 o                         
   3  -9   9         13.02         13.97         5.89 o                         
   4  -9   9        203.35        236.46         7.84 o                         
   5  -9   9          0.05          4.42         5.19 o                         
   6  -9   9         23.51         26.60         5.98 o                         
   7  -9   9          0.18         -7.96        14.11 o                         
   8  -9   9          2.60         28.22       122.54 o                         
 -11  -8   9         85.52        121.23        13.58 o                         
 -10  -8   9         68.18         62.23        11.53 o                         
  -9  -8   9        357.26        385.79        27.25 o                         
  -8  -8   9         21.74         39.89         8.41 o                         
  -7  -8   9        217.98        153.01        17.99 o                         
  -6  -8   9        230.51        192.11         7.26 o                         
  -5  -8   9        546.97        581.09        15.72 o                         
  -4  -8   9        918.31        937.78        20.77 o                         
  -3  -8   9         70.99         79.27         5.14 o                         
  -2  -8   9          1.39         -4.46         4.46 o                         
  -1  -8   9         14.07          6.17         3.24 o                         
   0  -8   9         13.83          7.64         3.84 o                         
   1  -8   9        831.21        889.61        18.83 o                         
   2  -8   9        169.95        172.53         5.44 o                         
   3  -8   9          7.39         15.00         4.77 o                         
   4  -8   9          4.23          4.59         3.09 o                         
   5  -8   9          1.34          3.03         4.52 o                         
   6  -8   9          0.73         -0.14         6.31 o                         
   7  -8   9          1.47          4.78         7.53 o                         
   8  -8   9          0.04         -7.56        16.61 o                         
 -12  -7   9          4.29          9.74        17.78 o                         
 -11  -7   9         52.97         90.29        27.53 o                         
 -10  -7   9       1351.42       1203.62        77.88 o                         
  -9  -7   9         49.33         84.89        10.42 o                         
  -8  -7   9        885.01        836.21        36.39 o                         
  -7  -7   9        147.57        181.72         9.46 o                         
  -6  -7   9          0.88          3.39         4.22 o                         
  -5  -7   9         15.85         26.17         4.52 o                         
  -4  -7   9       1379.98       1450.81        30.63 o                         
  -3  -7   9        144.29        112.87         5.08 o                         
  -2  -7   9          0.03          1.11         3.95 o                         
  -1  -7   9        680.64        599.00        10.55 o                         
   0  -7   9          2.90         -2.74         2.74 o                         
   1  -7   9        396.62        324.16         8.23 o                         
   2  -7   9        260.57        206.30         7.54 o                         
   3  -7   9        177.41        173.61         7.42 o                         
   4  -7   9         75.72         68.65         6.43 o                         
   5  -7   9         11.22          1.59         4.90 o                         
   6  -7   9          5.23          7.04         6.50 o                         
   7  -7   9        145.56        116.89        12.16 o                         
   8  -7   9         79.38        117.09        16.20 o                         
 -12  -6   9          0.04         16.77        22.02 o                         
 -11  -6   9        101.07        103.37        22.09 o                         
 -10  -6   9         53.57         86.39        11.37 o                         
  -9  -6   9        287.12        229.24        14.73 o                         
  -8  -6   9         29.29         28.92         5.60 o                         
  -7  -6   9        141.40        155.68         6.64 o                         
  -6  -6   9         36.83         55.40         5.24 o                         
  -5  -6   9        182.54        145.80         4.97 o                         
  -4  -6   9        100.86         72.16         4.53 o                         
  -3  -6   9         55.12         61.65         8.98 o                         
  -2  -6   9        349.14        328.48         7.60 o                         
  -1  -6   9        170.79        209.11         9.47 o                         
   0  -6   9        672.00        798.22        15.34 o                         
   1  -6   9         54.77         22.81         4.68 o                         
   2  -6   9        146.94        171.70         8.35 o                         
   3  -6   9         13.00         18.48         3.90 o                         
   4  -6   9         73.02         50.51         4.24 o                         
   5  -6   9          1.38          5.02         4.86 o                         
   6  -6   9         90.75         74.73         5.67 o                         
   7  -6   9         50.36         58.22        11.90 o                         
   8  -6   9         25.37         34.68        12.38 o                         
 -12  -5   9          1.60         -9.70        13.65 o                         
 -11  -5   9         99.96        114.50        27.53 o                         
 -10  -5   9          6.32         -3.20         6.84 o                         
  -9  -5   9        340.31        358.07        14.53 o                         
  -8  -5   9          2.76          6.60         4.82 o                         
  -7  -5   9        124.04         98.62         5.51 o                         
  -6  -5   9        260.93        323.71        10.81 o                         
  -5  -5   9        110.17         85.77         6.07 o                         
  -4  -5   9        252.38        219.77         8.74 o                         
  -3  -5   9        157.55        125.20         4.39 o                         
  -2  -5   9        325.35        286.47         8.42 o                         
  -1  -5   9       1335.80       1523.15        28.32 o                         
   0  -5   9       2255.15       2030.58        37.60 o                         
   1  -5   9        178.88        169.87         9.86 o                         
   2  -5   9        114.07         80.59         4.41 o                         
   3  -5   9         17.94         28.24         3.99 o                         
   4  -5   9        998.76        969.50        22.10 o                         
   5  -5   9         92.03         71.40         4.87 o                         
   6  -5   9        147.40        152.95         7.78 o                         
   7  -5   9          8.65         19.76         5.59 o                         
   8  -5   9        133.03        114.15        22.01 o                         
 -12  -4   9          7.09         25.72        11.44 o                         
 -11  -4   9         26.56         10.73        14.89 o                         
 -10  -4   9          6.37          0.34         6.59 o                         
  -9  -4   9          1.89          5.28         7.44 o                         
  -8  -4   9         63.12         40.11        12.96 o                         
  -7  -4   9          0.37          5.61         7.54 o                         
  -6  -4   9         32.34         48.31         6.31 o                         
  -5  -4   9        147.37        190.84         7.32 o                         
  -4  -4   9         69.92         49.76         9.59 o                         
  -3  -4   9          1.94         -1.66         4.18 o                         
  -2  -4   9        532.96        527.57        10.36 o                         
  -1  -4   9        877.65        938.00        17.32 o                         
   0  -4   9        125.76        142.48         5.97 o                         
   1  -4   9         27.26         22.60         3.59 o                         
   2  -4   9        821.91        776.53        18.15 o                         
   3  -4   9        197.71        167.14         5.91 o                         
   4  -4   9        836.50        788.58        18.40 o                         
   5  -4   9         62.76         56.83         7.14 o                         
   6  -4   9         90.27        104.79        11.38 o                         
   7  -4   9         32.54         30.28         5.79 o                         
   8  -4   9         26.22         30.11         7.71 o                         
 -12  -3   9        138.40        177.11        16.33 o                         
 -11  -3   9          0.21         -8.18        11.25 o                         
 -10  -3   9         12.10         12.74         4.59 o                         
  -9  -3   9         14.47         10.30         8.57 o                         
  -8  -3   9          7.66          8.30         4.81 o                         
  -7  -3   9         15.41         18.77         5.47 o                         
  -6  -3   9        107.81        114.58        14.11 o                         
  -5  -3   9         31.21         46.10         7.24 o                         
  -4  -3   9         50.78         63.07         3.84 o                         
  -3  -3   9        699.72        645.02        11.34 o                         
  -2  -3   9        538.29        485.63        11.27 o                         
  -1  -3   9        100.72         96.08         5.67 o                         
   0  -3   9        653.66        580.03        13.11 o                         
   1  -3   9       1050.95       1000.69        19.21 o                         
   2  -3   9        332.44        314.37         8.33 o                         
   3  -3   9        940.03        905.72        20.91 o                         
   4  -3   9        239.37        214.14        10.05 o                         
   5  -3   9        164.80        173.47        11.81 o                         
   6  -3   9          2.36          0.64         5.31 o                         
   7  -3   9         52.75         53.70         8.94 o                         
   8  -3   9          4.72         31.72        10.90 o                         
 -13  -2   9         78.84         96.40        39.00 o                         
 -12  -2   9         26.23         12.43        30.80 o                         
 -11  -2   9          0.01        -10.69        11.42 o                         
 -10  -2   9          8.81          9.49        10.74 o                         
  -9  -2   9         61.85         48.60         4.90 o                         
  -8  -2   9        308.11        352.61        13.06 o                         
  -7  -2   9        175.34        132.35         6.20 o                         
  -6  -2   9          6.56         -3.59         3.59 o                         
  -5  -2   9          0.18          5.85         3.35 o                         
  -4  -2   9       1516.68       1413.45        25.93 o                         
  -3  -2   9        399.86        386.25         7.27 o                         
  -2  -2   9        131.06        122.43         3.78 o                         
  -1  -2   9        421.69        427.35         9.32 o                         
   0  -2   9        713.63        775.46        17.17 o                         
   1  -2   9         41.60         43.83         4.63 o                         
   2  -2   9        566.15        514.26        12.95 o                         
   3  -2   9         25.74         26.77         5.32 o                         
   4  -2   9        134.73        125.40         5.54 o                         
   5  -2   9        391.01        370.78        16.02 o                         
   6  -2   9          0.92         14.28         6.14 o                         
   7  -2   9         66.82         78.55         9.54 o                         
   8  -2   9         36.68         56.76        10.26 o                         
 -13  -1   9          0.19         -0.70        18.87 o                         
 -12  -1   9          0.11        -11.59        11.59 o                         
 -11  -1   9          0.78          2.14        13.73 o                         
 -10  -1   9        262.27        291.06        10.35 o                         
  -9  -1   9          5.42         10.95         4.65 o                         
  -8  -1   9       2891.88       2974.97        77.38 o                         
  -7  -1   9       2722.80       2643.45        58.57 o                         
  -6  -1   9        261.68        321.89         8.13 o                         
  -5  -1   9         22.64         22.44         5.66 o                         
  -4  -1   9         94.61         78.00         8.58 o                         
  -3  -1   9        346.85        362.86         8.04 o                         
  -2  -1   9         79.93         76.03         3.09 o                         
  -1  -1   9        422.48        378.51        14.74 o                         
   0  -1   9        660.63        701.22        15.17 o                         
   1  -1   9         90.81         77.81         5.71 o                         
   2  -1   9        379.27        412.92        11.06 o                         
   3  -1   9        499.03        512.07        17.38 o                         
   4  -1   9        949.72        877.53        23.55 o                         
   5  -1   9          0.21         -6.09         6.09 o                         
   6  -1   9        176.26        196.62        16.03 o                         
   7  -1   9         15.87         17.36        13.09 o                         
 -13   0   9         16.70         29.73        10.15 o                         
 -12   0   9          0.00         -6.24        11.26 o                         
 -11   0   9         21.08         16.34        10.97 o                         
 -10   0   9         48.82         47.96        11.44 o                         
  -9   0   9          0.22         16.69         9.25 o                         
  -8   0   9         15.98         17.04         4.15 o                         
  -7   0   9          2.59         -1.77         4.15 o                         
  -6   0   9        126.66         89.32        10.06 o                         
  -5   0   9        177.25        208.52         6.05 o                         
  -4   0   9          0.31         -5.06         6.47 o                         
  -3   0   9         99.87         73.31         4.59 o                         
  -2   0   9        234.21        221.25        14.44 o                         
  -1   0   9        510.59        535.97        12.08 o                         
   0   0   9        466.83        471.30        11.17 o                         
   1   0   9          3.20          1.62         6.43 o                         
   2   0   9         26.56         14.87         3.38 o                         
   3   0   9       1446.46       1459.50        36.19 o                         
   4   0   9         62.88         30.47         6.25 o                         
   5   0   9         89.64         82.55         9.20 o                         
   6   0   9        138.40        148.61        12.35 o                         
   7   0   9          7.49          5.23         9.75 o                         
 -12   1   9         45.27         36.72         8.42 o                         
 -11   1   9          0.91         23.40        10.04 o                         
 -10   1   9          4.47          5.34        17.44 o                         
  -9   1   9        687.61        633.38        19.53 o                         
  -8   1   9       2995.47       3257.15        96.98 o                         
  -7   1   9        534.79        524.56        21.53 o                         
  -6   1   9        301.58        242.43         7.70 o                         
  -5   1   9        636.38        662.32        12.34 o                         
  -4   1   9        161.40        186.60         6.31 o                         
  -3   1   9        274.03        353.81         9.42 o                         
  -2   1   9         16.98         27.10         4.87 o                         
  -1   1   9          0.34         12.26         4.56 o                         
   0   1   9        361.31        356.12        12.03 o                         
   1   1   9          3.61         13.48         4.98 o                         
   2   1   9         40.85         39.41         8.04 o                         
   3   1   9         49.59         54.04         5.89 o                         
   4   1   9          4.60         30.76         8.64 o                         
   5   1   9         15.97         21.93        16.36 o                         
   6   1   9         15.56         13.06        12.62 o                         
   7   1   9         99.22         78.51        13.27 o                         
 -12   2   9          2.32        -10.02        10.02 o                         
 -11   2   9         14.87         27.66        11.42 o                         
 -10   2   9         10.45         13.13         5.22 o                         
  -9   2   9         22.63          5.47         5.43 o                         
  -8   2   9        110.82        115.38        10.06 o                         
  -7   2   9        277.08        267.02        21.57 o                         
  -6   2   9        151.98        108.03         5.38 o                         
  -5   2   9         49.42         65.90         6.56 o                         
  -4   2   9        240.09        263.19        16.60 o                         
  -3   2   9          6.86          2.83         4.26 o                         
  -2   2   9        557.70        601.69        15.56 o                         
  -1   2   9        135.43        121.25         6.22 o                         
   0   2   9        255.43        263.51        12.89 o                         
   1   2   9        203.20        215.40        11.44 o                         
   2   2   9        500.16        441.96        12.55 o                         
   3   2   9        165.94        168.78         8.92 o                         
   4   2   9        488.26        437.09        22.98 o                         
   5   2   9         35.67         32.44         8.78 o                         
   6   2   9         91.74        106.33        31.49 o                         
 -12   3   9        286.96        272.84        17.67 o                         
 -11   3   9        274.18        280.86        25.09 o                         
 -10   3   9          6.04         -2.63         6.35 o                         
  -9   3   9         30.11         55.70         8.54 o                         
  -8   3   9        392.61        399.28        13.49 o                         
  -7   3   9        299.63        352.08        13.84 o                         
  -6   3   9          3.65          4.45         3.62 o                         
  -5   3   9         48.60         57.20         5.37 o                         
  -4   3   9         36.76         41.57         4.77 o                         
  -3   3   9        702.61        630.52        23.21 o                         
  -2   3   9          0.83         27.00         8.51 o                         
  -1   3   9         16.25         22.67         6.54 o                         
   0   3   9         40.05         26.94         3.76 o                         
   1   3   9         61.82         58.67         5.36 o                         
   2   3   9         31.42         10.12         8.04 o                         
   3   3   9          1.00          1.47         6.31 o                         
   4   3   9        110.61        100.36        13.47 o                         
   5   3   9          6.96          3.28        17.16 o                         
   6   3   9          1.43          7.26        13.62 o                         
 -12   4   9         50.97         46.90         8.21 o                         
 -11   4   9          8.76         17.72         6.87 o                         
 -10   4   9          3.14         -2.06         9.25 o                         
  -9   4   9          8.64          9.42         5.55 o                         
  -8   4   9        112.79        109.62         8.29 o                         
  -7   4   9          2.10         -0.96         5.31 o                         
  -6   4   9        270.03        236.02         8.36 o                         
  -5   4   9          3.00          5.60         9.30 o
[truncated: 165,486 more chars]
