# Supplementary material for: Structural studies of crystalline forms of triamterene with carboxylic acid, GRAS and API molecules
Source: IUCrJ. 2018 Apr 6;5(Pt 3):309–24. doi: 10.1107/S2052252518003317 (PMC5929377; doi:10.1107/S2052252518003317)
Supplement: Supplementary file 5 [file m-05-00309-1d_DMSOsup5.hkl]

data_1d_DMSO                                                                    
_shelx_title ' wj1235 (ar11) in P-1'                                            
_shelx_refln_list_code          4                                               
_shelx_F_calc_maximum      471.32                                               
_exptl_crystal_F_000      1736.00                                               
_reflns_d_resolution_high  0.8282                                               
                                                                                
loop_                                                                           
 _space_group_symop_operation_xyz                                               
 'x, y, z'                                                                      
 '-x, -y, -z'                                                                   
                                                                                
_cell_length_a    14.0750                                                       
_cell_length_b    14.8889                                                       
_cell_length_c    19.6350                                                       
_cell_angle_alpha  86.408                                                       
_cell_angle_beta   88.142                                                       
_cell_angle_gamma  71.702                                                       
                                                                                
_shelx_F_squared_multiplier     1.000                                           
                                                                                
loop_                                                                           
 _refln_index_h                                                                 
 _refln_index_k                                                                 
 _refln_index_l                                                                 
 _refln_F_squared_calc                                                          
 _refln_F_squared_meas                                                          
 _refln_F_squared_sigma                                                         
 _refln_observed_status                                                         
   3   0   0          8.09        119.21        43.92 o                         
   4   0   0        118.12         69.65        77.27 o                         
   5   0   0         12.78        -19.69        33.36 o                         
   6   0   0        955.63        765.09        46.45 o                         
   7   0   0        415.87        391.19        45.66 o                         
   8   0   0        221.69        413.58       144.54 o                         
   9   0   0        332.65        238.34        71.05 o                         
  10   0   0        305.06        257.20        82.64 o                         
  11   0   0        245.20        227.27        89.76 o                         
  12   0   0       2289.58       2121.13       184.08 o                         
  13   0   0        101.95        157.69       111.29 o                         
  14   0   0        153.72        246.18       260.98 o                         
  15   0   0          6.76        281.76       360.88 o                         
  16   0   0        159.42        164.50       334.70 o                         
 -15   1   0          1.50       -114.41       384.50 o                         
 -14   1   0         51.75        140.88       272.65 o                         
 -13   1   0        198.72        456.79       298.84 o                         
 -12   1   0        191.08        195.90        86.84 o                         
 -11   1   0         75.48        192.55        83.51 o                         
 -10   1   0        569.09        532.00        75.45 o                         
  -9   1   0       1828.19       2088.78        91.99 o                         
  -8   1   0        332.09        375.70        56.76 o                         
  -7   1   0       2593.83       2988.22       134.40 o                         
  -6   1   0        205.62        190.76       191.68 o                         
  -5   1   0        186.86        173.31        81.49 o                         
  -4   1   0         97.71         81.50        63.46 o                         
  -3   1   0      20379.68      22140.74       600.13 o                         
  -2   1   0        987.35        787.08        54.64 o                         
   3   1   0       3649.20       3341.29       138.60 o                         
   4   1   0          4.43         47.41        54.31 o                         
   5   1   0        781.33        664.35        64.89 o                         
   6   1   0          0.55         85.98        43.81 o                         
   7   1   0       1348.59       1374.53        62.42 o                         
   8   1   0        137.92        134.06        91.10 o                         
   9   1   0       4031.46       4094.19       162.98 o                         
  10   1   0         44.87         78.39        79.86 o                         
  11   1   0       3595.61       3364.55       170.67 o                         
  12   1   0         69.01         87.55       107.44 o                         
  13   1   0         18.36        102.43       136.64 o                         
  14   1   0         45.33        161.37       243.34 o                         
  15   1   0        128.12        105.59       337.54 o                         
  16   1   0         45.33        179.30       314.20 o                         
 -15   2   0          2.36        126.36       331.85 o                         
 -14   2   0         88.60         85.10       290.58 o                         
 -13   2   0         48.43        149.42       257.85 o                         
 -12   2   0         23.92         67.45       281.19 o                         
 -11   2   0        513.60        772.33       159.31 o                         
 -10   2   0        308.26        293.96        48.41 o                         
  -9   2   0        961.54        980.90        85.02 o                         
  -8   2   0       2663.03       2931.05       190.53 o                         
  -7   2   0        282.07        280.33        38.27 o                         
  -6   2   0          2.49        -57.92       195.38 o                         
  -5   2   0          0.09         21.91        77.70 o                         
  -4   2   0         18.35        -17.77        69.87 o                         
  -3   2   0         24.87        -26.75        26.75 o                         
  -2   2   0          6.03         12.20        40.36 o                         
  -1   2   0        129.89        212.44        88.38 o                         
   3   2   0        369.36        397.29        30.65 o                         
   4   2   0       4068.46       3838.59        93.33 o                         
   5   2   0          1.96          4.69        43.46 o                         
   6   2   0       1514.00       1366.26        89.12 o                         
   7   2   0          1.40         57.57        46.52 o                         
   8   2   0        826.43        685.46        63.44 o                         
   9   2   0         95.32        121.47        56.42 o                         
  10   2   0        149.50        104.05        82.91 o                         
  11   2   0         13.26        134.29        98.38 o                         
  12   2   0       3053.90       2901.32       122.25 o                         
  13   2   0         15.87        172.53       125.60 o                         
  14   2   0        335.37        131.23       140.85 o                         
  15   2   0         26.88       -240.78       319.90 o                         
  16   2   0        681.68        907.89       308.51 o                         
 -14   3   0         22.66         99.90       311.36 o                         
 -13   3   0          6.32         -8.82       331.56 o                         
 -12   3   0        435.67        741.68       252.16 o                         
 -11   3   0       5167.74       6683.38       393.32 o                         
 -10   3   0        845.95       1262.02       150.61 o                         
  -9   3   0        709.72        684.53       150.51 o                         
  -8   3   0        422.65        402.00       108.87 o                         
  -7   3   0       3117.86       3050.67       193.32 o                         
  -6   3   0        603.82        523.56        97.44 o                         
  -5   3   0        288.92        242.73       161.66 o                         
  -4   3   0         28.95        -21.79        81.34 o                         
  -3   3   0       6748.93       5911.44       190.80 o                         
  -2   3   0        248.09        295.96        72.51 o                         
  -1   3   0      34223.27      30142.23       619.95 o                         
   0   3   0       1910.72       1865.50        51.15 o                         
   1   3   0       1015.95       1159.11        50.88 o                         
   2   3   0       2112.83       1981.26       197.09 o                         
   3   3   0      30116.90      25425.03       510.67 o                         
   4   3   0         14.46        -33.32        38.90 o                         
   5   3   0       2810.63       2346.09       102.79 o                         
   6   3   0        106.91        143.30        45.52 o                         
   7   3   0       5090.39       4643.23       115.67 o                         
   8   3   0          0.36        -43.63        59.98 o                         
   9   3   0        482.77        513.77        59.45 o                         
  10   3   0        162.08        154.67        84.43 o                         
  11   3   0        491.49        509.69        97.08 o                         
  12   3   0        283.49        215.51       104.12 o                         
  13   3   0         60.81         94.31       121.66 o                         
  14   3   0        115.06        169.08       220.14 o                         
  15   3   0        143.07         78.88       130.28 o                         
  16   3   0         46.93        311.64       340.96 o                         
 -14   4   0          0.03       -132.34       338.40 o                         
 -13   4   0          8.02       -173.32       290.87 o                         
 -12   4   0        553.24        695.86       323.03 o                         
 -11   4   0        135.48        205.48       228.82 o                         
 -10   4   0         12.16         47.58       170.74 o                         
  -9   4   0        720.05        687.11       160.02 o                         
  -8   4   0        679.05        636.93       118.33 o                         
  -7   4   0        112.13         50.46        50.16 o                         
  -6   4   0        189.58        202.92        49.96 o                         
  -5   4   0       1840.72       1878.72        68.67 o                         
  -4   4   0        465.49        418.24        79.98 o                         
  -3   4   0        215.29        275.96        68.79 o                         
  -2   4   0      22112.55      21301.58       373.89 o                         
  -1   4   0       2769.09       2550.14        55.44 o                         
   0   4   0       1510.88       1704.22        39.22 o                         
   1   4   0        584.02        535.11        27.60 o                         
   2   4   0       7562.54       7841.45       337.83 o                         
   3   4   0        717.94        776.83       203.02 o                         
   4   4   0      66260.75      62215.86      1223.77 o                         
   5   4   0       2141.01       2864.39       350.08 o                         
   6   4   0       4860.52       6180.99       226.42 o                         
   7   4   0         65.51         68.16        56.96 o                         
   8   4   0       1942.98       2335.41        81.08 o                         
   9   4   0          9.50        378.00        70.56 o                         
  10   4   0       1476.64       1664.86        88.73 o                         
  11   4   0          0.49        -57.71        93.52 o                         
  12   4   0          0.03        159.21       107.16 o                         
  13   4   0          2.21        792.74       149.55 o                         
  14   4   0       1201.48       1375.14       143.09 o                         
  15   4   0         57.51         19.01       144.36 o                         
  16   4   0         25.60       -126.65       326.73 o                         
 -13   5   0        393.63        665.69       327.01 o                         
 -12   5   0         63.35        126.65       341.24 o                         
 -11   5   0         94.04        -17.65       243.91 o                         
 -10   5   0          0.05        -41.27       249.60 o                         
  -9   5   0        395.72        468.95       176.06 o                         
  -8   5   0        306.71        340.05       123.74 o                         
  -7   5   0       1382.04       1327.25        93.48 o                         
  -6   5   0        272.59        163.63        63.94 o                         
  -5   5   0        571.93        553.06        54.39 o                         
  -4   5   0        874.54        885.82        55.10 o                         
  -3   5   0       3153.82       3218.04        84.58 o                         
  -2   5   0         57.84        192.44        68.57 o                         
  -1   5   0       1317.64       1197.43        39.73 o                         
   0   5   0        917.62        872.86        73.80 o                         
   1   5   0       5784.57       5485.34        99.94 o                         
   2   5   0       1504.56       1190.45        59.88 o                         
   3   5   0        117.92        -98.76        98.76 o                         
   4   5   0       1438.01       1522.61        94.35 o                         
   5   5   0      31240.30      31553.26       612.31 o                         
   6   5   0       1327.83       1537.91        69.26 o                         
   7   5   0        116.90        418.10       101.16 o                         
   8   5   0         52.74        128.40        72.03 o                         
   9   5   0        813.22        964.05        80.87 o                         
  10   5   0        134.73        267.53        81.41 o                         
  11   5   0        961.01       1071.71       235.70 o                         
  12   5   0         62.32        385.73       184.77 o                         
  13   5   0       1377.50       1356.40       126.98 o                         
  14   5   0        103.79        395.87       140.74 o                         
  15   5   0        116.02        313.58       275.64 o                         
  16   5   0          8.69          7.92       152.71 o                         
 -13   6   0         57.37       -103.31       351.20 o                         
 -12   6   0        352.43        345.23       368.85 o                         
 -11   6   0         69.19         20.49       265.25 o                         
 -10   6   0        648.93        771.56       285.74 o                         
  -9   6   0        880.48       1031.56       191.90 o                         
  -8   6   0         63.82         90.94       160.30 o                         
  -7   6   0        404.53        361.91        71.67 o                         
  -6   6   0       2259.63       2003.71        97.42 o                         
  -5   6   0        193.07        193.30        65.36 o                         
  -4   6   0         11.00        225.24        64.33 o                         
  -3   6   0        702.20        740.26        68.42 o                         
  -2   6   0       1733.42       1921.27        80.47 o                         
  -1   6   0        488.47        670.04        91.09 o                         
   0   6   0        303.03        321.25        46.15 o                         
   1   6   0       1328.19       1170.69        38.27 o                         
   2   6   0       4952.12       5311.53       136.53 o                         
   3   6   0        782.99        512.22        61.02 o                         
   4   6   0       1230.46       1245.72       113.56 o                         
   5   6   0        224.47        224.05        32.24 o                         
   6   6   0       2776.69       2992.63        85.48 o                         
   7   6   0        309.59        244.97        57.14 o                         
   8   6   0         27.45        136.42        62.80 o                         
   9   6   0         46.54         82.02        73.08 o                         
  10   6   0       1321.12       1278.65        91.19 o                         
  11   6   0        263.11        376.79        93.60 o                         
  12   6   0        336.12        319.18       134.39 o                         
  13   6   0        625.23        695.11       127.41 o                         
  14   6   0       2675.60       2684.76       268.62 o                         
  15   6   0        110.54        419.91       191.03 o                         
  16   6   0         41.06          9.39       163.30 o                         
 -12   7   0         17.73         65.17       340.10 o                         
 -11   7   0        132.21        218.86       292.57 o                         
 -10   7   0          0.06         79.69       257.00 o                         
  -9   7   0          1.06         58.91       259.84 o                         
  -8   7   0        241.04        370.61       139.78 o                         
  -7   7   0         58.62        148.32        82.22 o                         
  -6   7   0       1698.02       1701.97       146.13 o                         
  -5   7   0         15.13         45.72        71.02 o                         
  -4   7   0       1843.62       1774.62        79.43 o                         
  -3   7   0         68.74         51.23        51.27 o                         
  -2   7   0       1593.44       3177.71        77.09 o                         
  -1   7   0        446.28        696.74        45.24 o                         
   0   7   0       1600.98       1591.10        48.80 o                         
   1   7   0        354.65        369.24        38.38 o                         
   2   7   0       2371.58       2746.96       121.38 o                         
   3   7   0       2550.31       3159.42       166.03 o                         
   4   7   0       1508.67       1911.61       357.33 o                         
   5   7   0         71.81        551.47       213.31 o                         
   6   7   0         20.05         63.29        50.90 o                         
   7   7   0       1440.50       1453.59        57.82 o                         
   8   7   0         25.86         -5.37        58.06 o                         
   9   7   0        802.91        657.24        70.46 o                         
  10   7   0        307.90        299.75        77.67 o                         
  11   7   0        106.75        175.72        92.02 o                         
  12   7   0        203.25        330.14       103.97 o                         
  13   7   0       1057.66       1140.35       128.17 o                         
  14   7   0        270.31        380.79       148.66 o                         
  15   7   0       3451.73       2927.01       496.98 o                         
  16   7   0         21.88        -10.34       134.04 o                         
 -11   8   0         24.28        -47.53       320.18 o                         
 -10   8   0         33.33        109.57       281.47 o                         
  -9   8   0         67.23        242.77       239.92 o                         
  -8   8   0         20.00        -47.24       201.22 o                         
  -7   8   0        436.42        426.39        94.57 o                         
  -6   8   0       1587.15       1308.39       112.97 o                         
  -5   8   0       2177.55       1983.90       133.59 o                         
  -4   8   0       1730.31       1697.97        84.27 o                         
  -3   8   0         82.55        102.10        54.66 o                         
  -2   8   0       2247.05       2544.94        80.23 o                         
  -1   8   0        124.16        589.30        93.83 o                         
   0   8   0        521.82        599.27        46.60 o                         
   1   8   0       1344.83       1323.97        48.96 o                         
   2   8   0        802.60        809.91        39.68 o                         
   3   8   0       5961.57       6074.04       166.98 o                         
   4   8   0       8250.26       7876.10       211.85 o                         
   5   8   0        739.40        836.69       102.64 o                         
   6   8   0         90.27       -118.40       118.40 o                         
   7   8   0       2255.23       1978.98        70.82 o                         
   8   8   0       2514.14       2236.88        94.23 o                         
   9   8   0         75.79         65.12        64.05 o                         
  10   8   0          6.23          1.29        82.93 o                         
  11   8   0          9.41         47.99        91.38 o                         
  12   8   0          3.25         63.56        99.38 o                         
  13   8   0         74.56         70.27       127.99 o                         
  14   8   0        614.93        689.69       134.61 o                         
  15   8   0          2.55         36.77       130.24 o                         
  16   8   0         41.16         21.94       111.36 o                         
 -11   9   0        225.01        217.15       348.07 o                         
 -10   9   0         13.75          5.98       371.69 o                         
  -9   9   0        708.62        692.44       329.86 o                         
  -8   9   0        152.63         26.75       282.04 o                         
  -7   9   0         25.94         87.97       108.04 o                         
  -6   9   0         58.66        104.39        90.89 o                         
  -5   9   0        437.45        465.75        99.10 o                         
  -4   9   0        583.31        628.02        91.56 o                         
  -3   9   0        201.92        218.44        64.67 o                         
  -2   9   0        496.86        540.80        63.02 o                         
  -1   9   0         68.79         96.23        58.39 o                         
   0   9   0          8.07         -2.98        50.71 o                         
   1   9   0       1682.77       1528.96        53.22 o                         
   2   9   0        581.00        569.85        42.79 o                         
   3   9   0         16.64        -85.92        85.92 o                         
   4   9   0        316.31        336.35        88.38 o                         
   5   9   0         51.54        -42.77        78.73 o                         
   6   9   0       1567.37       1446.72       162.94 o                         
   7   9   0        668.68        573.71       120.67 o                         
   8   9   0        983.89        870.54        71.17 o                         
   9   9   0         11.70         28.26        61.94 o                         
  10   9   0         39.57         -3.49        78.67 o                         
  11   9   0         14.60         51.29        90.88 o                         
  12   9   0         29.02        117.05       106.14 o                         
  13   9   0        290.70        286.56       109.00 o                         
  14   9   0         46.91        100.91       139.82 o                         
  15   9   0         10.89         49.30       120.05 o                         
  16   9   0         33.72         19.93       140.47 o                         
 -10  10   0         29.19         89.37       331.00 o                         
  -9  10   0         62.44         86.52       298.27 o                         
  -8  10   0          0.59         50.66       301.11 o                         
  -7  10   0          0.05        253.30       274.07 o                         
  -6  10   0        323.53        267.98       115.46 o                         
  -5  10   0        568.35        546.91       111.02 o                         
  -4  10   0        134.08        160.90        94.52 o                         
  -3  10   0       1364.07       1194.60        80.39 o                         
  -2  10   0        175.82        236.36        70.45 o                         
  -1  10   0        653.33        616.09        68.67 o                         
   0  10   0        141.63         46.75        56.26 o                         
   1  10   0         99.02         37.66        50.84 o                         
   2  10   0       1405.57       1551.96        57.42 o                         
   3  10   0         46.87         84.94        28.75 o                         
   4  10   0        487.42        417.38        96.57 o                         
   5  10   0        294.16        309.92        92.87 o                         
   6  10   0       1078.18       1029.18        96.39 o                         
   7  10   0        731.16        843.95       121.75 o                         
   8  10   0         33.99        111.31       122.96 o                         
   9  10   0        398.36        414.28        47.11 o                         
  10  10   0         60.17         50.94        65.16 o                         
  11  10   0          0.31        -32.26        81.85 o                         
  12  10   0        265.04        289.86        97.57 o                         
  13  10   0          3.98        -22.08       109.05 o                         
  14  10   0        261.89        223.57       198.94 o                         
  15  10   0         41.61         46.83       133.54 o                         
  16  10   0         19.29         66.88       125.23 o                         
  -9  11   0         10.43        -62.90       314.20 o                         
  -8  11   0         58.05        146.57       287.17 o                         
  -7  11   0        181.04        427.48       290.01 o                         
  -6  11   0        108.10         10.94       146.78 o                         
  -5  11   0         64.99        179.13       131.68 o                         
  -4  11   0        211.66        102.00       117.21 o                         
  -3  11   0        453.81        527.18        83.43 o                         
  -2  11   0         31.59         60.72        75.64 o                         
  -1  11   0       1709.75       1507.21        76.69 o                         
   0  11   0        112.13        155.60        62.89 o                         
   1  11   0        108.46        153.79        56.78 o                         
   2  11   0        214.29        239.63       157.39 o                         
   3  11   0         54.77        112.50        34.59 o                         
   4  11   0        369.82        315.90       100.67 o                         
   5  11   0       1389.22       1373.29       110.40 o                         
   6  11   0       1081.08       1479.68       113.96 o                         
   7  11   0        750.30        691.02       112.17 o                         
   8  11   0        167.86        276.35       147.44 o                         
   9  11   0        200.03        130.63       249.88 o                         
  10  11   0       1579.17       1732.11       232.52 o                         
  11  11   0         25.17          2.15        70.30 o                         
  12  11   0          2.77         62.51        92.80 o                         
  13  11   0        283.64        219.00       135.03 o                         
  14  11   0        231.14        311.57       158.73 o                         
  15  11   0        106.95         -5.69       154.26 o                         
  -8  12   0         39.86         27.04       299.97 o                         
  -7  12   0         16.03         29.88       275.78 o                         
  -6  12   0        281.19        224.84       275.78 o                         
  -5  12   0         28.84         43.47       154.72 o                         
  -4  12   0          8.71        -17.43       121.83 o                         
  -3  12   0          0.23         70.32        97.72 o                         
  -2  12   0        223.66        118.23        84.21 o                         
  -1  12   0        230.11        321.92        80.58 o                         
   0  12   0         29.05         33.39        72.62 o                         
   1  12   0        992.13        874.59        68.26 o                         
   2  12   0       9978.22       9876.96       265.08 o                         
   3  12   0       1454.35       1431.60        60.70 o                         
   4  12   0       1733.36       1698.29       129.44 o                         
   5  12   0        118.44        131.36       116.21 o                         
   6  12   0       2931.41       2506.93       135.00 o                         
   7  12   0        458.32        584.00       127.53 o                         
   8  12   0          0.01         38.59       126.13 o                         
   9  12   0        290.00        347.08       158.33 o                         
  10  12   0         65.17         -2.85       226.55 o                         
  11  12   0        647.30        918.42       302.25 o                         
  12  12   0        383.66        284.74        85.30 o                         
  13  12   0          3.21        -29.03       247.32 o                         
  14  12   0          3.08        -29.03       162.79 o                         
  15  12   0          0.64         52.37       113.56 o                         
  -6  13   0          3.34         38.99       261.55 o                         
  -5  13   0       1078.70        982.46       300.54 o                         
  -4  13   0        188.99        166.02       161.76 o                         
  -3  13   0         45.84         68.65       114.39 o                         
  -2  13   0         12.58        134.65       112.50 o                         
  -1  13   0        369.43        530.80       105.67 o                         
   0  13   0          4.86        108.03        87.66 o                         
   1  13   0        122.11        267.55        72.04 o                         
   2  13   0         31.39        107.67        67.63 o                         
   3  13   0       1059.72       1059.21        59.53 o                         
   4  13   0        342.63        194.06       129.39 o                         
   5  13   0       1090.74       1209.79       138.63 o                         
   6  13   0        311.57        321.80       138.67 o                         
   7  13   0          4.47        -21.07       132.69 o                         
   8  13   0        369.38        407.52       180.61 o                         
   9  13   0          0.31        -32.80       184.36 o                         
  10  13   0         15.63         65.64       219.15 o                         
  11  13   0        713.18        723.47       325.30 o                         
  12  13   0         85.39        177.31       270.37 o                         
  13  13   0        809.59        703.54       296.56 o                         
  14  13   0         36.57        284.89       392.47 o                         
  -5  14   0          2.61         60.34       297.98 o                         
  -4  14   0        295.43        643.78       291.72 o                         
  -3  14   0          0.47        -74.62       208.77 o                         
  -2  14   0        224.53        104.31       132.50 o                         
  -1  14   0         55.40         95.43       133.82 o                         
   0  14   0        467.99        483.78       128.16 o                         
   1  14   0        162.75        157.50       104.33 o                         
   2  14   0        394.10        330.76       125.95 o                         
   3  14   0        338.87        384.23        69.91 o                         
   4  14   0       4042.83       4172.90       214.73 o                         
   5  14   0       1691.70       1772.27       178.19 o                         
   6  14   0        160.26        105.44       166.98 o                         
   7  14   0        205.99        169.29       210.80 o                         
   8  14   0        480.59        360.94       176.43 o                         
   9  14   0        478.13        431.68       202.33 o                         
  10  14   0          5.87        -74.49       210.23 o                         
  11  14   0          0.45        112.19       221.47 o                         
  12  14   0         43.94         52.37       293.43 o                         
  13  14   0        153.88        142.30       310.79 o                         
  -4  15   0         40.56        -24.19       328.43 o                         
  -3  15   0         86.16        198.37       270.66 o                         
  -2  15   0         21.98        150.19       172.83 o                         
  -1  15   0          2.67         28.75       229.68 o                         
   0  15   0          0.08         95.06       235.94 o                         
   1  15   0       1246.29       1197.75       176.52 o                         
   2  15   0          0.88         95.55       194.23 o                         
   3  15   0          3.64       -194.70       194.70 o                         
   4  15   0          9.15        -25.58       197.21 o                         
   5  15   0         97.01         -7.12       199.89 o                         
   6  15   0          0.50          5.72       181.77 o                         
   7  15   0        348.67        527.48       205.71 o                         
   8  15   0          5.24        -77.25       213.33 o                         
   9  15   0        104.17         64.52       198.32 o                         
  10  15   0        136.58        261.48       231.11 o                         
  11  15   0         47.92        137.73       224.81 o                         
  12  15   0          2.69         58.34       346.65 o                         
  13  15   0          0.68        189.26       360.88 o                         
  -1  16   0          2.07        -66.03       249.60 o                         
   0  16   0        113.91        229.96       261.55 o                         
   1  16   0          9.77        109.42       215.21 o                         
   2  16   0          7.91         55.71       218.46 o                         
   3  16   0        328.72        222.68       221.41 o                         
   4  16   0          0.01        186.09       242.15 o                         
   5  16   0        333.85        443.33       201.26 o                         
   6  16   0        163.91        251.50       224.12 o                         
   7  16   0         37.75          9.66       208.22 o                         
   8  16   0        343.16        361.09       215.04 o                         
   9  16   0         15.96        -72.99       221.38 o                         
  10  16   0         39.98        -99.18       232.76 o                         
  11  16   0          2.69        -57.03       241.12 o                         
   0  17   0          0.24        123.52       310.22 o                         
   1  17   0        293.91        230.25       293.71 o                         
   2  17   0         18.32        -25.49       257.18 o                         
   3  17   0          5.83        -46.06       241.37 o                         
   4  17   0          5.98        101.06       246.32 o                         
   5  17   0         65.50         40.66       220.90 o                         
   6  17   0         27.65        -89.65       335.83 o                         
   7  17   0          0.39        122.60       226.50 o                         
   8  17   0         80.83        112.84       231.13 o                         
   9  17   0         42.90         61.36       237.83 o                         
  -9 -17   1        148.16        270.85       271.83 o                         
  -8 -17   1          1.64        172.59       233.52 o                         
  -7 -17   1        155.67        194.34       225.76 o                         
  -6 -17   1          3.39         58.02       222.75 o                         
  -5 -17   1        251.86        140.43       245.62 o                         
  -4 -17   1        107.89         39.29       232.97 o                         
  -3 -17   1         17.45         70.96       240.44 o                         
  -2 -17   1         56.59         40.61       207.22 o                         
  -1 -17   1          2.75        135.47       296.56 o                         
 -11 -16   1          7.65        241.63       349.21 o                         
 -10 -16   1         34.62        162.79       424.63 o                         
  -9 -16   1        259.38        194.67       319.90 o                         
  -8 -16   1        621.30        696.87       216.94 o                         
  -7 -16   1         46.70        -23.19       230.48 o                         
  -6 -16   1          9.64          1.47       219.26 o                         
  -5 -16   1        215.76        224.24       222.96 o                         
  -4 -16   1         98.31        220.78       195.83 o                         
  -3 -16   1         35.05        -21.59       216.38 o                         
  -2 -16   1        230.02        212.00       217.40 o                         
  -1 -16   1         39.68        299.69       279.48 o                         
   0 -16   1        108.34         40.13       255.86 o                         
   1 -16   1        139.14        226.55       238.21 o                         
 -13 -15   1        157.02       -174.46       436.30 o                         
 -12 -15   1         47.24         56.24       254.31 o                         
 -11 -15   1        283.39        156.47       226.28 o                         
 -10 -15   1          3.01         54.60       213.80 o                         
  -9 -15   1         67.03         17.49       202.45 o                         
  -8 -15   1          4.25          3.52       193.45 o                         
  -7 -15   1        566.74        885.32       212.67 o                         
  -6 -15   1         16.22        -90.02       202.55 o                         
  -5 -15   1         46.25        188.09       200.40 o                         
  -4 -15   1         63.35         24.55       196.32 o                         
  -3 -15   1        516.22        625.29       196.09 o                         
  -2 -15   1          0.02        218.38       222.87 o                         
  -1 -15   1         11.97         25.18       197.80 o                         
   0 -15   1          1.27       -178.45       238.78 o                         
   1 -15   1          0.07         31.59       221.14 o                         
   2 -15   1         21.78        124.27       163.18 o                         
   3 -15   1          1.73        451.95       277.21 o                         
   4 -15   1          1.84        229.39       386.21 o                         
 -13 -14   1         72.86        157.10       305.67 o                         
 -12 -14   1        195.95        299.79       223.11 o                         
 -11 -14   1        173.48        248.34       209.97 o                         
 -10 -14   1         43.86         95.63       192.38 o                         
  -9 -14   1        262.30        349.07       185.15 o                         
  -8 -14   1        476.23        275.94       193.88 o                         
  -7 -14   1         43.56         97.95       171.79 o                         
  -6 -14   1        604.98        539.79       190.13 o                         
  -5 -14   1        880.79        848.13       225.41 o                         
  -4 -14   1        484.26        456.96       179.91 o                         
  -3 -14   1       2021.14       2032.05       163.34 o                         
  -2 -14   1        515.67        557.84        99.12 o                         
  -1 -14   1         42.21        136.85       106.22 o                         
   0 -14   1        142.33        189.46       114.62 o                         
   1 -14   1         35.53        122.47       149.27 o                         
   2 -14   1         30.32         52.54       142.34 o                         
   3 -14   1       1151.33       1022.98       166.69 o                         
   4 -14   1          4.10          9.11       295.14 o                         
   5 -14   1         20.45        153.69       316.48 o                         
 -14 -13   1          4.45         46.68       457.08 o                         
 -12 -13   1        952.47        821.37       311.64 o                         
 -11 -13   1         70.30        253.30       267.81 o                         
 -10 -13   1         60.90        134.05       194.52 o                         
  -9 -13   1         38.92        122.48       185.35 o                         
  -8 -13   1          3.13        115.05       177.37 o                         
  -7 -13   1        327.38        374.50       158.03 o                         
  -6 -13   1          0.94        109.25       168.08 o                         
  -5 -13   1       1014.41        947.88       137.32 o                         
  -4 -13   1          1.94        100.31       128.62 o                         
  -3 -13   1       2178.47       2181.97       112.67 o                         
  -2 -13   1         60.28         21.46        68.65 o                         
  -1 -13   1        401.12        503.52        79.44 o                         
   0 -13   1        135.28        154.02        93.61 o                         
   1 -13   1          0.74         -7.65        95.89 o                         
   2 -13   1         38.85         44.27       100.12 o                         
   3 -13   1          2.62         27.10       121.31 o                         
   4 -13   1         10.81          3.13       249.31 o                         
   5 -13   1        106.51        141.16       300.54 o                         
   6 -13   1        192.04        213.45       267.53 o                         
 -15 -12   1        243.10        -14.51       113.56 o                         
 -14 -12   1        140.50        154.54       308.80 o                         
 -13 -12   1        703.34        958.83       355.47 o                         
 -12 -12   1        101.82        114.06       115.12 o                         
 -11 -12   1        426.01        396.45       250.74 o                         
 -10 -12   1          6.09         87.37       282.61 o                         
  -9 -12   1        150.74        173.28       157.57 o                         
  -8 -12   1        143.69         76.03       170.60 o                         
  -7 -12   1         14.50        147.84       146.82 o                         
  -6 -12   1       1655.63       1635.67       128.40 o                         
  -5 -12   1       2050.11       1897.18       126.40 o                         
  -4 -12   1       4909.98       5710.38       189.91 o                         
  -3 -12   1       1341.02       1339.25        50.48 o                         
  -2 -12   1       5099.58       6476.54       150.54 o                         
  -1 -12   1        133.14         45.97        66.19 o                         
   0 -12   1       3476.87       3382.26        96.24 o                         
   1 -12   1        271.07        238.87        80.30 o                         
   2 -12   1         79.82        135.31        88.58 o                         
   3 -12   1         24.22         79.55        94.61 o                         
   4 -12   1        351.77        351.10       169.05 o                         
   5 -12   1          0.00        180.25       199.72 o                         
   6 -12   1          6.38         83.96       230.81 o                         
   7 -12   1        149.31        227.97       332.99 o                         
   8 -12   1         10.10         62.90       305.95 o                         
 -15 -11   1         56.56          5.69       236.22 o                         
 -14 -11   1        215.90         98.49       152.31 o                         
 -13 -11   1         16.39         28.21       142.21 o                         
 -12 -11   1         70.39        111.02        97.01 o                         
 -11 -11   1         68.43        167.95        70.18 o                         
 -10 -11   1          0.82        186.70       215.73 o                         
  -9 -11   1        245.44        603.36       253.58 o                         
  -8 -11   1         57.79        109.29       131.82 o                         
  -7 -11   1         12.71        115.14       124.46 o                         
  -6 -11   1       2471.03       2824.06       129.25 o                         
  -5 -11   1        110.40        113.02        97.33 o                         
  -4 -11   1        731.02        742.24       127.25 o                         
  -3 -11   1       4280.62       4269.87        94.39 o                         
  -2 -11   1        617.26        581.08        67.63 o                         
  -1 -11   1         38.71         73.80        54.40 o                         
   0 -11   1        152.54        131.92        62.93 o                         
   1 -11   1        279.25        195.46        73.23 o                         
   2 -11   1        418.24        394.21        75.60 o                         
   3 -11   1         11.46         86.90        80.44 o                         
   4 -11   1        749.76        692.76        86.21 o                         
   5 -11   1        179.63        119.27       170.68 o                         
   6 -11   1          1.67        101.60       262.97 o                         
   7 -11   1         28.98          3.13       290.01 o                         
   8 -11   1        171.64        146.57       343.80 o                         
   9 -11   1         40.33         50.94       323.03 o                         
 -16 -10   1          7.07        -26.18       151.69 o                         
 -15 -10   1         27.75        125.23       182.47 o                         
 -14 -10   1        548.94        529.04       164.62 o                         
 -13 -10   1          5.25        -43.59       110.23 o                         
 -12 -10   1        333.08        386.74       103.52 o                         
 -11 -10   1          1.88         22.60        87.92 o                         
 -10 -10   1        322.75        488.61        70.59 o                         
  -9 -10   1         44.54        160.25        47.20 o                         
  -8 -10   1        869.24       1090.32       224.55 o                         
  -7 -10   1        465.43        492.10       129.44 o                         
  -6 -10   1          6.58        -97.78        97.78 o                         
  -5 -10   1          6.40         16.32        87.30 o                         
  -4 -10   1          0.40        -15.51        91.57 o                         
  -3 -10   1        207.18        233.83        32.21 o                         
  -2 -10   1        934.31        715.46        49.12 o                         
  -1 -10   1          1.02         12.76        50.81 o                         
   0 -10   1        809.53        646.09        58.79 o                         
   1 -10   1        143.67        227.92        59.80 o                         
   2 -10   1        792.32        827.14        74.75 o                         
   3 -10   1        239.55        260.05        70.28 o                         
   4 -10   1          5.84         11.44        71.18 o                         
   5 -10   1          5.65         87.51       133.45 o                         
   6 -10   1        175.53        256.50       175.30 o                         
   7 -10   1         52.70         35.86       274.07 o                         
   8 -10   1        334.02        399.30       297.98 o                         
  10 -10   1         98.65        429.75       334.13 o                         
 -16  -9   1         13.86          8.34       118.08 o                         
 -15  -9   1         39.31        164.48       174.99 o                         
 -14  -9   1        418.87        267.88       145.27 o                         
 -13  -9   1        366.21        379.70       116.73 o                         
 -12  -9   1          0.07         37.78       104.71 o                         
 -11  -9   1         32.49         -5.06        85.47 o                         
 -10  -9   1        170.58        106.73        77.33 o                         
  -9  -9   1          0.26         15.42        65.98 o                         
  -8  -9   1          8.27         12.34        43.77 o                         
  -7  -9   1        205.35        145.72       154.54 o                         
  -6  -9   1        154.74        122.64        85.38 o                         
  -5  -9   1       1105.30        878.15        84.58 o                         
  -4  -9   1        997.89        979.74        83.92 o                         
  -3  -9   1       1877.58       1986.13        47.32 o                         
  -2  -9   1         22.43         23.12        40.79 o                         
  -1  -9   1       6287.27       5584.14       113.62 o                         
   0  -9   1         66.25        148.25        51.43 o                         
   1  -9   1       1189.97       1057.40        59.28 o                         
   2  -9   1         85.03        254.27        61.91 o                         
   3  -9   1          4.71         60.01        63.64 o                         
   4  -9   1        183.15        210.61        66.88 o                         
   5  -9   1          0.63         51.39        95.22 o                         
   6  -9   1         26.05         69.30       139.01 o                         
   7  -9   1        106.38        153.31       183.69 o                         
   8  -9   1         14.44        305.95       285.17 o                         
   9  -9   1        139.54        163.36       270.37 o                         
  10  -9   1         20.88        166.49       312.21 o                         
 -16  -8   1          8.17        -11.08       133.75 o                         
 -15  -8   1          0.20         27.85       160.08 o                         
 -14  -8   1          1.06        -64.54       128.10 o                         
 -13  -8   1        938.12        823.45       117.88 o                         
 -12  -8   1          5.43         -3.10       109.46 o                         
 -11  -8   1       1107.91       1138.74       101.41 o                         
 -10  -8   1       1113.10       1171.32       109.84 o                         
  -9  -8   1       1009.48        832.00        96.18 o                         
  -8  -8   1       1486.48       1531.70        71.30 o                         
  -7  -8   1       4328.60       4276.48       175.22 o                         
  -6  -8   1        181.56        189.09        94.06 o                         
  -5  -8   1        823.12        817.24        82.32 o                         
  -4  -8   1        409.29        369.00        90.56 o                         
  -3  -8   1         33.54        356.29       202.98 o                         
  -2  -8   1        836.00       1076.51        41.68 o                         
  -1  -8   1         29.81         52.37        41.93 o                         
   0  -8   1        992.99       1105.83        86.17 o                         
   1  -8   1          9.70          2.56        53.32 o                         
   2  -8   1       3504.02       3419.66       102.67 o                         
   3  -8   1        805.50        817.24        65.82 o                         
   4  -8   1       1342.31       1131.25        62.58 o                         
   5  -8   1        222.99        360.60        79.83 o                         
   6  -8   1         25.97        138.93       131.35 o                         
   7  -8   1         68.89        181.04       131.24 o                         
   8  -8   1         43.49         88.80       204.06 o                         
   9  -8   1        556.18        503.47       296.27 o                         
  10  -8   1        169.27         94.77       346.65 o                         
  11  -8   1         16.90        210.61       326.16 o                         
  12  -8   1         26.94         56.35       359.17 o                         
 -16  -7   1         20.59        -33.13       134.21 o                         
 -15  -7   1          0.66        142.69       148.75 o                         
 -14  -7   1        589.82        656.90       135.73 o                         
 -13  -7   1        108.22        207.93       116.29 o                         
 -12  -7   1        113.77         -3.10       106.17 o                         
 -11  -7   1       3028.65       3086.19       125.08 o                         
 -10  -7   1        368.15        345.81        80.79 o                         
  -9  -7   1        391.93        469.39        68.83 o                         
  -8  -7   1       1099.78       1114.01        62.18 o                         
  -7  -7   1        947.08        930.19        56.13 o                         
  -6  -7   1        593.97        637.34        51.70 o                         
  -5  -7   1       7184.67       7813.96       237.33 o                         
  -4  -7   1      13768.23      14282.64       398.63 o                         
  -3  -7   1       2047.30       1804.53        81.08 o                         
  -2  -7   1        393.52        496.89        47.49 o                         
  -1  -7   1        933.85       1476.75        49.42 o                         
   0  -7   1       1891.82       2160.95        55.10 o                         
   1  -7   1       4727.19       4188.83        85.34 o                         
   2  -7   1        760.48       1037.09        55.02 o                         
   3  -7   1        739.65       1275.36        56.28 o                         
   4  -7   1       1157.94       1566.81        82.34 o                         
   5  -7   1        395.23        449.06        63.01 o                         
   6  -7   1        537.37        660.35       108.64 o                         
   7  -7   1         59.94         15.48       129.17 o                         
   8  -7   1        759.90        870.37       163.45 o                         
   9  -7   1       1029.96       1024.29       221.42 o                         
  10  -7   1        797.28        980.75       325.02 o                         
  11  -7   1        420.62        615.03       295.70 o                         
  12  -7   1        326.55        248.46       340.39 o                         
 -16  -6   1        198.03        139.03       164.99 o                         
 -15  -6   1       1274.53       1125.51       213.36 o                         
 -14  -6   1         88.98        139.71       134.37 o                         
 -13  -6   1        289.57        379.25       128.02 o                         
 -12  -6   1         57.74        107.38       123.36 o                         
 -11  -6   1        106.51        305.07        92.14 o                         
 -10  -6   1       1283.09       1210.17        91.18 o                         
  -9  -6   1        321.09        366.14        77.98 o                         
  -8  -6   1       2367.21       2620.68       144.91 o                         
  -7  -6   1          0.07        -58.34        58.34 o                         
  -6  -6   1       9423.54       9140.87       251.72 o                         
  -5  -6   1       4334.80       4384.51        97.77 o                         
  -4  -6   1         63.60        339.91       114.60 o                         
  -3  -6   1        616.24        669.54        77.65 o                         
  -2  -6   1       1785.07       2026.68        45.74 o                         
  -1  -6   1        867.25        955.89        63.46 o                         
   0  -6   1        617.29        732.13        39.61 o                         
   1  -6   1       1551.77       2093.29       124.25 o                         
   2  -6   1       1243.08       1247.81        49.82 o                         
   3  -6   1       6877.85       7074.01       142.93 o                         
   4  -6   1       1561.83       1654.31        77.90 o                         
   5  -6   1        804.68        781.69        68.46 o                         
   6  -6   1       2337.55       2390.00       136.30 o                         
   7  -6   1        827.20        672.07       106.65 o                         
   8  -6   1        263.27        343.50       133.90 o                         
   9  -6   1       2786.40       2976.01       206.98 o                         
  10  -6   1        538.34        488.95       235.65 o                         
  11  -6   1          0.21        235.94       327.30 o                         
  12  -6   1         10.23        245.04       404.42 o                         
 -16  -5   1         13.47         40.86       172.73 o                         
 -15  -5   1        174.16        197.09       169.40 o                         
 -14  -5   1       1285.32       1176.16       157.21 o                         
 -13  -5   1         98.53        146.27       123.42 o                         
 -12  -5   1         28.94        180.15       106.35 o                         
 -11  -5   1        279.04        243.70        87.62 o                         
 -10  -5   1         14.23         54.31        78.48 o                         
  -9  -5   1       1120.00       1330.56        92.16 o                         
  -8  -5   1       1022.07       1028.17        70.24 o                         
  -7  -5   1       2538.11       2402.76        86.90 o                         
  -6  -5   1        157.42        374.54        57.76 o                         
  -5  -5   1       4404.26       5079.33       149.73 o                         
  -4  -5   1       1486.68       2498.32        59.13 o                         
  -3  -5   1       1263.31       1031.80        68.13 o                         
  -2  -5   1         42.53        370.96        84.68 o                         
  -1  -5   1        640.19        704.04        31.75 o                         
   0  -5   1       2345.21       2379.53        55.08 o                         
   1  -5   1      12857.03      12983.49       240.01 o                         
   2  -5   1      21903.47      22835.67       438.67 o                         
   3  -5   1       3632.94       3697.31        77.13 o                         
   4  -5   1        145.47        125.38        56.69 o                         
   5  -5   1        475.66        391.64        57.50 o                         
   6  -5   1        237.74        230.29       141.88 o                         
   7  -5   1          3.61       -111.99       111.99 o                         
   8  -5   1        361.49        511.47       116.95 o                         
   9  -5   1       1467.16       1359.41       162.40 o                         
  10  -5   1         12.12        173.32       255.58 o                         
  11  -5   1         17.76        -61.76       302.82 o                         
  12  -5   1       3755.65       4745.50       362.59 o                         
  13  -5   1        924.06        733.71       324.16 o                         
 -16  -4   1         37.58         73.43       273.51 o                         
 -15  -4   1         98.58         10.79       173.51 o                         
 -14  -4   1        202.71        202.61       150.80 o                         
 -13  -4   1        391.93        351.63       126.32 o                         
 -12  -4   1       1131.10       1193.42       112.28 o                         
 -11  -4   1        136.65         77.17        90.42 o                         
 -10  -4   1       1846.13       2174.86       163.43 o                         
  -9  -4   1        323.33        304.10        71.69 o                         
  -8  -4   1       3309.33       3359.85        95.77 o                         
  -7  -4   1         46.13         30.57        59.81 o                         
  -6  -4   1       7728.73       7152.50       402.31 o                         
  -5  -4   1       5338.62       5108.91       119.74 o                         
  -4  -4   1       7517.43       7468.82       182.01 o                         
  -3  -4   1         97.42        235.11        48.89 o                         
  -2  -4   1       3751.00       3712.88        72.74 o                         
  -1  -4   1        424.34        558.73        66.17 o                         
   0  -4   1        254.91        280.95        37.87 o                         
   1  -4   1       7836.46       7622.96       207.08 o                         
   2  -4   1       3560.92       3284.54        63.91 o                         
   3  -4   1       1752.41       1421.89        44.96 o                         
   4  -4   1       1821.56       1425.91        58.22 o                         
   5  -4   1        113.74        229.39        46.29 o                         
   6  -4   1       1061.58        797.60       117.68 o                         
   7  -4   1       1899.48       1707.09       172.90 o                         
   8  -4   1       1069.05        900.71       123.36 o                         
   9  -4   1        124.80        106.67       132.69 o                         
  10  -4   1          0.69         61.59       165.14 o                         
  11  -4   1        333.82        545.87       284.60 o                         
  12  -4   1         57.44        111.57       261.55 o                         
  13  -4   1         30.38         61.76       358.89 o                         
  14  -4   1          4.25        191.25       344.37 o                         
 -16  -3   1        224.24       -194.10       355.76 o                         
 -15  -3   1        154.45        206.46       141.01 o                         
 -14  -3   1          1.79         -1.64       151.95 o                         
 -13  -3   1        131.69        209.62       124.97 o                         
 -12  -3   1        262.24        429.38       120.32 o                         
 -11  -3   1       1348.53       1288.84        95.42 o                         
 -10  -3   1         92.86        202.19       146.94 o                         
  -9  -3   1        218.07        245.78        74.89 o                         
  -8  -3   1         24.33        282.73        80.88 o                         
  -7  -3   1        345.88        363.90        89.33 o                         
  -6  -3   1        224.57        256.74        50.52 o                         
  -5  -3   1          1.17         23.44        60.26 o                         
  -4  -3   1        339.73        452.51        77.07 o                         
  -3  -3   1       1983.20       1626.96        59.13 o                         
  -2  -3   1      10479.37       9826.61       229.08 o                         
  -1  -3   1      39995.45      36073.63       625.55 o                         
   0  -3   1       4906.77       4965.21       111.16 o                         
   1  -3   1       3947.45       3976.43       105.67 o                         
   2  -3   1      10023.60       8779.32       164.04 o                         
   3  -3   1        958.28        909.24        47.67 o                         
   4  -3   1       3511.75       3006.74        95.16 o                         
   5  -3   1       1125.32       1039.90       190.12 o                         
   6  -3   1        641.96        999.35       111.34 o                         
   7  -3   1          5.87         28.96        97.04 o                         
   8  -3   1       2279.27       1969.25       192.39 o                         
   9  -3   1         71.09         96.41       105.76 o                         
  10  -3   1        984.64       1163.82       148.74 o                         
  11  -3   1        156.79         99.61       263.54 o                         
  12  -3   1        309.11        507.45       252.16 o                         
  13  -3   1         27.66          8.82       272.94 o                         
  14  -3   1         36.04         52.94       381.94 o                         
 -16  -2   1          0.94         -2.85       302.53 o                         
 -15  -2   1         98.33        -49.81       322.74 o                         
 -14  -2   1        809.65        965.03       150.06 o                         
 -13  -2   1         23.65         77.63       130.07 o                         
 -12  -2   1         71.12        177.24       114.24 o                         
 -11  -2   1       1603.24       1417.55        86.81 o                         
 -10  -2   1         31.53        104.79        71.29 o                         
  -9  -2   1        253.04        210.87        87.00 o                         
  -8  -2   1        193.24        228.75        62.81 o                         
  -7  -2   1        694.61        606.09        63.82 o                         
  -6  -2   1          7.09          7.13        75.40 o                         
  -5  -2   1         90.49         78.98        45.15 o                         
  -4  -2   1       5884.46       5297.65       261.82 o                         
  -3  -2   1       1763.66       1587.69        88.91 o                         
  -2  -2   1      17934.90      15716.33       580.43 o                         
   1  -2   1      24690.77      21121.43       414.46 o                         
   2  -2   1       7345.59       6813.83       300.50 o                         
   3  -2   1       1518.65       1435.95        52.22 o                         
   4  -2   1       2856.00       2964.59       105.73 o                         
   5  -2   1       1353.32       1218.73       153.69 o                         
   6  -2   1         39.60        122.86       166.21 o                         
   7  -2   1        311.93        415.70       100.80 o                         
   8  -2   1        526.53        493.14       114.75 o                         
   9  -2   1       2111.25       2143.17       144.66 o                         
  10  -2   1       1056.77       1030.55       149.15 o                         
  11  -2   1        727.25        847.69       171.87 o                         
  12  -2   1        232.14        204.92       278.34 o                         
  13  -2   1         17.57         93.92       258.14 o                         
  14  -2   1        117.45        217.15       293.43 o                         
  15  -2   1        202.16        226.26       332.13 o                         
 -16  -1   1         32.49        343.52       393.32 o                         
 -15  -1   1        201.57         23.34       278.63 o                         
 -14  -1   1         30.01        184.71       298.84 o                         
 -13  -1   1         18.60        147.08       183.00 o                         
 -12  -1   1        205.62        284.57       106.16 o                         
 -11  -1   1       1040.58       1026.77        68.20 o                         
 -10  -1   1       5216.39       4984.44       152.37 o                         
  -9  -1   1         52.33         -6.88        65.79 o                         
  -8  -1   1        239.24        348.48        71.67 o                         
  -7  -1   1        331.16        396.04        53.54 o                         
  -6  -1   1        212.05        402.73        79.76 o                         
  -5  -1   1       3699.82       3170.36       161.94 o                         
  -4  -1   1        221.77        107.65        50.18 o                         
  -3  -1   1      14179.77      11967.29       317.26 o                         
   2  -1   1       2023.15       1670.60        57.25 o                         
   3  -1   1        303.93        373.25        59.27 o                         
   4  -1   1       2751.03       2580.25        66.59 o                         
   5  -1   1          0.55         26.39        63.31 o                         
   6  -1   1        332.10        360.37        83.30 o                         
   7  -1   1       3263.93       3618.53       181.31 o                         
   8  -1   1       4628.32       5520.15       150.28 o                         
   9  -1   1         90.57        101.87        58.56 o                         
  10  -1   1          2.69         94.58        64.00 o                         
  11  -1   1          4.64         48.99        77.47 o                         
  12  -1   1         25.28        178.45       216.58 o                         
  13  -1   1        467.89        591.69       301.68 o                         
  14  -1   1          2.29        407.84       334.41 o                         
  15  -1   1          6.74        -32.16       311.36 o                         
 -16   0   1          7.92        152.55       328.72 o                         
 -15   0   1         24.79        231.67       299.12 o                         
 -14   0   1         47.90         87.94       316.48 o                         
 -13   0   1        354.48        282.00       118.29 o                         
 -12   0   1         95.59         33.13       104.86 o                         
 -11   0   1        491.08        694.69       129.86 o                         
 -10   0   1        154.45        166.08        61.71 o                         
  -9   0   1        802.50        600.36        65.39 o                         
  -8   0   1         44.75        107.39        99.10 o                         
  -7   0   1        172.08        274.40       201.07 o                         
  -6   0   1        412.20        274.86        71.51 o                         
  -5   0   1       1105.44        731.53        70.54 o                         
  -4   0   1       4592.74       3797.38       184.71 o                         
  -3   0   1       1970.66       2433.86       123.95 o                         
   3   0   1       2765.34       2551.42       137.87 o                         
   4   0   1       3806.51       3376.11       130.91 o                         
   5   0   1        757.40        665.33        60.09 o                         
   6   0   1        557.67        575.98        51.57 o                         
   7   0   1       1479.74       1492.91        69.38 o                         
   8   0   1          3.17         59.45       107.07 o                         
   9   0   1        296.31        318.09        70.76 o                         
  10   0   1        380.62        316.12        72.62 o                         
  11   0   1       2371.56       2329.00       127.24 o                         
  12   0   1        191.28        173.57        93.33 o                         
  13   0   1        782.41        614.05       164.36 o                         
  14   0   1          4.18         81.97       260.98 o                         
  15   0   1         59.28         61.76       296.56 o                         
  16   0   1         56.74        158.81       332.13 o                         
 -15   1   1         31.71        149.70       313.92 o                         
 -14   1   1          0.03        -61.47       331.28 o                         
 -13   1   1         28.03        260.70       243.05 o                         
 -12   1   1         62.38         59.82        97.37 o                         
 -11   1   1         66.97          0.63        91.18 o                         
 -10   1   1        971.32        769.50        86.68 o                         
  -9   1   1         17.20         59.43        54.55 o                         
  -8   1   1       6657.53       7150.44       597.95 o                         
  -7   1   1       2725.04       3274.74       142.44 o                         
  -6   1   1        466.81        443.22       102.17 o                         
  -5   1   1         38.14        -10.00        72.58 o                         
  -4   1   1       2994.71       2799.18       133.34 o                         
  -3   1   1        357.54        397.93        48.78 o                         
  -2   1   1        300.54        738.45        40.23 o                         
   3   1   1      12083.53      10555.88       246.31 o                         
   4   1   1          1.26         59.25        29.06 o                         
   5   1   1       2278.81       1744.55       118.69 o                         
   6   1   1        379.56        361.76        52.93 o                         
   7   1   1        468.36        490.31        59.93 o                         
   8   1   1       1178.12       1270.91       115.95 o                         
   9   1   1         66.30         52.10        75.49 o                         
  10   1   1       4856.14       5140.26       229.14 o                         
  11   1   1        895.73        786.91       103.30 o                         
  12   1   1        111.66        161.48        98.68 o                         
  13   1   1          7.28         10.59       130.88 o                         
  14   1   1        292.53        363.73       246.18 o                         
  15   1   1         29.18         20.49       276.07 o                         
  16   1   1         93.54        241.06       320.18 o                         
 -15   2   1         34.12         87.94       334.70 o                         
 -14   2   1         99.20        140.88       293.14 o                         
 -13   2   1         19.74         90.79       313.35 o                         
 -12   2   1        140.08         14.51       225.41 o                         
 -11   2   1        195.63        319.40        71.01 o                         
 -10   2   1        455.51        611.04        70.32 o                         
  -9   2   1       1243.94       1549.29       148.49 o                         
  -8   2   1          0.54        146.84       144.58 o                         
  -7   2   1        778.87        680.79       113.00 o                         
  -6   2   1        458.13        444.00        90.73 o                         
  -5   2   1         67.92        300.60        87.04 o                         
  -4   2   1       2804.77       2489.11        92.38 o                         
  -3   2   1        148.85        109.38        61.07 o                         
  -2   2   1      10198.22       9645.91       272.95 o                         
  -1   2   1      10973.43       8954.37       636.90 o                         
   2   2   1       9372.38       7782.36       419.99 o                         
   3   2   1       1165.22       1065.14        38.95 o                         
   4   2   1       8175.09       7127.53       158.40 o                         
   5   2   1        244.63        154.92        35.63 o                         
   6   2   1          0.61        -19.28        47.47 o                         
   7   2   1         54.00        -10.01        56.77 o                         
   8   2   1         97.52        140.88        71.53 o                         
   9   2   1       1149.53       1002.35        82.07 o                         
  10   2   1        207.84        121.84        75.26 o                         
  11   2   1       1278.83        989.30        91.72 o                         
  12   2   1        205.61        890.03       161.15 o                         
  13   2   1       1028.98        837.65       127.22 o                         
  14   2   1        168.72        281.69       145.17 o                         
  15   2   1        130.98         52.94       264.40 o                         
  16   2   1          0.92        288.02       305.67 o                         
 -14   3   1         17.06        102.74       308.23 o                         
 -13   3   1          0.57        -23.34       269.81 o                         
 -12   3   1        155.06        187.55       295.99 o                         
 -11   3   1         82.18        202.07       263.54 o                         
 -10   3   1       1180.33       1168.48       150.69 o                         
  -9   3   1        118.23        141.19       120.54 o                         
  -8   3   1        374.94        863.27       121.94 o                         
  -7   3   1        157.94         98.23       104.19 o                         
  -6   3   1       2302.21       1913.55       122.86 o                         
  -5   3   1       1322.41       1207.23        83.33 o                         
  -4   3   1        233.75        280.41        36.96 o                         
  -3   3   1       2986.02       2930.55       183.46 o                         
  -2   3   1       2588.70       2473.98        65.38 o                         
  -1   3   1        335.31        461.08        33.16 o                         
   0   3   1         31.80        211.51        46.53 o                         
   1   3   1      40040.10      34665.77       694.54 o                         
   2   3   1      23988.28      22185.76       515.07 o                         
   3   3   1        241.19        289.84        35.12 o                         
   4   3   1        290.07        311.88        35.62 o                         
   5   3   1        940.88        873.82        46.23 o                         
   6   3   1        100.96         26.65        44.14 o                         
   7   3   1        504.81        853.23       112.57 o                         
   8   3   1        146.52        194.15        64.75 o                         
   9   3   1        398.03        397.49        78.95 o                         
  10   3   1        118.16        151.52        75.87 o                         
  11   3   1       1012.73        947.03        95.09 o                         
  12   3   1        315.36        274.98       101.71 o                         
  13   3   1          0.03         71.69       118.62 o                         
  14   3   1         78.01        143.18       159.40 o                         
  15   3   1        123.33        138.03       305.67 o                         
  16   3   1        938.46       1314.59       294.00 o                         
 -14   4   1        224.16        144.01       338.11 o                         
 -13   4   1         18.43         82.25       358.32 o                         
 -12   4   1         92.17         76.27       261.27 o                         
 -11   4   1        520.44        621.86       231.67 o                         
 -10   4   1         95.90         36.18       169.70 o                         
  -9   4   1        316.58        201.22        60.98 o                         
  -8   4   1        264.36        450.04       143.48 o                         
  -7   4   1        249.76        187.70       125.65 o                         
  -6   4   1       1472.08       1355.69        50.99 o                         
  -5   4   1        981.21        798.56        68.95 o                         
  -4   4   1       1309.72       1216.62        62.87 o                         
  -3   4   1       1419.59       1376.38        87.79 o                         
  -2   4   1        336.49        347.98        34.06 o                         
  -1   4   1      13868.67      11853.24       195.96 o                         
   0   4   1          9.06         69.70        38.59 o                         
   1   4   1        128.97        234.59        55.35 o                         
   2   4   1       2721.31       2685.15       274.34 o                         
   3   4   1        925.90       1013.39        30.50 o                         
   4   4   1       5159.83       5594.08       219.81 o                         
   5   4   1      19425.70      17840.81       695.78 o                         
   6   4   1       8613.81       8534.57       246.64 o                         
   7   4   1         30.23         -6.85        50.89 o                         
   8   4   1       1593.84       1949.50        87.30 o                         
   9   4   1       2470.01       2622.67       116.60 o                         
  10   4   1       2599.50       2869.69       178.57 o                         
  11   4   1        202.01        163.29       100.20 o                         
  12   4   1        792.56        841.13       116.88 o                         
  13   4   1       3239.87       3177.72       276.87 o                         
  14   4   1        490.41        676.33       147.30 o                         
  15   4   1        139.69        117.49       141.35 o                         
  16   4   1         25.21        103.03       326.73 o                         
 -13   5   1        517.55        891.67       329.57 o                         
 -12   5   1       2264.26       2649.67       305.95 o                         
 -11   5   1         31.30        270.37       305.67 o                         
 -10   5   1        751.14        693.01       261.55 o                         
  -9   5   1       1997.25       1963.36       148.28 o                         
  -8   5   1        966.61        866.79        75.00 o                         
  -7   5   1         87.99        120.70       133.22 o                         
  -6   5   1         13.16         71.12       106.70 o                         
  -5   5   1         33.64         -3.10       103.94 o                         
  -4   5   1        967.60        924.54        76.12 o                         
  -3   5   1       3004.21       2935.20        79.08 o                         
  -2   5   1      41083.94      40728.80       736.04 o                         
  -1   5   1       3058.62       2939.83        62.16 o                         
   0   5   1       8318.40       7324.34       136.60 o                         
   1   5   1         38.67        427.29       151.95 o                         
   2   5   1         40.09        153.19        38.26 o                         
   3   5   1         64.92        412.20       268.01 o                         
   4   5   1        767.18        889.58        37.15 o                         
   5   5   1       3554.49       8548.76       345.76 o                         
   6   5   1        541.03        776.30        46.72 o                         
   7   5   1        963.45       1146.04        96.99 o                         
   8   5   1        251.90        282.83        67.62 o                         
   9   5   1        820.53        995.64        77.98 o                         
  10   5   1        438.10        407.40        85.73 o                         
  11   5   1         17.64        293.24       126.88 o                         
  12   5   1       2048.89       1775.96       116.54 o                         
  13   5   1        162.40        445.58       123.19 o                         
  14   5   1       1907.19       2041.15       149.52 o                         
  15   5   1        645.95        509.01       330.57 o                         
  16   5   1         47.03         14.80       306.23 o                         
 -13   6   1        195.10         50.09       350.92 o                         
 -12   6   1         48.21        215.16       392.19 o                         
 -11   6   1        407.80        444.84       327.01 o                         
 -10   6   1          1.61         32.44       285.74 o                         
  -9   6   1       3240.49       3312.85       151.19 o                         
  -8   6   1          9.22         79.17        77.94 o                         
  -7   6   1          7.49        118.47        78.81 o                         
  -6   6   1       1924.65       1852.67        96.02 o                         
  -5   6   1        444.87        336.16        87.23 o                         
  -4   6   1       2103.39       2106.91        96.91 o                         
  -3   6   1        636.34        784.00        77.53 o                         
  -2   6   1        797.47        941.32        72.55 o                         
  -1   6   1        744.82        811.46        46.21 o                         
   0   6   1         17.19         65.05        33.83 o                         
   1   6   1          6.49        189.57        32.28 o                         
   2   6   1       1483.47       2189.89        86.48 o                         
   3   6   1        720.67        635.69        81.48 o                         
   4   6   1        112.35        505.13        46.75 o                         
   5   6   1        106.49        204.01        78.87 o                         
   6   6   1       2761.37       3021.45        73.61 o                         
   7   6   1        113.43        131.58        50.99 o                         
   8   6   1       1641.39       1473.38        66.14 o                         
   9   6   1        154.66        195.82        77.87 o                         
  10   6   1        121.74        244.44        85.36 o                         
  11   6   1        972.31        966.43        90.69 o                         
  12   6   1         17.05        157.31       124.12 o                         
  13   6   1       1861.79       1662.32       129.84 o                         
  14   6   1         34.13        345.16       141.02 o                         
  15   6   1       2097.44       2978.28      2654.41 o                         
  16   6   1         60.83         -6.54       159.61 o                         
 -12   7   1         18.35        115.26       334.13 o                         
 -11   7   1          6.35         56.07       354.62 o                         
 -10   7   1        243.95         14.80       313.07 o                         
  -9   7   1        243.39         70.87       256.71 o                         
  -8   7   1       1088.49       1038.92        90.81 o                         
  -7   7   1        460.41        501.55        83.76 o                         
  -6   7   1          0.10        232.22        77.51 o                         
  -5   7   1        161.37        101.53        69.88 o                         
  -4   7   1        199.11        436.38        65.43 o                         
  -3   7   1        164.59        196.65        64.50 o                         
  -2   7   1      10565.33      10635.48       221.69 o                         
  -1   7   1       1689.95       1696.86        51.46 o                         
   0   7   1        230.18        537.69        42.41 o                         
   1   7   1         70.14        149.89        39.24 o                         
   2   7   1       4469.89       4831.12       120.68 o                         
   3   7   1        266.61        517.95        65.96 o                         
   4   7   1       6153.04       6426.90       194.38 o                         
   5   7   1       5840.69       5950.79       221.56 o                         
   6   7   1       1216.63       1218.26        75.50 o                         
   7   7   1         10.55         97.75        47.32 o                         
   8   7   1        359.61        292.60        55.09 o                         
   9   7   1          6.22         76.16        67.99 o                         
  10   7   1          9.40         71.14        82.04 o                         
  11   7   1        823.47        845.31       114.79 o                         
  12   7   1       1606.69       1388.43       111.39 o                         
  13   7   1         50.31        223.05       131.33 o                         
  14   7   1       1766.16       1771.98       146.85 o                         
  15   7   1         52.24        139.28       144.48 o                         
  16   7   1        181.61        108.62       158.05 o                         
 -12   8   1         62.39         -2.85       358.60 o                         
 -11   8   1         76.68         -8.82       323.03 o                         
 -10   8   1        618.55        429.47       346.65 o                         
  -9   8   1         10.12        -38.42       290.01 o                         
  -8   8   1          2.66         43.25       109.04 o                         
  -7   8   1         10.76         71.95        95.42 o                         
  -6   8   1        137.26        435.20        86.56 o                         
  -5   8   1         40.88        428.59        82.37 o                         
  -4   8   1        976.43       1193.17        79.78 o                         
  -3   8   1         12.99          0.39        55.50 o                         
  -2   8   1       1044.51       1350.32        61.59 o                         
  -1   8   1       4096.56       4000.86       110.16 o                         
   0   8   1        544.90        489.79        49.34 o                         
   1   8   1       2230.31       2451.02        70.13 o                         
   2   8   1        325.77        399.90        38.05 o                         
   3   8   1       3695.73       3875.91       117.04 o                         
   4   8   1        200.12        231.42        71.82 o                         
   5   8   1       2682.27       2540.92       115.88 o                         
   6   8   1         42.96       -202.50       287.45 o                         
   7   8   1       2935.31       2890.46        82.04 o                         
   8   8   1       1261.66       1232.51        60.17 o                         
   9   8   1          1.62         13.47        63.20 o                         
  10   8   1         14.22         61.47        80.69 o                         
  11   8   1       1328.10       1378.78        99.91 o                         
  12   8   1          0.14         30.34       105.01 o                         
  13   8   1        302.74        268.73       127.93 o                         
  14   8   1        249.68        276.96       137.04 o                         
  15   8   1         71.82         64.43       143.33 o                         
  16   8   1          6.81        -51.10       130.67 o                         
 -11   9   1          0.36         29.60       344.66 o                         
 -10   9   1        218.64         56.35       309.08 o                         
  -9   9   1        132.14        258.42       264.40 o                         
  -8   9   1         65.72         14.98       128.46 o                         
  -7   9   1        176.17        107.13       103.93 o                         
  -6   9   1        241.43        191.07        97.99 o                         
  -5   9   1        201.27        239.91        86.41 o                         
  -4   9   1         16.76        109.44        84.42 o                         
  -3   9   1        138.54        155.86        62.56 o                         
  -2   9   1       1165.56        995.17        64.64 o                         
  -1   9   1         75.02        168.78        58.31 o                         
   0   9   1          0.46         -0.95        50.82 o                         
   1   9   1       1990.97       1901.97        59.13 o                         
   2   9   1        292.03        324.20        64.09 o                         
   3   9   1        188.72        224.92        64.88 o                         
   4   9   1       4059.68       3990.23       129.82 o                         
   5   9   1        862.62        723.31        92.20 o                         
   6   9   1         72.95         65.01       111.16 o                         
   7   9   1          1.27       -105.95       105.95 o                         
   8   9   1       1079.87        767.51        68.36 o                         
   9   9   1          0.18          8.80        62.04 o                         
  10   9   1          3.93        -40.90        74.27 o                         
  11   9   1         25.19         42.16        84.15 o                         
  12   9   1        335.99        354.43       102.55 o                         
  13   9   1         14.90         74.60       115.28 o                         
  14   9   1       1485.34       1827.22       194.69 o                         
  15   9   1         17.68         50.13       120.33 o                         
  16   9   1        190.23         60.11       137.04 o                         
 -10  10   1          5.28        244.48       408.41 o                         
  -9  10   1        278.56        163.93       366.57 o                         
  -8  10   1        430.53        410.97       244.19 o                         
  -7  10   1          0.01        -20.59       148.20 o                         
  -6  10   1         22.46         92.93       111.59 o                         
  -5  10   1          1.46          3.08       102.04 o                         
  -4  10   1          1.86        -39.46        96.58 o                         
  -3  10   1        109.58        108.79        71.26 o                         
  -2  10   1        787.06        824.42       131.75 o                         
  -1  10   1        146.68        155.07        59.72 o                         
   0  10   1        349.88        439.66        58.74 o                         
   1  10   1        642.01        747.59        54.47 o                         
   2  10   1        333.31        328.30        49.14 o                         
   3  10   1        426.92        508.72        71.28 o                         
   4  10   1          2.10          4.69        84.92 o                         
   5  10   1        538.94        581.14        91.10 o                         
   6  10   1          5.22        -33.15        96.36 o                         
   7  10   1        705.11        813.47       146.09 o                         
   8  10   1        155.56        213.75       134.97 o                         
   9  10   1          4.55        -24.13        56.89 o                         
  10  10   1         53.12         27.34        67.55 o                         
  11  10   1          5.77        -17.91        83.07 o                         
  12  10   1         81.01         27.64       100.57 o                         
  13  10   1        315.85        265.22       111.35 o                         
  14  10   1         98.61        274.50       162.59 o                         
  15  10   1        379.97        177.99       200.79 o                         
  16  10   1         42.84         58.34       148.28 o                         
  -9  11   1         72.93        170.48       317.05 o                         
  -8  11   1         75.78        206.05       355.47 o                         
  -7  11   1         93.36        161.37       235.94 o                         
  -6  11   1         20.06        111.95       149.62 o                         
  -5  11   1        179.93        148.99       125.41 o                         
  -4  11   1        527.05        549.46       110.67 o                         
  -3  11   1        696.20        705.57       119.80 o                         
  -2  11   1         40.84         32.30        80.64 o                         
  -1  11   1         90.33         79.21        71.81 o                         
   0  11   1         15.09         78.22        63.81 o                         
   1  11   1         11.46          4.38        58.40 o                         
   2  11   1        985.97       1001.97        75.69 o                         
   3  11   1        977.73       1020.08        63.16 o                         
   4  11   1          5.95         34.97       114.36 o                         
   5  11   1        100.87        169.27        96.23 o                         
   6  11   1        470.26        470.59       100.60 o                         
   7  11   1         42.10         91.10       102.52 o                         
   8  11   1        560.50        518.05       149.32 o                         
   9  11   1         50.35        192.14       156.03 o                         
  10  11   1         17.97         59.64        40.59 o                         
  11  11   1         51.98         37.56        71.70 o                         
  12  11   1       1262.25       1152.42        97.99 o                         
  13  11   1          3.83         -6.99       135.22 o                         
  14  11   1         63.42        -48.29       153.78 o                         
  15  11   1          7.71        -55.21       124.94 o                         
  -8  12   1          3.85         21.06       299.69 o                         
  -7  12   1        103.77         80.83       263.83 o                         
  -6  12   1        136.54        249.69       191.12 o                         
  -5  12   1        623.28        606.35       150.82 o                         
  -4  12   1         59.39         56.82       135.09 o                         
  -3  12   1          3.84        -22.14       125.63 o                         
  -2  12   1         39.03         21.76        91.32 o                         
  -1  12   1       1308.02       1422.28        87.52 o                         
   0  12   1       1162.09       1199.24        77.18 o                         
   1  12   1        730.74        708.85        69.15 o                         
   2  12   1        178.35        220.87        57.73 o                         
   3  12   1      10147.38      11341.80       253.01 o                         
   4  12   1        711.30        799.03       117.96 o                         
   5  12   1       5451.40       6398.17       199.00 o                         
   6  12   1         25.95          6.69       109.73 o                         
   7  12   1       1644.49       1803.96       176.26 o                         
   8  12   1         77.32        139.82       125.61 o                         
   9  12   1         44.03         42.82       176.35 o                         
  10  12   1          1.61        225.98       228.82 o                         
  11  12   1        232.15        281.19       240.49 o                         
  12  12   1         44.89         54.29        90.02 o                         
  13  12   1        107.91        217.72       307.66 o                         
  14  12   1         43.49        -95.91       185.85 o                         
  15  12   1         16.79         23.34       136.61 o                         
  -7  13   1          0.08        114.13       282.33 o                         
  -6  13   1        844.06        480.41       321.32 o                         
  -5  13   1        108.83        333.50       201.95 o                         
  -4  13   1       1099.38        895.74       193.31 o                         
  -3  13   1         83.30        111.45       153.09 o                         
  -2  13   1         12.74         32.89       107.40 o                         
  -1  13   1        356.13        475.74        97.64 o                         
   0  13   1         28.08         52.97        87.53 o                         
   1  13   1         31.20         14.94        76.52 o                         
   2  13   1        662.73        644.77        68.50 o                         
   3  13   1          0.34          2.45        48.65 o                         
   4  13   1        128.97        218.29       132.05 o                         
   5  13   1        856.63        994.84       140.43 o                         
   6  13   1        171.75         45.58       136.89 o                         
   7  13   1         27.69        -98.35       140.15 o                         
   8  13   1        799.58        982.60       170.29 o                         
   9  13   1         63.87         21.58       169.52 o                         
  10  13   1        498.33        216.42       176.73 o                         
  11  13   1         84.85        234.80       252.16 o                         
  12  13   1       1459.78       1281.86       336.40 o                         
  13  13   1         50.71        342.38       356.89 o                         
  14  13   1         11.07        243.91       389.05 o                         
  -5  14   1        549.51        568.07       291.72 o                         
  -4  14   1        478.79        543.67       205.11 o                         
  -3  14   1        243.84        239.41       206.77 o                         
  -2  14   1         23.68        116.36       141.66 o                         
  -1  14   1        486.95        564.02       131.44 o                         
   0  14   1         10.52         96.34       116.73 o                         
   1  14   1        546.16        545.09       111.16 o                         
   2  14   1        532.87        560.30        97.48 o                         
   3  14   1        307.66        347.53        70.09 o                         
   4  14   1        281.02        444.58       179.61 o                         
   5  14   1       2666.95       3036.18       190.98 o                         
   6  14   1        280.66        129.91       168.85 o                         
   7  14   1        155.76        177.52       173.52 o                         
   8  14   1         13.85        -28.71       192.99 o                         
   9  14   1        200.32        122.96       185.74 o                         
  10  14   1          2.35         38.36       188.89 o                         
  11  14   1        292.27        196.99       223.55 o                         
  12  14   1          1.51       -127.50       295.70 o                         
  13  14   1          0.01         43.54       301.68 o                         
  -4  15   1          4.78         30.17       327.58 o                         
  -3  15   1         91.61        380.80       275.78 o                         
  -2  15   1        211.78        214.96       166.50 o                         
  -1  15   1         94.65        155.12       227.97 o                         
   0  15   1         30.04        -40.13       241.63 o                         
   1  15   1         65.17         26.99       170.53 o                         
   2  15   1         44.06        -53.36       193.39 o                         
   3  15   1        198.32         87.64       174.64 o                         
   4  15   1        217.46        477.99       180.96 o                         
   5  15   1          6.93         22.34       198.20 o                         
   6  15   1        481.40        636.54       208.59 o                         
   7  15   1        185.99        319.12       233.85 o                         
   8  15   1         83.79         88.97       206.62 o                         
   9  15   1          0.13        -96.95       242.16 o                         
  10  15   1        237.16        243.51       237.09 o                         
  11  15   1         27.14         17.71       250.91 o                         
  12  15   1         17.92        116.81       232.01 o                         
  13  15   1          4.26          0.00       366.86 o                         
  -1  16   1         36.80        177.88       249.60 o                         
   0  16   1          6.25        -57.49       267.24 o                         
   1  16   1       1444.27       1471.05       217.15 o                         
   2  16   1          4.55        192.01       221.55 o                         
   3  16   1        403.28        615.16       201.05 o                         
   4  16   1        277.33        137.01       200.93 o                         
   5  16   1         55.08       -225.47       225.47 o                         
   6  16   1          1.78        -12.89       203.01 o                         
   7  16   1          1.82        189.43       226.38 o                         
   8  16   1        230.35        300.29       262.83 o                         
   9  16   1          0.27        -42.61       242.18 o                         
  10  16   1         24.85        303.74       234.64 o                         
  11  16   1          7.96          0.52       321.32 o                         
   0  17   1         15.44        -25.90       313.07 o                         
   1  17   1          4.06         20.21       253.30 o                         
   2  17   1         66.29         -9.69       209.58 o                         
   3  17   1         65.48          2.43       215.57 o                         
   4  17   1       1195.19       1388.37       229.69 o                         
   5  17   1          0.27          0.85       224.11 o                         
   6  17   1         79.23        131.82       226.48 o                         
   7  17   1         60.63        172.86       228.79 o                         
   8  17   1          0.01         72.17       229.83 o                         
   9  17   1        199.52        353.06       259.13 o                         
  -9 -17   2        106.25         77.65       237.22 o                         
  -8 -17   2        230.41        327.86       339.53 o                         
  -7 -17   2        111.41        -69.52       225.04 o                         
  -6 -17   2         74.54        194.07       222.87 o                         
  -5 -17   2         89.33        196.64       221.83 o                         
  -4 -17   2        102.41        292.71       242.45 o                         
  -3 -17   2        667.72        587.76       240.64 o                         
  -2 -17   2         46.62         10.87       234.98 o                         
  -1 -17   2        113.00        -20.21       242.20 o                         
 -11 -16   2          2.03        -43.54       343.23 o                         
 -10 -16   2          0.03         64.04       404.14 o                         
  -9 -16   2         36.60        185.85       319.61 o                         
  -8 -16   2        184.21        178.05       216.42 o                         
  -7 -16   2        102.24        193.71       210.71 o                         
  -6 -16   2          1.74          6.79       204.75 o                         
  -5 -16   2        198.46        341.16       202.52 o                         
  -4 -16   2          5.32       -118.81       217.97 o                         
  -3 -16   2        769.78       1028.51       200.89 o                         
  -2 -16   2         88.40        148.50       215.58 o                         
  -1 -16   2        567.97        649.18       282.61 o                         
   0 -16   2          0.68        103.60       256.14 o                         
   1 -16   2          0.03          2.85       229.68 o                         
 -13 -15   2          0.16        -37.85       348.93 o                         
 -12 -15   2        241.98        217.99       266.59 o                         
 -11 -15   2        128.05         24.40       233.56 o                         
 -10 -15   2          8.59         55.78       256.63 o                         
  -9 -15   2          1.15         78.46       206.62 o                         
  -8 -15   2        182.49        106.96       196.84 o                         
  -7 -15   2         74.86        117.89       192.73 o                         
  -6 -15   2        257.24        352.45       187.91 o                         
  -5 -15   2         39.94        -13.91       180.75 o                         
  -4 -15   2         58.26       -136.04       175.10 o                         
  -3 -15   2          3.51        -85.44       193.23 o                         
  -2 -15   2         14.51         -6.99       208.79 o                         
  -1 -15   2         41.78         85.12       189.47 o                         
   0 -15   2          0.46          5.69       239.07 o                         
   1 -15   2          1.96        -83.39       258.71 o                         
   2 -15   2          3.62        -97.33       200.65 o                         
   4 -15   2         88.73        165.92       323.03 o                         
 -13 -14   2        170.82        279.77       396.45 o                         
 -12 -14   2        187.57        144.67       226.47 o                         
 -11 -14   2        370.70        315.45       213.95 o                         
 -10 -14   2        532.16        455.60       198.72 o                         
  -9 -14   2         40.12        181.93       185.25 o                         
  -8 -14   2          1.71         52.71       174.76 o                         
  -7 -14   2         20.22        139.20       189.86 o                         
  -6 -14   2        183.47        172.95       168.55 o                         
  -5 -14   2       1659.61       1322.49       190.41 o                         
  -4 -14   2         50.57        -96.29       160.38 o                         
  -3 -14   2       1116.01       1244.64       180.09 o                         
  -2 -14   2       1735.81       1726.65       117.51 o                         
  -1 -14   2        759.13        773.70       123.99 o                         
   0 -14   2          6.96         14.04       145.49 o                         
   1 -14   2          0.92        154.50       144.42 o                         
   2 -14   2        318.78        254.53       153.63 o                         
   3 -14   2         80.12        196.20       145.74 o                         
   4 -14   2         33.76          9.11       297.98 o                         
   5 -14   2        176.94        171.62       319.33 o                         
 -14 -13   2        517.98        498.63       402.43 o                         
 -13 -13   2        197.31        498.63       306.23 o                         
 -12 -13   2        504.33        694.44       382.22 o                         
 -11 -13   2         15.61         51.87       215.73 o                         
 -10 -13   2         24.53        290.49       217.37 o                         
  -9 -13   2          1.61         33.41       189.44 o                         
  -8 -13   2        326.00        227.16       164.57 o                         
  -7 -13   2        525.99        579.11       160.16 o                         
  -6 -13   2        371.62        580.27       166.48 o                         
  -5 -13   2         14.68        178.56       160.95 o                         
  -4 -13   2        216.47        206.79       156.38 o                         
  -3 -13   2        176.20        159.22        52.89 o                         
  -2 -13   2        140.88        152.76        75.87 o                         
  -1 -13   2        396.41        207.11        80.68 o                         
   0 -13   2         20.62         27.67       104.17 o                         
   1 -13   2        103.65        223.51       111.72 o                         
   2 -13   2        886.19        797.74       113.57 o                         
   3 -13   2        463.05        530.59       122.59 o                         
   4 -13   2        259.55        254.47       147.04 o                         
   5 -13   2        734.84        525.67       306.52 o                         
   6 -13   2         80.85        150.27       333.56 o                         
 -15 -12   2        105.94        276.92       408.12 o                         
 -14 -12   2        182.67       -151.69       306.23 o                         
 -13 -12   2        194.12        268.67       286.03 o                         
 -12 -12   2        107.16        131.49       271.51 o                         
 -11 -12   2         11.71        166.49       306.80 o                         
 -10 -12   2         10.14         96.48       236.51 o                         
  -9 -12   2        162.70        204.13       171.46 o                         
  -8 -12   2        242.98        262.84       155.46 o                         
  -7 -12   2        387.54        548.75       146.87 o                         
  -6 -12   2        802.97        822.19       153.80 o                         
  -5 -12   2        621.38       1212.05       136.37 o                         
  -4 -12   2       2774.48       3342.37       158.78 o                         
  -3 -12   2       2634.16       2503.43        86.96 o                         
  -2 -12   2       2203.67       2380.99       125.75 o                         
  -1 -12   2         55.89         68.98        69.56 o                         
   0 -12   2        101.35        103.72        79.45 o                         
   1 -12   2        396.56        291.14        92.08 o                         
   2 -12   2          0.22         49.75       106.48 o                         
   3 -12   2        289.93        426.42       110.86 o                         
   4 -12   2        321.81        295.05       115.81 o                         
   5 -12   2        127.00        176.13       200.50 o                         
   6 -12   2         18.71         66.03       233.66 o                         
   7 -12   2       1147.02        608.49       281.76 o                         
   8 -12   2        235.33         29.88       311.93 o                         
 -15 -11   2         85.52       -169.34       385.35 o                         
 -14 -11   2        207.01        352.45       294.99 o                         
 -13 -11   2         75.30        108.68       137.80 o                         
 -12 -11   2        347.90        502.38        97.77 o                         
 -11 -11   2        250.61        195.36        69.10 o                         
 -10 -11   2        704.05        550.39        49.64 o                         
  -9 -11   2         38.71        248.46       251.59 o                         
  -8 -11   2       2919.01       2491.34       292.72 o                         
  -7 -11   2         16.12         74.19       125.51 o                         
  -6 -11   2         62.19        286.39       273.79 o                         
  -5 -11   2        243.97        383.65       120.06 o                         
  -4 -11   2        546.14        446.44       117.55 o                         
  -3 -11   2         24.84         57.97        42.32 o                         
  -2 -11   2       1664.59       1540.30        59.24 o                         
  -1 -11   2        869.82        945.08        62.29 o                         
   0 -11   2          0.94         17.11        64.94 o                         
   1 -11   2          0.12         62.18        78.39 o                         
   2 -11   2       1360.42       1258.54        97.97 o                         
   3 -11   2         85.05         55.06        84.67 o                         
   4 -11   2       1143.86       1032.86       104.50 o                         
   5 -11   2        980.89        688.36       154.23 o                         
   6 -11   2       1229.95       1322.27       274.64 o                         
   7 -11   2        545.88        301.68       238.78 o                         
   8 -11   2        273.30        310.79       284.04 o                         
   9 -11   2          3.82        119.53       319.90 o                         
 -16 -10   2         63.10        169.34       373.69 o                         
 -15 -10   2         36.04        137.24       189.31 o                         
 -14 -10   2        186.08        177.30       174.45 o                         
 -13 -10   2        333.22        271.50       112.49 o                         
 -12 -10   2        117.95         86.93       103.50 o                         
 -11 -10   2        179.66        134.32        86.56 o                         
 -10 -10   2          0.56         44.23        68.11 o                         
  -9 -10   2         82.60        170.06        55.03 o                         
  -7 -10   2        838.89        833.80       121.68 o                         
  -6 -10   2          5.71        -14.51       156.82 o                         
  -5 -10   2         67.40        130.35       188.12 o                         
  -4 -10   2        613.50        511.43       155.96 o                         
  -3 -10   2       1613.87       1476.50        48.60 o                         
  -2 -10   2        288.05        290.70        47.80 o                         
  -1 -10   2       2336.32       2381.31        99.92 o                         
   0 -10   2          1.34          3.39        47.72 o                         
   1 -10   2        238.72        251.53        58.16 o                         
   2 -10   2        141.23        195.41        68.99 o                         
   3 -10   2       1064.50        941.73        85.36 o                         
   4 -10   2         54.99          4.48        86.53 o                         
   5 -10   2        144.49        203.47       126.46 o                         
   6 -10   2        244.71        157.53       177.92 o                         
   7 -10   2        192.45        104.17       273.79 o                         
   8 -10   2        171.59        321.60       253.01 o                         
   9 -10   2        570.24        578.03       303.96 o                         
 -16  -9   2         74.75        173.58       225.59 o                         
 -15  -9   2        405.66        452.25       205.94 o                         
 -14  -9   2         15.37        -35.95       135.92 o                         
 -13  -9   2          4.12        -14.80       117.05 o                         
 -12  -9   2       1449.65       1364.90       112.81 o                         
 -11  -9   2         23.30         32.13        93.42 o                         
 -10  -9   2        425.60        554.25        81.15 o                         
  -9  -9   2        113.80        121.59        62.82 o                         
  -8  -9   2         14.79         55.75        51.80 o                         
  -7  -9   2        786.69        770.75        34.51 o                         
  -6  -9   2       2587.54       2708.23       154.93 o                         
  -5  -9   2        593.07        585.82       104.95 o                         
  -4  -9   2        656.44        656.66       124.27 o                         
  -3  -9   2        374.64        379.55        35.47 o                         
  -2  -9   2       1547.16       1250.50        49.94 o                         
  -1  -9   2         67.33         34.25        48.63 o                         
   0  -9   2       1350.79       1155.32        57.72 o                         
   1  -9   2        150.66        254.95        58.26 o                         
   2  -9   2        148.63        128.89        61.42 o                         
   3  -9   2        295.91        281.25        73.14 o                         
   4  -9   2       1281.23       1273.32        88.60 o                         
   5  -9   2        527.90        523.51       100.37 o                         
   6  -9   2        157.85        198.54       140.40 o                         
   7  -9   2         10.70        136.44       183.49 o                         
   8  -9   2         79.09         -2.85       231.38 o                         
   9  -9   2          0.22        133.76       332.70 o                         
  10  -9   2        441.26        451.95       312.21 o                         
  11  -9   2         74.61         53.51       348.07 o                         
 -16  -8   2         18.37        102.84       222.00 o                         
 -15  -8   2        383.91        396.42       155.72 o                         
 -14  -8   2          1.66         50.40       135.06 o                         
 -13  -8   2         12.77         90.15       124.13 o                         
 -12  -8   2        166.94        142.76       116.78 o                         
 -11  -8   2        488.19        359.73        89.89 o                         
 -10  -8   2        125.42        148.47        80.83 o                         
  -9  -8   2       1177.60       1067.42        72.36 o                         
  -8  -8   2         85.72        111.04        53.85 o                         
  -7  -8   2        486.79        467.91        46.98 o                         
  -6  -8   2       1230.08       1014.51        40.93 o                         
  -5  -8   2       6316.28       6280.50       520.54 o                         
  -4  -8   2        457.94        339.71       138.32 o                         
  -3  -8   2        542.87        588.00        33.81 o                         
  -2  -8   2       2862.78       2693.18        60.56 o                         
  -1  -8   2       2893.79       2956.69        76.25 o                         
   0  -8   2         25.18        125.99        47.71 o                         
   1  -8   2        991.87       1066.56        55.97 o                         
   2  -8   2         85.39        444.01        55.92 o                         
   3  -8   2        532.43        475.62        62.04 o                         
   4  -8   2         21.83        -14.88        66.78 o                         
   5  -8   2        898.90        948.35       110.44 o                         
   6  -8   2          1.63         77.99       109.72 o                         
   7  -8   2         40.01         67.70       139.41 o                         
   8  -8   2        763.16        801.45       254.44 o                         
   9  -8   2        996.22       1260.80       304.81 o                         
  10  -8   2        621.51        494.64       287.45 o                         
  11  -8   2        709.73        860.08       335.26 o                         
 -16  -7   2         31.59        -28.13       213.72 o                         
 -15  -7   2       1181.84       1087.22       153.19 o                         
 -14  -7   2        330.29        423.20       149.75 o                         
 -13  -7   2        625.29        596.02       123.46 o                         
 -12  -7   2        146.62        120.28        99.05 o                         
 -11  -7   2          0.22        -25.98        92.20 o                         
 -10  -7   2       1069.74        930.32        84.32 o                         
  -9  -7   2        323.44        350.20        66.50 o                         
  -8  -7   2         74.25         79.17        57.66 o                         
  -7  -7   2       1215.06       1263.44        88.40 o                         
  -6  -7   2       6431.45       6351.79       183.00 o                         
  -5  -7   2          3.79        -11.64        44.28 o                         
  -4  -7   2        692.04       1312.48       132.69 o                         
  -3  -7   2       1707.96       1855.12        53.53 o                         
  -2  -7   2       2366.56       2496.44        70.32 o                         
  -1  -7   2       6787.35       7291.08       128.16 o                         
   0  -7   2         47.06        135.43        47.08 o                         
   1  -7   2        160.91        552.65        46.60 o                         
   2  -7   2         23.15        170.59        51.50 o                         
   3  -7   2       7319.17       7403.27       146.21 o                         
   4  -7   2        128.22        102.10        67.04 o                         
   5  -7   2         27.60         28.64       102.97 o                         
   6  -7   2       1272.57       1263.85       143.57 o                         
   7  -7   2        371.86        556.46       133.71 o                         
   8  -7   2        198.39        313.92       134.38 o                         
   9  -7   2       1063.27       1026.57       221.42 o                         
  10  -7   2       2690.40       2539.81       298.55 o                         
  11  -7   2        221.88        496.64       298.55 o                         
  12  -7   2        494.27        301.97       340.39 o                         
 -16  -6   2         43.95         60.81       213.60 o                         
 -15  -6   2        266.18        288.65       151.92 o                         
 -14  -6   2       1182.00        958.33       150.63 o                         
 -13  -6   2        648.19        507.00       125.93 o                         
 -12  -6   2         32.79         50.61       100.90 o                         
 -11  -6   2       2871.78       3004.82       164.02 o                         
 -10  -6   2         85.41        177.39        80.23 o                         
  -9  -6   2       1073.57        864.92        77.70 o                         
  -8  -6   2       2156.46       2485.99       139.25 o                         
  -7  -6   2        272.13        294.47        57.36 o                         
  -6  -6   2       2037.90       3636.47       215.79 o                         
  -5  -6   2          5.20         40.75        37.17 o                         
  -4  -6   2       1428.43       1647.25        54.16 o                         
  -3  -6   2        691.33        852.75        89.92 o                         
  -2  -6   2         17.54        338.86        36.58 o                         
  -1  -6   2        876.62        793.82        37.34 o                         
   0  -6   2        974.68        877.40        48.41 o                         
   1  -6   2       3320.72       3092.33        82.01 o                         
   2  -6   2       1529.32       2172.84        92.54 o                         
   3  -6   2       2705.13       2863.11       136.67 o                         
   4  -6   2          4.13         55.35        86.84 o                         
   5  -6   2         60.15        -31.68       116.80 o                         
   6  -6   2         51.60        156.38       116.80 o                         
   7  -6   2        605.37        396.24       133.28 o                         
   8  -6   2        479.59        366.79       151.58 o                         
   9  -6   2       1986.43       1844.89       160.48 o                         
  10  -6   2        299.09        229.68       291.44 o                         
  11  -6   2       3884.02       4419.34       398.45 o                         
  12  -6   2        418.00        767.29       413.25 o                         
  13  -6   2        285.49        245.33       354.62 o                         
 -16  -5   2          0.28         62.44       179.11 o                         
 -15  -5   2       1265.57       1245.06       194.83 o                         
 -14  -5   2        519.29        599.59       149.92 o                         
 -13  -5   2        580.31        432.15       120.65 o                         
 -12  -5   2       1855.12       1803.05       116.94 o                         
 -11  -5   2        229.66        194.08        92.21 o                         
 -10  -5   2         79.74         79.13        85.32 o                         
  -9  -5   2        209.24        202.78        76.03 o                         
  -8  -5   2         65.82         62.02        64.25 o                         
  -7  -5   2         34.91          2.86        64.81 o                         
  -6  -5   2         37.83        145.77        50.91 o                         
  -5  -5   2        748.31        831.34        49.89 o                         
  -4  -5   2       1498.36       1794.53        90.34 o                         
  -3  -5   2        289.14        320.74        31.88 o                         
  -2  -5   2        437.90        388.77        38.74 o                         
  -1  -5   2       2444.37       2601.52        70.75 o                         
   0  -5   2          7.58         27.69        41.99 o                         
   1  -5   2        449.95        404.90        53.24 o                         
   2  -5   2       2700.15       2515.21        69.46 o                         
   3  -5   2         24.44         74.01        43.63 o                         
   4  -5   2        227.01        262.10        88.55 o                         
   5  -5   2        334.00        373.83       110.26 o                         
   6  -5   2        214.24        291.07       147.71 o                         
   7  -5   2         60.01         50.28       123.01 o                         
   8  -5   2       2691.59       2580.29       160.01 o                         
   9  -5   2       3261.70       3343.96       471.87 o                         
  10  -5   2        514.45        569.78       217.44 o                         
  11  -5   2         91.51        120.67       249.88 o                         
  12  -5   2         99.12       -114.70       341.53 o                         
  13  -5   2         12.53        -52.94       321.32 o                         
 -16  -4   2         34.12         14.80       355.76 o                         
 -15  -4   2          7.44         21.77       198.48 o                         
 -14  -4   2        327.96        384.91       156.25 o                         
 -13  -4   2        105.56        139.12        90.73 o                         
 -12  -4   2        756.98       1039.96       109.93 o                         
 -11  -4   2         22.22         23.51        93.67 o                         
 -10  -4   2        901.56       1020.40        87.30 o                         
  -9  -4   2          0.46        163.41        74.19 o                         
  -8  -4   2        384.64        485.08        63.81 o                         
  -7  -4   2         18.59         69.24        60.35 o                         
  -6  -4   2       3026.96       2577.21        80.80 o                         
  -5  -4   2       1857.17       1624.20        57.15 o                         
  -4  -4   2        122.16        200.46        38.04 o                         
  -3  -4   2       6274.25       5905.09       144.51 o                         
  -2  -4   2       2896.49       2571.13        59.88 o                         
  -1  -4   2       1387.51       1391.08        35.46 o                         
   0  -4   2        506.91        475.65        32.84 o                         
   1  -4   2        190.42        133.54        41.55 o                         
   2  -4   2        835.68        824.01        45.91 o                         
   3  -4   2       2279.89       2101.62        64.43 o                         
   4  -4   2       4709.85       5155.48       229.82 o                         
   5  -4   2       1628.35       1502.81        95.67 o                         
   6  -4   2        346.85        336.57       105.04 o                         
   7  -4   2         84.24        192.43       164.93 o                         
   8  -4   2        120.33        142.38       146.86 o                         
   9  -4   2        136.93        134.28       148.67 o                         
  10  -4   2          0.48        119.81       129.98 o                         
  11  -4   2        139.87         46.96       278.63 o                         
  12  -4   2         34.26        237.93       323.31 o                         
  13  -4   2         41.59         23.62       297.13 o                         
  14  -4   2         93.51        400.44       347.50 o                         
 -16  -3   2          0.09        -55.78       290.87 o                         
 -15  -3   2          0.06         25.67       190.16 o                         
 -14  -3   2          7.76         57.73       174.06 o                         
 -13  -3   2          0.14        136.96        95.61 o                         
 -12  -3   2         27.27          4.55        96.17 o                         
 -11  -3   2          6.97        -91.84        91.84 o                         
 -10  -3   2         15.64          6.20        75.55 o                         
  -9  -3   2       2643.74       2215.62       118.34 o                         
  -8  -3   2       1715.34       1825.67        80.92 o                         
  -7  -3   2        197.58        302.59        62.40 o                         
  -6  -3   2       4755.78       4242.91       222.98 o                         
  -5  -3   2        144.76        224.09        47.82 o                         
  -4  -3   2        178.27        201.33        45.81 o                         
  -3  -3   2       1341.80       1022.46        81.40 o                         
  -2  -3   2       2997.24       2825.55        80.75 o                         
  -1  -3   2      21497.31      20849.14       399.78 o                         
   0  -3   2      18446.23      16019.35       315.66 o                         
   1  -3   2       9555.33       9169.71       190.87 o                         
   2  -3   2       1721.24       1672.88        99.68 o                         
   3  -3   2        169.58        101.68        63.25 o                         
   4  -3   2        142.70        198.04        75.15 o                         
   5  -3   2        205.50        140.38       114.55 o                         
   6  -3   2       1036.87       1311.37       106.03 o                         
   7  -3   2         14.36        136.83       109.95 o                         
   8  -3   2         75.20          9.16       122.62 o                         
   9  -3   2         69.46        189.13       155.21 o                         
  10  -3   2       1364.19       1463.18       184.27 o                         
  11  -3   2        351.97        448.93       174.31 o                         
  12  -3   2        305.71        847.55       310.79 o                         
  13  -3   2         53.53        305.38       337.83 o                         
  14  -3   2        408.76        546.73       320.47 o                         
 -16  -2   2          3.79       -149.70       381.66 o                         
 -15  -2   2         97.42        -67.45       269.81 o                         
 -14  -2   2          2.99        144.30       152.08 o                         
 -13  -2   2       1324.95       1086.26       122.97 o                         
 -12  -2   2       2151.07       2336.22       110.90 o                         
 -11  -2   2         87.97        119.78        89.88 o                         
 -10  -2   2        772.37        664.11        81.97 o                         
  -9  -2   2        182.52        271.30        72.13 o                         
  -8  -2   2       1234.07       1191.80        74.32 o                         
  -7  -2   2        609.35        647.30        81.77 o                         
  -6  -2   2       2379.64       2553.81       123.09 o                         
  -5  -2   2       3460.80       2896.04       211.60 o                         
  -4  -2   2      11493.21      10824.40       426.34 o                         
  -3  -2   2        256.54        253.22        40.72 o                         
  -2  -2   2        529.00        497.17        33.10 o                         
  -1  -2   2      14408.38      11213.52       447.72 o                         
   0  -2   2       3276.95       3218.34       317.64 o                         
   1  -2   2       5681.39       5727.27       159.65 o                         
   2  -2   2       4564.75       4469.69       107.27 o                         
   3  -2   2      14580.90      13176.40       610.10 o                         
   4  -2   2        130.70       1233.04        88.32 o                         
   5  -2   2        179.77        108.21        91.24 o                         
   6  -2   2        388.51        428.70        94.25 o                         
   7  -2   2        122.80        157.07       101.38 o                         
   8  -2   2       1245.43       1111.83       186.70 o                         
   9  -2   2        149.51        209.45       145.68 o                         
  10  -2   2       1115.53       1148.74       191.68 o                         
  11  -2   2        451.29        539.05       133.89 o                         
  12  -2   2        384.35        568.07       284.04 o                         
  13  -2   2          3.71       -108.43       316.77 o                         
  15  -2   2        391.24        593.69       338.11 o                         
 -16  -1   2          1.66        -46.96       325.59 o                         
 -15  -1   2        355.87        416.38       348.93 o                         
 -14  -1   2        141.87        142.21       158.54 o                         
 -13  -1   2        253.40        427.73       142.76 o                         
 -12  -1   2        489.57        420.72       102.30 o                         
 -11  -1   2       2774.66       3123.38       126.01 o                         
 -10  -1   2       3155.39       3369.89       179.01 o                         
  -9  -1   2        373.56        337.67        78.37 o                         
  -8  -1   2       1265.13       1407.52       102.92 o                         
  -7  -1   2       4333.33       4957.68       257.28 o                         
  -6  -1   2       2025.71       1985.52       216.73 o                         
  -5  -1   2       4758.98       4371.95       238.21 o                         
  -4  -1   2        817.95        673.59        56.14 o                         
  -3  -1   2        115.51        199.20        53.51 o                         
  -2  -1   2        695.22        819.74       109.86 o                         
   2  -1   2        619.86        741.78        53.31 o                         
   3  -1   2       1035.68       1044.22        78.29 o                         
   4  -1   2          3.60        -26.15        78.12 o                         
   5  -1   2        287.11        853.28        80.67 o                         
   6  -1   2       1523.26       1804.75       100.98 o                         
   7  -1   2        145.65        419.31       273.08 o                         
   8  -1   2       1639.92       1580.63       120.21 o                         
   9  -1   2        266.18        279.68       135.12 o                         
  10  -1   2       1557.37       2180.70       154.30 o                         
  11  -1   2       1137.08       1125.02       151.85 o                         
  12  -1   2        652.23        714.07       225.41 o                         
  13  -1   2          4.97        158.24       246.18 o                         
  14  -1   2          1.77         17.65       269.81 o                         
  15  -1   2         31.73        276.07       320.18 o                         
 -15   0   2          0.68        117.26       375.11 o                         
 -14   0   2        265.38         38.14       254.72 o                         
 -13   0   2        205.38        197.31       129.82 o                         
 -12   0   2         48.94         88.39        73.58 o                         
 -11   0   2        427.94        441.32        88.52 o                         
 -10   0   2        998.66       1129.06        97.53 o                         
  -9   0   2       2474.10       2226.26       266.39 o                         
  -8   0   2       1178.81       1262.85       139.17 o                         
  -7   0   2        380.41        494.17        84.18 o                         
  -6   0   2       5796.78       5427.66       161.58 o                         
  -5   0   2        117.50         97.45        94.63 o                         
  -4   0   2       1988.91       1902.16       108.17 o                         
  -3   0   2        983.09        901.59       133.05 o                         
  -2   0   2       4342.67       5671.61       227.68 o                         
   2   0   2       7430.33       7335.01       212.75 o                         
   3   0   2         80.18        175.41        28.02 o                         
   4   0   2       2628.63       2180.37        78.09 o                         
   5   0   2          1.57        -20.08        40.38 o                         
   6   0   2       2726.73       3274.04       315.61 o                         
   7   0   2        478.03        422.49        56.52 o                         
   8   0   2       1644.45       1420.25       118.32 o                         
   9   0   2        544.01        646.28       100.41 o                         
  10   0   2        782.29        671.85        80.29 o                         
  11   0   2       2951.92       3051.50       127.87 o                         
  12   0   2         39.67         75.99        83.97 o                         
  13   0   2         92.97        -23.34       284.04 o                         
  14   0   2        237.98        214.02       319.61 o                         
 -15   1   2         80.50        342.95       395.60 o                         
 -14   1   2         30.02        -17.65       272.37 o                         
 -13   1   2         83.90        471.31       251.59 o                         
 -12   1   2         58.11         89.99       112.89 o                         
 -11   1   2        583.26        755.10        82.46 o                         
 -10   1   2       4417.09       4640.85       148.06 o                         
  -9   1   2        467.36        470.27       132.48 o                         
  -8   1   2         36.40        301.07       119.54 o                         
  -7   1   2        125.21        164.10        95.39 o                         
  -6   1   2       2622.73       3083.38       125.95 o                         
  -5   1   2       4258.03       3847.88       116.92 o                         
  -4   1   2          0.52         -4.48        58.36 o                         
  -3   1   2        839.41        917.09        56.45 o                         
  -2   1   2        516.54        825.50        64.18 o                         
   2   1   2       1031.51        921.41       549.71 o                         
   3   1   2       1566.66       1766.07       117.28 o                         
   4   1   2       1039.39        911.66        40.44 o                         
   5   1   2       6076.02       5446.85       185.80 o                         
   6   1   2       1570.90       1380.26        62.04 o                         
   7   1   2      11013.68      10675.27       261.83 o                         
   8   1   2       1820.83       1911.72        87.47 o                         
   9   1   2        133.54        205.47        81.37 o                         
  10   1   2        377.52        436.52        81.38 o                         
  11   1   2       1282.75       1325.97       100.46 o                         
  12   1   2          8.57         15.49        93.73 o                         
  13   1   2        452.20        350.05       130.23 o                         
  14   1   2        565.99        366.57       305.10 o                         
  15   1   2         15.74        -29.31       343.52 o                         
  16   1   2          0.01        -50.09       320.47 o                         
 -15   2   2        564.23        410.40       401.86 o                         
 -14   2   2          4.53        -70.30       363.44 o                         
 -13   2   2        246.07        366.00       257.57 o                         
 -12   2   2        525.19        551.31        97.08 o                         
 -11   2   2        583.16        815.37        81.33 o                         
 -10   2   2          1.08        290.96       135.53 o                         
  -9   2   2        714.28        660.16       128.49 o                         
  -8   2   2        403.59        491.79       126.88 o                         
  -7   2   2        156.43        289.37       100.17 o                         
  -6   2   2        903.21       1160.31        98.19 o                         
  -5   2   2        484.57        445.69        91.47 o                         
  -4   2   2       7819.94       7974.14       222.84 o                         
  -3   2   2       8809.53       8651.08       448.86 o                         
  -2   2   2      13565.69      11839.89       361.82 o                         
  -1   2   2       5438.83       5202.28       215.30 o                         
   2   2   2       2393.79       2330.15        98.59 o                         
   3   2   2          7.75        100.61        39.11 o                         
   4   2   2      16334.50      14963.83       291.37 o                         
   5   2   2       1206.88       1021.69        43.54 o                         
   6   2   2       6787.38       5936.67       123.52 o                         
   7   2   2        497.09        570.38        67.09 o                         
   8   2   2        312.07        298.85        73.59 o                         
   9   2   2        257.48        233.97        76.79 o                         
  10   2   2       1968.05       1875.39       101.86 o                         
  11   2   2        845.40        902.30        93.88 o                         
  12   2   2         56.93        177.15        88.83 o                         
  13   2   2        334.91        296.32       121.80 o                         
  14   2   2        319.81        551.93       143.68 o                         
  15   2   2          9.40        111.57       325.87 o                         
  16   2   2        204.75        299.97       302.82 o                         
 -14   3   2        253.61        648.05       389.91 o                         
 -13   3   2        500.24       1131.30       342.95 o                         
 -12   3   2       2263.48       2814.46       328.15 o                         
 -11   3   2        834.64        895.65       269.24 o                         
 -10   3   2         39.42        317.68       162.22 o                         
  -9   3   2          4.46         43.90       132.31 o                         
  -8   3   2        644.53        597.90       110.28 o                         
  -7   3   2        435.84        666.51       121.65 o                         
  -6   3   2        402.71        463.06       195.95 o                         
  -5   3   2          1.40         89.52        95.70 o                         
  -4   3   2        789.02        746.62        79.86 o                         
  -3   3   2        828.66        762.15        68.84 o                         
  -2   3   2       4301.79       4174.73       108.37 o                         
  -1   3   2       4313.26       4529.26        82.74 o                         
   0   3   2       1164.77       1331.01        32.73 o                         
   1   3   2      23025.58      22562.81       415.13 o                         
   2   3   2      16258.37      14293.38       311.07 o                         
   3   3   2       1984.53       1749.27        52.75 o                         
   4   3   2          1.05          1.59        45.43 o                         
   5   3   2        858.98        748.26        42.81 o                         
   6   3   2       5514.27       5165.43       107.71 o                         
   7   3   2        117.57        122.98        53.07 o                         
   8   3   2       1748.87       1704.51        82.92 o                         
   9   3   2         46.22        141.28        78.34 o                         
  10   3   2        296.37        204.54        82.28 o                         
  11   3   2        226.13        319.58        98.03 o                         
  12   3   2        391.11        433.82        97.48 o                         
  13   3   2         37.56         76.48       115.22 o                         
  14   3   2        242.40        268.40       157.47 o                         
  15   3   2        219.76        493.50       308.51 o                         
  16   3   2          7.68        103.03       346.93 o                         
 -14   4   2        149.78        126.36       337.83 o                         
 -13   4   2          5.35       -117.26       296.27 o                         
 -12   4   2        472.99        744.81       319.61 o                         
 -11   4   2          0.52       -196.38       275.50 o                         
 -10   4   2        154.09        457.40       154.08 o                         
  -9   4   2        680.35        655.34       137.88 o                         
  -8   4   2          3.35         53.85        49.29 o                         
  -7   4   2       2087.06       1840.71       110.04 o                         
  -6   4   2       1352.02       1363.50        63.67 o                         
  -5   4   2        770.26        700.87        53.93 o                         
  -4   4   2       2143.23       2047.89        67.28 o                         
  -3   4   2       2078.81       1962.89        59.69 o                         
  -2   4   2       3253.67       3144.11        68.80 o                         
  -1   4   2       5539.16       5319.53       150.34 o                         
   0   4   2        315.73        352.78        28.06 o                         
   1   4   2        800.25        705.31        33.09 o                         
   2   4   2         59.85         21.07        32.09 o                         
   3   4   2        807.81        975.99        48.17 o                         
   4   4   2        745.14        662.72        40.63 o                         
   5   4   2       3753.13       3632.82       126.90 o                         
   6   4   2        360.88       1364.00        64.51 o                         
   7   4   2         54.34         21.29        53.07 o                         
   8   4   2         91.39        617.12        61.11 o                         
   9   4   2        148.66        156.95        78.38 o                         
  10   4   2        511.84        730.59        91.93 o                         
  11   4   2        125.80         56.18        98.22 o                         
  12   4   2       1009.79       1163.82       118.71 o                         
  13   4   2        137.39        347.76       130.50 o                         
  14   4   2         14.49         10.44       134.29 o                         
  15   4   2         42.42         15.12       181.28 o                         
  16   4   2        203.34        320.75       270.66 o                         
 -13   5   2        396.86        737.98       397.02 o                         
 -12   5   2         30.39         58.63       340.96 o                         
 -11   5   2        751.67        634.38       305.38 o                         
 -10   5   2         12.53         -2.32        74.16 o                         
  -9   5   2       1599.84       1748.70       187.66 o                         
  -8   5   2        123.75        207.89       136.48 o                         
  -7   5   2         68.81         21.23        54.11 o                         
  -6   5   2       1602.35       1478.99        68.07 o                         
  -5   5   2        222.07        160.04        59.31 o                         
  -4   5   2        756.86        724.29        56.11 o                         
  -3   5   2         76.30        161.86        49.31 o                         
  -2   5   2       1375.88       1426.93        97.17 o                         
  -1   5   2       1844.74       2144.46       144.50 o                         
   0   5   2       1258.77       1109.35        39.40 o                         
   1   5   2        475.05        512.85        39.52 o                         
   2   5   2       1154.46       1200.78        40.84 o                         
   3   5   2        294.05        393.08        30.64 o                         
   4   5   2       6043.69       5705.94       125.69 o                         
   5   5   2       4228.74       4944.01       109.22 o                         
   6   5   2       1319.57       1306.88        54.30 o                         
   7   5   2        854.27       1247.89        79.82 o                         
   8   5   2        471.05        449.42        58.52 o                         
   9   5   2        161.02        256.22        84.64 o                         
  10   5   2         74.31         46.15        85.87 o                         
  11   5   2          6.26        108.65        83.57 o                         
  12   5   2        363.44        408.68       110.03 o                         
  13   5   2        377.15        277.26       123.31 o                         
  14   5   2        807.25       1033.67       132.69 o                         
  15   5   2        831.13        816.09       176.73 o                         
  16   5   2         62.23        303.39       309.37 o                         
 -13   6   2        274.81        383.08       341.81 o                         
 -12   6   2        293.14        901.06       403.57 o                         
 -11   6   2       1682.24       1518.94       282.61 o                         
 -10   6   2         54.79         12.54        83.65 o                         
  -9   6   2       5234.45       5689.85       181.55 o                         
  -8   6   2        133.14        260.20       146.77 o                         
  -7   6   2          5.48        143.26       144.97 o                         
  -6   6   2          8.85        129.44        96.43 o                         
  -5   6   2       1988.47       1802.15        75.71 o                         
  -4   6   2         43.99        181.31        78.30 o                         
  -3   6   2        285.88       1043.73       235.75 o                         
  -2   6   2        711.64        777.34        53.72 o                         
  -1   6   2       5265.31       5013.79        85.90 o                         
   0   6   2        923.32        885.62        52.24 o                         
   1   6   2       1893.92       1828.48        46.92 o                         
   2   6   2       2688.89       2667.45        57.11 o                         
   3   6   2        697.86        818.48        62.75 o                         
   4   6   2        491.89        504.11        30.51 o                         
   5   6   2       1587.37       1880.07        56.45 o                         
   6   6   2       1045.71       2366.67        97.73 o                         
   7   6   2        199.05        198.39        58.56 o                         
   8   6   2       2965.34       3171.26       124.63 o                         
   9   6   2        973.20        942.40        73.59 o                         
  10   6   2         10.96         54.80        82.83 o                         
  11   6   2       1321.85       1212.15       103.70 o                         
  12   6   2        120.98        201.33       103.31 o                         
  13   6   2        750.84        775.74       127.88 o                         
  14   6   2        894.58        899.58       143.07 o                         
  15   6   2          0.03        255.98       151.53 o                         
  16   6   2         49.70        -24.86       201.86 o                         
 -12   7   2        513.51        552.13       333.84 o                         
 -11   7   2        344.04        528.23       295.14 o                         
 -10   7   2       1891.76       1664.08       277.49 o                         
  -9   7   2        503.14        644.56       115.36 o                         
  -8   7   2       2094.09       2183.54       108.76 o                         
  -7   7   2          1.86         40.30        82.34 o                         
  -6   7   2        162.55        281.77       110.21 o                         
  -5   7   2         83.10        111.55        87.17 o                         
  -4   7   2       4370.33       3982.69       133.51 o                         
  -3   7   2       3924.01       4002.35       106.57 o                         
  -2   7   2       2168.82       2219.61        72.21 o                         
  -1   7   2       1373.74       1889.99        56.05 o                         
   0   7   2       2219.97       2534.51        55.25 o                         
   1   7   2       4085.58       4675.31        96.68 o                         
   2   7   2        437.83        491.66        40.94 o                         
   3   7   2        102.45        249.87        51.09 o                         
   4   7   2       2699.59       3220.27       162.30 o                         
   5   7   2         88.68        402.02        46.91 o                         
   6   7   2        499.23        536.09        43.51 o                         
   7   7   2        468.10        495.83        49.39 o                         
   8   7   2         16.55         60.02        55.80 o                         
   9   7   2          0.78         -2.84        62.50 o                         
  10   7   2       1000.02       1047.78        83.99 o                         
  11   7   2         22.30        106.04        85.32 o                         
  12   7   2        109.57         80.85        96.84 o                         
  13   7   2        600.99        896.45       185.67 o                         
  14   7   2          8.66         64.40       138.44 o                         
  15   7   2       2439.16       1828.23       411.23 o                         
  16   7   2         82.41        112.23       203.07 o                         
 -11   8   2        225.92          0.00       313.92 o                         
 -10   8   2        110.83        446.83       343.23 o                         
  -9   8   2        518.15        562.60       124.87 o                         
  -8   8   2         54.02         50.55       109.74 o                         
  -7   8   2        726.11        723.68        99.98 o                         
  -6   8   2        525.17        488.74        91.98 o                         
  -5   8   2       1043.81        922.95        86.46 o                         
  -4   8   2         53.38        180.99        96.36 o                         
  -3   8   2         10.11        100.49        90.09 o                         
  -2   8   2         26.45        447.09        70.03 o                         
  -1   8   2        183.83        236.49        55.62 o                         
   0   8   2       3126.64       3235.13        82.51 o                         
   1   8   2          0.31        -17.00        43.42 o                         
   2   8   2        258.28        292.78        38.40 o                         
   3   8   2      10721.27      10968.12       197.89 o                         
   4   8   2       1061.21        970.54       143.30 o                         
   5   8   2        185.23        234.81       100.73 o                         
   6   8   2        128.54         94.67        62.04 o                         
   7   8   2       6202.91       5731.21       140.88 o                         
   8   8   2        221.29        234.40        51.69 o                         
   9   8   2        172.95        150.68        63.67 o                         
  10   8   2          2.72         70.76        74.26 o                         
  11   8   2         21.40         58.26        90.38 o                         
  12   8   2        129.40        127.40        97.40 o                         
  13   8   2        308.97        254.31       115.52 o                         
  14   8   2        285.83        288.52       143.25 o                         
  15   8   2        510.82        479.10       140.38 o                         
  16   8   2        110.68         79.31       192.79 o                         
 -11   9   2          6.56         91.93       365.15 o                         
 -10   9   2        300.36        249.31       371.12 o                         
  -9   9   2        228.69        311.64       329.29 o                         
  -8   9   2         23.40         34.54       129.00 o                         
  -7   9   2        126.84        192.67       121.67 o                         
  -6   9   2        543.41        432.55       102.53 o                         
  -5   9   2        638.45        602.61        92.95 o                         
  -4   9   2          8.52         -5.52        86.45 o                         
  -3   9   2        963.00        742.48        82.61 o                         
  -2   9   2       2033.30       1954.41        70.19 o                         
  -1   9   2        303.32        271.76        53.57 o                         
   0   9   2        329.59        249.18        54.21 o                         
   1   9   2        645.54        716.98        48.78 o                         
   2   9   2         54.71         28.72        41.41 o                         
   3   9   2         27.95         47.65        33.71 o                         
   4   9   2        108.19         95.16        78.66 o                         
   5   9   2          5.59        118.19        87.46 o                         
   6   9   2        240.19        111.53       185.56 o                         
   7   9   2        520.19        602.25        52.83 o                         
   8   9   2       1947.88       1854.68        66.99 o                         
   9   9   2        139.46        214.23        58.98 o                         
  10   9   2        104.62         63.91        69.57 o                         
  11   9   2        302.67        127.63        82.59 o                         
  12   9   2        516.49        478.85        94.43 o                         
  13   9   2         95.94         87.00       115.05 o                         
  14   9   2         25.41         76.41       137.89 o                         
  15   9   2        154.68         50.20       118.93 o                         
  16   9   2          0.01        -45.07       184.91 o                         
 -10  10   2          0.31        226.26       324.73 o                         
  -9  10   2         48.33       -128.07       288.87 o                         
  -8  10   2        366.48        351.20       303.67 o                         
  -7  10   2        378.01        409.69       141.01 o                         
  -6  10   2         44.75        166.73       114.02 o                         
  -5  10   2        701.14        595.13       109.60 o                         
  -4  10   2         12.18         47.58        98.53 o                         
  -3  10   2        650.01        636.95        95.22 o                         
  -2  10   2         32.73         42.83        69.00 o                         
  -1  10   2       5264.92       5316.03       128.49 o                         
   0  10   2         63.01         22.79        59.03 o                         
   1  10   2       1143.91        993.94        54.54 o                         
   2  10   2       1001.42        881.40        50.68 o                         
   3  10   2       2276.65       2202.84        65.62 o                         
   4  10   2        223.89        200.59        99.76 o                         
   5  10   2        386.19        405.45       101.54 o                         
   6  10   2          1.61         76.56        97.42 o                         
   7  10   2        470.57        646.60       117.99 o                         
   8  10   2         84.37        102.98       120.28 o                         
   9  10   2        995.02        882.75        78.17 o                         
  10  10   2         72.24         38.56        71.28 o                         
  11  10   2        148.71        194.44       116.33 o                         
  12  10   2          0.83         84.72        99.47 o                         
  13  10   2        112.09        188.29       113.48 o                         
  14  10   2        295.96        232.97       160.68 o                         
  15  10   2         48.80         21.64       135.60 o                         
  16  10   2          1.70         55.21       247.04 o                         
  -9  11   2          0.01        223.98       385.35 o                         
  -8  11   2        201.27        182.15       274.64 o                         
  -7  11   2          0.89        -92.50       298.55 o                         
  -6  11   2       1199.66       1222.41       242.06 o                         
  -5  11   2       1047.62        942.71       120.82 o                         
  -4  11   2       1784.68       1963.29       123.10 o                         
  -3  11   2        210.79        235.32       103.48 o                         
  -2  11   2        410.88        424.34        78.18 o                         
  -1  11   2        270.76        289.81        63.36 o                         
   0  11   2       1439.47       1286.22        67.49 o                         
   1  11   2         28.20        146.22        60.66 o                         
   2  11   2        146.33        125.27        53.93 o                         
   3  11   2          0.66         36.26        41.83 o                         
   4  11   2         28.70        144.46        95.72 o                         
   5  11   2         62.26        216.41        97.30 o                         
   6  11   2       2818.45       3022.53       123.84 o                         
   7  11   2        925.22       1033.47       136.63 o                         
   8  11   2        169.94        217.07       145.85 o                         
   9  11   2        401.56        260.73       155.11 o                         
  10  11   2       2319.52       2364.78        87.09 o                         
  11  11   2         58.75         83.58        78.62 o                         
  12  11   2         58.68         54.35        90.51 o                         
  13  11   2         46.71        131.16       147.98 o                         
  14  11   2        763.84        895.34       333.84 o                         
  15  11   2         27.40         -2.85       124.94 o                         
  -8  12   2          8.14         71.72       305.38 o                         
  -7  12   2        364.67        158.52       320.18 o                         
  -6  12   2         30.47         66.66       179.23 o                         
  -5  12   2        186.34        252.80       152.90 o                         
  -4  12   2         40.61        169.55       145.20 o                         
  -3  12   2        128.49         67.94       127.13 o                         
  -2  12   2          5.77         12.64        93.82 o                         
  -1  12   2          2.70         74.98        83.39 o                         
   0  12   2        825.52        765.53        73.21 o                         
   1  12   2        159.61        181.92        71.89 o                         
   2  12   2       3560.08       4679.56       145.63 o                         
   3  12   2       1690.54       1726.76        66.00 o                         
   4  12   2        389.74        743.19       123.41 o                         
   5  12   2         35.30        130.86       112.69 o                         
   6  12   2       1702.47       1839.14       121.53 o                         
   7  12   2        424.27        558.22       128.25 o                         
   8  12   2          6.85         57.05       148.97 o                         
   9  12   2        223.55        390.09       176.90 o                         
  10  12   2          0.32        103.60       212.44 o                         
  11  12   2        641.37       1182.82       251.59 o                         
  12  12   2        159.65        150.90       102.20 o                         
  13  12   2         41.98        139.17       246.18 o                         
  14  12   2          2.71         17.36       142.02 o                         
  15  12   2          5.19        -26.18       110.14 o                         
  -6  13   2        226.67        122.95       317.62 o                         
  -5  13   2       1478.52       1314.00       195.01 o                         
  -4  13   2         35.43        -54.61       191.06 o                         
  -3  13   2        266.59        315.21       136.45 o                         
  -2  13   2        822.35        908.35       108.29 o                         
  -1  13   2        834.32       1048.32       103.66 o                         
   0  13   2        372.88        449.62        88.97 o                         
   1  13   2       1128.20       1123.09        81.65 o                         
   2  13   2        282.13        389.41        71.65 o                         
   3  13   2        825.91        849.44        56.91 o                         
   4  13   2         26.68        -27.72       129.35 o                         
   5  13   2        856.62        841.58       139.38 o                         
   6  13   2          7.85         -7.59       136.82 o                         
   7  13   2         45.72         27.70       150.92 o                         
   8  13   2        519.00        730.90       167.09 o                         
   9  13   2          4.14        -87.70       186.79 o                         
  10  13   2         12.66        -29.03       300.54 o                         
  11  13   2        188.31        153.40       263.26 o                         
  12  13   2        150.65        402.15       277.77 o                         
  13  13   2       1211.44        915.29       304.24 o                         
  14  13   2        217.85        168.20       475.29 o                         
  -5  14   2        148.43         29.88       290.87 o                         
  -4  14   2        109.03        -53.71       204.56 o                         
  -3  14   2        154.80        116.35       198.24 o                         
  -2  14   2         61.14        193.46       186.86 o                         
  -1  14   2         81.90         90.04       134.59 o                         
   0  14   2         53.74        256.96       117.77 o                         
   1  14   2         22.45        141.59       112.06 o                         
   2  14   2         10.82         22.93       100.29 o                         
   3  14   2       1495.17       1584.91        86.41 o                         
   4  14   2        999.49       1193.47       214.17 o                         
   5  14   2       1951.81       2408.77       185.04 o                         
   6  14   2         26.23        -74.57       207.85 o                         
   7  14   2          1.06       -115.55       171.27 o                         
   8  14   2        949.96        928.77       198.99 o                         
   9  14   2        258.54        105.04       200.61 o                         
  10  14   2        205.99         77.33       196.73 o                         
  11  14   2        111.33        146.51       202.24 o                         
  12  14   2        279.82          5.69       289.44 o                         
  13  14   2        443.67        573.19       370.56 o                         
  14  14   2         35.06       -101.32       414.38 o                         
  -4  15   2        102.30        170.76       323.31 o                         
  -3  15   2         48.03        346.36       319.61 o                         
  -2  15   2         31.26        175.60       294.57 o                         
  -1  15   2        306.87        353.67       161.08 o                         
   0  15   2         67.96        -28.75       241.63 o                         
   1  15   2          0.99        166.97       168.88 o                         
   2  15   2          0.47         48.26       195.31 o                         
   3  15   2        146.07        244.98       188.87 o                         
   4  15   2        119.79        211.69       180.82 o                         
   5  15   2          3.64         88.81       205.01 o                         
   6  15   2          3.44        -32.73       184.29 o                         
   7  15   2         45.86         36.78       190.75 o                         
   8  15   2         42.52         37.40       213.04 o                         
   9  15   2          8.01         16.00       197.90 o                         
  10  15   2        477.77        575.66       217.30 o                         
  11  15   2          2.13        195.93       246.54 o                         
  12  15   2          2.22         14.45       235.06 o                         
  -1  16   2         71.91        154.83       260.98 o                         
   0  16   2          0.08        -17.36       224.27 o                         
   1  16   2          4.14        -39.06       218.97 o                         
   2  16   2         10.62          6.56       195.71 o                         
   3  16   2        463.15        487.58       224.27 o                         
   4  16   2          3.37        121.86       223.33 o                         
   5  16   2          5.02        -10.54       219.43 o                         
   6  16   2          6.65        -11.03       206.59 o                         
   7  16   2        106.55        214.10       233.34 o                         
   8  16   2        168.88        396.03       311.78 o                         
   9  16   2         33.91        218.44       250.86 o                         
  10  16   2         39.71         78.22       232.92 o                         
  11  16   2         16.19         -8.09       244.51 o                         
   0  17   2         18.28        -37.28       315.91 o                         
   1  17   2        968.82        834.18       327.86 o                         
   2  17   2          2.89         59.44       240.82 o                         
   3  17   2        344.02        474.14       247.30 o                         
   4  17   2         82.03        120.01       248.93 o                         
   5  17   2        199.29        -17.61       248.19 o                         
   6  17   2          5.21       -129.65       226.25 o                         
   7  17   2         46.40         75.63       229.71 o                         
   8  17   2         17.16        -64.05       257.59 o                         
   9  17   2         21.08         -1.01       242.71 o                         
  -9 -17   3         90.61          0.00       345.51 o                         
  -8 -17   3         12.13        -15.64       257.12 o                         
  -7 -17   3        195.24        155.45       228.51 o                         
  -6 -17   3        337.20        210.90       224.67 o                         
  -5 -17   3         96.55         97.44       221.42 o                         
  -4 -17   3         17.55         69.29       242.55 o                         
  -3 -17   3        584.34        614.28       229.25 o                         
  -2 -17   3        180.99        184.99       309.37 o                         
 -11 -16   3          6.94        104.73       342.95 o                         
 -10 -16   3         74.90          3.64       261.01 o                         
  -9 -16   3          0.77       -128.06       225.18 o                         
  -8 -16   3         28.27        -66.60       315.91 o                         
  -7 -16   3         13.30        237.91       215.44 o                         
  -6 -16   3        254.81        500.61       228.36 o                         
  -5 -16   3         16.74        -65.06       226.11 o                         
  -4 -16   3         28.85         20.94       201.72 o                         
  -3 -16   3         71.54        242.99       219.83 o                         
  -2 -16   3        157.40        188.04       218.84 o                         
  -1 -16   3        100.11        181.86       277.21 o                         
   0 -16   3         64.06        100.75       262.12 o                         
 -12 -15   3        175.43         71.22       261.99 o                         
 -11 -15   3         12.41         92.35       231.37 o                         
 -10 -15   3         76.70          8.82       305.10 o                         
  -9 -15   3        124.64        197.01       210.89 o                         
  -8 -15   3         17.48         14.51       287.17 o                         
  -7 -15   3         13.02        -53.05       210.21 o                         
  -6 -15   3         12.61        124.12       208.19 o                         
  -5 -15   3       1079.99       1150.48       230.42 o                         
  -4 -15   3        317.49        689.02       202.53 o                         
  -3 -15   3        167.31        136.61       175.43 o                         
  -2 -15   3          3.98         -0.42       184.57 o                         
  -1 -15   3        373.65        557.83       257.28 o                         
   0 -15   3        110.05        233.66       236.51 o                         
   1 -15   3         40.83        178.45       224.55 o                         
   2 -15   3         41.58        100.47       194.95 o                         
 -13 -14   3        163.36        107.59       255.34 o                         
 -12 -14   3          0.74       -107.95       225.21 o                         
 -11 -14   3         77.17        234.01       237.24 o                         
 -10 -14   3          3.99         61.63       196.58 o                         
  -9 -14   3        214.41        157.65       202.75 o                         
  -8 -14   3          4.18        121.57       196.90 o                         
  -7 -14   3        178.99        311.67       192.90 o                         
  -6 -14   3        175.98         36.80       170.72 o                         
  -5 -14   3          3.74          3.05       167.33 o                         
  -4 -14   3         88.56        309.24       161.41 o                         
  -3 -14   3         22.40        -33.29       176.19 o                         
  -2 -14   3       2041.22       2082.30       157.01 o                         
  -1 -14   3         39.47         -6.41       121.72 o                         
   0 -14   3          7.01        -51.63       139.13 o                         
   1 -14   3         36.19         90.43       149.29 o                         
   2 -14   3          5.99        272.17       151.34 o                         
   3 -14   3        745.07        909.29       170.40 o                         
   4 -14   3          3.44         48.10       303.67 o                         
   5 -14   3         15.42        -78.27       319.04 o                         
 -14 -13   3        387.47        344.37       338.68 o                         
 -13 -13   3        267.31        464.48       309.65 o                         
 -12 -13   3          0.25         17.65       312.78 o                         
 -11 -13   3         81.36        155.46       212.12 o                         
 -10 -13   3        246.42        111.02       182.42 o                         
  -9 -13   3       1092.36        720.81       190.44 o                         
  -8 -13   3         37.92        300.37       179.65 o                         
  -7 -13   3        595.65        625.94       197.34 o                         
  -6 -13   3         32.36        107.91       153.00 o                         
  -5 -13   3         47.84        155.75       181.58 o                         
  -4 -13   3        422.57        594.30       175.62 o                         
  -3 -13   3        107.90        173.16        64.17 o                         
  -2 -13   3        148.67        150.65        79.69 o                         
  -1 -13   3        765.00        713.66        86.78 o                         
   0 -13   3        840.16        770.19       106.37 o                         
   1 -13   3        300.89        284.86       110.76 o                         
   2 -13   3        550.97        340.56       117.16 o                         
   3 -13   3        613.66        466.77       126.18 o                         
   4 -13   3          1.03         16.60       129.63 o                         
   5 -13   3        121.10       -122.95       296.84 o                         
   6 -13   3          4.48        -87.09       336.12 o                         
 -15 -12   3         68.25        102.17       411.54 o                         
 -14 -12   3          0.00        143.16       306.80 o                         
 -13 -12   3         23.13        114.13       292.29 o                         
 -12 -12   3          0.15         -5.98       277.77 o                         
 -11 -12   3        232.10        251.59       254.72 o                         
 -10 -12   3        375.33        191.72       168.12 o                         
  -9 -12   3        299.84        176.22       157.75 o                         
  -8 -12   3       1055.42        853.53       275.78 o                         
  -7 -12   3          1.79        223.13       208.62 o                         
  -6 -12   3       2456.41       2297.70       153.32 o                         
  -5 -12   3       8442.39       9374.81       353.08 o                         
  -4 -12   3       4668.42       4641.37       179.87 o                         
  -3 -12   3       1098.52       1190.10        62.12 o                         
  -2 -12   3       8298.60       8338.62       208.26 o                         
  -1 -12   3         23.24        -41.93        70.75 o                         
   0 -12   3        421.67        480.06        94.18 o                         
   1 -12   3         17.60         72.06        90.16 o                         
   2 -12   3        744.98        730.58       111.16 o                         
   3 -12   3        163.84        156.51       109.09 o                         
   4 -12   3          1.56         29.50       109.44 o                         
   5 -12   3          8.98         46.09       205.44 o                         
   6 -12   3         29.31        191.25       299.12 o                         
   7 -12   3        295.48        182.43       347.22 o                         
   8 -12   3          6.43         11.95       359.46 o                         
 -15 -11   3         77.16        221.99       388.49 o                         
 -14 -11   3        147.21        368.28       286.60 o                         
 -13 -11   3        100.73        184.38       138.47 o                         
 -12 -11   3        194.19        143.18       101.40 o                         
 -11 -11   3         82.89         33.27        82.67 o                         
 -10 -11   3        937.65        656.76        61.60 o                         
  -9 -11   3         47.47        108.43       196.38 o                         
  -8 -11   3        179.88        326.43       152.46 o                         
  -7 -11   3         16.75        110.51       227.83 o                         
  -6 -11   3        107.77         52.41       122.14 o                         
  -5 -11   3        184.97        387.35       210.89 o                         
  -4 -11   3         65.78        222.28       170.48 o                         
  -3 -11   3        152.14        131.37        50.28 o                         
  -2 -11   3          1.55        -41.28        69.14 o                         
  -1 -11   3        965.17       1107.94        70.84 o                         
   0 -11   3        372.14        387.04        71.84 o                         
   1 -11   3        130.09         88.22        84.58 o                         
   2 -11   3        344.97        483.74        90.96 o                         
   3 -11   3        833.32        776.13        80.67 o                         
   4 -11   3        364.80        296.35        98.43 o                         
   5 -11   3         40.78         79.19       172.26 o                         
   6 -11   3        216.33        178.73       217.44 o                         
   7 -11   3         12.76        131.20       250.45 o                         
   9 -11   3        182.46        334.70       397.31 o                         
 -16 -10   3         83.67         29.31       382.79 o                         
 -15 -10   3        115.82        130.46       204.62 o                         
 -14 -10   3         59.01        172.70       165.13 o                         
 -13 -10   3        147.26        294.39       127.11 o                         
 -12 -10   3        294.04        238.58       116.96 o                         
 -11 -10   3        787.79        786.92        91.65 o                         
 -10 -10   3        320.79        328.36        72.62 o                         
  -9 -10   3        432.56        458.42        61.48 o                         
  -8 -10   3        287.73        354.46        42.37 o                         
  -7 -10   3        513.96        499.27       117.34 o                         
  -6 -10   3         11.57         63.75       122.39 o                         
  -5 -10   3        112.50        185.21       111.90 o                         
  -4 -10   3        737.61        577.27        41.98 o                         
  -3 -10   3        582.09        547.56        48.18 o                         
  -2 -10   3        241.74        227.39        54.10 o                         
  -1 -10   3        536.38        475.82        56.79 o                         
   0 -10   3       2852.39       2631.99        90.90 o                         
   1 -10   3        140.71        243.91        75.43 o                         
   2 -10   3        209.27        175.11        73.87 o                         
   3 -10   3         18.06         -8.75        81.79 o                         
   4 -10   3         98.89         -1.46        85.93 o                         
   5 -10   3          3.46         75.25        80.60 o                         
   6 -10   3        130.95        129.95       135.05 o                         
   7 -10   3         40.37        148.56       225.69 o                         
   8 -10   3          6.05       -237.93       321.32 o                         
   9 -10   3         44.66         23.91       300.54 o                         
  10 -10   3        484.03        354.62       336.69 o                         
 -16  -9   3        562.44        846.77       197.46 o                         
 -15  -9   3         34.40        113.93       181.34 o                         
 -14  -9   3        136.13        126.07       136.43 o                         
 -13  -9   3        181.72        121.21       136.47 o                         
 -12  -9   3        353.70        426.18        96.90 o                         
 -11  -9   3          8.21         24.89        93.86 o                         
 -10  -9   3        574.13        440.54        79.05 o                         
  -9  -9   3         25.96         -6.79        69.06 o                         
  -8  -9   3         82.11         62.22        52.66 o                         
  -7  -9   3        540.40        521.78        43.92 o                         
  -6  -9   3         53.85        139.43        61.66 o                         
  -5  -9   3        402.88        565.48       128.83 o                         
  -4  -9   3         23.20         41.76        77.62 o                         
  -3  -9   3       2135.31       1861.84        59.45 o                         
  -2  -9   3        965.27        869.23        51.65 o                         
  -1  -9   3         50.49         72.58        50.46 o                         
   0  -9   3       2364.60       2236.57        80.25 o                         
   1  -9   3       5334.20       5073.81       128.27 o                         
   2  -9   3         10.67         10.38        75.75 o                         
   3  -9   3         74.24         70.42        71.70 o                         
   4  -9   3        277.27        267.31        72.81 o                         
   5  -9   3        262.65        241.96        72.17 o                         
   6  -9   3          8.24         40.54       131.46 o                         
   7  -9   3         22.18        101.26       138.73 o                         
   8  -9   3         92.36       -142.30       284.60 o                         
   9  -9   3        157.07        338.11       272.94 o                         
  11  -9   3         94.75        160.52       374.54 o                         
 -16  -8   3        888.49        702.77       220.67 o                         
 -15  -8   3          5.37         99.69       157.91 o                         
 -14  -8   3         41.54        121.11       139.40 o                         
 -13  -8   3        206.30        211.07       120.19 o                         
 -12  -8   3         37.87         11.16       102.86 o                         
 -11  -8   3        556.05        681.14        94.17 o                         
 -10  -8   3        665.64        710.45        85.86 o                         
  -9  -8   3         26.61         25.40        68.60 o                         
  -8  -8   3         11.33         69.39        59.82 o                         
  -7  -8   3        370.51        332.27        54.24 o                         
  -6  -8   3        363.75        341.54        41.65 o                         
  -5  -8   3       3029.33       2834.08       134.99 o                         
  -4  -8   3       1191.32       1159.33        42.42 o                         
  -3  -8   3         15.13         54.91        37.60 o                         
  -2  -8   3       4362.15       3856.27        85.20 o                         
  -1  -8   3       5964.02       5878.38       117.70 o                         
   0  -8   3       3464.13       3772.94        90.30 o                         
   1  -8   3         34.09        108.11        77.52 o                         
   2  -8   3       1153.46       1062.99        68.72 o                         
   3  -8   3         49.43        140.77        68.63 o                         
   4  -8   3        187.44        227.15        66.33 o                         
   5  -8   3        153.50         87.32        58.72 o                         
   6  -8   3       1369.77       1272.35       158.15 o                         
   7  -8   3         21.87        184.19       150.39 o                         
   8  -8   3        268.68        617.31       227.40 o                         
   9  -8   3         69.22        192.11       245.33 o                         
  10  -8   3        220.13        432.31       293.14 o                         
 -16  -7   3        105.35         88.43       215.26 o                         
 -15  -7   3         12.82         -8.30       152.39 o                         
 -14  -7   3        220.34        177.88       171.89 o                         
 -13  -7   3        674.52        799.73       121.68 o                         
 -12  -7   3        271.60        221.30       106.78 o                         
 -11  -7   3        149.47         27.47        90.68 o                         
 -10  -7   3        586.47        526.86        81.06 o                         
  -9  -7   3       1676.34       1502.76        78.15 o                         
  -8  -7   3        805.01        810.27        85.46 o                         
  -7  -7   3       2082.81       2066.89        92.55 o                         
  -6  -7   3       1265.04       1441.95       108.04 o                         
  -5  -7   3        118.73        256.48        76.49 o                         
  -4  -7   3        784.44       1172.34        86.45 o                         
  -3  -7   3        303.75        419.76        38.78 o                         
  -2  -7   3       3869.15       3733.26        79.68 o                         
  -1  -7   3       5479.01       4836.21       108.61 o                         
   0  -7   3       2653.00       3743.79        83.54 o                         
   1  -7   3        771.04        842.25        59.67 o                         
   2  -7   3       1363.51       1578.44        82.62 o                         
   3  -7   3       1314.77       1562.70        70.30 o                         
   4  -7   3       1086.15        906.03        71.31 o                         
   5  -7   3         72.11        -12.88        54.62 o                         
   6  -7   3         25.64         80.32       119.57 o                         
   7  -7   3        193.93        377.29       160.91 o                         
   8  -7   3         10.32         44.59       185.93 o                         
   9  -7   3        392.30        306.52       232.81 o                         
  10  -7   3        238.90        351.20       262.69 o                         
  11  -7   3        208.62        425.48       304.24 o                         
  12  -7   3        180.37        210.04       343.23 o                         
 -16  -6   3         91.10        106.87       216.63 o                         
 -15  -6   3          0.78         29.89       150.59 o                         
 -14  -6   3        135.02        189.51       131.35 o                         
 -13  -6   3        690.47        732.28       121.58 o                         
 -12  -6   3        828.49        838.36       106.47 o                         
 -11  -6   3       2989.13       3109.18       240.79 o                         
 -10  -6   3        130.56        111.30        83.24 o                         
  -9  -6   3        204.63        242.26        76.96 o                         
  -8  -6   3        650.26        748.18        71.90 o                         
  -7  -6   3         50.73        141.40        58.41 o                         
  -6  -6   3        945.10       1108.94        58.70 o                         
  -5  -6   3         68.91        418.06        72.18 o                         
  -4  -6   3       3167.80       3395.48       164.40 o                         
  -3  -6   3       5835.87       5564.48       120.42 o                         
  -2  -6   3        401.43        440.52        37.23 o                         
  -1  -6   3        438.10        559.13        47.72 o                         
   0  -6   3        807.20        694.44        62.50 o                         
   1  -6   3       1871.35       1606.00        60.52 o                         
   2  -6   3       3890.74       3787.24        90.99 o                         
   3  -6   3        546.06        457.44        79.50 o                         
   4  -6   3       1237.51       1165.71        60.22 o                         
   5  -6   3        182.37        197.65       107.22 o                         
   6  -6   3        103.78        110.17       134.40 o                         
   7  -6   3          0.04         22.63       151.20 o                         
   8  -6   3         16.44        162.18       171.02 o                         
   9  -6   3       1179.45        855.52       267.53 o                         
  10  -6   3         65.76        321.89       188.82 o                         
  12  -6   3        140.16        185.85       315.63 o                         
  13  -6   3         68.88        124.09       351.49 o                         
 -16  -5   3        116.02        185.25       207.02 o                         
 -15  -5   3        138.38         99.89       192.84 o                         
 -14  -5   3        160.67        172.14       127.37 o                         
 -13  -5   3         34.64        118.90       117.27 o                         
 -12  -5   3       4021.73       3962.54       282.14 o                         
 -11  -5   3        861.11        809.84        97.15 o                         
 -10  -5   3        458.22        559.88        88.95 o                         
  -9  -5   3         37.26         57.36        72.09 o                         
  -8  -5   3       1004.96        914.84        70.00 o                         
  -7  -5   3        233.33       1952.17        76.93 o                         
  -6  -5   3        953.95       1220.68        59.43 o                         
  -5  -5   3       1399.25       1070.08       102.98 o                         
  -4  -5   3       2723.80       2485.24        72.76 o                         
  -3  -5   3       1905.94       1716.10        87.54 o                         
  -2  -5   3         26.09        -43.47        43.47 o                         
  -1  -5   3        593.27        550.98        43.37 o                         
   0  -5   3       4522.90       4738.33       101.15 o                         
   1  -5   3       1751.92       1550.20        65.81 o                         
   2  -5   3        103.89        123.20        52.15 o                         
   3  -5   3        121.02        147.10        69.50 o                         
   4  -5   3       3949.88       3554.32       108.31 o                         
   5  -5   3       2654.37       2693.88       183.29 o                         
   6  -5   3        703.51        693.43       115.62 o                         
   7  -5   3         26.23         25.48       139.45 o                         
   8  -5   3       1232.90       1151.75       147.16 o                         
   9  -5   3       2574.85       2267.01       275.50 o                         
  10  -5   3       2439.41       2733.35       258.71 o                         
  11  -5   3       1755.54       1715.80       193.26 o                         
  12  -5   3        133.98         50.09       282.61 o                         
  13  -5   3        729.23        919.56       338.96 o                         
 -16  -4   3          8.57        -17.65       340.96 o                         
 -15  -4   3        460.77        662.90       191.18 o                         
 -14  -4   3         41.41        274.18       126.52 o                         
 -13  -4   3          6.64        104.27       114.43 o                         
 -12  -4   3        522.70        583.12       112.42 o                         
 -11  -4   3       1078.36       1176.29       104.80 o                         
 -10  -4   3        828.87        929.48        92.49 o                         
  -9  -4   3       1835.28       1902.48       118.43 o                         
  -8  -4   3       1094.94        903.23        71.31 o                         
  -7  -4   3         67.37        708.50        73.15 o                         
  -6  -4   3        262.37       2076.01       194.25 o                         
  -5  -4   3         52.27         32.43        50.01 o                         
  -4  -4   3        886.24        853.48        55.97 o                         
  -3  -4   3       1901.74       1474.20        76.51 o                         
  -2  -4   3        364.85        618.61       437.58 o                         
  -1  -4   3        608.44        678.17        44.24 o                         
   0  -4   3       5224.93       4772.54       112.93 o                         
   1  -4   3       1557.50       1663.02        52.48 o                         
   2  -4   3       4897.32       4371.16       102.84 o                         
   3  -4   3      12060.89      11138.33       360.96 o                         
   4  -4   3         23.42        -29.01        92.37 o                         
   5  -4   3        184.73        169.85        93.54 o                         
   6  -4   3        460.15        296.31       120.33 o                         
   7  -4   3        387.05        303.34       108.15 o                         
   8  -4   3       1211.41       1255.57       141.46 o                         
   9  -4   3         59.64        278.67       169.22 o                         
  10  -4   3         18.70        -32.10       171.39 o                         
  11  -4   3         48.32        184.71       296.27 o                         
  12  -4   3         22.37        -88.23       264.40 o                         
  13  -4   3         15.12       -103.03       299.97 o                         
  14  -4   3          0.01       1089.47       356.33 o                         
 -16  -3   3          4.39       -105.59       361.16 o                         
 -15  -3   3        127.76         78.85       197.34 o                         
 -14  -3   3        375.34        262.78       132.34 o                         
 -13  -3   3         55.40         57.49       113.38 o                         
 -12  -3   3        125.77        119.28       110.65 o                         
 -11  -3   3        207.72        308.11        99.01 o                         
 -10  -3   3         17.48          9.13        87.10 o                         
  -9  -3   3        356.28        558.32        83.28 o                         
  -8  -3   3        211.99        245.80        63.34 o                         
  -7  -3   3        272.97        398.89       167.35 o                         
  -6  -3   3       1671.71       1644.57        83.62 o                         
  -5  -3   3         32.50        -48.06        62.12 o                         
  -4  -3   3       7486.14       6650.26       187.33 o                         
  -3  -3   3        481.61        334.27        46.53 o                         
  -2  -3   3       2233.98       2655.35        65.83 o                         
  -1  -3   3      10059.92       8641.12       171.83 o                         
   0  -3   3       7213.68       7178.51       164.26 o                         
   1  -3   3      13307.40      12871.19       356.32 o                         
   2  -3   3        615.83        496.67        45.63 o                         
   3  -3   3       3907.52       3744.87        97.92 o                         
   4  -3   3       2189.49       2263.16       106.76 o                         
   5  -3   3       1650.78       1788.22       103.75 o                         
   6  -3   3         43.39        209.79        99.70 o                         
   7  -3   3         94.74        127.46       115.12 o                         
   8  -3   3        382.65        478.07       115.46 o                         
   9  -3   3        571.67        690.10       132.16 o                         
  10  -3   3         16.70        -80.90       178.45 o                         
  11  -3   3        123.75       -125.80       281.19 o                         
  12  -3   3        250.13        594.82       200.01 o                         
  13  -3   3        140.17         76.27       273.22 o                         
  14  -3   3         54.22         14.80       323.31 o                         
 -16  -2   3          4.23       -102.74       322.74 o                         
 -15  -2   3         30.83        178.73       287.45 o                         
 -14  -2   3        487.34        600.42       111.27 o                         
 -13  -2   3        358.11        444.22       108.40 o                         
 -12  -2   3       1828.76       1933.54       122.91 o                         
 -11  -2   3        588.01        386.65       100.18 o                         
 -10  -2   3         30.19        121.57       111.88 o                         
  -9  -2   3       2023.72       1824.93       128.16 o                         
  -8  -2   3       1097.08       1151.05       110.50 o                         
  -7  -2   3        114.93         52.26        99.04 o                         
  -6  -2   3        546.09        506.47        60.99 o                         
  -5  -2   3        899.44        988.53        80.12 o                         
  -4  -2   3       4496.00       3914.06       146.71 o                         
  -3  -2   3       3152.09       2678.41        84.81 o                         
  -2  -2   3      12594.57      11006.73       348.21 o                         
  -1  -2   3        406.41        471.08        29.39 o                         
   0  -2   3        400.03        573.57        75.98 o                         
   1  -2   3      14968.03      14502.90       428.74 o                         
   2  -2   3      11441.51      10600.59       307.89 o                         
   3  -2   3       9155.98      11647.33       485.19 o                         
   4  -2   3       1027.83        985.91        47.02 o                         
   5  -2   3        417.83        519.92        85.01 o                         
   6  -2   3        464.78        636.43       107.65 o                         
   7  -2   3        760.86        802.94       173.61 o                         
   8  -2   3        594.67        722.26       142.59 o                         
   9  -2   3       1671.39       1543.36       162.37 o                         
  10  -2   3        387.98        599.16       200.93 o                         
  11  -2   3         44.42        141.41       173.62 o                         
  12  -2   3         34.54        -79.12       249.03 o                         
  13  -2   3        539.03        566.08       263.83 o                         
  14  -2   3         16.96       -132.06       293.71 o                         
  15  -2   3        133.65         70.58       340.96 o                         
 -16  -1   3         30.78        175.89       407.55 o                         
 -15  -1   3         45.09       -111.28       360.31 o                         
 -14  -1   3        266.56        327.42       161.85 o                         
 -13  -1   3        200.39        284.29       128.09 o                         
 -12  -1   3        301.75        414.64       106.48 o                         
 -11  -1   3        224.95        259.98        98.85 o                         
 -10  -1   3        356.27        341.44       138.32 o                         
  -9  -1   3       2583.37       2596.25       168.34 o                         
  -8  -1   3       2894.45       3190.55       279.20 o                         
  -7  -1   3       1677.53       1970.92       118.77 o                         
  -6  -1   3       3545.81       3362.01       115.97 o                         
  -5  -1   3         32.07         37.03        73.05 o                         
  -4  -1   3        270.43        270.39        56.14 o                         
  -3  -1   3      15402.64      12589.79       640.65 o                         
  -2  -1   3          0.71         99.04        84.53 o                         
  -1  -1   3       3373.69       2180.71       485.11 o                         
   1  -1   3         41.78        691.02       332.28 o                         
   2  -1   3       8865.88       8747.35       256.33 o                         
   3  -1   3       1622.50       1484.64       161.94 o                         
   4  -1   3       1586.48       1449.28        76.96 o                         
   5  -1   3        707.44        559.00        65.06 o                         
   6  -1   3         19.29        -80.00        80.00 o                         
   7  -1   3       2198.86       2906.38       178.45 o                         
   8  -1   3       1776.60       1626.82       163.22 o                         
   9  -1   3       1905.52       1692.73       125.88 o                         
  10  -1   3       1797.36       1823.35       167.26 o                         
  11  -1   3        152.04         84.04       145.42 o                         
  12  -1   3        446.96        494.64       242.77 o                         
  13  -1   3        252.80        202.68       200.99 o                         
  14  -1   3        294.62        604.50       281.76 o                         
  15  -1   3          0.81        105.87       320.18 o                         
 -15   0   3        642.08        559.25       313.35 o                         
 -14   0   3        186.26        196.09       269.24 o                         
 -13   0   3         73.04         59.55       109.52 o                         
 -12   0   3        275.10        289.71        98.63 o                         
 -11   0   3        492.36        585.60       104.93 o                         
 -10   0   3         89.28        129.69       117.34 o                         
  -9   0   3        820.48        994.70       132.08 o                         
  -8   0   3       1231.00       1923.69       307.09 o                         
  -7   0   3       7518.98       8393.02       919.13 o                         
  -6   0   3        924.39       1100.24        90.55 o                         
  -5   0   3       3944.83       3844.63       120.92 o                         
  -4   0   3        254.08        334.24        58.37 o                         
  -3   0   3       2429.83       2847.90       179.16 o                         
  -2   0   3      22246.38      28319.80      1244.44 o                         
   2   0   3      44646.21      45354.29      1330.93 o                         
   3   0   3       5205.34       5145.89       127.60 o                         
   4   0   3       1689.79       1453.06        51.85 o                         
   5   0   3       3823.83       4029.31       177.33 o                         
   6   0   3       1107.03       1209.80        56.93 o                         
   7   0   3       9449.54       9115.09       211.87 o                         
   8   0   3       3753.87       3877.00       271.92 o                         
   9   0   3        533.80        425.25        71.14 o                         
  10   0   3         38.28         -9.34       145.39 o                         
  11   0   3        649.96        795.68       150.79 o                         
  12   0   3         22.85         56.90       176.00 o                         
  13   0   3          0.00         61.14       182.92 o                         
  14   0   3        117.78          8.82       260.98 o                         
  15   0   3        104.06        -44.11       302.53 o                         
  16   0   3         94.29        105.87       349.78 o                         
 -15   1   3         72.25         17.65       319.04 o                         
 -14   1   3       1051.60       1510.11       301.40 o                         
 -13   1   3        131.92        180.77        92.89 o                         
 -12   1   3         53.51         63.61        98.61 o                         
 -11   1   3         20.21        -60.97       160.15 o                         
 -10   1   3        647.77       1282.29       249.74 o                         
  -9   1   3        729.88        951.07       148.14 o                         
  -8   1   3        130.40        427.99       127.36 o                         
  -7   1   3       5170.88       4808.50       420.65 o                         
  -6   1   3        456.57        464.57        89.79 o                         
  -5   1   3        265.10        223.66        58.60 o                         
  -4   1   3        125.51        466.58        93.92 o                         
  -3   1   3        917.48       1182.34        67.59 o                         
  -2   1   3       9284.92      10166.07       421.22 o                         
  -1   1   3       6168.78       5860.18       331.22 o                         
   2   1   3        505.48        660.10       105.54 o                         
   3   1   3      11014.53      10239.40       205.90 o                         
   4   1   3        544.16        516.37        40.67 o                         
   5   1   3        727.79        704.82        44.09 o                         
   6   1   3        854.20        917.94        45.21 o                         
   7   1   3       1196.54       1390.79       104.09 o                         
   8   1   3       4867.19       4731.86       134.02 o                         
   9   1   3       3264.27       3276.80       264.81 o                         
  10   1   3        745.21        830.71        84.15 o                         
  11   1   3         45.30        131.99       129.72 o                         
  12   1   3        260.26        280.34       110.67 o                         
  13   1   3        603.34        604.16       114.51 o                         
  14   1   3        328.21        208.33       246.18 o                         
  15   1   3         52.52         40.98       287.74 o                         
  16   1   3          7.10        -23.62       317.33 o                         
 -15   2   3        104.72         84.81       325.02 o                         
 -14   2   3        112.48        131.77       301.40 o                         
 -13   2   3        246.01        611.62       266.39 o                         
 -12   2   3         12.91         40.16       151.98 o                         
 -11   2   3          4.23        -68.99       156.46 o                         
 -10   2   3        395.91        530.95       154.79 o                         
  -9   2   3       1786.49       1953.86       154.21 o                         
  -8   2   3       1011.79       1050.27       160.52 o                         
  -7   2   3       1513.52       1447.81       115.03 o                         
  -6   2   3       1086.28       1151.72        93.69 o                         
  -5   2   3         32.41        119.54       118.25 o                         
  -4   2   3        992.39        913.60        78.51 o                         
  -3   2   3      24949.69      24788.44       776.32 o                         
  -2   2   3      13157.79      11275.23       506.17 o                         
  -1   2   3      29468.26      27328.86       636.76 o                         
   0   2   3       3134.39       3216.85        74.61 o                         
   1   2   3        827.33        866.40        32.88 o                         
   2   2   3      35060.91      29809.32       626.19 o                         
   3   2   3       2018.86       2049.54       102.74 o                         
   4   2   3       1406.52       1453.76        46.91 o                         
   5   2   3        754.24        607.19        62.15 o                         
   6   2   3         27.63         57.21        43.01 o                         
   7   2   3         74.85         58.61        43.93 o                         
   8   2   3       1846.84       1999.56        80.28 o                         
   9   2   3       1397.05       1354.10        80.39 o                         
  10   2   3        498.33        587.67        82.76 o                         
  11   2   3         17.01        160.35        92.02 o                         
  12   2   3        551.02        728.41       104.37 o                         
  13   2   3        230.07        395.55       126.84 o                         
  14   2   3        124.09         91.50       145.35 o                         
  15   2   3         25.12        -35.29       264.40 o                         
  16   2   3         34.85        144.01       302.82 o                         
 -14   3   3          9.88        281.19       316.48 o                         
 -13   3   3         14.62         29.31       281.19 o                         
 -12   3   3        994.44       1162.04       254.72 o                         
 -11   3   3          1.66         52.65       219.43 o                         
 -10   3   3         33.43        -38.97       162.22 o                         
  -9   3   3       1400.92       1535.25       146.88 o                         
  -8   3   3        775.78        880.57       123.81 o                         
  -7   3   3        542.92        681.55       126.91 o                         
  -6   3   3        944.44        898.55       123.23 o                         
  -5   3   3        717.40        739.24       164.36 o                         
  -4   3   3       1775.35       1952.16        91.78 o                         
  -3   3   3        364.25        508.79       132.34 o                         
  -2   3   3       3389.44       2886.28       113.06 o                         
  -1   3   3      32919.77      31531.38       583.92 o                         
   0   3   3       1276.08       1458.69        39.88 o                         
   1   3   3       1217.01       1446.37        71.29 o                         
   2   3   3       2199.28       2384.10        55.15 o                         
   3   3   3       4983.62       4438.64        94.86 o                         
   4   3   3       8486.67       8230.59       178.52 o                         
   5   3   3       1059.19       1091.61        83.76 o                         
   6   3   3       1435.51       1380.15        54.13 o                         
   7   3   3         72.97         60.78        49.89 o                         
   8   3   3         26.79        130.16        54.51 o                         
   9   3   3       1196.42       1298.58        94.20 o                         
  10   3   3         13.38        -68.94        87.94 o                         
  11   3   3         18.90          6.88        96.55 o                         
  12   3   3         52.56         91.24        97.39 o                         
  13   3   3        617.41        674.99       132.12 o                         
  14   3   3         23.87        -59.05       142.60 o                         
  15   3   3         11.61        -67.45       249.60 o                         
  16   3   3         48.65         17.65       288.30 o                         
 -14   4   3        119.64        140.88       416.66 o                         
 -13   4   3          8.11         67.45       363.44 o                         
 -12   4   3         45.04        140.59       313.63 o                         
 -11   4   3         38.77         35.29       281.19 o                         
 -10   4   3        104.86         99.15        64.96 o                         
  -9   4   3       1047.81        835.90       155.88 o                         
  -8   4   3         11.74        176.70       129.34 o                         
  -7   4   3         11.58         59.26       114.47 o                         
  -6   4   3        530.09        295.36       133.76 o                         
  -5   4   3         83.97        -25.77        92.75 o                         
  -4   4   3        364.75        332.56        58.46 o                         
  -3   4   3       6417.11       6633.89       177.76 o                         
  -2   4   3          1.88          0.01        45.63 o                         
  -1   4   3       2926.29       3115.87        69.39 o                         
   0   4   3       2092.02       2308.94        51.94 o                         
   1   4   3       1043.93       1149.09        86.42 o                         
   2   4   3       2285.22       2119.59        57.06 o                         
   3   4   3       4965.23       4667.09       104.07 o                         
   4   4   3         59.46         15.81        37.94 o                         
   5   4   3        114.04        189.03        47.56 o                         
   6   4   3        192.34        447.31        55.23 o                         
   7   4   3        162.28        215.00        53.10 o                         
   8   4   3       1648.68       1472.26        65.63 o                         
   9   4   3        830.62        746.66        64.25 o                         
  10   4   3       1382.92       1669.88       100.00 o                         
  11   4   3         66.84         85.28        98.79 o                         
  12   4   3       1558.29       1612.72       119.26 o                         
  13   4   3         25.68        185.09       135.22 o                         
  14   4   3         17.48        104.89       145.59 o                         
  15   4   3        120.79         70.67       165.25 o                         
  16   4   3         38.45        -17.65       332.42 o                         
 -13   5   3        760.93        693.01       320.18 o                         
 -12   5   3        277.00        296.56       272.94 o                         
 -11   5   3        754.16        883.41       258.14 o                         
 -10   5   3       3171.56       4142.71       320.18 o                         
  -9   5   3        797.42        609.75       106.36 o                         
  -8   5   3         93.12        162.14        69.00 o                         
  -7   5   3         16.08         70.24        65.14 o                         
  -6   5   3        376.88        325.90        67.73 o                         
  -5   5   3       1723.99       1660.94        70.02 o                         
  -4   5   3        800.14        855.59        60.43 o                         
  -3   5   3        289.35        303.03        50.35 o                         
  -2   5   3       1321.54       1303.87        52.81 o                         
  -1   5   3      11661.77      11207.44       227.38 o                         
   0   5   3       4804.35       4292.18        94.65 o                         
   1   5   3       1063.59       1218.90        64.68 o                         
   2   5   3       1016.84       1093.98        51.80 o                         
   3   5   3        896.25        780.85        36.70 o                         
   4   5   3       3739.50       3457.82        77.65 o                         
   5   5   3        350.76        444.49        46.81 o                         
   6   5   3        491.41        520.50        52.08 o                         
   7   5   3        157.01        141.80        52.06 o                         
   8   5   3          1.28        -60.73        60.73 o                         
   9   5   3        148.37        232.59        66.76 o                         
  10   5   3          0.17         67.39        87.52 o                         
  11   5   3         61.04         25.07        98.41 o                         
  12   5   3       1526.26       1593.92       120.60 o                         
  13   5   3        876.61       1024.09       106.39 o                         
  14   5   3        329.99        352.51       138.86 o                         
  15   5   3          7.62         69.06       157.78 o                         
  16   5   3         52.41        300.26       256.14 o                         
 -13   6   3       1102.75       1503.85       423.78 o                         
 -12   6   3        806.83       1691.41       485.54 o                         
 -11   6   3         70.12       1132.16       326.44 o                         
 -10   6   3        508.31        458.78       238.21 o                         
  -9   6   3        788.27       1152.37       258.71 o                         
  -8   6   3         71.63        161.63        59.01 o                         
  -7   6   3        153.30        171.53        64.46 o                         
  -6   6   3        337.27        305.53        65.64 o                         
  -5   6   3        298.25        235.12        66.56 o                         
  -4   6   3       1401.52       1427.96        67.61 o                         
  -3   6   3       3556.94       3434.40        90.59 o                         
  -2   6   3       7095.42       7685.88       192.09 o                         
  -1   6   3         72.71        534.84        88.79 o                         
   0   6   3        426.08        549.85        42.13 o                         
   1   6   3         54.41        149.74        35.40 o                         
   2   6   3       1248.25       1528.60        45.43 o                         
   3   6   3       2444.54       2334.13        91.77 o                         
   4   6   3       2221.67       2270.92        59.98 o                         
   5   6   3         90.30        128.72        54.06 o                         
   6   6   3      11371.82      11925.51       237.87 o                         
   7   6   3        389.56        443.96        56.97 o                         
   8   6   3        949.82       1272.50        89.02 o                         
   9   6   3        117.53        172.79        65.89 o                         
  10   6   3       1676.38       1693.01        95.39 o                         
  11   6   3        488.23        644.16       101.23 o                         
  12   6   3        380.79        271.81       116.86 o                         
  13   6   3        116.52        193.21       124.36 o                         
  14   6   3        619.01        870.64       130.88 o                         
  15   6   3         32.43        118.49       156.71 o                         
  16   6   3        260.77        316.45       183.13 o                         
 -12   7   3        402.97        636.95       401.01 o                         
 -11   7   3        758.93        681.06       342.10 o                         
 -10   7   3         21.87        474.44       250.45 o                         
  -9   7   3       1139.02        902.85       230.39 o                         
  -8   7   3         76.92          9.88       143.28 o                         
  -7   7   3       1717.78       1525.36       126.38 o                         
  -6   7   3        277.16        280.49        71.89 o                         
  -5   7   3         33.80         39.33        68.04 o                         
  -4   7   3         30.56         -0.54        64.81 o                         
  -3   7   3        621.09       1846.77        82.49 o                         
  -2   7   3        234.82        308.94        62.47 o                         
  -1   7   3       2601.45       2513.25        65.23 o                         
   0   7   3        609.17        583.88        44.21 o                         
   1   7   3       5558.12       5784.56       113.97 o                         
   2   7   3       3410.88       3669.11        75.10 o                         
   3   7   3       1260.95       1173.90        44.11 o                         
   4   7   3      10921.07      11460.68       343.98 o                         
   5   7   3         16.17        -13.27        57.88 o                         
   6   7   3       4090.77       4174.47        95.41 o                         
   7   7   3       6386.49       6778.31       146.14 o                         
   8   7   3       1734.61       1444.08        68.34 o                         
   9   7   3       1330.44       1461.92        78.28 o                         
  10   7   3          0.37        -76.44        76.44 o                         
  11   7   3        339.98        243.91        94.99 o                         
  12   7   3          7.36         22.76       102.58 o                         
  13   7   3        827.77        855.88       129.00 o                         
  14   7   3        307.19        274.42       140.48 o                         
  15   7   3        128.67        139.47       157.28 o                         
  16   7   3         79.38        171.61       206.45 o                         
 -11   8   3         33.64        221.71       384.22 o                         
 -10   8   3          2.20        112.42       268.95 o                         
  -9   8   3        149.20        347.62       135.24 o                         
  -8   8   3        265.01        472.20       120.26 o                         
  -7   8   3        109.15        -24.79       143.39 o                         
  -6   8   3         65.66         26.95       113.35 o                         
  -5   8   3        337.25        707.32       115.47 o                         
  -4   8   3        175.24         78.34        70.94 o                         
  -3   8   3        339.02        297.22        67.56 o                         
  -2   8   3       3099.09       2825.75       103.19 o                         
  -1   8   3        569.37        736.30        52.26 o                         
   0   8   3       2859.74       2901.93        69.83 o                         
   1   8   3       1214.83       1373.74        49.71 o                         
   2   8   3        576.98        623.05        44.76 o                         
   3   8   3        977.44        815.24        43.81 o                         
   4   8   3         78.81         80.82        49.52 o                         
   5   8   3       1132.58       1222.77        43.58 o                         
   6   8   3          0.31         11.14        39.13 o                         
   7   8   3        363.88        391.84        49.81 o                         
   8   8   3        257.48        195.12        57.46 o                         
   9   8   3        678.31        653.79        68.94 o                         
  10   8   3       2660.55       2498.13       101.02 o                         
  11   8   3         53.77        157.02        82.87 o                         
  12   8   3         64.02         76.94       105.09 o                         
  13   8   3        507.81        627.82       125.39 o                         
  14   8   3          1.02          3.68       135.24 o                         
  15   8   3          0.33          8.94       171.53 o                         
  16   8   3        705.28        707.37       215.53 o                         
 -11   9   3         10.08        871.74       355.76 o                         
 -10   9   3         69.05        124.37       296.56 o                         
  -9   9   3          9.50         53.22       314.20 o                         
  -8   9   3        201.53        147.58       143.58 o                         
  -7   9   3          0.09         55.61       109.15 o                         
  -6   9   3        527.65        514.61       105.50 o                         
  -5   9   3         68.46        125.69       122.13 o                         
  -4   9   3       1254.77       1287.77       128.71 o                         
  -3   9   3        163.69        180.40        96.53 o                         
  -2   9   3        322.96        330.88        85.67 o                         
  -1   9   3       3261.43       2898.50       121.32 o                         
   0   9   3       1380.73       1391.89        67.94 o                         
   1   9   3       2064.98       2168.52        88.77 o                         
   2   9   3         11.23         56.03        49.51 o                         
   3   9   3       3362.52       3474.12        75.85 o                         
   4   9   3          8.28         12.87        41.16 o                         
   5   9   3        732.88        692.19        84.78 o                         
   6   9   3        177.00        363.72       265.41 o                         
   7   9   3         71.30         80.78        41.75 o                         
   8   9   3        290.72        249.54        66.96 o                         
   9   9   3         33.25         16.66        59.37 o                         
  10   9   3          2.01         38.06        69.89 o                         
  11   9   3         69.65        117.31        84.84 o                         
  12   9   3         93.72         84.75       104.59 o                         
  13   9   3        160.07        236.87       125.45 o                         
  14   9   3        264.44        199.58       138.39 o                         
  15   9   3        267.99        378.18       188.46 o                         
  16   9   3         31.64        107.32       230.88 o                         
 -10  10   3         32.12         35.58       327.01 o                         
  -9  10   3          8.95        -11.95       353.76 o                         
  -8  10   3         37.00        190.12       303.10 o                         
  -7  10   3        121.73        202.53       175.17 o                         
  -6  10   3         64.99         62.58       135.99 o                         
  -5  10   3         56.09         73.64       110.78 o                         
  -4  10   3          3.41         56.98        95.82 o                         
  -3  10   3         15.45         73.36        88.00 o                         
  -2  10   3        123.68        162.39        95.21 o                         
  -1  10   3        699.75        536.82        65.73 o                         
   0  10   3       1687.10       1477.31        62.89 o                         
   1  10   3        128.05        195.90        60.70 o                         
   2  10   3        488.78        554.36        53.93 o                         
   3  10   3          0.06         10.18        43.79 o                         
   4  10   3        100.29         63.47        29.52 o                         
   5  10   3         21.60        -53.49       102.09 o                         
   6  10   3          9.86         13.69       114.95 o                         
   7  10   3        915.82        839.36       147.29 o                         
   8  10   3        440.47        551.71        41.01 o                         
   9  10   3       1004.25        846.97        58.81 o                         
  10  10   3        682.39        808.66        72.23 o                         
  11  10   3        164.66        142.24        77.22 o                         
  12  10   3        671.35        830.03       104.59 o                         
  13  10   3          8.66         -4.45       115.80 o                         
  14  10   3         33.50         72.15       162.19 o                         
  15  10   3         60.66         16.35       200.72 o                         
  16  10   3         45.54        200.65       211.71 o                         
  -9  11   3        135.04        315.91       315.91 o                         
  -8  11   3        174.79        503.75       441.14 o                         
  -7  11   3        126.77        182.37       172.83 o                         
  -6  11   3         30.66         29.25       166.17 o                         
  -5  11   3         48.45        107.10       136.14 o                         
  -4  11   3        317.44        277.83       115.52 o                         
  -3  11   3         53.78         36.96       104.01 o                         
  -2  11   3        149.74         85.64        94.75 o                         
  -1  11   3        754.07        704.51        68.85 o                         
   0  11   3         88.46         52.10        67.27 o                         
   1  11   3        706.01        559.31        58.22 o                         
   2  11   3         92.85        100.57        55.73 o                         
   3  11   3       1368.85       1566.51        79.83 o                         
   4  11   3       1049.45       1196.35       110.27 o                         
   5  11   3        112.67         38.46       110.96 o                         
   6  11   3       3783.97       4205.79       169.57 o                         
   7  11   3        112.96        197.28       130.50 o                         
   8  11   3        407.69        391.09       151.33 o                         
   9  11   3        141.14        269.80       143.18 o                         
  10  11   3        143.34        152.81        61.09 o                         
  11  11   3         46.82         43.57        76.96 o                         
  12  11   3         10.16         41.32        99.79 o                         
  13  11   3         20.50          3.95       149.40 o                         
  14  11   3         81.35        380.00       285.17 o                         
  15  11   3         64.77        246.47       319.04 o                         
  -8  12   3        133.17        233.09       304.81 o                         
  -7  12   3        172.58        140.31       349.49 o                         
  -6  12   3        498.04        561.32       186.75 o                         
  -5  12   3        403.34        433.56       158.79 o                         
  -4  12   3         53.17         78.72       145.67 o                         
  -3  12   3         18.60        121.42       120.51 o                         
  -2  12   3         35.84         39.24       112.36 o                         
  -1  12   3         68.51        125.97        85.88 o                         
   0  12   3        844.45       1261.40        82.33 o                         
   1  12   3         17.73         61.43        65.01 o                         
   2  12   3      10167.72      10899.62       266.99 o                         
   3  12   3       2144.51       1938.07        70.17 o                         
   4  12   3       8030.67       8296.08       237.07 o                         
   5  12   3       1292.98       1418.22       142.85 o                         
   6  12   3       1592.06       1654.50       122.90 o                         
   7  12   3          7.33         67.85       139.55 o                         
   8  12   3        657.07        893.55       208.06 o                         
   9  12   3        473.33        540.53       198.79 o                         
  10  12   3        176.30        281.94       214.22 o                         
  11  12   3          0.01         34.12        50.34 o                         
  12  12   3        460.11        622.60       213.03 o                         
  13  12   3        306.91        289.16       245.90 o                         
  14  12   3         84.16         66.60       272.08 o                         
  15  12   3        333.90        255.01       336.12 o                         
  -6  13   3          6.32         -3.13       254.15 o                         
  -5  13   3          4.44         43.94       191.86 o                         
  -4  13   3         19.84        -63.79       192.70 o                         
  -3  13   3         12.56         36.13       147.11 o                         
  -2  13   3          0.61        119.92       132.29 o                         
  -1  13   3         43.81        -73.55       101.30 o                         
   0  13   3        227.70        262.87        88.17 o                         
   1  13   3       1196.80       1196.93       112.35 o                         
   2  13   3         48.09          9.34        74.38 o                         
   3  13   3       2022.81       2130.26        77.23 o                         
   4  13   3        640.74        825.37       129.92 o                         
   5  13   3          0.00        125.68       138.56 o                         
   6  13   3          5.85        139.96       138.97 o                         
   7  13   3        995.54       1046.33       148.01 o                         
   8  13   3        355.12        477.03       180.71 o                         
   9  13   3         30.93         33.26       187.21 o                         
  10  13   3        454.20        351.77       305.67 o                         
  11  13   3          3.50         92.21       317.33 o                         
  12  13   3       1459.44       1502.14       294.57 o                         
  13  13   3         96.65        -11.67       352.63 o                         
  14  13   3         23.11       -124.37       245.90 o                         
  -5  14   3        300.65        155.39       292.86 o                         
  -4  14   3        111.82         97.03       206.16 o                         
  -3  14   3         79.14        224.10       205.43 o                         
  -2  14   3        314.07        335.79       207.10 o                         
  -1  14   3        260.30        249.80       141.44 o                         
   0  14   3        166.24        164.95       121.00 o                         
   1  14   3        183.14        318.35       108.68 o                         
   2  14   3          0.73         59.47       103.86 o                         
   3  14   3       2280.80       2260.03       117.11 o                         
   4  14   3         24.64         73.21       184.37 o                         
   5  14   3       2286.39       2332.70       188.20 o                         
   6  14   3       1058.98        960.75       196.70 o                         
   7  14   3       1077.70       1028.73       198.76 o                         
   8  14   3        271.78        239.08       181.90 o                         
   9  14   3        442.61        492.72       208.26 o                         
  10  14   3         16.00        -31.02       189.47 o                         
  11  14   3        111.06        153.46       225.16 o                         
  12  14   3        147.29        239.64       364.01 o                         
  13  14   3          3.36         75.14       309.37 o                         
  14  14   3        137.76       -329.86       442.56 o                         
  -4  15   3        279.73        510.30       337.26 o                         
  -3  15   3          9.17        -68.31       318.19 o                         
  -2  15   3         17.64         44.40       296.27 o                         
  -1  15   3         97.70        238.78       247.89 o                         
   0  15   3          0.22         28.75       253.30 o                         
   1  15   3         41.36          4.85       174.26 o                         
   2  15   3        146.11        254.81       175.56 o                         
   3  15   3        386.91        232.50       199.70 o                         
   4  15   3         74.05          8.00       180.69 o                         
   5  15   3        516.00        457.13       202.75 o                         
   6  15   3          6.82        -45.42       188.75 o                         
   7  15   3        133.07        262.40       196.40 o                         
   8  15   3         20.78       -150.67       196.52 o                         
   9  15   3        679.33        740.93       223.81 o                         
  10  15   3         66.22        181.08       267.11 o                         
  11  15   3        106.24        143.83       230.23 o                         
  12  15   3        131.56        169.06       266.29 o                         
   0  16   3         16.13         46.11       276.07 o                         
   1  16   3         93.18        157.79       250.59 o                         
   2  16   3         18.83       -125.87       221.35 o                         
   3  16   3         11.14        154.79       222.14 o                         
   4  16   3         20.26         73.71       217.04 o                         
   5  16   3        566.70        719.37       233.26 o                         
   6  16   3        674.05        685.44       231.52 o                         
   7  16   3         84.95        105.63       214.93 o                         
   8  16   3        129.42        300.10       244.65 o                         
   9  16   3         34.56        101.57       230.28 o                         
  10  16   3        263.24        204.52       266.21 o                         
  11  16   3          2.09       -260.75       274.13 o                         
   1  17   3        161.68        256.14       284.89 o                         
   2  17   3         10.27         53.72       245.17 o                         
   3  17   3        189.45        221.36       217.22 o                         
   4  17   3         46.35        503.97       225.32 o                         
   5  17   3        166.15        171.90       243.02 o                         
   6  17   3         24.95        -94.85       223.81 o                         
   7  17   3        849.12        718.04       258.76 o                         
   8  17   3        107.77        752.22       638.51 o                         
   9  17   3          1.04         31.88       334.98 o                         
  -8 -17   4         73.53        147.07       263.52 o                         
  -7 -17   4         13.90        287.51       231.85 o                         
  -6 -17   4         23.72        138.60       227.61 o                         
  -5 -17   4         10.33         28.69       222.23 o                         
  -4 -17   4         97.19          9.29       219.36 o                         
  -3 -17   4        287.24        398.89       239.99 o                         
  -2 -17   4          0.06        150.27       312.21 o                         
 -11 -16   4         17.40        -29.03       342.95 o                         
 -10 -16   4        225.84        217.22       292.90 o                         
  -9 -16   4         68.56        232.13       248.55 o                         
  -8 -16   4          0.31          2.85       307.09 o                         
  -7 -16   4          0.01          5.86       235.30 o                         
  -6 -16   4        397.86        297.98       385.07 o                         
  -5 -16   4         56.36         62.06       231.24 o                         
  -4 -16   4        102.95        156.44       226.59 o                         
  -3 -16   4        483.95        438.90       221.85 o                         
  -2 -16   4          0.13         45.78       191.84 o                         
  -1 -16   4          6.77        -49.24       274.64 o                         
   0 -16   4        579.17        654.59       285.46 o                         
 -12 -15   4         23.41       -200.65       401.01 o                         
 -11 -15   4         32.01         -6.74       231.12 o                         
 -10 -15   4         13.00        -59.75       270.43 o                         
  -9 -15   4        183.86         75.54       259.12 o                         
  -8 -15   4        391.32        375.99       222.35 o                         
  -7 -15   4        226.36        371.39       195.12 o                         
  -6 -15   4         65.60        165.23       188.42 o                         
  -5 -15   4        741.98        776.19       187.17 o                         
  -4 -15   4         25.87        -76.76       182.57 o                         
  -3 -15   4        564.20        641.50       203.01 o                         
  -2 -15   4         26.26         -4.25       197.43 o                         
  -1 -15   4        162.17        234.51       257.57 o                         
   0 -15   4        193.50         52.08       242.48 o                         
   1 -15   4        617.69        385.92       230.53 o                         
   2 -15   4         24.22        109.00       198.09 o                         
 -13 -14   4        166.22        -39.21       285.25 o                         
 -12 -14   4         75.95        -44.61       245.81 o                         
 -11 -14   4        198.09        222.31       217.90 o                         
 -10 -14   4         62.18        -48.43       213.92 o                         
  -9 -14   4         21.54        172.94       190.48 o                         
  -8 -14   4        825.73        715.12       202.25 o                         
  -7 -14   4       2307.56       2428.62       212.37 o                         
  -6 -14   4        436.78        689.03       256.57 o                         
  -5 -14   4         57.28        120.81       214.02 o                         
  -4 -14   4         26.92         75.67       181.22 o                         
  -3 -14   4         87.33        203.96       181.52 o                         
  -2 -14   4       1362.28       1335.90       122.52 o                         
  -1 -14   4        136.56         17.32       142.14 o                         
   0 -14   4         64.69        144.64       144.12 o                         
   1 -14   4        144.70         53.60       163.07 o                         
   2 -14   4        273.77        204.12       158.71 o                         
   3 -14   4          3.68          1.07       157.96 o                         
   4 -14   4          4.55        149.99       305.95 o                         
   5 -14   4         93.98         11.95       324.16 o                         
 -14 -13   4        297.60        -46.68       338.68 o                         
 -13 -13   4        445.22        324.45       309.93 o                         
 -12 -13   4          3.05         56.24       211.57 o                         
 -11 -13   4          2.24         80.83       211.91 o                         
 -10 -13   4       1569.43       1393.51       286.88 o                         
  -9 -13   4        299.45        255.29       237.93 o                         
  -8 -13   4         32.32        -20.21       231.95 o                         
  -7 -13   4          2.33          2.85       234.51 o                         
  -6 -13   4          5.46         49.24       231.38 o                         
  -5 -13   4        166.86        279.03       150.85 o                         
  -4 -13   4        102.08        235.86       144.04 o                         
  -3 -13   4        832.49        721.36        81.01 o                         
  -2 -13   4        150.55         82.79        84.57 o                         
  -1 -13   4         28.59         63.02        99.62 o                         
   0 -13   4         17.99        122.34       110.12 o                         
   1 -13   4         22.77        106.03       113.79 o                         
   2 -13   4        310.96        182.70       127.93 o                         
   3 -13   4        571.30        594.99       127.35 o                         
   4 -13   4         10.69        165.73       127.74 o                         
   5 -13   4          9.13        -83.67       308.23 o                         
   6 -13   4        146.98        215.45       347.22 o                         
 -14 -12   4         50.15        178.45       309.93 o                         
 -13 -12   4         42.89         -8.82       365.72 o                         
 -11 -12   4        213.64        102.27        66.17 o                         
 -10 -12   4         42.46         89.15       163.11 o                         
  -9 -12   4        356.59        382.23       193.93 o                         
  -8 -12   4        996.96        924.22       156.56 o                         
  -7 -12   4          0.35         61.44       146.19 o                         
  -6 -12   4       3671.53       3728.65       346.22 o                         
  -5 -12   4       3816.51       4106.45       621.86 o                         
  -4 -12   4         26.54         18.10        47.03 o                         
  -3 -12   4        194.15        271.79        89.20 o                         
  -2 -12   4          4.49         89.49        70.05 o                         
  -1 -12   4        712.50        791.75        82.46 o                         
   0 -12   4       2324.74       2083.40       100.06 o                         
   1 -12   4        661.44        702.76        95.31 o                         
   2 -12   4        184.57        271.14       101.13 o                         
   3 -12   4          0.79         46.52       115.39 o                         
   4 -12   4        360.26        353.69       100.05 o                         
   5 -12   4         58.89         -0.05       122.74 o                         
   6 -12   4          1.84         50.66       301.40 o                         
   7 -12   4         52.09         11.95       283.75 o                         
   8 -12   4        307.77        227.11       376.53 o                         
 -15 -11   4          0.09        -61.47       324.45 o                         
 -14 -11   4        255.03        330.71       360.03 o                         
 -13 -11   4         22.00         40.70       171.33 o                         
 -12 -11   4        175.59        313.03       110.28 o                         
 -11 -11   4          3.89        174.30        96.17 o                         
 -10 -11   4        173.14         80.39        71.30 o                         
  -9 -11   4       1959.11       1740.58        71.16 o                         
  -8 -11   4        902.41       1030.55       144.49 o                         
  -7 -11   4        211.30        239.85       130.87 o                         
  -6 -11   4          3.16        202.48       139.42 o                         
  -5 -11   4        362.37        386.56       136.08 o                         
  -4 -11   4         84.55        141.77        46.99 o                         
  -3 -11   4        618.64        628.37        58.27 o                         
  -2 -11   4        788.73        756.47        70.02 o                         
  -1 -11   4         45.87         35.30        72.53 o                         
   0 -11   4         34.27        136.58        76.08 o                         
   1 -11   4         16.94        107.76        87.08 o                         
   2 -11   4        547.73        595.00        96.49 o                         
   3 -11   4         22.19         30.94        95.37 o                         
   4 -11   4         93.81        170.21       106.21 o                         
   5 -11   4        200.77        313.71       107.34 o                         
   6 -11   4          0.91       -147.20       179.81 o                         
   7 -11   4          7.78         32.73       253.01 o                         
   8 -11   4         62.51         62.61       286.03 o                         
   9 -11   4        391.61        292.29       396.74 o                         
 -15 -10   4         73.55        139.05       190.97 o                         
 -14 -10   4        345.62        262.69       218.86 o                         
 -13 -10   4          0.05        -45.39       115.09 o                         
 -12 -10   4        273.83        206.21       101.03 o                         
 -11 -10   4         80.90        122.44        93.02 o                         
 -10 -10   4        618.05        579.35        83.41 o                         
  -9 -10   4         28.79         38.00        60.59 o                         
  -8 -10   4       1329.19       1268.79       103.93 o                         
  -7 -10   4       2131.23       2139.56        89.31 o                         
  -6 -10   4          3.97         38.57        30.33 o                         
  -5 -10   4        945.05        878.39       105.72 o                         
  -4 -10   4        685.79        628.15        47.21 o                         
  -3 -10   4        679.00        670.27       467.41 o                         
  -2 -10   4        229.64        287.51        54.36 o                         
  -1 -10   4          5.88        -62.75        62.75 o                         
   0 -10   4        127.71        168.78        80.74 o                         
   1 -10   4         56.97         38.01        76.76 o                         
   2 -10   4         10.51         46.41        78.50 o                         
   3 -10   4        361.24        339.26        87.25 o                         
   4 -10   4        532.97        463.10        89.87 o                         
   5 -10   4         21.16         -1.26        86.46 o                         
   6 -10   4          0.26        202.08       191.18 o                         
   7 -10   4          2.29        -44.40       246.18 o                         
   8 -10   4        507.24        317.62       264.11 o                         
  10 -10   4        101.44        136.89       336.40 o                         
 -16  -9   4         53.25        267.06       218.35 o                         
 -15  -9   4        187.78        239.10       218.06 o                         
 -14  -9   4         46.60         14.68       146.28 o                         
 -13  -9   4        188.38        180.20       121.01 o                         
 -12  -9   4         29.03         21.19       102.78 o                         
 -11  -9   4         33.61         62.78        94.01 o                         
 -10  -9   4        456.40        480.51        91.59 o                         
  -9  -9   4       1121.77       1068.88        77.47 o                         
  -8  -9   4         17.91         19.93        60.72 o                         
  -7  -9   4          5.40         15.96        49.64 o                         
  -6  -9   4       2966.70       2949.41        81.65 o                         
  -5  -9   4         31.91         22.92        41.06 o                         
  -4  -9   4       5858.70       5346.99       177.50 o                         
  -3  -9   4         73.99         96.76        54.05 o                         
  -2  -9   4        182.46        126.10        51.02 o                         
  -1  -9   4          7.49         -2.95        54.60 o                         
   0  -9   4         20.35          8.56        58.48 o                         
   1  -9   4         19.44         89.56        80.95 o                         
   2  -9   4        709.70        630.54        73.93 o                         
   3  -9   4         53.83         23.54        82.72 o                         
   4  -9   4        854.14        853.77        78.31 o                         
   5  -9   4         73.00         27.89        83.16 o                         
   6  -9   4         54.43         12.18       152.98 o                         
   7  -9   4        306.76        614.75       224.55 o                         
   8  -9   4        261.64        150.84       316.48 o                         
   9  -9   4        161.81        169.90       197.92 o                         
 -16  -8   4        702.69       1011.74       384.50 o                         
 -15  -8   4         99.66        148.91       152.91 o                         
 -14  -8   4         43.56         75.68       150.28 o                         
 -13  -8   4          9.00         91.38       117.92 o                         
 -12  -8   4        506.31        392.37       110.62 o                         
 -11  -8   4        734.68        629.98        97.38 o                         
 -10  -8   4         90.37         43.77        83.67 o                         
  -9  -8   4         12.97         67.31        74.35 o                         
  -8  -8   4         26.24         31.69        68.49 o                         
  -7  -8   4       3181.33       3180.64       108.33 o                         
  -6  -8   4       2087.22       2041.22        73.67 o                         
  -5  -8   4       1410.17       1292.07        77.60 o                         
  -4  -8   4          6.51        -65.14        70.44 o                         
  -3  -8   4        397.29        371.05        45.79 o                         
  -2  -8   4         34.57        -35.05        46.48 o                         
  -1  -8   4       3421.87       3707.23        86.03 o                         
   0  -8   4        214.29        193.15        53.42 o                         
   1  -8   4        803.96        761.38        66.73 o                         
   2  -8   4         87.54        248.02        95.96 o                         
   3  -8   4        422.97        306.74        69.79 o                         
   4  -8   4        963.86       1407.93        79.72 o                         
   5  -8   4         63.95        176.10        61.32 o                         
   6  -8   4         44.94         83.03       121.06 o                         
   7  -8   4       1877.40       1895.29       190.38 o                         
   8  -8   4         91.13        -20.78       277.21 o                         
   9  -8   4        320.16        239.35       325.02 o                         
  10  -8   4          9.22         14.80       234.12 o                         
  11  -8   4        207.72        242.77       337.54 o                         
 -16  -7   4          1.84        -51.79       215.40 o                         
 -15  -7   4         64.33        148.72       150.57 o                         
 -14  -7   4          0.18        -48.74       135.48 o                         
 -13  -7   4        481.16        311.14       122.48 o                         
 -12  -7   4       2227.98       2039.09       176.52 o                         
 -11  -7   4       3134.33       2669.44       152.65 o                         
 -10  -7   4        399.50        401.61        80.00 o                         
  -9  -7   4         11.74         -2.56        81.79 o                         
  -8  -7   4        912.00        992.73        75.91 o                         
  -7  -7   4        284.44        234.01        63.86 o                         
  -6  -7   4       3437.68       3222.71       109.37 o                         
  -5  -7   4       2729.32       3096.46        84.01 o                         
  -4  -7   4       8044.92       8217.66       193.84 o                         
  -3  -7   4       2236.59       2372.16        80.22 o                         
  -2  -7   4       2124.29       2289.72        62.86 o                         
  -1  -7   4        411.73        447.92        50.90 o                         
   0  -7   4       7869.97       8658.77       171.73 o                         
   1  -7   4         67.03        128.33        58.55 o                         
   2  -7   4       1602.83       1800.39       125.58 o                         
   3  -7   4         19.08         38.88        86.58 o                         
   4  -7   4        491.14        378.47        65.32 o                         
   5  -7   4        475.88        546.85        58.36 o                         
   6  -7   4        255.32        213.29       121.82 o                         
   7  -7   4        772.44        655.90       169.14 o                         
   8  -7   4          0.39         72.61       202.78 o                         
   9  -7   4         79.51        226.83       300.26 o                         
  11  -7   4         94.71         91.64       371.98 o                         
 -16  -6   4        423.22        448.69       222.04 o                         
 -15  -6   4         24.06          5.21       148.89 o                         
 -14  -6   4        121.84        187.39       137.60 o                         
 -13  -6   4         16.53        266.90       124.01 o                         
 -12  -6   4       2780.56       2946.91       132.83 o                         
 -11  -6   4       2174.84       1967.36       126.54 o                         
 -10  -6   4         11.08         66.33        94.11 o                         
  -9  -6   4          0.91         17.56        78.34 o                         
  -8  -6   4        104.45        123.29        77.31 o                         
  -7  -6   4        230.59        457.74        69.73 o                         
  -6  -6   4       1114.51       1408.89        82.03 o                         
  -5  -6   4        268.70        191.94        50.28 o                         
  -4  -6   4       4035.39       4344.82       108.36 o                         
  -3  -6   4        189.36        243.05        42.97 o                         
  -2  -6   4        291.84        465.98        39.40 o                         
  -1  -6   4        361.61        688.83        78.25 o                         
   0  -6   4       4195.15       4181.88        88.33 o                         
   1  -6   4        260.11        576.91       109.72 o                         
   2  -6   4        798.91        803.35        65.56 o                         
   3  -6   4         24.73        -66.02        66.02 o                         
   4  -6   4       2257.61       1994.34        99.06 o                         
   5  -6   4        410.99        394.84        45.57 o                         
   6  -6   4        369.85        271.00       125.55 o                         
   7  -6   4       1317.16       1104.04       238.21 o                         
   8  -6   4        809.97        702.13       162.81 o                         
   9  -6   4       1268.51       1392.00       231.95 o                         
  10  -6   4        445.68        552.99       255.86 o                         
  11  -6   4        251.24        229.68       297.41 o                         
  12  -6   4        105.27        232.81       318.47 o                         
 -16  -5   4         27.21         43.38       216.67 o                         
 -15  -5   4         57.93        158.11       176.20 o                         
 -14  -5   4        460.90        426.75       127.34 o                         
 -13  -5   4       1068.17       1057.15       127.11 o                         
 -12  -5   4        232.38        183.19       113.15 o                         
 -11  -5   4       1462.19       1383.31       104.24 o                         
 -10  -5   4        705.76        967.79       101.93 o                         
  -9  -5   4        556.56        392.98        84.47 o                         
  -8  -5   4          0.18        -34.95        70.88 o                         
  -7  -5   4       5714.78       5447.10       183.61 o                         
  -6  -5   4        410.49        363.05        57.19 o                         
  -5  -5   4        103.73        100.58        50.99 o                         
  -4  -5   4       1009.73        879.23        55.94 o                         
  -3  -5   4       4591.25       5752.54       160.88 o                         
  -2  -5   4       5088.60       5239.84       173.03 o                         
  -1  -5   4       2008.01       1959.99        57.08 o                         
   0  -5   4      15652.01      14763.42       284.01 o                         
   1  -5   4       3580.57       3342.08       108.25 o                         
   2  -5   4          5.15         69.58        53.49 o                         
   3  -5   4        308.62        391.48        53.37 o                         
   4  -5   4       1233.52       1229.14       114.39 o                         
   5  -5   4       1329.20       1366.56       119.31 o                         
   6  -5   4          1.24         46.38       107.09 o                         
   7  -5   4       2396.62       2161.59       158.95 o                         
   8  -5   4        345.95        436.17       144.58 o                         
   9  -5   4        583.73        921.89       169.67 o                         
  10  -5   4          1.27       -117.26       287.45 o                         
  11  -5   4          1.14       -117.54       332.13 o                         
  12  -5   4        114.35        147.87       229.67 o                         
  13  -5   4         11.66        111.85       338.68 o                         
 -16  -4   4        220.60        240.78       343.52 o                         
 -15  -4   4        543.01        707.18       167.22 o                         
 -14  -4   4        341.58        196.76       130.09 o                         
 -13  -4   4        375.46        484.85       126.34 o                         
 -12  -4   4       1184.54       1186.83       126.32 o                         
 -11  -4   4        382.00        584.69       105.04 o                         
 -10  -4   4         37.87         99.10        91.85 o                         
  -9  -4   4        136.06        259.23        85.38 o                         
  -8  -4   4       1975.06       1921.16       111.78 o                         
  -7  -4   4       6673.90       6882.77       186.35 o                         
  -6  -4   4       2280.08       2368.83       146.43 o                         
  -5  -4   4        831.95        814.45       103.88 o                         
  -4  -4   4       1250.23       1326.36       271.23 o                         
  -3  -4   4       2062.01       1989.74        75.32 o                         
  -2  -4   4      36916.30      34081.05      1026.58 o                         
  -1  -4   4      61201.62      56602.49      1217.42 o                         
   0  -4   4      12732.32      12637.83       257.05 o                         
   1  -4   4       2367.02       2048.07        89.54 o                         
   2  -4   4        220.20        130.60        49.99 o                         
   3  -4   4         42.07        -11.48        52.81 o                         
   4  -4   4        857.34        928.22        61.13 o                         
   5  -4   4       7437.86       7290.99       417.94 o                         
   6  -4   4         73.22         75.31       150.98 o                         
   7  -4   4        562.85        611.25       123.16 o                         
   8  -4   4        206.05        113.99       124.66 o                         
   9  -4   4         73.01         43.82       152.80 o                         
  10  -4   4          4.25        111.28       213.74 o                         
  11  -4   4         36.39        152.55       249.31 o                         
  12  -4   4         99.46         82.25       287.74 o                         
  13  -4   4         10.29       -151.57       241.93 o                         
  14  -4   4         28.19        161.94       350.35 o                         
 -16  -3   4          0.04         55.78       363.73 o                         
 -15  -3   4        206.67         53.93       165.09 o                         
 -14  -3   4        239.61        468.84       139.36 o                         
 -13  -3   4          0.96        126.41       124.74 o                         
 -12  -3   4          1.05         84.48       115.54 o                         
 -11  -3   4       2131.09       2092.25       121.48 o                         
 -10  -3   4        427.70        545.84        95.01 o                         
  -9  -3   4        119.23        381.95       114.63 o                         
  -8  -3   4        664.90        637.48       118.68 o                         
  -7  -3   4       3482.79       3069.81       236.36 o                         
  -6  -3   4         34.39         42.72        66.54 o                         
  -5  -3   4        136.38        163.36        64.50 o                         
  -4  -3   4       4037.90       3355.20       168.77 o                         
  -3  -3   4       1326.81       1064.92        53.77 o                         
  -2  -3   4       1274.94       1302.38        44.24 o                         
  -1  -3   4      36548.96      31240.29       816.49 o                         
   0  -3   4       4536.92       4716.21       193.19 o                         
   1  -3   4          0.45         19.45        57.94 o                         
   2  -3   4        182.62        171.34        62.62 o                         
   3  -3   4        565.04        465.02        74.23 o                         
   4  -3   4       1613.22       1696.23       163.68 o                         
   5  -3   4      10721.46      11220.36       448.95 o                         
   6  -3   4        240.22        379.21       102.50 o                         
   7  -3   4         85.13         87.65       113.86 o                         
   8  -3   4        415.37        326.68       145.19 o                         
   9  -3   4       2248.47       2481.34       189.26 o                         
  10  -3   4        588.55        595.06       165.78 o                         
  11  -3   4        201.02        389.34       237.08 o                         
  12  -3   4        789.83        873.74       278.63 o                         
  13  -3   4        151.41        190.68       206.39 o                         
  14  -3   4        188.13        267.53       326.16 o                         
 -16  -2   4          3.41        -43.83       398.45 o                         
 -15  -2   4        178.29         58.63       339.82 o                         
 -14  -2   4        934.87       1071.84       145.14 o                         
 -13  -2   4         85.80         29.56       125.97 o                         
 -12  -2   4         10.35         94.37       124.03 o                         
 -11  -2   4        398.32        809.17       108.76 o                         
 -10  -2   4       2580.51       2428.26       140.51 o                         
  -9  -2   4        215.41        310.45       121.83 o                         
  -8  -2   4       3597.09       3359.88       153.26 o                         
  -7  -2   4         21.93        -31.46        82.88 o                         
  -6  -2   4       1723.35       1682.73        83.62 o                         
  -5  -2   4        141.84         84.12        70.84 o                         
  -4  -2   4       1171.71       1047.49        69.72 o                         
  -3  -2   4       1470.64       1321.54        64.39 o                         
  -2  -2   4       5584.01       5292.17       145.98 o                         
  -1  -2   4         15.02         68.03        27.32 o                         
   0  -2   4       8931.02       8008.43       204.76 o                         
   1  -2   4         28.23         99.65        52.30 o                         
   2  -2   4       7408.02       6623.40      1470.70 o                         
   3  -2   4        390.33        493.31       127.22 o                         
   4  -2   4       1160.79       1662.71       108.19 o                         
   5  -2   4        171.03        228.86        29.78 o                         
   6  -2   4       1105.41        963.22       103.87 o                         
   7  -2   4        135.61          9.71       107.49 o                         
   8  -2   4        554.98        506.57       122.97 o                         
   9  -2   4         12.79        168.14       133.07 o                         
  10  -2   4       1149.12       1212.75       160.22 o                         
  11  -2   4         49.10        249.07       161.33 o                         
  12  -2   4        126.94        134.62       316.20 o                         
  13  -2   4        285.55        249.31       354.90 o                         
  14  -2   4          3.04         17.65       302.25 o                         
  15  -2   4          0.77        -82.25       340.96 o                         
 -16  -1   4         14.61         84.81       342.66 o                         
 -15  -1   4         24.50         35.01       295.70 o                         
 -14  -1   4         97.23        210.08       127.46 o                         
 -13  -1   4        722.59        719.33       136.97 o                         
 -12  -1   4         87.12         77.67       111.68 o                         
 -11  -1   4        601.29        724.51       149.52 o                         
 -10  -1   4        399.42        407.74       143.09 o                         
  -9  -1   4       3295.33       3025.37       143.60 o                         
  -8  -1   4       2212.87       2476.52       133.55 o                         
  -7  -1   4       1589.12       1812.56       283.61 o                         
  -6  -1   4       3228.00       3407.56       140.45 o                         
  -5  -1   4       1166.20        987.40        76.48 o                         
  -4  -1   4          4.78         63.25        61.60 o                         
  -3  -1   4       1878.44       1641.13       127.79 o                         
  -2  -1   4       1831.90       1601.98       214.59 o                         
  -1  -1   4       2727.72       2433.11       223.13 o                         
   0  -1   4       2142.86       2210.20        76.70 o                         
   1  -1   4      24374.72      25523.14       758.54 o                         
   2  -1   4       5896.11       5028.86       335.41 o                         
   3  -1   4       1311.01       1477.24       144.29 o                         
   4  -1   4       1240.29       1223.91        68.85 o                         
   5  -1   4         71.33         10.41        68.18 o                         
   6  -1   4       1257.08       1666.80        63.90 o                         
   7  -1   4       1451.52       1997.98       113.63 o                         
   8  -1   4        622.76       1074.99       155.39 o                         
   9  -1   4         18.98       -125.90       125.90 o                         
  10  -1   4       1116.71        895.84       151.55 o                         
  11  -1   4        134.57        107.83       190.26 o                         
  12  -1   4         60.07       -105.30       298.55 o                         
  13  -1   4        268.08        433.45       278.34 o                         
  14  -1   4         21.11        120.33       217.01 o                         
 -15   0   4          7.75         14.51       383.36 o                         
 -14   0   4          1.41         93.64       336.40 o                         
 -13   0   4          4.13         70.59       121.52 o                         
 -12   0   4       1086.38       1100.65       116.89 o                         
 -11   0   4        563.76        530.80       153.74 o                         
 -10   0   4        164.83        232.97       136.61 o                         
  -9   0   4         64.80         61.92       118.19 o                         
  -8   0   4        625.78        682.69       101.02 o                         
  -7   0   4       1382.73       1570.40       101.20 o                         
  -6   0   4        791.93        636.35        99.09 o                         
  -5   0   4        159.41        183.44        77.23 o                         
  -4   0   4      10361.38       9776.59       645.77 o                         
  -3   0   4      50626.40      56554.37      1671.90 o                         
  -2   0   4     222146.03     221121.75      7324.73 o                         
  -1   0   4       3140.34       2683.25       106.16 o                         
   0   0   4         19.08        118.11        41.26 o                         
   1   0   4       1146.37       1813.69       194.95 o                         
   2   0   4     220919.52     236645.73      9578.24 o                         
   3   0   4      59910.55      57355.85      1713.48 o                         
   4   0   4       6535.21       7259.49       427.87 o                         
   5   0   4        158.81        117.07        44.77 o                         
   6   0   4        108.36        133.55        58.67 o                         
   7   0   4       1366.99       1353.02       159.52 o                         
   8   0   4        140.93         47.68       135.19 o                         
   9   0   4        152.39        110.62       133.73 o                         
  10   0   4       1048.19        949.48       154.49 o                         
  11   0   4          8.25        108.08       149.64 o                         
  12   0   4       1935.65       1943.03       374.68 o                         
  13   0   4         97.70         81.97       243.05 o                         
  14   0   4         30.30         16.65       212.33 o                         
  15   0   4         37.64        -46.96       305.38 o                         
 -15   1   4         49.10        -55.50       394.75 o                         
 -14   1   4        138.67        157.96       350.92 o                         
 -13   1   4         42.93        116.50       119.88 o                         
 -12   1   4        161.94         90.50       221.99 o                         
 -11   1   4        218.11        159.00       184.73 o                         
 -10   1   4         75.32        289.83       133.51 o                         
  -9   1   4         96.47        168.30       114.31 o                         
  -8   1   4       2205.98       2139.34       121.85 o                         
  -7   1   4       3142.32       3297.75       137.00 o                         
  -6   1   4       2257.72       2551.29        96.88 o                         
  -5   1   4        165.87        196.25        83.42 o                         
  -4   1   4       1738.24       1690.02        92.35 o                         
  -3   1   4        803.41        945.30        71.58 o                         
  -2   1   4       2187.24       2528.04       104.84 o                         
  -1   1   4      17571.96      16442.86      1303.25 o                         
   0   1   4        755.07        957.27        74.85 o                         
   1   1   4        765.76        819.08        67.09 o                         
   2   1   4         20.45         31.73        45.55 o                         
   3   1   4        377.53        233.56        49.95 o                         
   4   1   4        316.89        271.24        56.10 o                         
   5   1   4        452.50        390.28        59.21 o                         
   6   1   4       3628.15       3932.30       170.52 o                         
   7   1   4         21.87         13.28        43.04 o                         
   8   1   4       2743.49       2743.47        94.48 o                         
   9   1   4       1355.98       1379.47        88.91 o                         
  10   1   4          1.08         51.68        89.45 o                         
  11   1   4        531.52        637.26       164.96 o                         
  12   1   4        916.34        990.88       179.17 o                         
  13   1   4        556.73        550.43       281.19 o                         
  14   1   4        236.27        214.02       246.18 o                         
  16   1   4         31.93        102.74       396.74 o                         
 -15   2   4         30.60        -40.98       395.03 o                         
 -14   2   4         69.81       -111.00       371.41 o                         
 -13   2   4          9.94       -119.82       327.30 o                         
 -12   2   4        271.99        125.80       230.81 o                         
 -11   2   4        344.62        317.41       172.07 o                         
 -10   2   4        994.93       1219.57       148.99 o                         
  -9   2   4        893.29       1032.61       166.58 o                         
  -8   2   4        239.03        281.17       133.14 o                         
  -7   2   4        252.46        223.07       174.75 o                         
  -6   2   4        141.16        415.29        97.61 o                         
  -5   2   4          0.23         45.68        79.29 o                         
  -4   2   4       3060.68       2876.63       137.18 o                         
  -3   2   4       1347.18       1261.51       168.63 o                         
  -2   2   4      26804.03      24278.83       558.26 o                         
  -1   2   4          3.90         70.50        31.09 o                         
   0   2   4       7207.55       6845.25       169.29 o                         
   1   2   4        609.40        730.49        63.58 o                         
   2   2   4       4996.05       4968.05       118.15 o                         
   3   2   4        370.71        454.92        37.76 o                         
   4   2   4       6781.64       5941.93       142.67 o                         
   5   2   4        309.18        200.06        46.14 o                         
   6   2   4       6256.64       5194.69       111.74 o                         
   7   2   4          3.84         53.94        76.12 o                         
   8   2   4        527.36        502.98        54.62 o                         
   9   2   4        186.93        149.47        74.01 o                         
  10   2   4       1346.42       1254.76       102.85 o                         
  11   2   4          2.59         13.67        97.73 o                         
  12   2   4         28.22        147.81       107.27 o                         
  13   2   4        408.70        381.41       124.14 o                         
  14   2   4        479.50        495.50       240.49 o                         
  15   2   4         99.54        -35.29       331.85 o                         
  16   2   4          0.78         -2.85       376.25 o                         
 -14   3   4        112.77        210.61       392.19 o                         
 -13   3   4        407.25        488.38       350.92 o                         
 -12   3   4        138.16        163.65       245.61 o                         
 -11   3   4        161.81        146.29       222.28 o                         
 -10   3   4         12.34        139.10       151.55 o                         
  -9   3   4       3098.44       3499.39       222.13 o                         
  -8   3   4        242.63        271.87       128.65 o                         
  -7   3   4         29.88        173.97       103.11 o                         
  -6   3   4        544.31        570.45       104.84 o                         
  -5   3   4      18178.48      18247.21       472.87 o                         
  -4   3   4       5137.27       4732.56       142.23 o                         
  -3   3   4          1.01        -55.91        55.91 o                         
  -2   3   4        232.54        127.85        63.56 o                         
  -1   3   4       2061.64       1640.11        47.83 o                         
   0   3   4      16720.71      15174.33       282.12 o                         
   1   3   4      23407.99      20766.07       493.24 o                         
   2   3   4       5843.61       5984.21       139.05 o                         
   3   3   4        858.32        828.81        41.74 o                         
   4   3   4       2654.40       2821.97        68.93 o                         
   5   3   4       5710.43       4221.31       101.12 o                         
   6   3   4       1603.57       1639.98        84.93 o                         
   7   3   4        717.97        633.81        51.99 o                         
   8   3   4         81.38         94.56        56.53 o                         
   9   3   4       2234.66       1991.84        75.64 o                         
  10   3   4         95.98         69.26        85.13 o                         
  11   3   4       1003.06       1095.24       109.36 o                         
  12   3   4         82.61         48.29       119.81 o                         
  13   3   4          0.04         40.88       136.36 o                         
  14   3   4         10.86         81.28       147.77 o                         
  15   3   4        101.96        246.75       320.18 o                         
  16   3   4         10.84         11.67       355.76 o                         
 -14   4   4        146.06        181.58       342.66 o                         
 -13   4   4         56.20         84.81       298.55 o                         
 -12   4   4        147.43         64.32       257.57 o                         
 -11   4   4        276.06         79.12       286.88 o                         
 -10   4   4         31.12         85.28       200.93 o                         
  -9   4   4        255.00        203.01       156.99 o                         
  -8   4   4        124.09        149.88       150.79 o                         
  -7   4   4       1985.81       1814.07       125.07 o                         
  -6   4   4        407.99        572.07       135.05 o                         
  -5   4   4      11747.32      12451.06       360.68 o                         
  -4   4   4       2396.51       2403.84        97.70 o                         
  -3   4   4        200.49        161.82        88.17 o                         
  -2   4   4         30.87         31.36        49.27 o                         
  -1   4   4        708.88        664.55        39.94 o                         
   0   4   4       8485.45       8957.10       159.12 o                         
   1   4   4      14197.22      13334.03       236.54 o                         
   2   4   4      40526.57      39355.00       762.64 o                         
   3   4   4       5480.94       5401.11       111.93 o                         
   4   4   4       1229.00       1270.58        49.10 o                         
   5   4   4        345.40        471.58        61.45 o                         
   6   4   4      14494.90      14023.84       285.52 o                         
   7   4   4       4371.25       3971.14       133.67 o                         
   8   4   4        300.55        416.04        60.84 o                         
   9   4   4        167.22        392.64        65.72 o                         
  10   4   4        286.46        251.89        67.38 o                         
  11   4   4         67.25        478.14        95.62 o                         
  12   4   4          6.84        160.50       105.36 o                         
  13   4   4        143.63        252.17       120.60 o                         
  14   4   4        604.30        432.77       135.06 o                         
  15   4   4        214.40        221.58       172.27 o                         
  16   4   4        490.00        464.76       276.64 o                         
 -13   5   4         55.84         61.47       389.91 o                         
 -12   5   4        222.40        325.30       337.26 o                         
 -11   5   4         14.50        184.71       243.34 o                         
 -10   5   4        611.67        599.12        92.85 o                         
  -9   5   4        346.24        279.22        86.43 o                         
  -8   5   4         49.05          9.10        79.62 o                         
  -7   5   4        427.53        302.93        76.93 o                         
  -6   5   4       2975.13       2981.33       170.50 o                         
  -5   5   4       2746.66       2820.07       123.07 o                         
  -4   5   4        891.91        968.28        62.70 o                         
  -3   5   4       1726.08       1861.27       121.50 o                         
  -2   5   4        193.52        233.37        58.82 o                         
  -1   5   4       2239.78       2319.74        57.06 o                         
   0   5   4       5029.52       4928.84       102.21 o                         
   1   5   4       2627.68       2301.71        54.19 o                         
   2   5   4         52.87         63.86        35.15 o                         
   3   5   4       1170.75       1410.29        49.20 o                         
   4   5   4        165.01        661.46       106.45 o                         
   5   5   4        226.58        453.20        69.72 o                         
   6   5   4       2761.77       2970.99        83.50 o                         
   7   5   4       9385.54       8844.23       201.05 o                         
   8   5   4        109.33        264.44        62.21 o                         
   9   5   4         10.96         37.57        67.84 o                         
  10   5   4        475.92        416.77        74.87 o                         
  11   5   4        339.67        412.56       104.03 o                         
  12   5   4       1833.24       2074.76       186.29 o                         
  13   5   4        311.27        245.47       115.32 o                         
  14   5   4         41.12         26.72       112.17 o                         
  15   5   4         10.17         50.30       166.08 o                         
  16   5   4         17.44        129.50       315.06 o                         
 -12   6   4        710.51        857.80       361.45 o                         
 -11   6   4       1050.98        792.91       323.03 o                         
 -10   6   4        344.37        367.14       237.93 o                         
  -9   6   4        142.78        334.88       250.17 o                         
  -8   6   4       1389.67       1224.09        87.96 o                         
  -7   6   4          3.66         59.15        76.15 o                         
  -6   6   4        189.84        196.74        71.84 o                         
  -5   6   4       2307.22       2194.86       109.15 o                         
  -4   6   4       1037.21       1056.44        67.03 o                         
  -3   6   4        567.44        536.08        61.40 o                         
  -2   6   4        257.93        531.08        65.22 o                         
  -1   6   4         70.00        250.58        61.80 o                         
   0   6   4        288.05        507.92       137.47 o                         
   1   6   4        198.53        405.02        69.93 o                         
   2   6   4        905.24        914.39        50.03 o                         
   3   6   4        123.56       1181.28        96.37 o                         
   4   6   4       2207.35       2496.80        65.36 o                         
   5   6   4       2893.61       2814.21        74.85 o                         
   6   6   4        722.16        738.58        59.59 o                         
   7   6   4         86.45        167.52        60.52 o                         
   8   6   4        448.54        546.10        62.84 o                         
   9   6   4         71.51        135.25        71.04 o                         
  10   6   4        168.37        115.92        74.55 o                         
  11   6   4       3094.87       3131.36       162.71 o                         
  12   6   4       2398.26       2039.66       126.52 o                         
  13   6   4        665.45        664.56       128.93 o                         
  14   6   4        120.78        106.03       111.56 o                         
  15   6   4        273.33        218.53       159.70 o                         
  16   6   4          0.78          5.41       179.60 o                         
 -12   7   4         10.05        117.83       326.73 o                         
 -11   7   4        398.76        306.23       288.59 o                         
 -10   7   4        650.72        544.45       306.23 o                         
  -9   7   4        441.57        353.72       194.37 o                         
  -8   7   4        175.61        180.50        83.11 o                         
  -7   7   4        921.16        725.54        80.43 o                         
  -6   7   4         40.68         71.37        79.85 o                         
  -5   7   4         21.74         29.80        82.87 o                         
  -4   7   4        660.70        590.43        74.14 o                         
  -3   7   4       1606.55       1916.35       124.55 o                         
  -2   7   4       1247.49       1445.51        71.97 o                         
  -1   7   4         17.41        127.04        53.53 o                         
   0   7   4       3724.10       3995.80        82.00 o                         
   1   7   4        543.84        949.40        60.91 o                         
   2   7   4        408.67        674.33        56.16 o                         
   3   7   4       1514.72       1287.95        47.13 o                         
   4   7   4       7124.36       7355.13       170.03 o                         
   5   7   4       1739.21       2076.94        65.16 o                         
   6   7   4       8451.36       9095.25       250.50 o                         
   7   7   4         55.90        116.66        55.43 o                         
   8   7   4          1.56         92.71        65.25 o                         
   9   7   4       1395.86       1218.47        75.92 o                         
  10   7   4        845.95        784.41        79.18 o                         
  11   7   4          8.49         -1.39        85.50 o                         
  12   7   4        132.77        105.44       109.91 o                         
  13   7   4       2602.07       2378.26       204.64 o                         
  14   7   4         76.35         98.21       178.48 o                         
  15   7   4        136.28        140.95       148.97 o                         
  16   7   4        136.19        172.87       207.58 o                         
 -11   8   4        220.98        247.89       321.60 o                         
 -10   8   4        183.96        197.80       330.43 o                         
  -9   8   4        118.40        -41.27       245.04 o                         
  -8   8   4       1024.79        870.03       180.53 o                         
  -7   8   4         20.14          7.13        78.38 o                         
  -6   8   4         59.69        192.24        77.48 o                         
  -5   8   4        399.26        286.85        77.88 o                         
  -4   8   4        293.15        136.52        81.62 o                         
  -3   8   4       1490.81       1426.74        78.68 o                         
  -2   8   4       1069.34       1049.41        74.46 o                         
  -1   8   4        247.09        222.65        59.17 o                         
   0   8   4       2514.03       2769.07        73.77 o                         
   1   8   4        303.27        532.82        78.56 o                         
   2   8   4        370.56        422.60        52.66 o                         
   3   8   4        446.34        467.83        75.23 o                         
   4   8   4        835.24        734.85        44.74 o                         
   5   8   4       2416.67       2474.53        87.27 o                         
   6   8   4       7598.56       7703.58       192.41 o                         
   7   8   4        520.45        496.76        51.90 o                         
   8   8   4          9.58         70.30        65.60 o                         
   9   8   4       1116.80       1028.67        78.40 o                         
  10   8   4        531.06        521.48        77.71 o                         
  11   8   4         76.80         35.99        84.56 o                         
  12   8   4          0.06         12.90        99.24 o                         
  13   8   4          2.66          8.38       117.97 o                         
  14   8   4         31.56         36.62       139.50 o                         
  15   8   4         23.33        220.46       160.38 o                         
  16   8   4        205.22        307.31       215.84 o                         
 -10   9   4          0.42         38.42       378.81 o                         
  -9   9   4         10.28         97.62       260.41 o                         
  -8   9   4         69.13         77.60       151.47 o                         
  -7   9   4        116.06        169.34       180.83 o                         
  -6   9   4        100.37         12.41       140.43 o                         
  -5   9   4          1.72          7.11        85.82 o                         
  -4   9   4          0.13         99.08        80.53 o                         
  -3   9   4          5.45          9.93        79.77 o                         
  -2   9   4        581.72        638.34        78.12 o                         
  -1   9   4        121.72        238.15        67.24 o                         
   0   9   4        799.90        777.91        91.12 o                         
   1   9   4          1.80        -30.37        52.52 o                         
   2   9   4          0.02        -48.01        49.90 o                         
   3   9   4       1570.34       1560.10        56.20 o                         
   4   9   4         81.06         85.61        43.73 o                         
   5   9   4       1674.90       1591.99        59.68 o                         
   6   9   4         71.16         77.79        42.72 o                         
   7   9   4          1.81         38.87        47.82 o                         
   8   9   4        283.15        235.33        56.91 o                         
   9   9   4          0.06         14.23        70.73 o                         
  10   9   4       1782.54       1924.69        92.02 o                         
  11   9   4         36.43         28.13        85.46 o                         
  12   9   4        580.85        656.95       103.34 o                         
  13   9   4         90.17        140.87       129.02 o                         
  14   9   4          0.04         55.77       133.32 o                         
  15   9   4          7.64         46.52       172.28 o                         
  16   9   4          2.12         22.67       210.02 o                         
 -10  10   4          7.59        127.50       400.44 o                         
  -9  10   4        138.90        160.23       367.99 o                         
  -8  10   4          9.15         20.78       258.14 o                         
  -7  10   4        153.82          7.54       148.86 o                         
  -6  10   4        109.79        182.96       132.24 o                         
  -5  10   4        227.93        130.57       128.38 o                         
  -4  10   4        654.15        710.67       123.67 o                         
  -3  10   4        663.73        445.48       108.99 o                         
  -2  10   4          9.44        -47.38       101.48 o                         
  -1  10   4        953.37        943.02        69.54 o                         
   0  10   4       1554.64       1761.73        75.91 o                         
   1  10   4       1557.11       1526.24       117.12 o                         
   2  10   4         48.76         57.82        60.35 o                         
   3  10   4        127.92        164.52        49.35 o                         
   4  10   4        304.15        293.91        54.60 o                         
   5  10   4        110.47        163.66        37.31 o                         
   6  10   4         31.29          2.18        33.22 o                         
   7  10   4       1025.20        997.80        63.35 o                         
   8  10   4        943.60        853.68        58.89 o                         
   9  10   4        252.04        307.75        66.21 o                         
  10  10   4        180.14        206.94        98.54 o                         
  11  10   4          2.79         15.01        81.47 o                         
  12  10   4         12.86         14.41        98.41 o                         
  13  10   4         38.16          8.46       128.18 o                         
  14  10   4         25.69          1.72       171.95 o                         
  15  10   4         19.12         35.80       224.59 o                         
  -9  11   4         16.09        151.69       389.62 o                         
  -8  11   4        115.54         53.51       449.11 o                         
  -7  11   4        956.54        810.73       192.25 o                         
  -6  11   4        514.97        541.71       174.26 o                         
  -5  11   4        118.45         50.56       139.46 o                         
  -4  11   4          3.77        124.99       117.09 o                         
  -3  11   4        622.65        620.03       110.86 o                         
  -2  11   4        249.25        349.71        93.22 o                         
  -1  11   4         86.44        117.16        77.80 o                         
   0  11   4        287.79        262.95        66.58 o                         
   1  11   4        792.00        908.56        67.96 o                         
   2  11   4        172.86        282.67        60.61 o                         
   3  11   4        165.29        165.17        69.14 o                         
   4  11   4          2.14         59.87        52.13 o                         
   5  11   4        806.44        590.01       110.04 o                         
   6  11   4        683.38        781.19       114.38 o                         
   7  11   4        226.15        220.98       116.75 o                         
   8  11   4        156.38        542.14       155.34 o                         
   9  11   4        124.20        130.98        47.82 o                         
  10  11   4        881.35        756.08        69.18 o                         
  11  11   4         71.72         96.49        76.20 o                         
  12  11   4        519.91        555.42        95.66 o                         
  13  11   4        202.27        201.58       151.05 o                         
  14  11   4         91.11        164.11       180.83 o                         
  15  11   4          6.06         75.42       379.66 o                         
  -8  12   4        142.57        187.84       309.93 o                         
  -7  12   4         28.77         71.44       264.97 o                         
  -6  12   4         12.85        -75.67       193.81 o                         
  -5  12   4          4.28        128.80       163.48 o                         
  -4  12   4        101.35        103.38       139.14 o                         
  -3  12   4        303.23        402.54       138.70 o                         
  -2  12   4        278.07        324.64       114.16 o                         
  -1  12   4         58.72         83.17       107.86 o                         
   0  12   4        137.73        144.54        71.54 o                         
   1  12   4         22.01          0.20        73.13 o                         
   2  12   4       1299.81       1672.28        75.50 o                         
   3  12   4       3039.14       2790.15        84.52 o                         
   4  12   4       3577.76       4205.01       101.29 o                         
   5  12   4       4489.63       4394.79       160.73 o                         
   6  12   4       2494.83       2288.24       149.06 o                         
   7  12   4          9.03         56.45       141.32 o                         
   8  12   4        600.08        598.55       143.00 o                         
   9  12   4         94.00        263.25       202.81 o                         
  10  12   4        296.72        399.25       195.68 o                         
  11  12   4        197.40        236.75        69.45 o                         
  12  12   4         39.30        101.48       119.62 o                         
  13  12   4        491.76        346.65       332.13 o                         
  14  12   4         25.67        297.98       381.66 o                         
  15  12   4         86.86         75.42       399.59 o                         
  -6  13   4         14.37        -17.93       256.43 o                         
  -5  13   4        330.08        311.41       196.75 o                         
  -4  13   4         53.52        338.06       199.46 o                         
  -3  13   4         17.55        365.60       153.92 o                         
  -2  13   4         89.89         46.63       136.90 o                         
  -1  13   4        227.26        204.86       126.13 o                         
   0  13   4         98.99         33.54        86.41 o                         
   1  13   4         48.54         69.86        85.92 o                         
   2  13   4         25.65         28.51        76.08 o                         
   3  13   4        667.26        509.18        68.63 o                         
   4  13   4         10.43         85.80        48.22 o                         
   5  13   4        265.75        339.24       141.50 o                         
   6  13   4        115.89        124.15       150.35 o                         
   7  13   4         37.40         89.85       154.22 o                         
   8  13   4        571.54        556.88       172.90 o                         
   9  13   4          1.21         24.45       177.25 o                         
  10  13   4         76.51        -72.01       256.14 o                         
  11  13   4         20.13         -8.54       262.12 o                         
  12  13   4        448.78        634.67       340.39 o                         
  13  13   4          3.00         83.67       303.10 o                         
  14  13   4        739.72        823.93       401.86 o                         
  -5  14   4         93.92        217.44       294.85 o                         
  -4  14   4         10.24         56.35       288.30 o                         
  -3  14   4          2.38          2.85       317.05 o                         
  -2  14   4         44.52        159.28       189.91 o                         
  -1  14   4         17.97         12.74       161.86 o                         
   0  14   4        153.60         84.91       117.49 o                         
   1  14   4        137.56         91.11       112.69 o                         
   2  14   4       3280.96       3326.01       200.13 o                         
   3  14   4        511.16        382.73        96.33 o                         
   4  14   4          0.26       -104.60       185.44 o                         
   5  14   4        966.23        956.55       178.30 o                         
   6  14   4        276.40        170.02       195.72 o                         
   7  14   4        291.62        496.30       328.01 o                         
   8  14   4         45.04         56.16       202.10 o                         
   9  14   4        197.35        192.86       191.54 o                         
  10  14   4          1.82         69.49       198.82 o                         
  11  14   4        503.99        397.59       282.33 o                         
  12  14   4         95.72          2.85       305.67 o                         
  13  14   4         40.25         57.77       398.45 o                         
  -4  15   4          1.28         47.53       335.83 o                         
  -3  15   4         58.40         91.93       269.52 o                         
  -2  15   4          3.70         76.84       253.87 o                         
  -1  15   4        161.03        223.41       217.44 o                         
   0  15   4         52.59        175.06       176.35 o                         
   1  15   4        470.88        442.97       217.44 o                         
   2  15   4          0.87         42.70       192.48 o                         
   3  15   4        359.37        570.93       222.30 o                         
   4  15   4          9.08        138.81       203.94 o                         
   5  15   4        112.24         72.65       186.00 o                         
   6  15   4        152.82        158.95       213.04 o                         
   7  15   4         57.56        133.37       220.32 o                         
   8  15   4          3.37        -27.49       196.54 o                         
   9  15   4        100.98        -23.15       203.82 o                         
  10  15   4         32.37         -8.93       218.83 o                         
  11  15   4         14.68         56.75       236.15 o                         
  12  15   4        142.36        393.49       246.55 o                         
   1  16   4        534.53        520.67       201.26 o                         
   2  16   4         27.10         49.16       245.66 o                         
   3  16   4        324.45        145.69       214.15 o                         
   4  16   4        117.94        169.83       203.98 o                         
   5  16   4          4.44         33.12       222.93 o                         
   6  16   4         28.12        137.50       213.79 o                         
   7  16   4        411.06        412.58       218.28 o                         
   8  16   4        183.73        341.20       221.81 o                         
   9  16   4         15.38        107.98       234.04 o                         
  10  16   4         95.61        234.48       240.54 o                         
  11  16   4          8.54        -46.68       370.56 o                         
   1  17   4         72.87        250.45       348.07 o                         
   2  17   4         40.49        -12.41       273.65 o                         
   3  17   4        131.64        136.35       248.51 o                         
   4  17   4         71.45         53.44       252.87 o                         
   5  17   4          0.94        -30.87       247.57 o                         
   6  17   4          4.95         -0.20       225.71 o                         
   7  17   4         21.72        194.72       234.73 o                         
   8  17   4        301.34        263.73       240.27 o                         
   9  17   4         14.77        -66.31       406.42 o                         
  -7 -17   5         48.01        -11.18       238.90 o                         
  -6 -17   5         17.30          9.37       232.63 o                         
  -5 -17   5         12.80         68.53       253.73 o                         
  -4 -17   5        259.67        230.53       240.34 o                         
  -3 -17   5         34.60        -11.33       240.42 o                         
 -10 -16   5         35.86       -116.12       327.86 o                         
  -9 -16   5          8.52        -79.25       282.77 o                         
  -8 -16   5         54.77        152.81       274.31 o                         
  -7 -16   5          1.24       -185.15       238.04 o                         
  -6 -16   5         31.53        -47.70       239.98 o                         
  -5 -16   5        324.37        297.91       237.36 o                         
  -4 -16   5        335.17        405.86       258.17 o                         
  -3 -16   5          5.93         28.02       227.60 o                         
  -2 -16   5        246.84        402.72       301.40 o                         
  -1 -16   5          2.04        164.79       277.77 o                         
   0 -16   5         46.03        759.04       314.77 o                         
 -12 -15   5         22.90         43.54       331.28 o                         
 -11 -15   5        193.27         69.77       232.87 o                         
 -10 -15   5          0.01         10.81       241.57 o                         
  -9 -15   5          3.72        218.99       212.57 o                         
  -8 -15   5         65.05         71.02       206.56 o                         
  -7 -15   5          9.32          5.69       280.62 o                         
  -6 -15   5         88.53        121.44       208.72 o                         
  -5 -15   5         50.85        206.12       208.27 o                         
  -4 -15   5         50.00        113.28       227.00 o                         
  -3 -15   5         11.83         62.50       181.76 o                         
  -2 -15   5         96.54         67.30       202.05 o                         
  -1 -15   5        662.45        576.61       266.67 o                         
   0 -15   5         25.48         49.24       245.61 o                         
   1 -15   5         13.66        210.61       268.10 o                         
   2 -15   5          0.05        -54.64       241.34 o                         
 -13 -14   5         21.55        127.79       395.03 o                         
 -12 -14   5         12.06         -2.92       251.71 o                         
 -11 -14   5         40.66         -2.47       215.24 o                         
 -10 -14   5        110.88         26.18       266.96 o                         
  -9 -14   5         50.83         63.75       266.67 o                         
  -8 -14   5        985.73       1039.38       266.39 o                         
  -7 -14   5        649.43        607.35       257.57 o                         
  -6 -14   5        156.39        135.76       251.59 o                         
  -5 -14   5        142.44        160.89       172.10 o                         
  -4 -14   5       1412.43       1397.51       189.73 o                         
  -3 -14   5          1.43         38.68       175.88 o                         
  -2 -14   5         49.82         44.86       116.85 o                         
  -1 -14   5         96.30        191.74       141.28 o                         
   0 -14   5         82.19         63.57       150.98 o                         
   1 -14   5        466.55        403.53       156.04 o                         
   2 -14   5         15.27         55.23       161.57 o                         
   3 -14   5          7.12       -117.90       166.87 o                         
   4 -14   5         12.23        -65.74       319.90 o                         
   5 -14   5        253.45        224.27       334.98 o                         
 -14 -13   5         12.71         99.33       344.94 o                         
 -13 -13   5        146.48        119.82       318.76 o                         
 -12 -13   5         76.93        124.94       284.60 o                         
 -11 -13   5         22.69        -68.53       212.67 o                         
 -10 -13   5        423.83        179.86       223.33 o                         
  -9 -13   5          3.29        369.27       330.14 o                         
  -8 -13   5         22.81         -1.65       171.64 o                         
  -7 -13   5        138.71         92.71       204.73 o                         
  -6 -13   5          4.31        -26.47       166.29 o                         
  -5 -13   5        681.37        936.70       168.47 o                         
  -4 -13   5          4.01         24.80        61.22 o                         
  -3 -13   5        517.63        534.09        82.22 o                         
  -2 -13   5       1590.62       1796.39        99.89 o                         
  -1 -13   5         76.15        101.51       109.78 o                         
   0 -13   5         54.34         46.03       117.13 o                         
   1 -13   5        922.22        969.87       119.41 o                         
   2 -13   5        294.64        306.27       126.92 o                         
   3 -13   5        313.80        228.25       129.32 o                         
   4 -13   5          0.82         10.33       154.00 o                         
   5 -13   5         44.42         83.39       315.91 o                         
   6 -13   5        128.88         20.78       343.23 o                         
 -14 -12   5          0.13        151.98       318.76 o                         
 -13 -12   5         54.59        260.70       290.01 o                         
 -12 -12   5       1544.99       1685.71       290.30 o                         
 -11 -12   5        193.92        132.08        96.13 o                         
 -10 -12   5        119.32        197.50       159.96 o                         
  -9 -12   5         56.46        313.92       160.65 o                         
  -8 -12   5        638.90        934.98       175.31 o                         
  -7 -12   5        463.59        415.19       147.17 o                         
  -6 -12   5         60.76         53.50       155.07 o                         
  -5 -12   5         13.94         -1.29        58.13 o                         
  -4 -12   5          0.06         43.68        63.33 o                         
  -3 -12   5        200.30        257.43        73.72 o                         
  -2 -12   5        261.59        389.21        79.36 o                         
  -1 -12   5        267.87        345.31        88.79 o                         
   0 -12   5       2801.00       2947.09       125.37 o                         
   1 -12   5        886.28        762.93        99.20 o                         
   2 -12   5        484.41        464.04       109.20 o                         
   3 -12   5         64.23         46.41       118.67 o                         
   4 -12   5         55.77        -24.23       121.87 o                         
   5 -12   5        274.48        291.15       299.97 o                         
   6 -12   5         20.61         -1.68       200.62 o                         
   7 -12   5         95.17       -113.27       345.51 o                         
 -15 -11   5         52.05       -105.30       330.43 o                         
 -14 -11   5          0.06        -26.47       325.02 o                         
 -13 -11   5         84.67         23.51       181.01 o                         
 -12 -11   5        479.62        342.16       137.32 o                         
 -11 -11   5         11.69         -8.66        87.42 o                         
 -10 -11   5          7.55         58.26        75.95 o                         
  -9 -11   5         61.65        107.05        62.79 o                         
  -8 -11   5        187.04        534.32        68.96 o                         
  -7 -11   5        199.04        283.36        40.76 o                         
  -6 -11   5          2.36         51.30        52.61 o                         
  -5 -11   5       2575.58       2459.25       113.46 o                         
  -4 -11   5        186.09        177.66        55.83 o                         
  -3 -11   5         73.47         16.35        65.05 o                         
  -2 -11   5         23.61         23.74        64.64 o                         
  -1 -11   5       2827.93       2547.57        96.14 o                         
   0 -11   5       1200.73       1022.84       102.93 o                         
   1 -11   5        132.75        108.08        96.91 o                         
   2 -11   5        661.65        540.43        94.92 o                         
   3 -11   5        142.21        145.17        96.22 o                         
   4 -11   5        176.22        121.65       108.71 o                         
   5 -11   5        267.85        220.29       106.15 o                         
   6 -11   5        110.33        -14.80       296.27 o                         
   7 -11   5        285.70        370.84       276.07 o                         
   8 -11   5          7.75        -77.13       305.95 o                         
 -15 -10   5         19.23       -103.15       182.65 o                         
 -14 -10   5        131.42        305.68       182.95 o                         
 -13 -10   5        161.17         68.44       126.03 o                         
 -12 -10   5         36.09         74.47       100.04 o                         
 -11 -10   5          2.36         98.81        88.32 o                         
 -10 -10   5         85.42          4.78        79.66 o                         
  -9 -10   5        192.10        291.28        76.99 o                         
  -8 -10   5       1419.92       1427.06        72.04 o                         
  -7 -10   5       1449.49       1355.52       101.35 o                         
  -6 -10   5        128.28        216.59        51.50 o                         
  -5 -10   5          4.98         91.11        71.90 o                         
  -4 -10   5        281.82        241.88        54.71 o                         
  -3 -10   5        121.50        148.76        58.39 o                         
  -2 -10   5        257.80        183.96        60.80 o                         
  -1 -10   5         65.70        141.27        65.12 o                         
   0 -10   5         29.83        132.37        77.13 o                         
   1 -10   5        524.73        617.74       107.86 o                         
   2 -10   5         58.43        210.36        84.73 o                         
   3 -10   5        209.66        254.88        89.63 o                         
   4 -10   5        524.66        511.28        88.13 o                         
   5 -10   5        197.79        186.88        96.62 o                         
   6 -10   5        543.95        400.64       204.12 o                         
   8 -10   5          0.23         94.77       281.47 o                         
   9 -10   5          1.15         74.65       249.55 o                         
 -16  -9   5        292.01        181.58       278.06 o                         
 -15  -9   5        344.83        465.49       189.09 o                         
 -14  -9   5         13.41        -41.69       143.99 o                         
 -13  -9   5         25.23        -70.11       117.97 o                         
 -12  -9   5        247.94        208.40       106.89 o                         
 -11  -9   5        252.77        361.43        91.51 o                         
 -10  -9   5         12.39        171.91        89.13 o                         
  -9  -9   5         12.65        -14.84        79.34 o                         
  -8  -9   5        519.45        441.10        71.54 o                         
  -7  -9   5         21.93        -18.90        55.54 o                         
  -6  -9   5         62.75        155.64       596.33 o                         
  -5  -9   5        921.10        977.38        57.05 o                         
  -4  -9   5        844.76        859.41        74.39 o                         
  -3  -9   5        228.63        171.31        54.37 o                         
  -2  -9   5        774.26        836.28        57.27 o                         
  -1  -9   5       1044.16       1025.33        61.95 o                         
   0  -9   5       1317.32       1083.85        69.19 o                         
   1  -9   5          0.37         42.94        75.59 o                         
   2  -9   5         50.65        135.98        95.05 o                         
   3  -9   5         43.66         10.92        82.47 o                         
   4  -9   5        316.85        388.16        77.68 o                         
   5  -9   5       1241.85       1205.58        86.56 o                         
   6  -9   5          0.07          6.04       180.30 o                         
   7  -9   5        555.36        533.63       223.98 o                         
   8  -9   5        226.57         68.02       259.84 o                         
   9  -9   5        100.38        138.89       292.86 o                         
  10  -9   5        105.17         72.82       239.51 o                         
 -16  -8   5        448.16        513.48       181.60 o                         
 -15  -8   5         86.89         -7.20       156.36 o                         
 -14  -8   5         66.25        -31.82       140.81 o                         
 -13  -8   5         45.59         87.58       123.62 o                         
 -12  -8   5         61.74         65.09       114.52 o                         
 -11  -8   5       2363.82       2171.35       135.75 o                         
 -10  -8   5        337.01        306.55        99.19 o                         
  -9  -8   5       2188.32       2109.56       105.94 o                         
  -8  -8   5       1551.17       1348.81       119.25 o                         
  -7  -8   5       2276.03       2096.62       136.63 o                         
  -6  -8   5        752.21        714.66        66.55 o                         
  -5  -8   5       1057.08       1025.21        59.98 o                         
  -4  -8   5       1798.69       1939.58       104.96 o                         
  -3  -8   5         42.76         46.04        53.28 o                         
  -2  -8   5        159.43        152.79        52.96 o                         
  -1  -8   5        285.53        317.20        52.58 o                         
   0  -8   5         47.35        114.61        62.10 o                         
   1  -8   5        467.99        552.26        69.90 o                         
   2  -8   5       5087.88       4461.74       118.51 o                         
   3  -8   5        149.85        155.31       104.97 o                         
   4  -8   5       1058.67        984.13        77.78 o                         
   5  -8   5       1910.59       2000.09        91.56 o                         
   6  -8   5        277.46        283.73       137.87 o                         
   7  -8   5        951.84        808.00       157.42 o                         
   8  -8   5         17.17         38.14       241.34 o                         
   9  -8   5         87.20        259.56       265.25 o                         
  10  -8   5         21.05       -130.06       313.07 o                         
  11  -8   5         42.14        153.06       268.61 o                         
 -16  -7   5         24.75       -110.73       194.57 o                         
 -15  -7   5        103.31        219.37       156.69 o                         
 -14  -7   5        197.33        175.86       141.69 o                         
 -13  -7   5        109.46         32.91       128.45 o                         
 -12  -7   5        844.12        870.42       117.79 o                         
 -11  -7   5        699.65        635.26       111.58 o                         
 -10  -7   5        516.58        531.97        94.66 o                         
  -9  -7   5       2046.63       1940.41        97.09 o                         
  -8  -7   5        109.83        182.59        76.63 o                         
  -7  -7   5          1.78        -67.89        67.89 o                         
  -6  -7   5         94.30          6.99        60.17 o                         
  -5  -7   5        473.16        351.41        51.78 o                         
  -4  -7   5       2550.94       2414.63       115.03 o                         
  -3  -7   5       3251.96       3738.46       133.18 o                         
  -2  -7   5       4641.85       4741.24        98.53 o                         
  -1  -7   5       2302.99       2707.74        90.71 o                         
   0  -7   5        764.19        664.86        61.90 o                         
   1  -7   5       1798.28       1948.37        76.36 o                         
   2  -7   5       2573.69       2373.09        83.02 o                         
   3  -7   5       1662.75       1781.33        84.04 o                         
   4  -7   5       1061.60       1563.56       103.03 o                         
   5  -7   5         20.10        176.78        61.11 o                         
   6  -7   5       1716.79       1393.35       143.81 o                         
   7  -7   5        365.05        442.12       154.71 o                         
   8  -7   5        271.93        187.84       214.31 o                         
   9  -7   5         12.45        205.77       247.04 o                         
  10  -7   5          5.09        -23.62       285.74 o                         
  11  -7   5         57.63         53.22       321.60 o                         
  12  -7   5         10.16       -107.45       277.51 o                         
 -16  -6   5        338.40        212.32       187.84 o                         
 -15  -6   5          9.06         24.77       179.38 o                         
 -14  -6   5         69.73        -17.42       141.16 o                         
 -13  -6   5        989.30        843.30       131.90 o                         
 -12  -6   5       2301.06       2449.12       259.16 o                         
 -11  -6   5        359.91        338.72       125.57 o                         
 -10  -6   5       1089.61       1103.86       105.36 o                         
  -9  -6   5          9.92        -33.67        86.95 o                         
  -8  -6   5        434.09        534.21        76.28 o                         
  -7  -6   5        898.19        973.20        94.75 o                         
  -6  -6   5       2121.71       2273.65        90.64 o                         
  -5  -6   5        421.98        529.22        78.32 o                         
  -4  -6   5       6642.64       5840.12       133.27 o                         
  -3  -6   5       7086.48       6711.84       155.50 o                         
  -2  -6   5       3357.83       2719.39        63.77 o                         
  -1  -6   5          0.59        104.10        62.51 o                         
   0  -6   5       5572.18       5682.01       130.91 o                         
   1  -6   5       8354.30       8345.79       209.64 o                         
   2  -6   5       2902.73       3108.18        85.67 o                         
   3  -6   5       1069.06       1179.68        81.62 o                         
   4  -6   5         37.56         79.49        64.94 o                         
   5  -6   5        701.81        760.18       118.81 o                         
   6  -6   5        166.41        205.55       128.28 o                         
   7  -6   5       5114.03       4935.72       230.21 o                         
   8  -6   5         46.09        147.15       167.47 o                         
   9  -6   5          1.29        -96.77       278.63 o                         
  10  -6   5        240.39        123.52       314.20 o                         
  11  -6   5         32.12        -32.44       367.71 o                         
  12  -6   5         26.92         14.80       347.79 o                         
 -16  -5   5         42.62         38.14       343.52 o                         
 -15  -5   5          0.61        100.70       169.18 o                         
 -14  -5   5        124.23        144.92       149.22 o                         
 -13  -5   5       1077.87       1168.15       137.97 o                         
 -12  -5   5        218.33        121.49       112.42 o                         
 -11  -5   5        172.70        210.73       109.51 o                         
 -10  -5   5       1281.23       1169.96       105.87 o                         
  -9  -5   5        100.04        176.32        81.24 o                         
  -8  -5   5        409.06        287.51        89.44 o                         
  -7  -5   5       2439.40       2296.40        97.79 o                         
  -6  -5   5        493.26        585.18        69.58 o                         
  -5  -5   5        965.00       1058.42       140.74 o                         
  -4  -5   5          7.23         35.96        47.18 o                         
  -3  -5   5        379.77       1197.38        96.68 o                         
  -2  -5   5       2141.83       2497.91        90.60 o                         
  -1  -5   5       1071.80       1293.67        70.00 o                         
   0  -5   5      10682.58      11838.91       288.63 o                         
   1  -5   5        431.36        441.05        51.66 o                         
   2  -5   5       2566.50       2558.87        86.93 o                         
   3  -5   5        456.45        537.83        60.13 o                         
   4  -5   5       1509.51       1541.12        95.24 o                         
   5  -5   5        558.49        659.47       124.45 o                         
   6  -5   5         75.98         65.78       118.91 o                         
   7  -5   5       1203.61       1053.72       140.72 o                         
   8  -5   5       2325.93       1966.89       272.08 o                         
   9  -5   5       1128.05       1249.06       194.08 o                         
  10  -5   5        349.41        348.93       240.49 o                         
  11  -5   5         10.05         -5.98       276.07 o                         
  12  -5   5         62.95       -255.86       379.38 o                         
  13  -5   5          3.17         46.88       272.24 o                         
 -16  -4   5        109.50        349.21       358.03 o                         
 -15  -4   5         19.77         22.31       158.27 o                         
 -14  -4   5         24.92        -72.26       153.26 o                         
 -13  -4   5        172.03        167.20       135.23 o                         
 -12  -4   5         25.61        466.74       123.69 o                         
 -11  -4   5        311.10        312.95       101.63 o                         
 -10  -4   5        586.12        667.45       100.63 o                         
  -9  -4   5        402.77        501.48       112.51 o                         
  -8  -4   5         67.23        442.23       136.04 o                         
  -7  -4   5       2269.07       2120.08       103.20 o                         
  -6  -4   5       1717.24       1516.73       179.30 o                         
  -5  -4   5        209.52        321.10        93.21 o                         
  -4  -4   5       1819.27       2071.09       112.56 o                         
  -3  -4   5        357.78        318.75        45.95 o                         
  -2  -4   5       1074.75       1293.23        53.50 o                         
  -1  -4   5       7168.65       6336.45       236.93 o                         
   0  -4   5       3344.69       3107.45        82.77 o                         
   1  -4   5        921.99        924.30        65.12 o                         
   2  -4   5          6.70        -65.36        84.95 o                         
   3  -4   5        185.11        125.65        60.04 o                         
   4  -4   5          0.10        -19.28        58.13 o                         
   5  -4   5       3378.98       3234.88       170.37 o                         
   6  -4   5        239.62        251.01        40.18 o                         
   7  -4   5         79.92         64.67       124.38 o                         
   8  -4   5         18.37         73.78       138.74 o                         
   9  -4   5       1874.24       1750.96       155.81 o                         
  10  -4   5        395.63        360.03       272.08 o                         
  11  -4   5        227.13         58.63       249.03 o                         
  12  -4   5         16.34        173.04       290.58 o                         
  13  -4   5        153.20        237.93       396.74 o                         
 -16  -3   5         27.98        134.90       301.97 o                         
 -15  -3   5         75.80        184.50       167.41 o                         
 -14  -3   5        303.30        248.90       139.98 o                         
 -13  -3   5        212.40        216.34       131.84 o                         
 -12  -3   5         97.62        143.24       122.37 o                         
 -11  -3   5        377.07        346.76       103.12 o                         
 -10  -3   5        307.70        349.81       116.61 o                         
  -9  -3   5        939.84        864.59       111.86 o                         
  -8  -3   5        171.71         72.89        91.30 o                         
  -7  -3   5        194.73        282.22        92.74 o                         
  -6  -3   5        657.44        703.26        83.10 o                         
  -5  -3   5        516.59        290.66       118.68 o                         
  -4  -3   5        489.80        443.93        66.26 o                         
  -3  -3   5         71.45         41.30        78.44 o                         
  -2  -3   5        468.73        506.75        50.55 o                         
  -1  -3   5       8697.27       7848.07       242.57 o                         
   0  -3   5        479.35        436.29        45.71 o                         
   1  -3   5       1846.80       1847.70        65.68 o                         
   2  -3   5       3342.22       3195.33       123.29 o                         
   3  -3   5        151.66         50.87        75.97 o                         
   4  -3   5         68.43        153.86        78.30 o                         
   5  -3   5        209.20        122.12        53.35 o                         
   6  -3   5       1375.67       1293.11        91.89 o                         
   7  -3   5         65.78        136.89       107.94 o                         
   8  -3   5         90.89         22.41       148.08 o                         
   9  -3   5        727.41        768.74       152.39 o                         
  10  -3   5       3399.02       3541.66       186.31 o                         
  11  -3   5         20.22       -160.80       295.42 o                         
  12  -3   5         65.42        -26.47       272.37 o                         
  13  -3   5          1.16        111.57       307.94 o                         
  14  -3   5         11.47         -5.43       259.02 o                         
 -16  -2   5         57.24        228.25       322.17 o                         
 -15  -2   5          1.30        116.97       354.33 o                         
 -14  -2   5         44.35         78.40       148.35 o                         
 -13  -2   5        330.81        506.07       142.28 o                         
 -12  -2   5        697.78        787.51       124.12 o                         
 -11  -2   5       2457.40       2133.11       284.04 o                         
 -10  -2   5        535.06        581.98       126.58 o                         
  -9  -2   5          0.88          7.61       108.28 o                         
  -8  -2   5        679.25        675.50        82.32 o                         
  -7  -2   5        262.41        223.75        98.98 o                         
  -6  -2   5        539.79        520.79       126.08 o                         
  -5  -2   5        223.73        451.01       186.27 o                         
  -4  -2   5       5861.00       5574.83       168.34 o                         
  -3  -2   5       4833.93       3971.86       121.39 o                         
  -2  -2   5       7694.21       5906.42       341.18 o                         
  -1  -2   5       7910.63       7087.14       184.40 o                         
   0  -2   5        567.67        490.92        62.66 o                         
   1  -2   5       8079.88       7059.45       713.50 o                         
   2  -2   5         27.77         82.64        64.93 o                         
   3  -2   5        442.32        482.73       134.05 o                         
   4  -2   5          6.65        -19.26        81.32 o                         
   5  -2   5       3219.83       3298.10       108.65 o                         
   6  -2   5         89.24        176.48        50.18 o                         
   7  -2   5       4343.53       5170.38       184.34 o                         
   8  -2   5        879.62       1055.74       143.99 o                         
   9  -2   5        226.28        111.24       137.89 o                         
  10  -2   5        318.03        311.91       160.36 o                         
  11  -2   5        548.70        622.72       277.77 o                         
  12  -2   5          0.89         81.97       263.54 o                         
  13  -2   5        232.18        366.29       293.14 o                         
  14  -2   5         69.65        108.72       396.17 o                         
 -15  -1   5         29.20        -43.83       368.56 o                         
 -14  -1   5         22.89         -6.26       140.37 o                         
 -13  -1   5         54.20         67.20       147.60 o                         
 -12  -1   5        998.71       1034.17       178.57 o                         
 -11  -1   5          2.27        -47.87       132.58 o                         
 -10  -1   5          3.07         39.85       131.25 o                         
  -9  -1   5        559.28        565.19       118.06 o                         
  -8  -1   5        398.31        302.15       129.35 o                         
  -7  -1   5         92.65        220.71       165.78 o                         
  -6  -1   5       1069.77       1077.55       112.70 o                         
  -5  -1   5          3.28        -10.43        68.72 o                         
  -4  -1   5         75.67        -78.91        87.66 o                         
  -3  -1   5        823.77        667.23       109.98 o                         
  -2  -1   5        675.78        751.42        82.96 o                         
  -1  -1   5       2159.12       1629.27       162.65 o                         
   0  -1   5       1078.58        968.74        56.83 o                         
   1  -1   5        277.26        529.41        66.34 o                         
   2  -1   5        975.82       1216.36        90.79 o                         
   3  -1   5        280.72       1221.41        81.10 o                         
   4  -1   5       2424.14       2962.28       103.64 o                         
   5  -1   5        321.81        597.68        64.87 o                         
   6  -1   5       1244.82       1140.00       116.15 o                         
   7  -1   5       1215.80       1268.98        68.88 o                         
   8  -1   5        576.38        435.48       117.87 o                         
   9  -1   5       1402.17       1489.13       162.86 o                         
  10  -1   5       1617.97       1466.06       173.83 o                         
  11  -1   5        709.00        834.43       194.16 o                         
  12  -1   5        131.21        105.30       245.61 o                         
  13  -1   5        141.07         32.16       272.37 o                         
  14  -1   5          0.30        205.20       378.24 o                         
  15  -1   5         11.76        191.47       256.76 o                         
 -15   0   5         16.02         87.66       321.60 o                         
 -14   0   5        656.26        929.23       350.63 o                         
 -13   0   5       1154.49       1144.27       139.44 o                         
 -12   0   5         18.39        -26.18       266.11 o                         
 -11   0   5        140.61         65.78       158.91 o                         
 -10   0   5        558.88        481.33       141.70 o                         
  -9   0   5        358.84        581.27       139.46 o                         
  -8   0   5        170.31        281.82       111.08 o                         
  -7   0   5        733.38        780.25       104.73 o                         
  -6   0   5        899.02        882.52        88.62 o                         
  -5   0   5        737.92        671.24        84.15 o                         
  -4   0   5       7934.01      11169.46       436.43 o                         
  -3   0   5      48649.04      50942.70      1458.62 o                         
  -2   0   5     111565.35     110518.86      2804.47 o                         
  -1   0   5       4280.39       4680.63       148.22 o                         
   0   0   5       1504.86       1407.09        62.00 o                         
   1   0   5       5248.01       5379.21       161.26 o                         
   2   0   5      54998.97      71478.93      2412.46 o                         
   3   0   5      45412.39      49612.96      2786.14 o                         
   4   0   5      18435.93      19221.70       446.67 o                         
   5   0   5        377.63        323.01        60.88 o                         
   6   0   5        397.58        474.77        69.85 o                         
   7   0   5       1506.97       1605.06        76.84 o                         
   8   0   5       2097.64       1842.86       258.56 o                         
   9   0   5       2503.70       2340.58       142.66 o                         
  10   0   5          4.97         90.83       140.65 o                         
  11   0   5        422.58        422.27       159.61 o                         
  12   0   5        194.81        175.32       233.95 o                         
  13   0   5       1503.21       2163.28       290.01 o                         
  14   0   5       1230.99        973.06       304.81 o                         
  15   0   5         43.23         87.17       245.33 o                         
 -15   1   5         80.90        210.32       321.32 o                         
 -14   1   5         97.04        189.83       292.00 o                         
 -13   1   5         51.90        143.16       321.32 o                         
 -12   1   5          0.23        -64.32       224.84 o                         
 -11   1   5         71.39        111.65       186.45 o                         
 -10   1   5       1581.97       1557.27       156.29 o                         
  -9   1   5        141.86        359.69       120.56 o                         
  -8   1   5         14.73        163.65       130.10 o                         
  -7   1   5        500.69        706.34        92.88 o                         
  -6   1   5          0.86        109.30        87.44 o                         
  -5   1   5       1056.10       1444.13       103.60 o                         
  -4   1   5       4971.05       5028.68       182.15 o                         
  -3   1   5       6477.87       5466.05       159.49 o                         
  -2   1   5       1040.51        801.14        43.96 o                         
  -1   1   5       3346.38       2664.05       159.82 o                         
   0   1   5        299.93        447.86        78.69 o                         
   1   1   5          4.52        -39.12        54.71 o                         
   2   1   5       4079.66       3415.16       297.41 o                         
   3   1   5       8906.82       7812.31       218.12 o                         
   4   1   5        254.97        158.22        55.89 o                         
   5   1   5          2.38         69.09        65.92 o                         
   6   1   5       3779.71       3805.47       123.08 o                         
   7   1   5        143.29        152.58        63.79 o                         
   8   1   5        648.58        652.26        74.27 o                         
   9   1   5          2.78        -24.22       115.41 o                         
  10   1   5        279.97        241.79       130.99 o                         
  11   1   5        414.07        338.56       168.00 o                         
  12   1   5        912.15        923.30       198.51 o                         
  13   1   5        121.61        146.29       234.23 o                         
  14   1   5        376.88        281.47       298.84 o                         
  15   1   5         18.73       -143.73       217.15 o                         
  16   1   5          4.37        111.57       399.59 o                         
 -14   2   5          5.84        -26.18       300.83 o                         
 -13   2   5         89.87       -122.66       274.64 o                         
 -12   2   5        134.93         29.31       286.31 o                         
 -11   2   5         87.58        356.33       262.97 o                         
 -10   2   5         15.78         12.59       140.95 o                         
  -9   2   5         50.56         67.49       136.78 o                         
  -8   2   5       1394.97       1228.67       130.03 o                         
  -7   2   5       4057.64       4756.34       216.83 o                         
  -6   2   5         59.03        108.66       101.14 o                         
  -5   2   5       2881.41       3289.06       120.14 o                         
  -4   2   5        488.37        504.25        84.60 o                         
  -3   2   5         15.20        192.40        72.86 o                         
  -2   2   5         49.95          6.93        42.72 o                         
  -1   2   5      17451.73      16039.09       477.42 o                         
   0   2   5       1115.74       1013.62        53.77 o                         
   1   2   5       7059.21       6571.84       226.55 o                         
   2   2   5         29.06         50.27        55.50 o                         
   3   2   5       8155.70       6865.34       264.73 o                         
   4   2   5          9.35         -1.71        53.60 o                         
   5   2   5        566.26        612.79        62.11 o                         
   6   2   5         22.78          7.66        53.33 o                         
   7   2   5        135.51        127.53        58.50 o                         
   8   2   5       1531.46       1387.30        63.02 o                         
   9   2   5        501.28        553.08        57.79 o                         
  10   2   5       2647.46       2566.52       121.83 o                         
  11   2   5       3170.23       2989.27       123.84 o                         
  12   2   5         65.28         30.00       158.15 o                         
  13   2   5        186.50        178.73       278.06 o                         
  14   2   5        375.33        533.63       243.34 o                         
  15   2   5         47.30         -2.85       255.29 o                         
  16   2   5          1.70         20.49       384.79 o                         
 -14   3   5         80.09         96.48       324.45 o                         
 -13   3   5          0.10        233.66       286.31 o                         
 -12   3   5         12.25        111.00       303.96 o                         
 -11   3   5        118.86        260.13       225.12 o                         
 -10   3   5       2575.59       3473.22       196.95 o                         
  -9   3   5       1037.94       1078.00       150.99 o                         
  -8   3   5         32.96          3.53       129.16 o                         
  -7   3   5        324.95        326.91       116.52 o                         
  -6   3   5       1015.28       1197.59        90.55 o                         
  -5   3   5         73.36        -10.32       110.38 o                         
  -4   3   5        983.18        844.38        91.32 o                         
  -3   3   5       1265.61       1410.40       187.47 o                         
  -2   3   5       1839.17       1593.99        85.62 o                         
  -1   3   5      11035.47      10136.92       211.27 o                         
   0   3   5        452.34        378.11        61.81 o                         
   1   3   5        646.59        493.46        43.89 o                         
   2   3   5         89.28         27.23        44.65 o                         
   3   3   5      11464.08      10216.02       252.19 o                         
   4   3   5       1555.49       1367.29        55.89 o                         
   5   3   5        609.74        661.69        52.64 o                         
   6   3   5        490.96        500.43        76.56 o                         
   7   3   5        542.54        531.27        60.50 o                         
   8   3   5         85.46         73.16        56.43 o                         
   9   3   5       1530.77       1488.54        88.39 o                         
  10   3   5        285.71        330.87        66.90 o                         
  11   3   5          1.14        339.64       105.81 o                         
  12   3   5        365.34        324.19       111.27 o                         
  13   3   5        720.06        619.09       136.94 o                         
  14   3   5        942.29        615.88       234.51 o                         
  15   3   5         52.19        -49.81       237.93 o                         
  16   3   5         90.91        220.57       361.45 o                         
 -13   4   5        196.38        473.58       374.26 o                         
 -12   4   5        538.86        245.61       266.11 o                         
 -11   4   5         22.39          2.85       289.44 o                         
 -10   4   5        511.45        339.25       210.61 o                         
  -9   4   5        190.82        279.98       142.21 o                         
  -8   4   5          0.06        -91.62       139.19 o                         
  -7   4   5         33.74         66.70       137.38 o                         
  -6   4   5        512.91        416.06       128.09 o                         
  -5   4   5       3721.93       3567.97       141.54 o                         
  -4   4   5        434.41        453.40       114.84 o                         
  -3   4   5          0.16         48.06        61.49 o                         
  -2   4   5        517.89        596.24        60.78 o                         
  -1   4   5        801.23        923.57        43.71 o                         
   0   4   5        367.03        381.88        42.78 o                         
   1   4   5       8045.30       7942.19       341.20 o                         
   2   4   5      11976.87      11030.49       492.97 o                         
   3   4   5       2708.44       2979.38        74.65 o                         
   4   4   5      11906.66      11451.96       305.71 o                         
   5   4   5         27.67        144.31        91.89 o                         
   6   4   5        205.86        485.56        60.58 o                         
   7   4   5       2010.47       2822.07       105.39 o                         
   8   4   5         92.17        340.35        57.60 o                         
   9   4   5        421.98        381.21        61.78 o                         
  10   4   5        680.50        573.25        69.53 o                         
  11   4   5       1583.64       1531.83       104.12 o                         
  12   4   5        637.01        853.59       120.88 o                         
  13   4   5        336.32        591.21       138.56 o                         
  14   4   5        205.13        321.44       178.98 o                         
  15   4   5        152.76        113.42       128.89 o                         
 -13   5   5          8.41        -84.81       322.17 o                         
 -12   5   5          0.05        -40.98       286.88 o                         
 -11   5   5         48.28         61.47       301.68 o                         
 -10   5   5       1177.69       1001.52       284.04 o                         
  -9   5   5       1419.92       1277.90       102.40 o                         
  -8   5   5        739.80        693.16        94.30 o                         
  -7   5   5       1339.49       1367.86       155.03 o                         
  -6   5   5        307.35        330.60       102.38 o                         
  -5   5   5        166.85        213.61        62.36 o                         
  -4   5   5       5377.70       4842.57       122.21 o                         
  -3   5   5        363.17        349.28        56.88 o                         
  -2   5   5       2649.01       2548.43        99.37 o                         
  -1   5   5       3587.15       3639.73        80.28 o                         
   0   5   5       7741.07       8342.16       282.59 o                         
   1   5   5       2656.28       2530.55        65.94 o                         
   2   5   5       1104.88       1636.53        80.58 o                         
   3   5   5       8256.43       8254.10       199.83 o                         
   4   5   5        147.74        314.01        44.71 o                         
   5   5   5        255.25        156.34        49.20 o                         
   6   5   5        306.03        403.01        55.53 o                         
   7   5   5        500.77       1691.46        95.94 o                         
   8   5   5        134.15         82.96        64.45 o                         
   9   5   5          9.63         17.70        70.32 o                         
  10   5   5       2157.37       1913.97        84.91 o                         
  11   5   5        941.06       1023.04        86.86 o                         
  12   5   5        872.85        773.43       119.97 o                         
  13   5   5          4.00         79.02       135.97 o                         
  14   5   5        216.07        326.04       159.15 o                         
  15   5   5        168.63         77.51       139.70 o                         
  16   5   5        384.53        297.13       320.75 o                         
 -12   6   5        418.72        410.68       378.24 o                         
 -11   6   5        279.23        299.12       266.96 o                         
 -10   6   5       1439.15       1613.14       255.29 o                         
  -9   6   5        520.77        592.73       102.91 o                         
  -8   6   5        727.48        618.71        93.87 o                         
  -7   6   5       3078.94       2618.73       133.00 o                         
  -6   6   5         87.79         78.01        75.06 o                         
  -5   6   5        138.87         64.96        64.79 o                         
  -4   6   5        494.55        576.04        82.49 o                         
  -3   6   5         52.53         96.10        63.01 o                         
  -2   6   5       2133.65       2220.54        73.55 o                         
  -1   6   5       1085.73       1162.55        54.98 o                         
   0   6   5         67.38        645.70        63.13 o                         
   1   6   5       2375.15       2383.97        58.36 o                         
   2   6   5       1340.04       1401.57        63.17 o                         
   3   6   5        898.71        809.68        59.85 o                         
   4   6   5       1215.98       1839.53        92.38 o                         
   5   6   5          4.22         76.76        49.44 o                         
   6   6   5       4373.32       4405.84       102.77 o                         
   7   6   5       3238.78       3128.88        86.71 o                         
   8   6   5        536.85        495.56        65.27 o                         
   9   6   5         57.55          4.33        71.10 o                         
  10   6   5       1358.93       1277.73        84.52 o                         
  11   6   5       1974.80       1745.10        92.68 o                         
  12   6   5       2016.72       1889.12       101.07 o                         
  13   6   5       2691.14       2572.66       218.58 o                         
  14   6   5        291.41        318.86       147.56 o                         
  15   6   5          2.57         48.45       125.85 o                         
  16   6   5          5.60        216.11       164.25 o                         
 -12   7   5         71.96        117.54       332.13 o                         
 -11   7   5        296.47        167.63       294.00 o                         
 -10   7   5         96.91        117.54       311.64 o                         
  -9   7   5        410.42        469.08       183.05 o                         
  -8   7   5          3.63         59.69        87.76 o                         
  -7   7   5         70.93        192.89        88.86 o                         
  -6   7   5        549.12        595.23        93.86 o                         
  -5   7   5       1215.53       1331.88        79.67 o                         
  -4   7   5        345.14        385.22        71.54 o                         
  -3   7   5        201.31        185.68        62.87 o                         
  -2   7   5        758.18        869.70        70.07 o                         
  -1   7   5        586.99        522.73        54.27 o                         
   0   7   5       3658.90       5092.61       117.90 o                         
   1   7   5        213.75        266.91        49.52 o                         
   2   7   5       2336.91       2454.33        80.62 o                         
   3   7   5       2946.89       3016.74        77.03 o                         
   4   7   5       5776.17       6082.76       195.70 o                         
   5   7   5          2.75        133.77        63.14 o                         
   6   7   5        206.05        323.74        87.38 o                         
   7   7   5         27.06         40.81        61.56 o                         
   8   7   5        968.59        886.15        72.03 o                         
   9   7   5          4.09         15.57        69.04 o                         
  10   7   5        516.85        578.87        84.86 o                         
  11   7   5        793.35        717.89        87.83 o                         
  12   7   5        825.32        768.30        99.52 o                         
  13   7   5        468.90        349.25       132.58 o                         
  14   7   5        268.86        252.03       138.09 o                         
  15   7   5          3.70        -43.63       146.87 o                         
  16   7   5          0.01        -36.64       155.66 o                         
 -11   8   5         13.94        188.41       394.75 o                         
 -10   8   5          3.45        117.83       276.92 o                         
  -9   8   5         28.67        253.30       247.32 o                         
  -8   8   5        347.21        389.88       177.31 o                         
  -7   8   5        629.10        956.00       102.78 o                         
  -6   8   5        169.56        206.20        91.87 o                         
  -5   8   5        566.04        620.65        90.19 o                         
  -4   8   5       2810.75       3118.81       113.13 o                         
  -3   8   5        149.18        164.38        77.36 o                         
  -2   8   5        976.56        944.43        71.10 o                         
  -1   8   5          0.25         47.77        62.58 o                         
   0   8   5         11.79        -51.33        63.90 o                         
   1   8   5       1706.47       1888.01        67.97 o                         
   2   8   5       1576.08       1576.52        61.34 o                         
   3   8   5        581.67        597.54        48.74 o                         
   4   8   5       2204.44       2147.55        66.09 o                         
   5   8   5       8766.49       8355.54       186.28 o                         
   6   8   5        319.78        278.73        53.19 o                         
   7   8   5       3728.96       3357.88        97.46 o                         
   8   8   5        419.65        328.25        79.69 o                         
   9   8   5       1034.81       1144.76        81.53 o                         
  10   8   5        129.78        139.90        83.75 o                         
  11   8   5         50.49        100.21        88.58 o                         
  12   8   5        254.48        224.24       110.61 o                         
  13   8   5         41.59         40.34       133.17 o                         
  14   8   5         69.01         39.30       130.05 o                         
  15   8   5         14.97        -87.04       151.06 o                         
  16   8   5          9.73        173.58       207.41 o                         
 -10   9   5         10.57        130.06       315.91 o                         
  -9   9   5          0.02        124.09       268.67 o                         
  -8   9   5          5.53        159.38       233.38 o                         
  -7   9   5       1777.95       1941.90       274.93 o                         
  -6   9   5        339.41        292.26       105.75 o                         
  -5   9   5        212.37         61.31        90.61 o                         
  -4   9   5        429.17        470.44        87.27 o                         
  -3   9   5        606.98        495.39        78.71 o                         
  -2   9   5        155.82        185.56        77.00 o                         
  -1   9   5       1911.72       1912.02        78.15 o                         
   0   9   5         10.10        102.51        63.96 o                         
   1   9   5        306.11        273.66        59.13 o                         
   2   9   5       1398.22       1517.28        61.66 o                         
   3   9   5        878.79        799.35        53.76 o                         
   4   9   5       1424.76       1349.56        56.18 o                         
   5   9   5         96.31         81.56        48.16 o                         
   6   9   5       1333.26       1183.48        58.93 o                         
   7   9   5        153.40        143.18        59.56 o                         
   8   9   5         47.35         54.93        64.94 o                         
   9   9   5         46.88         18.70        73.53 o                         
  10   9   5          1.49        201.72        82.71 o                         
  11   9   5         56.37         30.68        92.87 o                         
  12   9   5        240.33        330.71       100.20 o                         
  13   9   5          5.27        -32.04       107.29 o                         
  14   9   5        198.15        215.58       128.97 o                         
  15   9   5        348.15        321.96       190.36 o                         
  16   9   5        876.70       1021.32       221.42 o                         
  -9  10   5         29.69         88.80       298.84 o                         
  -8  10   5        186.02        361.16       260.41 o                         
  -7  10   5          3.74        -47.24       230.81 o                         
  -6  10   5       1105.70       1295.37       195.68 o                         
  -5  10   5          0.07         32.13       113.27 o                         
  -4  10   5        437.97        302.51        93.26 o                         
  -3  10   5        179.32          2.32        89.86 o                         
  -2  10   5       1140.45       1128.30        93.64 o                         
  -1  10   5          0.07         17.89        68.43 o                         
   0  10   5         30.78          1.41        60.25 o                         
   1  10   5        420.30        358.88        60.83 o                         
   2  10   5          5.14         22.93        58.16 o                         
   3  10   5        493.01        460.00        54.40 o                         
   4  10   5        172.46        116.66        51.14 o                         
   5  10   5        217.67        247.95        51.63 o                         
   6  10   5          3.19         -7.92        50.81 o                         
   7  10   5        554.52        500.80        56.03 o                         
   8  10   5        750.75        700.39        62.88 o                         
   9  10   5         54.64        140.07        68.47 o                         
  10  10   5         68.03        153.08        79.11 o                         
  11  10   5          6.76        237.98        86.92 o                         
  12  10   5        152.97        189.68       106.46 o                         
  13  10   5         91.03        160.75       121.22 o                         
  14  10   5        138.12         30.58       176.90 o                         
  15  10   5         14.08        -43.81       196.82 o                         
  -9  11   5        117.79        127.50       323.31 o                         
  -8  11   5        199.49        216.58       296.56 o                         
  -7  11   5        548.49        355.81       189.26 o                         
  -6  11   5        215.83        183.23       179.27 o                         
  -5  11   5        687.60        688.27       186.90 o                         
  -4  11   5        328.74        261.98       131.28 o                         
  -3  11   5        194.25        141.23       128.55 o                         
  -2  11   5         24.23          9.47       113.95 o                         
  -1  11   5        263.77        231.87        84.39 o                         
   0  11   5        851.43        772.43        68.93 o                         
   1  11   5        559.75        495.65        67.79 o                         
   2  11   5        147.65        109.53        71.31 o                         
   3  11   5         11.70         78.26        62.64 o                         
   4  11   5        174.90        177.79        50.16 o                         
   5  11   5        734.15        746.00        49.89 o                         
   6  11   5        369.07        374.85        44.26 o                         
   7  11   5       1075.75       1100.92        52.58 o                         
   8  11   5        264.03        278.31        57.10 o                         
   9  11   5        142.44         20.30        62.98 o                         
  10  11   5        390.91        410.45        78.02 o                         
  11  11   5          7.82         46.29        85.78 o                         
  12  11   5         13.80        101.79        98.02 o                         
  13  11   5        501.50        379.43       151.50 o                         
  14  11   5          7.30         58.97       190.57 o                         
  15  11   5         10.08       -139.17       304.24 o                         
  -7  12   5         37.57        234.51       350.35 o                         
  -6  12   5        119.26         76.67       210.10 o                         
  -5  12   5         40.65        -23.59       164.84 o                         
  -4  12   5        807.07        919.80       157.66 o                         
  -3  12   5         77.65        154.97       135.53 o                         
  -2  12   5          0.94         14.43       132.82 o                         
  -1  12   5        811.59        589.51       108.03 o                         
   0  12   5        962.04       1016.01        90.79 o                         
   1  12   5          0.91         15.51        77.75 o                         
   2  12   5       2050.41       3037.79       100.10 o                         
   3  12   5       1528.69       1579.06        75.39 o                         
   4  12   5       1747.74       2390.07        75.49 o                         
   5  12   5       7151.59       8522.03       186.29 o                         
   6  12   5       1583.15       1606.56       131.45 o                         
   7  12   5        188.51        249.52       134.00 o                         
   8  12   5        224.44        356.06       132.78 o                         
   9  12   5         17.56        168.87       184.82 o                         
  10  12   5         14.07         28.85        61.60 o                         
  11  12   5        826.86        646.73       103.01 o                         
  12  12   5        328.75        355.20       130.01 o                         
  13  12   5        352.21        262.69       271.23 o                         
  14  12   5          5.07        196.38       312.21 o                         
  15  12   5         11.04        243.05       329.86 o                         
  -6  13   5         20.28         41.55       317.90 o                         
  -5  13   5         42.72         53.51       290.58 o                         
  -4  13   5         30.27         -7.61       195.07 o                         
  -3  13   5       1981.20       1941.99       219.72 o                         
  -2  13   5        555.25        352.04       148.79 o                         
  -1  13   5         25.52         42.42       131.78 o                         
   0  13   5        379.46        499.92       111.28 o                         
   1  13   5         34.68        130.65        93.45 o                         
   2  13   5         38.69        114.34        77.78 o                         
   3  13   5        532.18        535.29        73.80 o                         
   4  13   5         54.03         96.83        62.12 o                         
   5  13   5        308.81        485.54       142.31 o                         
   6  13   5          7.32         46.70       144.47 o                         
   7  13   5        355.64        413.32       202.21 o                         
   8  13   5         79.96         41.60       172.89 o                         
   9  13   5        360.37        347.88       197.97 o                         
  10  13   5        106.96        204.06       261.55 o                         
  11  13   5        246.94        184.14       267.53 o                         
  12  13   5        162.04        221.71       276.64 o                         
  13  13   5         94.75        207.76       389.34 o                         
  14  13   5        211.21        557.54       334.98 o                         
  -4  14   5         27.28         -8.82       290.01 o                         
  -3  14   5        598.61        625.85       280.34 o                         
  -2  14   5        430.07        433.36       200.26 o                         
  -1  14   5        100.78         46.96       243.34 o                         
   0  14   5        122.90        -75.34       178.82 o                         
   1  14   5         54.88         41.75       130.39 o                         
   2  14   5       2281.69       2407.83       138.30 o                         
   3  14   5          0.01         53.59       105.26 o                         
   4  14   5        320.23        269.44        87.68 o                         
   5  14   5         54.98         34.20       192.24 o                         
   6  14   5        116.51        180.63       176.75 o                         
   7  14   5        474.14        523.27       181.67 o                         
   8  14   5        100.93         12.72       205.38 o                         
   9  14   5        502.38        531.21       194.50 o                         
  10  14   5          6.20        -94.41       216.10 o                         
  11  14   5          8.61         28.75       351.20 o                         
  12  14   5         22.63        236.22       380.23 o                         
  13  14   5        142.28        144.29       328.72 o                         
  -3  15   5         46.32         20.78       268.67 o                         
  -2  15   5          1.12          8.82       255.86 o                         
  -1  15   5        471.52        644.91       231.67 o                         
   0  15   5         45.38        114.98       313.63 o                         
   1  15   5        124.34         80.14       205.05 o                         
   2  15   5          1.11        -17.74       182.86 o                         
   3  15   5         52.65         95.37       204.86 o                         
   4  15   5        744.35        615.37       209.90 o                         
   5  15   5         84.12        127.01       233.32 o                         
   6  15   5        124.18        201.40       194.09 o                         
   7  15   5         99.75        176.81       214.91 o                         
   8  15   5          0.15        164.45       200.55 o                         
   9  15   5         44.08        -24.04       208.90 o                         
  10  15   5         23.65        -29.66       220.42 o                         
  11  15   5          0.48        287.89       239.28 o                         
  12  15   5         26.10         77.44       247.46 o                         
   1  16   5        110.65         60.34       345.23 o                         
   2  16   5         23.05        -20.93       205.63 o                         
   3  16   5         92.59        165.60       227.20 o                         
   4  16   5          4.53         82.87       230.21 o                         
   5  16   5         57.94         62.37       209.04 o                         
   6  16   5        438.97        354.08       275.34 o                         
   7  16   5         26.90         29.62       236.21 o                         
   8  16   5         83.00         82.46       245.07 o                         
   9  16   5         41.75         22.43       289.86 o                         
  10  16   5          3.58        -81.43       243.31 o                         
   2  17   5         22.55        126.49       231.18 o                         
   3  17   5        458.51        593.44       243.00 o                         
   4  17   5         23.31        -25.32       227.77 o                         
   5  17   5         17.83        226.40       229.58 o                         
   6  17   5        467.78        750.62       288.05 o                         
   7  17   5          0.41          4.81       259.44 o                         
   8  17   5         63.61         43.22       265.86 o                         
  -5 -17   6        120.44        382.79       316.20 o                         
  -9 -16   6         16.26        -29.65       254.79 o                         
  -8 -16   6         17.90         51.98       246.30 o                         
  -7 -16   6        267.42        299.00       220.87 o                         
  -6 -16   6        174.10        353.57       242.56 o                         
  -5 -16   6         30.35        -21.07       232.69 o                         
  -4 -16   6          3.93          4.75       232.71 o                         
  -3 -16   6         93.89         12.77       233.04 o                         
  -2 -16   6          0.02        101.32       312.78 o                         
  -1 -16   6        256.18        193.82       286.31 o                         
   0 -16   6          9.92         60.62       288.87 o                         
 -11 -15   6         60.61         98.76       322.17 o                         
 -10 -15   6        139.75        105.14       226.18 o                         
  -9 -15   6         54.48        115.83       289.73 o                         
  -8 -15   6          6.38         11.67       283.75 o                         
  -7 -15   6          0.03       -185.28       341.53 o                         
  -6 -15   6        137.51        163.20       220.28 o                         
  -5 -15   6         44.38        -32.85       233.95 o                         
  -4 -15   6         17.72         28.80       208.80 o                         
  -3 -15   6        454.78        702.87       231.28 o                         
  -2 -15   6        150.81         31.88       284.32 o                         
  -1 -15   6         44.89        327.58       275.21 o                         
   0 -15   6          0.05        -14.51       254.72 o                         
   1 -15   6         15.20        109.57       271.23 o                         
 -12 -14   6          3.64        -11.67       301.97 o                         
 -11 -14   6        242.88        435.16       244.80 o                         
 -10 -14   6        270.81         24.54       209.66 o                         
  -9 -14   6        148.24        486.19       322.46 o                         
  -8 -14   6         86.74       -120.06       233.37 o                         
  -7 -14   6       1172.84        899.50       209.21 o                         
  -6 -14   6          0.77       -135.68       202.93 o                         
  -5 -14   6         14.48        -89.65       249.03 o                         
  -4 -14   6        491.84        539.04       255.01 o                         
  -3 -14   6        373.49        336.72       125.03 o                         
  -2 -14   6          0.03        -64.71       123.50 o                         
  -1 -14   6         29.57         79.90       143.52 o                         
   0 -14   6        592.76        578.64       161.99 o                         
   1 -14   6        238.92        184.99       163.25 o                         
   2 -14   6        115.60         13.84       162.62 o                         
   3 -14   6          3.35        -56.73       198.52 o                         
   4 -14   6        445.84        720.33       369.13 o                         
 -13 -13   6        104.03         23.42       243.25 o                         
 -12 -13   6         69.96       -100.76       232.29 o                         
 -11 -13   6        237.44        232.86       198.24 o                         
 -10 -13   6        442.07        364.88       204.63 o                         
  -9 -13   6       1951.45       1816.01       264.26 o                         
  -8 -13   6       1733.29       1886.77       204.98 o                         
  -7 -13   6          0.07        -52.33       172.42 o                         
  -6 -13   6        604.43        668.99       187.66 o                         
  -5 -13   6         26.34          0.29        78.44 o                         
  -4 -13   6        438.15        636.96        78.43 o                         
  -3 -13   6        116.69        185.18        83.38 o                         
  -2 -13   6         10.78         88.75        97.81 o                         
  -1 -13   6        319.32        267.34       129.02 o                         
   0 -13   6         93.94        173.23       128.32 o                         
   1 -13   6        772.89        621.91       141.93 o                         
   2 -13   6        291.19        290.00       131.50 o                         
   3 -13   6        494.22        370.68       134.04 o                         
   4 -13   6        142.62        430.04       299.40 o                         
   5 -13   6         52.13        -32.73       341.53 o                         
   6 -13   6         49.25        -44.68       341.81 o                         
 -14 -12   6         20.71         70.30       360.03 o                         
 -13 -12   6        496.91        377.96       298.84 o                         
 -12 -12   6          4.64         55.78       290.30 o                         
 -11 -12   6        280.22        120.33       109.85 o                         
 -10 -12   6        306.44        294.45        74.60 o                         
  -9 -12   6        165.71        126.64        56.15 o                         
  -8 -12   6        733.84        657.15        47.93 o                         
  -7 -12   6        286.25        506.36        66.68 o                         
  -6 -12   6       1526.83       1578.49        89.14 o                         
  -5 -12   6         86.07         82.07        63.76 o                         
  -4 -12   6          2.26         68.59        72.20 o                         
  -3 -12   6        951.87        810.71        78.17 o                         
  -2 -12   6        126.28         44.00        82.76 o                         
  -1 -12   6        362.33        261.44        98.25 o                         
   0 -12   6       3381.99       3524.76       278.78 o                         
   1 -12   6        254.89        235.57       100.26 o                         
   2 -12   6        666.85        657.53       117.04 o                         
   3 -12   6        862.62        829.75       125.69 o                         
   4 -12   6         50.55         56.65       118.84 o                         
   5 -12   6         81.96         -2.85       301.68 o                         
   6 -12   6          2.63        -26.75       334.70 o                         
   7 -12   6         53.48        192.96       409.55 o                         
 -15 -11   6          0.08        108.15       342.38 o                         
 -14 -11   6         15.85        518.55       345.79 o                         
 -13 -11   6         14.83        351.15       374.26 o                         
 -12 -11   6         96.11         74.00       146.04 o                         
 -11 -11   6         44.37        117.06       103.99 o                         
 -10 -11   6         37.12         93.53        84.30 o                         
  -9 -11   6        195.95        159.14        75.88 o                         
  -8 -11   6         85.51         95.79        67.72 o                         
  -7 -11   6        127.45        160.56        60.98 o                         
  -6 -11   6        357.75        447.91        58.53 o                         
  -5 -11   6          1.12         72.40        63.42 o                         
  -4 -11   6       1822.54       1902.66        78.47 o                         
  -3 -11   6         29.66         -7.81        71.28 o                         
  -2 -11   6        187.07        217.72        66.83 o                         
  -1 -11   6         77.52         29.59        75.24 o                         
   0 -11   6        806.14        725.14        98.21 o                         
   1 -11   6        377.87        425.19       112.26 o                         
   2 -11   6        953.48        810.69        98.44 o                         
   3 -11   6         36.66        -42.32       106.45 o                         
   4 -11   6        582.07        634.92       116.50 o                         
   5 -11   6         59.24        164.12       126.97 o                         
   6 -11   6          5.76       -130.06       304.24 o                         
   7 -11   6         45.70         38.42       360.88 o                         
   8 -11   6        367.70        213.45       397.02 o                         
 -15 -10   6         53.27        269.52       325.02 o                         
 -14 -10   6          8.22         82.77       178.48 o                         
 -13 -10   6         23.55         21.96       164.89 o                         
 -12 -10   6        469.19        485.89       115.59 o                         
 -11 -10   6          9.59         -0.18       109.38 o                         
 -10 -10   6          0.29        111.71        95.14 o                         
  -9 -10   6        575.20        539.09        78.59 o                         
  -8 -10   6        846.95        807.68        72.40 o                         
  -7 -10   6         38.55         55.53        61.82 o                         
  -6 -10   6       2434.77       2145.26       112.08 o                         
  -5 -10   6        160.74        121.15        58.84 o                         
  -4 -10   6          0.18        -12.02        60.38 o                         
  -3 -10   6        189.97        157.91        68.02 o                         
  -2 -10   6        524.11        520.62        67.64 o                         
  -1 -10   6       1482.27       1336.64        77.55 o                         
   0 -10   6       1759.48       1751.26       113.38 o                         
   1 -10   6        139.64        123.72        82.90 o                         
   2 -10   6        172.76        108.32       121.10 o                         
   3 -10   6         32.70         35.45        84.49 o                         
   4 -10   6         93.04        118.60        97.34 o                         
   5 -10   6         88.58         72.39        94.67 o                         
   6 -10   6        331.30        437.91        94.30 o                         
   7 -10   6        134.20         91.36       259.56 o                         
   8 -10   6         86.66         17.65       304.24 o                         
   9 -10   6          0.33        260.41       334.41 o                         
 -15  -9   6         18.86        -95.29       193.03 o                         
 -14  -9   6        233.02        292.37       196.52 o                         
 -13  -9   6        128.39        163.67       134.84 o                         
 -12  -9   6         83.33         45.63       117.87 o                         
 -11  -9   6        819.55        803.19       113.05 o                         
 -10  -9   6       1574.88       1791.86       216.14 o                         
  -9  -9   6          3.52         23.60        89.83 o                         
  -8  -9   6        193.49        100.00        82.00 o                         
  -7  -9   6         70.90         51.88        64.21 o                         
  -6  -9   6        241.10        263.22        58.25 o                         
  -5  -9   6        339.93        258.34        56.20 o                         
  -4  -9   6       3532.13       3551.46       126.74 o                         
  -3  -9   6        255.78        152.12        73.17 o                         
  -2  -9   6        169.84        155.35        57.48 o                         
  -1  -9   6          9.31         23.69        61.07 o                         
   0  -9   6        304.30        154.94        72.89 o                         
   1  -9   6         17.37          9.18        79.23 o                         
   2  -9   6        696.40        544.74        87.71 o                         
   3  -9   6        130.17         57.35       122.18 o                         
   4  -9   6         67.56         56.16        81.47 o                         
   5  -9   6         21.28         76.49        80.13 o
[truncated: 735,483 more chars]
