# Supplementary material for: Structural studies of crystalline forms of triamterene with carboxylic acid, GRAS and API molecules
Source: IUCrJ. 2018 Apr 6;5(Pt 3):309–24. doi: 10.1107/S2052252518003317 (PMC5929377; doi:10.1107/S2052252518003317)
Supplement: Supplementary file 6 [file m-05-00309-1e_DMSOsup6.hkl]

data_1e_DMSO                                                                    
_shelx_title ' wj1215 (ar1) in P2(1)/n'                                         
_shelx_refln_list_code          4                                               
_shelx_F_calc_maximum      330.98                                               
_exptl_crystal_F_000      1800.00                                               
_reflns_d_resolution_high  0.8297                                               
                                                                                
loop_                                                                           
 _space_group_symop_operation_xyz                                               
 'x, y, z'                                                                      
 '-x+1/2, y+1/2, -z+1/2'                                                        
 '-x, -y, -z'                                                                   
 'x-1/2, -y-1/2, z-1/2'                                                         
                                                                                
_cell_length_a    15.0338                                                       
_cell_length_b    11.5004                                                       
_cell_length_c    24.3960                                                       
_cell_angle_alpha  90.000                                                       
_cell_angle_beta  104.539                                                       
_cell_angle_gamma  90.000                                                       
                                                                                
_shelx_F_squared_multiplier     1.000                                           
                                                                                
loop_                                                                           
 _refln_index_h                                                                 
 _refln_index_k                                                                 
 _refln_index_l                                                                 
 _refln_F_squared_calc                                                          
 _refln_F_squared_meas                                                          
 _refln_F_squared_sigma                                                         
 _refln_observed_status                                                         
   4   0   0       4239.01       5296.40       146.74 o                         
   6   0   0        588.95        627.94        25.45 o                         
   8   0   0          3.90        -18.01        22.76 o                         
  10   0   0         60.65          5.62        26.89 o                         
  12   0   0          8.75         -3.62        32.84 o                         
  14   0   0          1.87        -17.21        49.19 o                         
  16   0   0         95.55        123.66        61.43 o                         
   3   1   0      27369.78      27752.48       573.78 o                         
   4   1   0       6412.04       6820.77       151.89 o                         
   5   1   0       1153.10       1008.95        23.05 o                         
   6   1   0       1405.84       1362.13        33.07 o                         
   7   1   0        150.12        201.78        23.69 o                         
   8   1   0        889.89        847.21        24.04 o                         
   9   1   0         34.65         33.62        18.25 o                         
  10   1   0        751.40        855.82        26.99 o                         
  11   1   0         70.96         98.68        24.16 o                         
  12   1   0       3093.63       3064.31        84.58 o                         
  13   1   0        391.36        370.24        26.75 o                         
  14   1   0         51.14         59.61        35.62 o                         
  15   1   0        187.41        245.33        46.50 o                         
  16   1   0         47.15        -13.90        62.14 o                         
  17   1   0        227.80        147.96        49.47 o                         
   0   2   0       1413.42       1162.07        36.99 o                         
   1   2   0       1077.99       1250.72        33.25 o                         
   2   2   0        307.08        339.43        15.73 o                         
   3   2   0       4915.64       3981.08        71.45 o                         
   4   2   0        165.96        205.57        11.68 o                         
   5   2   0      11313.98      10555.08       230.50 o                         
   6   2   0       1238.35       1252.90        28.85 o                         
   7   2   0       5981.99       6860.57       143.13 o                         
   8   2   0       3971.45       4210.95        86.54 o                         
   9   2   0        940.83        981.26        28.92 o                         
  10   2   0        390.26        380.96        21.64 o                         
  11   2   0        197.09        249.97        23.73 o                         
  12   2   0       4431.80       4659.47       121.66 o                         
  13   2   0          0.46         15.93        29.83 o                         
  14   2   0         21.89         59.62        35.33 o                         
  15   2   0        231.36        210.48        46.99 o                         
  16   2   0         83.17         26.73        43.67 o                         
  17   2   0        397.04        402.42        63.88 o                         
   1   3   0       4541.22       5029.35       109.00 o                         
   2   3   0       2399.92       2412.53        48.41 o                         
   3   3   0       9928.52       9377.03       192.07 o                         
   4   3   0       5339.00       5654.28       103.76 o                         
   5   3   0       4970.02       5509.44        95.53 o                         
   6   3   0          9.56          3.79        14.91 o                         
   7   3   0       3376.28       3352.84        67.20 o                         
   8   3   0       1202.63       1378.46        30.62 o                         
   9   3   0       2278.85       2481.01        54.64 o                         
  10   3   0        707.14        827.34        29.86 o                         
  11   3   0        856.33        855.21        30.07 o                         
  12   3   0        494.87        530.64        37.21 o                         
  13   3   0        148.67        125.85        30.78 o                         
  14   3   0        780.84        944.55        68.14 o                         
  15   3   0         48.72          8.76        46.11 o                         
  16   3   0        253.53        243.13        47.42 o                         
  17   3   0         28.29         54.90        40.97 o                         
   0   4   0       1778.17       1315.01        42.06 o                         
   1   4   0       2228.30       2007.40        43.09 o                         
   2   4   0       1891.70       1631.59        54.34 o                         
   3   4   0         52.41         34.81        14.71 o                         
   4   4   0        867.58        970.44        20.47 o                         
   5   4   0       2862.64       3249.58        57.71 o                         
   6   4   0        181.48        151.16        11.52 o                         
   7   4   0       1358.14       1068.26        26.54 o                         
   8   4   0        637.59        594.66        19.89 o                         
   9   4   0        234.76        159.04        19.68 o                         
  10   4   0        740.91        752.72        23.85 o                         
  11   4   0        133.58        121.43        19.84 o                         
  12   4   0        223.60        221.50        28.25 o                         
  13   4   0        604.00        670.70        41.55 o                         
  14   4   0        197.04        276.40        53.56 o                         
  15   4   0          9.12         -0.40        41.09 o                         
  16   4   0         10.78        -26.45        45.80 o                         
   1   5   0       1957.12       1710.45        38.14 o                         
   2   5   0        125.62        159.13        14.72 o                         
   3   5   0       1999.02       1723.80        35.69 o                         
   4   5   0        482.82        520.20        15.99 o                         
   5   5   0       5419.17       5426.53       100.25 o                         
   6   5   0       1039.58       1105.56        23.86 o                         
   7   5   0       1294.75       1319.66        32.47 o                         
   8   5   0       1416.55       1400.47        33.39 o                         
   9   5   0        492.30        476.36        17.44 o                         
  10   5   0        373.52        293.45        15.46 o                         
  11   5   0        265.67        269.35        17.68 o                         
  12   5   0        471.90        475.70        26.34 o                         
  13   5   0        409.17        336.15        61.00 o                         
  14   5   0          0.77          0.44        38.19 o                         
  15   5   0         42.47         54.40        43.40 o                         
  16   5   0         30.15        101.65        52.87 o                         
   0   6   0       1270.99       1071.63        34.42 o                         
   1   6   0          9.78          4.57         8.87 o                         
   2   6   0          5.23         -2.44         8.06 o                         
   3   6   0        927.96        801.95        20.08 o                         
   4   6   0        200.71        197.92        10.66 o                         
   5   6   0         37.28         59.85        12.17 o                         
   6   6   0         26.23        -11.82        11.82 o                         
   7   6   0        678.56        678.76        18.83 o                         
   8   6   0        278.79        262.35        24.28 o                         
   9   6   0        238.07        215.33        15.17 o                         
  10   6   0         18.46         46.01        17.16 o                         
  11   6   0       1217.69       1073.51        40.65 o                         
  12   6   0        299.81        307.50        42.55 o                         
  13   6   0        577.53        548.87        55.55 o                         
  14   6   0          1.01         33.61        45.79 o                         
  15   6   0        716.09        733.50       136.17 o                         
   1   7   0        194.74        154.58        10.50 o                         
   2   7   0        361.07        314.77        14.22 o                         
   3   7   0       2560.10       2346.69        53.50 o                         
   4   7   0       1882.43       1894.25        54.98 o                         
   5   7   0        343.94        421.10        15.51 o                         
   6   7   0        761.01        771.99        20.49 o                         
   7   7   0        810.73        756.15        21.54 o                         
   8   7   0         70.59         62.03        15.38 o                         
   9   7   0         49.06         17.49        16.30 o                         
  10   7   0        117.07        138.46        19.43 o                         
  11   7   0          0.08         13.60        21.87 o                         
  12   7   0        266.03        292.81        32.01 o                         
  13   7   0        337.62        314.84        51.48 o                         
  14   7   0         43.26         75.38        57.06 o                         
  15   7   0         50.79         30.31        50.20 o                         
   0   8   0        182.16        180.12        24.27 o                         
   1   8   0        821.38        750.89        20.26 o                         
   2   8   0        174.06        184.72        18.32 o                         
   3   8   0         25.35          5.88        11.63 o                         
   4   8   0         43.85         32.49        11.62 o                         
   5   8   0        556.54        573.11        18.34 o                         
   6   8   0         22.40        -10.59        13.26 o                         
   7   8   0         81.39         45.98        13.64 o                         
   8   8   0         86.01         80.24        17.23 o                         
   9   8   0        356.38        342.63        20.77 o                         
  10   8   0        868.79        794.53        27.56 o                         
  11   8   0        128.99        128.79        21.80 o                         
  12   8   0        149.94        215.07        67.18 o                         
  13   8   0          4.07        -17.66        39.01 o                         
  14   8   0         15.44         32.45        61.60 o                         
   1   9   0        269.07        313.52        13.66 o                         
   2   9   0        147.39        119.10        11.42 o                         
   3   9   0       1308.10       1330.97        34.74 o                         
   4   9   0          0.73          7.32        14.23 o                         
   5   9   0         65.26         80.52        13.87 o                         
   6   9   0       1579.80       1580.80        44.12 o                         
   7   9   0        213.16        231.69        16.73 o                         
   8   9   0         12.12         19.90        19.26 o                         
   9   9   0          9.30         -4.23        18.64 o                         
  10   9   0        432.50        397.84        22.68 o                         
  11   9   0         17.58         -6.79        25.37 o                         
  12   9   0         33.75         35.34        45.56 o                         
  13   9   0         31.88         13.05        41.43 o                         
   0  10   0         61.65         70.07        15.76 o                         
   1  10   0        457.26        491.35        17.61 o                         
   2  10   0       1559.29       1673.10        59.17 o                         
   3  10   0         79.48         92.27        13.63 o                         
   4  10   0        224.46        214.17        17.02 o                         
   5  10   0         26.07         20.46        14.51 o                         
   6  10   0        875.52        801.20        30.33 o                         
   7  10   0        126.90        142.12        18.66 o                         
   8  10   0         62.25         50.19        22.22 o                         
   9  10   0          8.12         25.56        24.45 o                         
  10  10   0         14.23         -3.63        29.89 o                         
  11  10   0        338.67        350.61        34.22 o                         
  12  10   0        119.82        102.41        54.46 o                         
   1  11   0        349.75        359.10        15.43 o                         
   2  11   0        603.95        701.61        21.20 o                         
   3  11   0         71.87        103.94        33.46 o                         
   4  11   0          0.78         10.88        26.43 o                         
   5  11   0        291.37        283.78        19.39 o                         
   6  11   0          2.45          5.22        16.11 o                         
   7  11   0         39.01         74.24        23.65 o                         
   8  11   0         73.53         80.93        34.48 o                         
   9  11   0         11.37         39.09        32.64 o                         
  10  11   0        230.39        343.93        46.50 o                         
   0  12   0          0.04         29.59        23.08 o                         
   1  12   0         71.66        105.79        19.39 o                         
   2  12   0         28.67         35.52        16.53 o                         
   3  12   0         42.42         47.50        22.20 o                         
   4  12   0         24.60         38.30        24.03 o                         
   5  12   0        396.71        388.87        27.01 o                         
   6  12   0         58.96         35.74        32.40 o                         
   7  12   0          9.36        -17.31        60.88 o                         
   8  12   0          7.57         40.28        49.81 o                         
   1  13   0        154.67        152.05        65.34 o                         
   2  13   0         37.55         50.29        53.30 o                         
   3  13   0          5.53         36.51        69.64 o                         
   4  13   0         47.34         82.28        95.23 o                         
   5  13   0         54.57         90.72        50.13 o                         
 -17   0   1          1.76        -38.53        95.07 o                         
 -15   0   1        772.06        816.23        84.49 o                         
 -13   0   1       2606.36       2971.01       205.14 o                         
 -11   0   1       1227.25       1315.11        56.53 o                         
  -9   0   1       2381.76       2597.79        83.15 o                         
  -7   0   1        405.19        342.28        31.26 o                         
  -5   0   1          0.80        -14.73        22.86 o                         
  -3   0   1        638.97        764.04        40.74 o                         
   3   0   1      44508.05      47644.11      1553.77 o                         
   5   0   1        349.88        347.07        20.75 o                         
   7   0   1      21361.16      23202.57       642.61 o                         
   9   0   1       8921.77       9204.99       292.40 o                         
  11   0   1        471.71        595.87        45.80 o                         
  13   0   1          7.60        -43.43        62.30 o                         
  15   0   1        747.16        685.55        63.80 o                         
  17   0   1         71.39         67.83        69.41 o                         
 -17   1   1          0.60         14.52        47.82 o                         
 -16   1   1         70.45         69.07        43.19 o                         
 -15   1   1         65.00         63.61        38.26 o                         
 -14   1   1        484.66        562.76        42.24 o                         
 -13   1   1        582.28        611.64        32.90 o                         
 -12   1   1         29.72        -12.80        24.31 o                         
 -11   1   1         28.76         24.61        18.53 o                         
 -10   1   1        584.96        639.34        23.81 o                         
  -9   1   1          8.08        -18.34        30.32 o                         
  -8   1   1       1977.58       2033.49        50.17 o                         
  -7   1   1        657.32        550.94        21.27 o                         
  -6   1   1         75.44         56.12        16.19 o                         
  -5   1   1        375.29        469.55        16.02 o                         
  -4   1   1         16.21         10.28        10.32 o                         
  -3   1   1       1967.76       1773.07        35.96 o                         
   2   1   1       2059.82       2131.37       302.58 o                         
   3   1   1       6311.09       6035.08       116.47 o                         
   4   1   1       1319.95       1341.77        29.98 o                         
   5   1   1          5.78          2.00        11.52 o                         
   6   1   1        409.35        542.32        18.13 o                         
   7   1   1       7721.05       8491.71       154.10 o                         
   8   1   1       1826.06       1780.86        48.49 o                         
   9   1   1         55.56         56.48        20.46 o                         
  10   1   1         35.12         28.44        19.84 o                         
  11   1   1        755.57        772.87        27.58 o                         
  12   1   1        141.87         93.76        21.69 o                         
  13   1   1        530.83        557.81        43.81 o                         
  14   1   1         98.85         76.99        35.32 o                         
  15   1   1          2.57         -5.04        44.18 o                         
  16   1   1         49.46         85.75        89.07 o                         
  17   1   1         21.19         -3.24       166.53 o                         
 -17   2   1        381.06        429.69        52.14 o                         
 -16   2   1         39.83        -22.12        42.58 o                         
 -15   2   1        365.55        367.54        78.33 o                         
 -14   2   1        645.68        667.77        46.92 o                         
 -13   2   1        184.92        168.67        27.01 o                         
 -12   2   1       1300.04       1324.25        41.36 o                         
 -11   2   1          3.41          5.11        21.29 o                         
 -10   2   1         58.54         49.63         9.15 o                         
  -9   2   1       1922.13       2000.93        46.44 o                         
  -8   2   1          2.61        -15.90        15.90 o                         
  -7   2   1       1155.00       1222.26        30.34 o                         
  -6   2   1         37.26         22.14        14.65 o                         
  -5   2   1       2243.62       2031.36        38.42 o                         
  -4   2   1       1522.19       1567.45        32.57 o                         
  -3   2   1      38761.93      35183.04       662.62 o                         
  -2   2   1      10478.32       9749.92       184.66 o                         
  -1   2   1        544.19        558.82        12.69 o                         
   0   2   1         85.75        159.84        19.32 o                         
   1   2   1       4796.63       4799.49       105.31 o                         
   2   2   1       3830.94       4168.89        79.82 o                         
   3   2   1      56058.82      51667.75      1027.82 o                         
   4   2   1       3783.12       4278.30        76.53 o                         
   5   2   1       3430.63       3365.15        60.52 o                         
   6   2   1       1288.51       1418.62        35.27 o                         
   7   2   1         60.45         42.90        17.18 o                         
   8   2   1        247.43        289.22        18.67 o                         
   9   2   1        494.13        339.82        19.90 o                         
  10   2   1        284.48        342.05        19.10 o                         
  11   2   1       2235.26       2376.09        64.48 o                         
  12   2   1        287.15        306.37        25.45 o                         
  13   2   1         10.07         42.24        61.95 o                         
  14   2   1        243.64        255.42        38.18 o                         
  15   2   1         83.61         91.07        40.46 o                         
  16   2   1        135.61        123.05        45.67 o                         
  17   2   1         73.72         75.25        71.93 o                         
 -17   3   1          1.02         10.99        57.72 o                         
 -16   3   1          0.02         14.74        50.67 o                         
 -15   3   1         26.38         43.22        39.07 o                         
 -14   3   1        149.63        141.33        41.76 o                         
 -13   3   1        178.45        243.99        29.28 o                         
 -12   3   1       1497.10       1485.45        44.40 o                         
 -11   3   1        329.43        375.72        19.34 o                         
 -10   3   1        380.60        292.04        14.44 o                         
  -9   3   1        232.16        234.76        17.50 o                         
  -8   3   1        115.12        121.72        21.70 o                         
  -7   3   1       2087.66       2021.96        61.62 o                         
  -6   3   1        766.81        707.32        30.56 o                         
  -5   3   1      23576.26      25436.97       526.80 o                         
  -4   3   1          9.03         10.27         9.30 o                         
  -3   3   1        167.82        199.26        14.09 o                         
  -2   3   1       2669.44       2691.31        49.50 o                         
  -1   3   1       3217.72       3134.61        59.82 o                         
   0   3   1       1184.31        988.35        20.67 o                         
   1   3   1        327.00        381.34        11.10 o                         
   2   3   1      11383.60      10875.82       216.16 o                         
   3   3   1         88.23         64.84        14.91 o                         
   4   3   1       2274.65       2469.63        46.46 o                         
   5   3   1       2493.90       3001.37        57.96 o                         
   6   3   1      13869.24      13969.72       269.35 o                         
   7   3   1        113.57         88.46         8.00 o                         
   8   3   1        147.16        130.24        13.08 o                         
   9   3   1        490.45        458.60        21.00 o                         
  10   3   1       1179.38       1110.72        31.46 o                         
  11   3   1         17.89         18.75        25.89 o                         
  12   3   1         23.27         43.64        26.88 o                         
  13   3   1          4.88         36.50        32.95 o                         
  14   3   1       1482.68       1486.91        81.69 o                         
  15   3   1        202.97        244.56        44.17 o                         
  16   3   1        330.55        254.42        47.95 o                         
 -16   4   1         19.62         39.04        54.57 o                         
 -15   4   1        280.16        353.12        62.93 o                         
 -14   4   1         11.22         -8.71        36.52 o                         
 -13   4   1        746.17        680.94        43.26 o                         
 -12   4   1       1109.54       1052.75        64.31 o                         
 -11   4   1        240.92        230.57        15.48 o                         
 -10   4   1        243.41        287.33        15.47 o                         
  -9   4   1        414.07        413.86        20.52 o                         
  -8   4   1       1602.52       1421.53        32.19 o                         
  -7   4   1       4136.27       4704.21       106.43 o                         
  -6   4   1       3809.27       3530.43        78.44 o                         
  -5   4   1       2766.96       3122.71        59.16 o                         
  -4   4   1      10821.03      11869.62       222.05 o                         
  -3   4   1       2478.39       2217.92        46.12 o                         
  -2   4   1       4819.40       5067.96       104.37 o                         
  -1   4   1          0.01          2.77        15.28 o                         
   0   4   1        135.06        104.53         7.30 o                         
   1   4   1       2011.14       1814.29        37.48 o                         
   2   4   1         94.89         75.48        10.24 o                         
   3   4   1          7.05         36.02        14.90 o                         
   4   4   1          3.33          5.26         9.52 o                         
   5   4   1       1063.33       1069.62        24.84 o                         
   6   4   1        982.67        859.24        20.64 o                         
   7   4   1         21.37          7.32        12.12 o                         
   8   4   1        708.75        659.75        18.74 o                         
   9   4   1        412.24        412.15        16.18 o                         
  10   4   1        298.79        233.78        21.93 o                         
  11   4   1        177.10        208.25        21.01 o                         
  12   4   1       4605.03       4633.09       170.32 o                         
  13   4   1       1757.29       1630.98        83.62 o                         
  14   4   1        546.38        510.75        52.31 o                         
  15   4   1         26.16         69.51        42.21 o                         
  16   4   1         13.91        -19.83        54.89 o                         
 -16   5   1        459.50        550.72       109.28 o                         
 -15   5   1         30.31         54.67        48.84 o                         
 -14   5   1        201.82        181.16        38.46 o                         
 -13   5   1        156.44        124.35        35.75 o                         
 -12   5   1         28.30         39.72        18.54 o                         
 -11   5   1       1120.82       1050.10        31.46 o                         
 -10   5   1        800.59        767.27        23.71 o                         
  -9   5   1         34.69         42.67        20.37 o                         
  -8   5   1       2035.52       1973.41        49.13 o                         
  -7   5   1        185.85        165.15        20.12 o                         
  -6   5   1         10.15          6.17        14.11 o                         
  -5   5   1         34.88         34.28        12.97 o                         
  -4   5   1        406.19        431.19        12.84 o                         
  -3   5   1          9.03         12.98         9.21 o                         
  -2   5   1        325.30        317.08        10.36 o                         
  -1   5   1        884.21        809.71        19.15 o                         
   0   5   1        116.73         94.64         8.43 o                         
   1   5   1        603.29        607.43        14.49 o                         
   2   5   1        833.39        945.52        20.86 o                         
   3   5   1         83.41        107.95        16.09 o                         
   4   5   1       3979.83       3860.47       108.57 o                         
   5   5   1        842.60        681.64        28.82 o                         
   6   5   1       1489.98       1483.24        28.31 o                         
   7   5   1         89.91         49.20        13.87 o                         
   8   5   1       1082.47       1028.86        29.55 o                         
   9   5   1       1123.33        936.70        38.05 o                         
  10   5   1         44.26          8.35        21.02 o                         
  11   5   1         34.47         23.06        20.61 o                         
  12   5   1        110.14        110.55        25.27 o                         
  13   5   1         11.73         16.37        35.29 o                         
  14   5   1        999.22       1026.18        64.11 o                         
  15   5   1         57.26         81.61        50.54 o                         
  16   5   1         43.64         59.07        53.38 o                         
 -15   6   1         48.71         86.02        43.14 o                         
 -14   6   1        168.01        240.01        73.91 o                         
 -13   6   1        966.99        937.22        50.89 o                         
 -12   6   1         63.20         79.96        22.01 o                         
 -11   6   1         28.52         57.42        28.92 o                         
 -10   6   1          5.86          5.49        17.09 o                         
  -9   6   1        198.69        196.85        18.50 o                         
  -8   6   1          0.56         18.11        14.81 o                         
  -7   6   1        545.24        661.62        21.09 o                         
  -6   6   1          1.73          8.45        10.89 o                         
  -5   6   1         21.98         26.71        10.09 o                         
  -4   6   1       1159.83       1092.78        23.63 o                         
  -3   6   1        175.17        127.08         9.81 o                         
  -2   6   1        181.93        188.29        35.56 o                         
  -1   6   1        758.58        696.36        16.79 o                         
   0   6   1        193.65        171.45        11.29 o                         
   1   6   1        163.41        206.42        19.09 o                         
   2   6   1       1558.90       1622.95        35.07 o                         
   3   6   1        505.07        412.85        19.54 o                         
   4   6   1        614.78        668.61        18.30 o                         
   5   6   1        143.71        162.15        19.35 o                         
   6   6   1       1227.69       1390.59        29.54 o                         
   7   6   1        126.54        120.52        13.04 o                         
   8   6   1       1193.32       1343.54        33.24 o                         
   9   6   1         35.52         41.41        14.44 o                         
  10   6   1          3.79          4.76        21.37 o                         
  11   6   1        337.07        219.24        28.08 o                         
  12   6   1          0.24         27.50        27.59 o                         
  13   6   1        359.35        347.36        39.01 o                         
  14   6   1        109.63        113.87        57.52 o                         
  15   6   1         25.37         12.44        43.31 o                         
 -15   7   1        133.69        112.18        59.02 o                         
 -14   7   1          1.35        -20.25        51.65 o                         
 -13   7   1        443.37        438.71        45.91 o                         
 -12   7   1        264.36        241.82        22.24 o                         
 -11   7   1        421.24        360.70        20.92 o                         
 -10   7   1         12.49        -15.40        17.84 o                         
  -9   7   1        451.29        474.18        22.94 o                         
  -8   7   1        515.27        496.45        22.29 o                         
  -7   7   1         13.48         43.86        16.98 o                         
  -6   7   1        425.52        393.27        14.93 o                         
  -5   7   1         50.15         59.29        11.81 o                         
  -4   7   1         99.89        116.36        10.19 o                         
  -3   7   1       5883.47       5795.72       136.24 o                         
  -2   7   1         35.34         45.55         9.83 o                         
  -1   7   1        485.69        515.23        17.48 o                         
   0   7   1       1638.45       1593.02        38.16 o                         
   1   7   1       1080.23       1038.79        27.71 o                         
   2   7   1        198.23        158.58        10.37 o                         
   3   7   1        679.50        674.22        19.14 o                         
   4   7   1          0.05          4.00         9.46 o                         
   5   7   1        106.72        105.93        11.85 o                         
   6   7   1       1552.69       1476.24        33.69 o                         
   7   7   1        196.17        164.13        13.58 o                         
   8   7   1         30.81         45.91        15.12 o                         
   9   7   1          5.70         10.77        17.27 o                         
  10   7   1        102.46        108.10        22.20 o                         
  11   7   1        140.05        106.05        24.36 o                         
  12   7   1         34.21         27.51        31.78 o                         
  13   7   1        168.13        195.73        53.75 o                         
  14   7   1          9.96         47.54        69.45 o                         
 -14   8   1         58.15         83.78        70.64 o                         
 -13   8   1         17.54          4.12        43.78 o                         
 -12   8   1        101.40         86.88        27.64 o                         
 -11   8   1        188.90        253.30        27.40 o                         
 -10   8   1          5.34         15.80        19.32 o                         
  -9   8   1          0.91          4.90        16.99 o                         
  -8   8   1          2.22          5.19        14.71 o                         
  -7   8   1          0.67         15.35        19.73 o                         
  -6   8   1         34.09         36.17        12.80 o                         
  -5   8   1        296.04        269.55        16.48 o                         
  -4   8   1        897.45        812.35        22.33 o                         
  -3   8   1        469.29        468.98        23.56 o                         
  -2   8   1        990.88        957.92        26.15 o                         
  -1   8   1       2068.10       1980.82        44.27 o                         
   0   8   1        123.48         99.63        11.59 o                         
   1   8   1          5.82         -6.05        10.11 o                         
   2   8   1        337.64        317.91        12.86 o                         
   3   8   1          5.82          2.34         9.24 o                         
   4   8   1          3.65         -8.22        10.94 o                         
   5   8   1        148.36        172.02        13.47 o                         
   6   8   1        725.37        800.09        22.06 o                         
   7   8   1        489.82        449.22        18.57 o                         
   8   8   1          0.18          6.06        18.41 o                         
   9   8   1         44.16         75.15        24.73 o                         
  10   8   1        226.66        267.06        22.83 o                         
  11   8   1         60.87         46.14        27.23 o                         
  12   8   1        386.86        416.82        40.50 o                         
  13   8   1         77.23        114.24        46.99 o                         
  14   8   1          8.88          1.19        44.56 o                         
 -13   9   1          2.02         30.42        56.90 o                         
 -12   9   1         64.28         31.47        26.48 o                         
 -11   9   1        173.96        130.67        24.97 o                         
 -10   9   1          4.46         37.84        24.35 o                         
  -9   9   1          3.02          5.18        18.17 o                         
  -8   9   1         21.97         17.43        17.58 o                         
  -7   9   1       3125.74       3102.58        97.09 o                         
  -6   9   1         12.49         12.24        13.09 o                         
  -5   9   1        299.50        313.54        20.38 o                         
  -4   9   1          1.66         -3.59        11.96 o                         
  -3   9   1         46.88         50.80        11.80 o                         
  -2   9   1        166.59        176.78        17.28 o                         
  -1   9   1          5.80         -8.20         9.78 o                         
   0   9   1       1849.25       1789.20        52.22 o                         
   1   9   1       2125.01       2226.52        57.13 o                         
   2   9   1         68.33         85.11        12.10 o                         
   3   9   1        456.60        438.59        16.36 o                         
   4   9   1         11.75          9.52        11.06 o                         
   5   9   1        375.08        320.69        16.20 o                         
   6   9   1          0.76          8.19        14.45 o                         
   7   9   1        157.96        135.26        32.71 o                         
   8   9   1        907.78        840.13        26.72 o                         
   9   9   1       1633.69       1769.12        62.35 o                         
  10   9   1          4.20         -8.60        20.81 o                         
  11   9   1         86.53         57.46        36.12 o                         
  12   9   1         88.68        116.52        44.90 o                         
  13   9   1         87.71        129.44        48.96 o                         
 -12  10   1         13.11         35.93        33.29 o                         
 -11  10   1        399.28        361.30        31.07 o                         
 -10  10   1        100.28         67.59        33.39 o                         
  -9  10   1        198.80        248.11        30.11 o                         
  -8  10   1        271.31        288.35        22.66 o                         
  -7  10   1        191.99        203.07        17.18 o                         
  -6  10   1        377.67        349.74        18.89 o                         
  -5  10   1          0.62         23.13        15.92 o                         
  -4  10   1       1125.44       1273.69        35.57 o                         
  -3  10   1        896.47        958.70        30.65 o                         
  -2  10   1       1086.33       1143.24        33.51 o                         
  -1  10   1       1175.76       1074.70        30.59 o                         
   0  10   1          8.18          4.10        15.00 o                         
   1  10   1        125.31        137.37        16.03 o                         
   2  10   1         77.37         65.83        11.94 o                         
   3  10   1         16.32         24.37        13.57 o                         
   4  10   1         64.02         65.27        13.46 o                         
   5  10   1        752.59        740.31        32.41 o                         
   6  10   1         28.32         43.13        17.14 o                         
   7  10   1        851.21        839.41        26.99 o                         
   8  10   1         72.84         68.93        18.71 o                         
   9  10   1         28.44         19.76        20.83 o                         
  10  10   1        228.81        260.86        38.24 o                         
  11  10   1        157.51        195.84        54.48 o                         
 -10  11   1        111.62        133.03        43.35 o                         
  -9  11   1         32.87         57.46        39.95 o                         
  -8  11   1         98.48         86.08        28.04 o                         
  -7  11   1         19.35         47.01        23.80 o                         
  -6  11   1          0.39         -4.40        19.80 o                         
  -5  11   1        531.38        486.69        20.69 o                         
  -4  11   1          0.01         21.23        16.89 o                         
  -3  11   1        756.71        775.97        27.52 o                         
  -2  11   1          0.36          5.33        14.92 o                         
  -1  11   1          1.10          3.77        13.23 o                         
   0  11   1        120.60         93.77        12.04 o                         
   1  11   1        170.65        186.03        14.28 o                         
   2  11   1         46.37         94.45        21.91 o                         
   3  11   1         13.06         15.02        14.27 o                         
   4  11   1        101.46         96.65        14.67 o                         
   5  11   1       3151.07       3355.02        91.30 o                         
   6  11   1       1731.71       1897.98        69.61 o                         
   7  11   1         77.39         84.54        20.99 o                         
   8  11   1         35.63         78.26        48.13 o                         
   9  11   1          0.25         12.93        30.49 o                         
  10  11   1          1.59        107.38        60.80 o                         
  -8  12   1        135.18        182.51        37.01 o                         
  -7  12   1         32.78         15.68        33.28 o                         
  -6  12   1        162.13        121.08        25.94 o                         
  -5  12   1        107.10        129.18        37.35 o                         
  -4  12   1        177.68        172.54        25.05 o                         
  -3  12   1          0.08          1.17        19.35 o                         
  -2  12   1         52.42         75.16        18.96 o                         
  -1  12   1        236.02        170.69        16.19 o                         
   0  12   1         28.88         31.05        15.99 o                         
   1  12   1        245.07        194.97        27.23 o                         
   2  12   1        931.34        863.27        35.96 o                         
   3  12   1        323.65        329.86        25.59 o                         
   4  12   1        146.45        163.16        24.06 o                         
   5  12   1        294.68        316.23        33.32 o                         
   6  12   1         13.19         -5.70        27.44 o                         
   7  12   1        273.99        295.57        30.32 o                         
   8  12   1        189.55        276.05        44.84 o                         
  -6  13   1          4.13          9.63        70.75 o                         
  -5  13   1        217.75        344.20        99.73 o                         
  -4  13   1        344.09        444.72        73.99 o                         
  -3  13   1        231.57        188.47        49.99 o                         
  -2  13   1        156.57        198.00        56.83 o                         
  -1  13   1         10.08         -7.26        47.99 o                         
   0  13   1         11.16         11.27        47.40 o                         
   1  13   1          6.38         42.09        71.30 o                         
   2  13   1          7.28          0.19        72.26 o                         
   3  13   1         19.98         29.14        67.99 o                         
   4  13   1        165.65        213.53        50.31 o                         
   5  13   1         14.87          0.68        76.51 o                         
 -16   0   2         54.08         58.27        60.80 o                         
 -14   0   2        578.15        685.79        59.14 o                         
 -12   0   2      11165.95      12064.71       449.50 o                         
 -10   0   2         11.83         10.73        22.89 o                         
  -8   0   2        697.55        596.00        86.78 o                         
  -6   0   2        117.79         99.56        22.43 o                         
  -4   0   2        330.34        425.50        23.64 o                         
   2   0   2        102.98        292.11        36.13 o                         
   4   0   2       8853.11       7571.83       196.38 o                         
   6   0   2         15.82         17.47        20.83 o                         
   8   0   2        370.46        512.61        25.66 o                         
  10   0   2       5570.01       5050.59       220.15 o                         
  12   0   2       1013.44        911.42        43.80 o                         
  14   0   2        652.77        751.49        71.15 o                         
  16   0   2         73.59        113.47        64.51 o                         
 -17   1   2        159.99        239.25        49.32 o                         
 -16   1   2          1.98         33.90        42.07 o                         
 -15   1   2        741.06        666.83        49.06 o                         
 -14   1   2        541.58        590.30        40.37 o                         
 -13   1   2       1304.88       1158.52        60.70 o                         
 -12   1   2       1578.99       1505.00        52.94 o                         
 -11   1   2        478.16        387.80        24.06 o                         
 -10   1   2         31.22         81.73        55.70 o                         
  -9   1   2        231.84        277.54        21.53 o                         
  -8   1   2       4683.05       4968.42       103.91 o                         
  -7   1   2         31.74         42.00        14.23 o                         
  -6   1   2        125.45        132.72        25.03 o                         
  -5   1   2       2228.64       1943.69        48.48 o                         
  -4   1   2       3205.95       3530.11        67.12 o                         
  -3   1   2      16857.68      16453.16       338.32 o                         
   2   1   2      12875.89      11804.28       317.53 o                         
   3   1   2      11763.18      10803.67       205.58 o                         
   4   1   2      25919.72      23348.55       444.50 o                         
   5   1   2        207.68        294.50        28.12 o                         
   6   1   2         62.75         39.34        17.59 o                         
   7   1   2       2446.94       2574.28        51.76 o                         
   8   1   2        562.98        526.15        21.36 o                         
   9   1   2        573.39        713.61        23.66 o                         
  10   1   2        161.38        128.84        19.18 o                         
  11   1   2        801.08        689.52        26.35 o                         
  12   1   2        865.11        854.48        42.68 o                         
  13   1   2        152.33         85.47        32.94 o                         
  14   1   2        422.98        405.56        44.73 o                         
  15   1   2        147.17         82.53        54.37 o                         
  16   1   2        319.66        373.05        48.48 o                         
 -17   2   2         22.81         42.02        47.86 o                         
 -16   2   2        181.90        232.60        50.60 o                         
 -15   2   2         21.39         41.09        37.44 o                         
 -14   2   2       1802.28       1721.12        77.94 o                         
 -13   2   2         10.02         56.34        24.71 o                         
 -12   2   2       1520.84       1548.07        46.60 o                         
 -11   2   2        628.41        559.02        21.58 o                         
 -10   2   2       1553.56       1401.19        33.33 o                         
  -9   2   2        228.42        265.46        16.48 o                         
  -8   2   2        419.83        487.09        19.31 o                         
  -7   2   2        967.66        859.60        21.87 o                         
  -6   2   2         87.19         82.73        10.59 o                         
  -5   2   2       4829.43       4808.93        84.15 o                         
  -4   2   2        153.22         76.94         8.18 o                         
  -3   2   2       1325.32       1266.79        24.24 o                         
  -2   2   2       1629.89       1413.46        27.10 o                         
  -1   2   2       5556.16       5390.69       139.45 o                         
   0   2   2      25346.90      24403.73      1226.60 o                         
   1   2   2        825.91        727.82        24.61 o                         
   2   2   2       4748.90       4575.57        87.69 o                         
   3   2   2       1468.10       1184.00        25.29 o                         
   4   2   2        584.70        495.55        18.54 o                         
   5   2   2          2.09         -1.57        11.40 o                         
   6   2   2       1332.85       1069.12        26.44 o                         
   7   2   2       1370.75       1119.02        24.95 o                         
   8   2   2       4139.22       4167.73       106.85 o                         
   9   2   2       3123.28       2737.36        69.37 o                         
  10   2   2         52.73         31.68        18.63 o                         
  11   2   2        156.12        123.98        21.49 o                         
  12   2   2       1073.64       1015.73        33.75 o                         
  13   2   2         25.22         23.27        32.96 o                         
  14   2   2        287.78        249.53        43.23 o                         
  15   2   2         64.09         55.26        40.14 o                         
  16   2   2         90.86         10.58        64.35 o                         
 -17   3   2          9.77        -66.33        99.97 o                         
 -16   3   2          6.99        -11.60        43.22 o                         
 -15   3   2          0.26         33.96        48.33 o                         
 -14   3   2        451.70        392.19        55.89 o                         
 -13   3   2        920.32        852.14        50.91 o                         
 -12   3   2       1495.03       1376.88        47.06 o                         
 -11   3   2         94.25        107.14        21.67 o                         
 -10   3   2         30.68         34.94        16.67 o                         
  -9   3   2          9.73         12.97        14.72 o                         
  -8   3   2       1702.50       2048.39        48.55 o                         
  -7   3   2       2284.46       2686.47        62.82 o                         
  -6   3   2        347.18        239.91        14.32 o                         
  -5   3   2       9867.04       9790.28       193.23 o                         
  -4   3   2      35745.08      33627.70       733.04 o                         
  -3   3   2        745.74        673.34        16.73 o                         
  -2   3   2       5332.01       5421.63        94.19 o                         
  -1   3   2       1874.34       1674.46        31.71 o                         
   0   3   2       3891.42       3589.50        78.76 o                         
   1   3   2       7025.13       6023.84       117.56 o                         
   2   3   2       8925.90       8794.23       159.86 o                         
   3   3   2         94.39         90.38         8.53 o                         
   4   3   2      13801.28      15616.78       305.20 o                         
   5   3   2         63.98         76.84        10.81 o                         
   6   3   2        880.97       1135.89        31.74 o                         
   7   3   2          9.53         22.07        14.43 o                         
   8   3   2          3.23        -18.23        18.23 o                         
   9   3   2       1680.93       1400.68        34.65 o                         
  10   3   2         69.05         48.12        19.09 o                         
  11   3   2        398.30        404.05        23.89 o                         
  12   3   2        234.54        219.68        26.87 o                         
  13   3   2        458.10        411.91        41.51 o                         
  14   3   2        496.12        469.76        54.91 o                         
  15   3   2        654.67        675.72        55.54 o                         
  16   3   2        156.81        274.62        79.03 o                         
 -17   4   2        211.17        344.38        70.67 o                         
 -16   4   2        205.79        232.99        46.98 o                         
 -15   4   2         93.98        202.06        59.70 o                         
 -14   4   2         98.36        128.89        73.51 o                         
 -13   4   2          0.20         11.98        32.87 o                         
 -12   4   2       1860.10       1876.93        61.72 o                         
 -11   4   2          4.44         42.69        21.04 o                         
 -10   4   2        174.62        188.68        18.84 o                         
  -9   4   2       2020.60       1858.47        46.58 o                         
  -8   4   2       2538.81       2735.70        64.59 o                         
  -7   4   2         63.82         74.99        15.03 o                         
  -6   4   2         51.15          1.86        14.26 o                         
  -5   4   2       1509.38       1247.03        27.74 o                         
  -4   4   2        129.82        113.17         9.24 o                         
  -3   4   2       3178.49       2638.09        46.24 o                         
  -2   4   2        242.43        284.63         9.60 o                         
  -1   4   2       1414.52       1107.61        27.62 o                         
   0   4   2        448.06        331.53         8.04 o                         
   1   4   2       1897.59       2109.61        41.24 o                         
   2   4   2         57.36         50.16         9.72 o                         
   3   4   2         18.91         15.02        11.51 o                         
   4   4   2        129.80        153.74        10.94 o                         
   5   4   2          0.02         -9.48        14.99 o                         
   6   4   2       1287.99       1314.32        26.94 o                         
   7   4   2          0.83         -0.69         9.49 o                         
   8   4   2        734.91        699.23        29.05 o                         
   9   4   2          1.76         56.90        18.01 o                         
  10   4   2        223.77        244.75        19.71 o                         
  11   4   2          9.84          0.77        23.43 o                         
  12   4   2       2201.46       2156.81        97.25 o                         
  13   4   2        479.68        502.66        58.71 o                         
  14   4   2       1106.23       1126.73       120.54 o                         
  15   4   2          2.46          0.00        43.30 o                         
  16   4   2          0.05         50.61        56.44 o                         
 -16   5   2        529.69        402.22        65.61 o                         
 -15   5   2          0.51         33.13        42.23 o                         
 -14   5   2        131.44         59.23        52.91 o                         
 -13   5   2         55.54         41.49        21.43 o                         
 -12   5   2        151.46        131.09        18.63 o                         
 -11   5   2        783.09        708.91        26.32 o                         
 -10   5   2         66.96         84.99        21.92 o                         
  -9   5   2       2109.38       2002.90        57.54 o                         
  -8   5   2         14.90        -12.09        15.86 o                         
  -7   5   2       6323.65       6633.87       137.78 o                         
  -6   5   2        526.10        374.78        16.07 o                         
  -5   5   2        118.73        136.24        35.38 o                         
  -4   5   2        792.63        705.77        17.19 o                         
  -3   5   2        122.66        100.45        12.24 o                         
  -2   5   2       1110.95       1178.04        22.42 o                         
  -1   5   2         49.02         64.21        18.51 o                         
   0   5   2         50.97         93.98         7.93 o                         
   1   5   2         10.55         23.23         8.95 o                         
   2   5   2        289.20        336.14        11.29 o                         
   3   5   2        600.73        570.84        13.90 o                         
   4   5   2        643.83        544.96        18.61 o                         
   5   5   2        828.66        850.15        21.92 o                         
   6   5   2        279.79        193.94        12.77 o                         
   7   5   2         81.30         73.25        14.29 o                         
   8   5   2        717.92        659.73        18.07 o                         
   9   5   2         13.54          4.36        19.07 o                         
  10   5   2        172.01        158.39        24.04 o                         
  11   5   2        748.64        737.74        36.30 o                         
  12   5   2        154.76        164.71        32.36 o                         
  13   5   2        486.50        566.97        49.71 o                         
  14   5   2        525.03        537.70        49.47 o                         
  15   5   2         42.86         49.84        44.44 o                         
  16   5   2         11.16        -36.80        86.62 o                         
 -16   6   2        148.65        112.36        44.31 o                         
 -15   6   2          9.62          0.04        53.65 o                         
 -14   6   2        183.80        181.93        51.05 o                         
 -13   6   2        365.08        439.05        30.39 o                         
 -12   6   2         17.30         -4.12        23.61 o                         
 -11   6   2         76.20         74.17        26.95 o                         
 -10   6   2         78.10         43.39        23.53 o                         
  -9   6   2         98.35         97.35        16.98 o                         
  -8   6   2          9.51         -6.08        18.13 o                         
  -7   6   2         12.11          7.25        13.61 o                         
  -6   6   2        240.71        208.00        12.31 o                         
  -5   6   2        695.77        775.84        21.53 o                         
  -4   6   2        722.97        640.63        17.90 o                         
  -3   6   2          0.16         -9.01         9.01 o                         
  -2   6   2         91.02        125.72         7.66 o                         
  -1   6   2        301.03        376.91        11.26 o                         
   0   6   2        931.06       1089.00        31.54 o                         
   1   6   2       1125.96       1160.22        23.07 o                         
   2   6   2         70.77         54.54         9.56 o                         
   3   6   2        568.62        565.99        19.58 o                         
   4   6   2        346.28        414.13        14.27 o                         
   5   6   2          1.50         -5.95        12.76 o                         
   6   6   2       2099.58       2090.24        54.04 o                         
   7   6   2        445.82        399.98        15.14 o                         
   8   6   2        226.50        282.43        17.37 o                         
   9   6   2       1116.27       1002.09        31.42 o                         
  10   6   2          0.10         -0.41        19.16 o                         
  11   6   2        277.31        297.51        44.49 o                         
  12   6   2        532.59        493.09        48.53 o                         
  13   6   2          2.62          2.06        36.99 o                         
  14   6   2         28.90         74.39        52.43 o                         
  15   6   2         11.22         46.66        57.09 o                         
 -15   7   2        126.31         88.61        49.20 o                         
 -14   7   2        131.77        159.12        55.77 o                         
 -13   7   2         58.03         71.57        31.63 o                         
 -12   7   2        419.45        500.44        25.34 o                         
 -11   7   2         53.73         60.45        20.66 o                         
 -10   7   2        396.13        403.36        40.04 o                         
  -9   7   2          7.00         44.67        49.63 o                         
  -8   7   2        927.24       1015.89        34.51 o                         
  -7   7   2         15.42         -2.33        16.80 o                         
  -6   7   2         40.37         73.84        13.31 o                         
  -5   7   2          3.91         13.52        10.01 o                         
  -4   7   2        498.60        616.29        17.32 o                         
  -3   7   2         14.32          9.44         7.46 o                         
  -2   7   2          4.30          3.74        11.88 o                         
  -1   7   2       3972.65       4698.87        92.71 o                         
   0   7   2          7.97         18.49         9.61 o                         
   1   7   2        430.29        477.77        14.91 o                         
   2   7   2        591.54        555.41        14.67 o                         
   3   7   2         14.70         41.31        12.05 o                         
   4   7   2        768.48        818.99        21.79 o                         
   5   7   2        147.00        173.57        16.26 o                         
   6   7   2       1933.53       1980.46        64.43 o                         
   7   7   2        305.96        312.79        25.37 o                         
   8   7   2        695.13        622.83        19.77 o                         
   9   7   2         50.61         64.20        16.98 o                         
  10   7   2          5.75         -6.02        24.00 o                         
  11   7   2         26.27         63.92        29.05 o                         
  12   7   2         57.27         50.50        34.98 o                         
  13   7   2        152.04        183.93        56.09 o                         
  14   7   2         86.74        133.77        71.26 o                         
 -14   8   2         45.52         56.76        54.53 o                         
 -13   8   2         17.06         75.16        33.50 o                         
 -12   8   2          1.23         -7.63        22.80 o                         
 -11   8   2         20.29         25.01        22.95 o                         
 -10   8   2         74.34         35.69        19.63 o                         
  -9   8   2         12.13         -4.78        17.18 o                         
  -8   8   2         65.85         63.53        15.40 o                         
  -7   8   2         86.67        102.70        14.08 o                         
  -6   8   2          2.98        -13.64        16.84 o                         
  -5   8   2          3.73          7.49        11.76 o                         
  -4   8   2       1953.68       2108.35        46.64 o                         
  -3   8   2       1360.34       1446.30        31.45 o                         
  -2   8   2        913.85        920.34        22.53 o                         
  -1   8   2       1205.00       1300.65        29.78 o                         
   0   8   2       1061.57       1123.24        26.66 o                         
   1   8   2       2332.06       2688.88        64.67 o                         
   2   8   2         82.13         94.55        10.60 o                         
   3   8   2        188.01        182.19        12.32 o                         
   4   8   2        462.64        470.39        20.05 o                         
   5   8   2        509.82        429.68        18.78 o                         
   6   8   2          0.50          7.68        14.16 o                         
   7   8   2         34.15         35.92        15.07 o                         
   8   8   2        423.60        379.77        16.42 o                         
   9   8   2         68.04         60.59        22.36 o                         
  10   8   2         54.27         34.84        22.77 o                         
  11   8   2         17.17          8.40        33.55 o                         
  12   8   2         12.63         -8.09        40.55 o                         
  13   8   2         34.08         95.53        47.66 o                         
 -13   9   2          6.44         57.93        43.75 o                         
 -12   9   2         76.35         79.31        30.19 o                         
 -11   9   2         53.99         97.68        26.63 o                         
 -10   9   2         30.31         85.16        20.08 o                         
  -9   9   2          3.21         17.66        19.84 o                         
  -8   9   2        377.17        360.80        19.66 o                         
  -7   9   2        301.01        301.38        19.79 o                         
  -6   9   2        370.89        292.09        17.14 o                         
  -5   9   2        408.95        378.23        21.23 o                         
  -4   9   2        361.09        381.37        16.41 o                         
  -3   9   2         19.81         30.27        11.81 o                         
  -2   9   2         99.67        126.10        19.26 o                         
  -1   9   2        382.84        348.45        14.92 o                         
   0   9   2        159.61        149.09        18.09 o                         
   1   9   2        289.25        330.95        13.18 o                         
   2   9   2       1173.03       1241.89        33.79 o                         
   3   9   2        135.53        131.03        13.89 o                         
   4   9   2        389.55        363.94        18.56 o                         
   5   9   2         19.42         31.76        11.60 o                         
   6   9   2        763.82        855.95        38.14 o                         
   7   9   2        526.43        489.22        22.83 o                         
   8   9   2        883.89        898.22        48.47 o                         
   9   9   2         11.53         -2.29        23.72 o                         
  10   9   2         14.87         15.63        29.07 o                         
  11   9   2          8.45         44.13        40.14 o                         
  12   9   2         21.86         64.06        38.83 o                         
 -12  10   2          0.21         95.14        38.13 o                         
 -11  10   2         13.69         39.45        35.07 o                         
 -10  10   2        227.71        196.62        27.49 o                         
  -9  10   2         26.65         39.86        26.36 o                         
  -8  10   2         79.95        115.65       108.52 o                         
  -7  10   2        121.83        140.63        16.44 o                         
  -6  10   2         28.24         -0.80        14.98 o                         
  -5  10   2         89.73         72.34        22.70 o                         
  -4  10   2        343.48        333.50        18.47 o                         
  -3  10   2        600.18        678.51        31.26 o                         
  -2  10   2          1.31        -14.18        14.18 o                         
  -1  10   2       4114.41       4350.91       129.51 o                         
   0  10   2         71.02         92.42        19.13 o                         
   1  10   2        986.88       1066.24        31.90 o                         
   2  10   2          2.52         -6.44        11.64 o                         
   3  10   2        498.23        559.98        26.88 o                         
   4  10   2        213.53        214.64        22.90 o                         
   5  10   2         82.53         64.25        14.57 o                         
   6  10   2       1341.76       1380.14        62.21 o                         
   7  10   2        427.03        565.59        22.08 o                         
   8  10   2         85.27         45.04        19.97 o                         
   9  10   2          2.18          0.81        25.64 o                         
  10  10   2         84.39        131.31        31.49 o                         
  11  10   2         36.70         55.56        41.40 o                         
 -10  11   2        102.12         99.49        39.13 o                         
  -9  11   2          0.11        -21.50        36.41 o                         
  -8  11   2        362.50        439.03        40.44 o                         
  -7  11   2        193.07        180.60        50.99 o                         
  -6  11   2        229.44        258.06        19.58 o                         
  -5  11   2        716.72        767.07        47.98 o                         
  -4  11   2         42.76         32.88        11.69 o                         
  -3  11   2         68.59         80.03        12.44 o                         
  -2  11   2         50.39         73.40        25.24 o                         
  -1  11   2        598.67        599.69        59.74 o                         
   0  11   2          3.24         19.82        15.86 o                         
   1  11   2         95.12        102.84        28.03 o                         
   2  11   2        205.65        173.50        13.11 o                         
   3  11   2        208.97        194.89        23.74 o                         
   4  11   2         13.41         14.96        18.24 o                         
   5  11   2          2.38         12.29        17.44 o                         
   6  11   2       1633.02       1867.14        67.91 o                         
   7  11   2          0.07         -7.05        23.97 o                         
   8  11   2         51.88         49.17        24.29 o                         
   9  11   2          6.99        -17.46        37.07 o                         
  10  11   2         45.08         65.90        54.41 o                         
  -8  12   2         33.79         95.38        41.52 o                         
  -7  12   2        541.53        582.65        41.97 o                         
  -6  12   2         10.95         40.77        41.22 o                         
  -5  12   2        318.78        310.51        29.87 o                         
  -4  12   2          8.82          3.02        22.79 o                         
  -3  12   2         43.58         63.40        19.32 o                         
  -2  12   2         26.91         24.04        17.74 o                         
  -1  12   2         70.35         55.22        17.84 o                         
   0  12   2          0.07         -1.11        17.00 o                         
   1  12   2       1429.35       1463.26        52.06 o                         
   2  12   2         83.14         82.35        18.21 o                         
   3  12   2         47.93         57.02        24.42 o                         
   4  12   2         14.58          4.31        29.19 o                         
   5  12   2        118.40        144.34        24.13 o                         
   6  12   2        282.35        234.93        32.89 o                         
   7  12   2         49.03         71.93        46.59 o                         
   8  12   2         86.55        102.10        62.93 o                         
  -6  13   2        801.41        732.14       108.34 o                         
  -5  13   2          1.85        -25.61        42.48 o                         
  -4  13   2         80.13         66.11        32.81 o                         
  -3  13   2         15.55          8.12        39.36 o                         
  -2  13   2          0.40        -24.98        37.54 o                         
  -1  13   2         12.66          6.45        26.01 o                         
   0  13   2          0.29        -21.50        31.66 o                         
   1  13   2          1.96         19.90        27.83 o                         
   2  13   2          0.24         -9.74        58.20 o                         
   3  13   2         33.31         63.25        68.93 o                         
   4  13   2        164.01        272.55        50.83 o                         
   5  13   2        672.46        701.11        81.65 o                         
 -17   0   3         28.89         46.90        67.43 o                         
 -15   0   3        864.37        878.93        66.64 o                         
 -13   0   3       1516.83       1667.36        74.59 o                         
 -11   0   3       3969.94       3750.62       139.44 o                         
  -9   0   3       2218.94       2213.58        80.98 o                         
  -7   0   3       1346.40       1254.38        75.57 o                         
  -5   0   3       4006.37       3341.37        89.77 o                         
  -3   0   3      50316.66      45362.33      1914.21 o                         
   3   0   3      96404.42      87450.00      3018.73 o                         
   5   0   3        389.64        573.82        22.28 o                         
   7   0   3      13077.87      14473.59       377.28 o                         
   9   0   3       2067.69       2090.19       101.43 o                         
  11   0   3         61.82         57.25        72.13 o                         
  13   0   3          1.31        -64.59        64.59 o                         
  15   0   3          4.48         -1.66        56.30 o                         
 -17   1   3          6.65         37.34        50.18 o                         
 -16   1   3        178.33        191.31        49.46 o                         
 -15   1   3         12.03         97.89        51.38 o                         
 -14   1   3       3284.04       3354.64       112.06 o                         
 -13   1   3         65.77         61.90        26.68 o                         
 -12   1   3        772.02        702.26        30.58 o                         
 -11   1   3       1331.03       1316.89        40.01 o                         
 -10   1   3       1964.32       1695.54        41.23 o                         
  -9   1   3       3902.90       3738.10        73.44 o                         
  -8   1   3       1027.42        991.28        41.36 o                         
  -7   1   3        285.25        305.68        14.18 o                         
  -6   1   3       1111.43       1279.75        28.47 o                         
  -5   1   3        220.33        195.87        16.18 o                         
  -4   1   3       4302.93       4212.70        83.86 o                         
  -3   1   3        906.59        819.90        18.86 o                         
  -2   1   3       2629.44       2345.20       175.50 o                         
   1   1   3        116.10        188.34        19.44 o                         
   2   1   3      10478.53       9043.05       194.43 o                         
   3   1   3       3040.80       2494.50        53.27 o                         
   4   1   3      32764.49      32093.04       618.97 o                         
   5   1   3      13494.57      13753.94       311.87 o                         
   6   1   3       4454.34       4047.68        76.52 o                         
   7   1   3       3086.99       2531.68        64.02 o                         
   8   1   3       5060.43       4801.27       101.70 o                         
   9   1   3         24.43         27.99        16.17 o                         
  10   1   3         39.15         64.86        17.79 o                         
  11   1   3        110.63         83.76        26.71 o                         
  12   1   3       1819.73       1616.46        56.28 o                         
  13   1   3        645.00        683.13        43.15 o                         
  14   1   3         54.79         68.12        42.43 o                         
  15   1   3        191.07        176.04        58.25 o                         
  16   1   3          6.80         38.98        47.65 o                         
 -17   2   3          2.98         31.19        96.02 o                         
 -16   2   3        370.76        456.24        68.14 o                         
 -15   2   3        204.71        202.21        43.90 o                         
 -14   2   3        134.16        160.59        34.82 o                         
 -13   2   3        257.49        247.15        25.24 o                         
 -12   2   3       7335.47       7237.08       223.31 o                         
 -11   2   3        209.69        252.77        20.96 o                         
 -10   2   3         10.72         21.73        16.06 o                         
  -9   2   3       1646.55       1687.69        44.14 o                         
  -8   2   3       1455.51       1335.45        28.26 o                         
  -7   2   3       3070.90       3242.78        65.29 o                         
  -6   2   3       4572.48       3844.18        71.73 o                         
  -5   2   3       8298.42       7156.69       139.63 o                         
  -4   2   3       2132.99       2484.52        52.48 o                         
  -3   2   3          0.26          5.57         9.99 o                         
  -2   2   3          1.37         17.62        11.83 o                         
  -1   2   3       8427.15       7536.17       188.40 o                         
   0   2   3      34317.84      31836.54      1502.97 o                         
   1   2   3        321.14        351.70        15.03 o                         
   2   2   3      36922.55      36158.96       717.67 o                         
   3   2   3       1856.77       1684.61        32.03 o                         
   4   2   3       4785.65       5319.02       110.37 o                         
   5   2   3         50.24         21.83        16.36 o                         
   6   2   3       2834.72       2326.83        50.84 o                         
   7   2   3       4414.29       4618.58       108.88 o                         
   8   2   3       1573.42       1727.95        41.14 o                         
   9   2   3         56.76         42.78        16.95 o                         
  10   2   3        345.22        255.18        19.43 o                         
  11   2   3        433.66        481.28        31.24 o                         
  12   2   3        608.31        561.32        27.97 o                         
  13   2   3        624.18        747.03        46.85 o                         
  14   2   3          8.16         73.89        50.73 o                         
  15   2   3        499.47        566.25        50.61 o                         
  16   2   3         33.95         69.65        47.47 o                         
 -17   3   3        191.36        193.62        70.59 o                         
 -16   3   3         42.59         91.48        43.28 o                         
 -15   3   3          7.50         39.01       158.60 o                         
 -14   3   3       1645.13       1687.48        86.38 o                         
 -13   3   3        448.25        425.06        21.04 o                         
 -12   3   3        248.23        245.13        23.42 o                         
 -11   3   3        484.23        499.14        30.12 o                         
 -10   3   3        976.41        927.66        28.62 o                         
  -9   3   3        439.20        388.14        17.45 o                         
  -8   3   3       2153.95       2528.83        62.80 o                         
  -7   3   3       2099.83       2502.96        56.67 o                         
  -6   3   3          1.63         57.86        14.71 o                         
  -5   3   3          9.94         36.27        10.74 o                         
  -4   3   3        332.71        243.90        12.54 o                         
  -3   3   3       1019.92        835.03        17.23 o                         
  -2   3   3       1297.95       1166.71        21.27 o                         
  -1   3   3      11064.80       9454.34       228.48 o                         
   0   3   3        972.45       1033.71        25.38 o                         
   1   3   3       5289.79       4054.51        74.47 o                         
   2   3   3       9914.38       9096.50       207.03 o                         
   3   3   3       9617.77       8793.04       170.60 o                         
   4   3   3         77.39        130.15        11.74 o                         
   5   3   3        599.44        522.88        32.60 o                         
   6   3   3        388.36        443.23        15.41 o                         
   7   3   3       2045.41       2476.53        54.85 o                         
   8   3   3        617.21        645.54        24.57 o                         
   9   3   3        182.78        203.71        18.52 o                         
  10   3   3        511.18        466.37        25.57 o                         
  11   3   3        779.88        771.85        28.49 o                         
  12   3   3        192.62        214.92        23.76 o                         
  13   3   3        242.72        294.60        41.34 o                         
  14   3   3          2.28         26.89        37.82 o                         
  15   3   3          1.57         24.46        42.40 o                         
  16   3   3        232.72        247.27        57.85 o                         
 -17   4   3        166.07        247.46        57.93 o                         
 -16   4   3        649.94        635.48        51.99 o                         
 -15   4   3        104.56        135.03        44.86 o                         
 -14   4   3        231.20        234.02        37.09 o                         
 -13   4   3         22.84         24.14        17.16 o                         
 -12   4   3         38.64         27.57        21.88 o                         
 -11   4   3         20.20         32.15        19.88 o                         
 -10   4   3        322.40        257.31        19.29 o                         
  -9   4   3       1611.05       1569.15        41.62 o                         
  -8   4   3       3852.94       4537.57       114.01 o                         
  -7   4   3        730.89        779.18        24.09 o                         
  -6   4   3       1494.62       1467.63        33.89 o                         
  -5   4   3       3307.12       3408.91        71.59 o                         
  -4   4   3        116.81        176.98        20.21 o                         
  -3   4   3       3715.98       3319.76        71.84 o                         
  -2   4   3       9875.87       9688.54       206.25 o                         
  -1   4   3        594.85        642.74        31.86 o                         
   0   4   3        251.41        348.25         8.82 o                         
   1   4   3        175.93        180.86         9.45 o                         
   2   4   3         77.49        120.75         8.31 o                         
   3   4   3      10748.19      10315.07       199.07 o                         
   4   4   3       1654.40       1510.05        32.57 o                         
   5   4   3         50.81         67.43        17.89 o                         
   6   4   3        129.83         66.63        14.31 o                         
   7   4   3        313.97        258.69        16.24 o                         
   8   4   3        118.89         86.74        14.75 o                         
   9   4   3        398.82        372.45        21.14 o                         
  10   4   3        129.60        127.40        19.37 o                         
  11   4   3          2.90         15.17        21.64 o                         
  12   4   3        362.23        383.69        27.48 o                         
  13   4   3        238.81        312.45        39.49 o                         
  14   4   3       1236.79       1321.01        71.07 o                         
  15   4   3         28.44         -7.92        44.06 o                         
  16   4   3        191.61        219.75        58.78 o                         
 -16   5   3         80.82        105.32        53.43 o                         
 -15   5   3         36.68         18.62        40.28 o                         
 -14   5   3        199.09        191.63        43.16 o                         
 -13   5   3        298.51        278.85        22.64 o                         
 -12   5   3          4.94         10.63        21.39 o                         
 -11   5   3         47.34         28.14        19.62 o                         
 -10   5   3       1685.70       1746.31        52.54 o                         
  -9   5   3         19.08         -4.66        17.53 o                         
  -8   5   3       1325.85       1286.88        32.97 o                         
  -7   5   3        365.71        308.59        19.08 o                         
  -6   5   3       1298.98       1365.77        33.53 o                         
  -5   5   3        143.64        163.32        12.07 o                         
  -4   5   3       1098.11       1247.89        27.61 o                         
  -3   5   3        365.43        299.93        15.34 o                         
  -2   5   3          0.51         15.24         8.36 o                         
  -1   5   3        216.17        195.89         7.21 o                         
   0   5   3        774.17        801.84        16.37 o                         
   1   5   3        625.99        549.13        19.06 o                         
   2   5   3        408.93        371.94        12.08 o                         
   3   5   3        314.55        346.14        14.17 o                         
   4   5   3       3480.78       3294.96        65.53 o                         
   5   5   3          9.15          5.23        11.33 o                         
   6   5   3        724.29        718.00        20.40 o                         
   7   5   3        599.45        521.90        19.30 o                         
   8   5   3         55.08         48.55        13.56 o                         
   9   5   3         34.35         19.28        14.48 o                         
  10   5   3         50.01         66.00        19.11 o                         
  11   5   3       2166.49       1950.43        88.12 o                         
  12   5   3       1125.00       1065.75        99.65 o                         
  13   5   3         56.21         81.74        36.96 o                         
  14   5   3        993.42       1018.91        71.04 o                         
  15   5   3         75.91         57.68        62.87 o                         
 -16   6   3         23.25         25.37        43.77 o                         
 -15   6   3         33.82         30.69        41.00 o                         
 -14   6   3         52.13         73.48        53.46 o                         
 -13   6   3         50.76         45.49        28.72 o                         
 -12   6   3        207.75        296.24        34.99 o                         
 -11   6   3        102.43         85.64        22.26 o                         
 -10   6   3          1.54         -5.43        19.10 o                         
  -9   6   3       1510.50       1470.80        69.41 o                         
  -8   6   3        103.11        107.78        18.80 o                         
  -7   6   3       3728.71       4196.21        97.33 o                         
  -6   6   3       5219.34       5241.13       140.58 o                         
  -5   6   3          5.12        -11.92        11.92 o                         
  -4   6   3       2083.35       1888.45        54.98 o                         
  -3   6   3        516.21        473.29        14.65 o                         
  -2   6   3        511.38        505.84        16.07 o                         
  -1   6   3       2586.67       2564.79        49.93 o                         
   0   6   3       1689.85       1764.88        34.20 o                         
   1   6   3        611.49        718.02        16.84 o                         
   2   6   3        126.86        134.83         9.83 o                         
   3   6   3        918.88        931.89        22.66 o                         
   4   6   3        123.01        124.22        10.68 o                         
   5   6   3        243.03        238.11        15.38 o                         
   6   6   3        769.14        738.04        22.98 o                         
   7   6   3        236.33        272.84        20.54 o                         
   8   6   3          8.46         10.06        16.61 o                         
   9   6   3       1459.74       1286.74        45.34 o                         
  10   6   3        424.72        407.55        23.74 o                         
  11   6   3         37.84         62.79        26.27 o                         
  12   6   3        712.24        837.08        88.32 o                         
  13   6   3         77.85         65.38        44.29 o                         
  14   6   3        521.39        479.40        48.08 o                         
  15   6   3         11.12         40.90        43.36 o                         
 -15   7   3         63.97         18.62        39.80 o                         
 -14   7   3        111.46         96.39        45.83 o                         
 -13   7   3        298.58        231.22        27.33 o                         
 -12   7   3        147.83        153.68        26.05 o                         
 -11   7   3          9.50         13.31        26.70 o                         
 -10   7   3         16.13        -13.99        20.98 o                         
  -9   7   3        723.08        711.29        26.58 o                         
  -8   7   3        274.45        295.48        17.54 o                         
  -7   7   3        582.49        533.86        20.98 o                         
  -6   7   3         20.62         22.04        11.33 o                         
  -5   7   3         85.98         74.40        13.70 o                         
  -4   7   3        303.04        354.51        13.66 o                         
  -3   7   3        393.40        457.17        14.56 o                         
  -2   7   3        160.83        186.20         9.28 o                         
  -1   7   3        980.60       1047.21        25.06 o                         
   0   7   3        176.80        161.48         9.34 o                         
   1   7   3        831.75        991.88        26.95 o                         
   2   7   3       1356.20       1447.23        30.46 o                         
   3   7   3        154.69        127.06         9.63 o                         
   4   7   3         87.82         88.91        13.00 o                         
   5   7   3       1006.05        875.93        24.87 o                         
   6   7   3        145.42        136.13        30.53 o                         
   7   7   3       4045.04       4193.63       115.70 o                         
   8   7   3         53.48         50.35        16.08 o                         
   9   7   3          2.51          7.96        16.88 o                         
  10   7   3          0.14         12.39        19.33 o                         
  11   7   3         36.93         50.10        29.83 o                         
  12   7   3         18.23         -6.93        35.26 o                         
  13   7   3        270.61        293.31        48.63 o                         
  14   7   3         24.99         34.92        51.56 o                         
 -14   8   3        129.09         76.77        36.93 o                         
 -13   8   3         30.98         49.47        28.33 o                         
 -12   8   3         11.14         20.88        27.92 o                         
 -11   8   3        257.32        173.17        23.58 o                         
 -10   8   3         10.71         21.90        21.91 o                         
  -9   8   3        165.89        129.14        20.37 o                         
  -8   8   3         15.02         46.50        26.95 o                         
  -7   8   3         40.58         67.35        16.28 o                         
  -6   8   3       1358.59       1446.57        42.56 o                         
  -5   8   3         96.42         87.45        12.63 o                         
  -4   8   3        199.07        198.62        21.54 o                         
  -3   8   3         11.61         31.04         9.81 o                         
  -2   8   3        558.31        612.98        60.69 o                         
  -1   8   3        505.15        590.75       169.39 o                         
   0   8   3        313.41        324.44        31.40 o                         
   1   8   3       3202.06       3355.13        73.05 o                         
   2   8   3       3434.47       3536.54        78.99 o                         
   3   8   3        358.05        332.46        13.57 o                         
   4   8   3        945.04        862.93        24.71 o                         
   5   8   3       1212.44       1238.47        30.79 o                         
   6   8   3       1235.25       1335.81        34.00 o                         
   7   8   3       1435.73       1574.22        55.72 o                         
   8   8   3         11.52        -19.37        22.51 o                         
   9   8   3        161.53        163.78        22.45 o                         
  10   8   3        308.47        286.05        29.09 o                         
  11   8   3        770.54        872.55        92.15 o                         
  12   8   3         41.50         30.96        37.90 o                         
  13   8   3        271.65        282.26        44.24 o                         
 -13   9   3         95.01         30.60        38.97 o                         
 -12   9   3         31.31         45.88        29.90 o                         
 -11   9   3        298.09        283.00        25.13 o                         
 -10   9   3         44.61         36.83        23.09 o                         
  -9   9   3          3.39         34.83        25.89 o                         
  -8   9   3         95.37         68.97        18.15 o                         
  -7   9   3        144.12        134.38        17.06 o                         
  -6   9   3        235.12        264.37        15.78 o                         
  -5   9   3        429.92        494.79        64.94 o                         
  -4   9   3         26.57         59.45        10.99 o                         
  -3   9   3        890.28        922.68        29.43 o                         
  -2   9   3        572.79        599.70        18.09 o                         
  -1   9   3       2265.53       2433.96        67.79 o                         
   0   9   3        471.09        481.18        16.24 o                         
   1   9   3          0.57        -10.62        10.62 o                         
   2   9   3         49.50         51.08         9.89 o                         
   3   9   3       1138.95       1138.59        44.09 o                         
   4   9   3         60.39         79.24        12.58 o                         
   5   9   3        196.42        198.97        15.40 o                         
   6   9   3       1704.01       1666.00        42.52 o                         
   7   9   3         24.85         29.72        15.97 o                         
   8   9   3          8.81         -4.43        23.71 o                         
   9   9   3         22.59          9.10        21.44 o                         
  10   9   3         44.15         44.24        22.11 o                         
  11   9   3          0.07        -13.58        44.79 o                         
  12   9   3        197.54        146.21        40.82 o                         
 -12  10   3        266.87        261.23        56.77 o                         
 -11  10   3          6.55         51.12        31.18 o                         
 -10  10   3         72.78        121.14        46.63 o                         
  -9  10   3          0.73          1.07        21.70 o                         
  -8  10   3        269.16        244.71        32.46 o                         
  -7  10   3          1.87          4.51        15.83 o                         
  -6  10   3         57.95         76.25        13.13 o                         
  -5  10   3        630.73        690.03        24.17 o                         
  -4  10   3          0.19         -1.30        17.75 o                         
  -3  10   3         88.09        114.62        12.63 o                         
  -2  10   3        228.20        270.81        18.86 o                         
  -1  10   3        594.82        550.95        19.72 o                         
   0  10   3        108.06        114.22        11.54 o                         
   1  10   3       2321.12       2336.66        78.79 o                         
   2  10   3        801.03        758.39        24.61 o                         
   3  10   3        358.49        401.57        16.54 o                         
   4  10   3        230.35        268.43        15.96 o                         
   5  10   3        101.52         86.28        15.32 o                         
   6  10   3          8.62         13.66        15.36 o                         
   7  10   3         25.29         38.80        21.55 o                         
   8  10   3         37.07         64.51        25.48 o                         
   9  10   3          0.23          2.43        24.43 o                         
  10  10   3          0.08        -38.47        47.31 o                         
  11  10   3         42.44         49.20        36.06 o                         
 -10  11   3         54.14         37.81        46.41 o                         
  -9  11   3        141.81        138.99        44.66 o                         
  -8  11   3         25.04         47.18        35.32 o                         
  -7  11   3        108.01        148.25        27.70 o                         
  -6  11   3        187.20        157.70        20.56 o                         
  -5  11   3       1154.81       1158.04        46.99 o                         
  -4  11   3         16.26          2.31        13.57 o                         
  -3  11   3         12.84         95.73        20.64 o                         
  -2  11   3         64.73         48.65        12.21 o                         
  -1  11   3        144.01        165.00        11.89 o                         
   0  11   3        414.52        385.19        16.48 o                         
   1  11   3          2.29         20.89        17.05 o                         
   2  11   3         56.78         58.81        12.66 o                         
   3  11   3        450.03        367.20        32.36 o                         
   4  11   3       1044.69       1181.34        41.25 o                         
   5  11   3         24.62         39.14        16.30 o                         
   6  11   3        351.65        364.56        28.88 o                         
   7  11   3          5.27         19.23        23.45 o                         
   8  11   3         95.74        139.91        30.35 o                         
   9  11   3         35.35         30.99        32.67 o                         
  10  11   3          0.54        -28.80        35.05 o                         
  -9  12   3        276.90        191.01        53.77 o                         
  -8  12   3        517.04        521.62        43.98 o                         
  -7  12   3        329.03        281.16        38.84 o                         
  -6  12   3        656.30        525.53        78.98 o                         
  -5  12   3         56.39         33.03        26.75 o                         
  -4  12   3       1089.23       1137.34        58.98 o                         
  -3  12   3        100.17        132.52        26.96 o                         
  -2  12   3          3.75         37.90        29.49 o                         
  -1  12   3         88.07         77.64        18.03 o                         
   0  12   3          0.54         29.44        43.65 o                         
   1  12   3         46.92         42.22        15.19 o                         
   2  12   3         21.57         22.69        18.50 o                         
   3  12   3         39.25         70.09        22.41 o                         
   4  12   3        709.87        814.12        37.19 o                         
   5  12   3          0.11         10.90        52.83 o                         
   6  12   3         58.79         90.25        41.30 o                         
   7  12   3         68.32         77.86        61.59 o                         
   8  12   3        285.40        353.51        66.80 o                         
  -6  13   3         20.87         59.46        37.29 o                         
  -5  13   3        189.45        193.63        55.25 o                         
  -4  13   3         15.54         21.91        42.55 o                         
  -3  13   3          0.01          0.00        37.11 o                         
  -2  13   3          1.79         -8.13        34.90 o                         
  -1  13   3         31.82         22.21        39.12 o                         
   0  13   3         13.52          7.80        38.97 o                         
   1  13   3         85.58         93.42        43.67 o                         
   2  13   3        109.83        164.34        72.92 o                         
   3  13   3        247.13        260.93        46.63 o                         
   4  13   3        145.22        205.46        71.46 o                         
   5  13   3        214.62        358.09        74.86 o                         
 -16   0   4        253.59        306.30        61.75 o                         
 -14   0   4        977.13       1209.94        74.86 o                         
 -12   0   4       1420.64       1400.40        46.26 o                         
 -10   0   4         48.50         32.43        26.03 o                         
  -8   0   4       4015.78       3646.74       110.44 o                         
  -6   0   4          9.69        -21.76        30.56 o                         
  -4   0   4       8324.93       7423.24       205.81 o                         
  -2   0   4       6448.88       6772.64       199.46 o                         
   2   0   4      11500.95      12164.11       391.80 o                         
   4   0   4        117.25         61.98        22.90 o                         
   6   0   4       1281.73       1188.91        38.97 o                         
   8   0   4       1391.18       1492.17        86.66 o                         
  10   0   4        488.07        608.64        35.56 o                         
  12   0   4       2264.11       2607.71       250.75 o                         
  14   0   4          8.57        119.86        75.01 o                         
  16   0   4        361.73        289.63        69.17 o                         
 -17   1   4        199.64        421.26       102.02 o                         
 -16   1   4          2.52          4.17        48.52 o                         
 -15   1   4         57.41         38.61        37.52 o                         
 -14   1   4       1730.76       1991.79        78.26 o                         
 -13   1   4          1.48        -23.53        23.53 o                         
 -12   1   4       3683.77       3673.98        94.49 o                         
 -11   1   4         66.96         72.02        18.20 o                         
 -10   1   4        325.70        318.42        18.11 o                         
  -9   1   4         66.77        113.08        35.98 o                         
  -8   1   4       4749.30       4665.40       101.52 o                         
  -7   1   4       2472.29       2593.59        62.13 o                         
  -6   1   4       3362.06       2914.43        57.75 o                         
  -5   1   4        908.49        765.68        18.16 o                         
  -4   1   4       5201.26       4706.12        90.62 o                         
  -3   1   4       3148.20       3493.30        73.38 o                         
  -2   1   4      21600.54      19701.97       458.98 o                         
  -1   1   4       1786.14       1429.66        35.32 o                         
   0   1   4        410.33        273.85        28.31 o                         
   1   1   4       1337.02       1084.95        24.77 o                         
   2   1   4       3306.82       2619.45        54.38 o                         
   3   1   4      13749.68      13863.66       290.50 o                         
   4   1   4       1610.13       1697.38        34.26 o                         
   5   1   4      11296.35      11369.91       219.79 o                         
   6   1   4        120.93         96.29        10.71 o                         
   7   1   4       2014.50       2110.71        53.42 o                         
   8   1   4         13.91         22.97        26.38 o                         
   9   1   4       1249.37       1261.10        35.50 o                         
  10   1   4        191.23        213.06        29.40 o                         
  11   1   4         28.86         41.00        21.09 o                         
  12   1   4        237.14        248.83        31.56 o                         
  13   1   4         20.93         14.57        52.23 o                         
  14   1   4         33.54         47.54        37.18 o                         
  15   1   4        152.00        147.89        43.71 o                         
  16   1   4        292.60        307.78        81.92 o                         
 -17   2   4          4.24        -22.98        67.43 o                         
 -16   2   4        122.24         67.35        60.80 o                         
 -15   2   4         46.91        -21.32        75.49 o                         
 -14   2   4        273.88        271.79        42.05 o                         
 -13   2   4       2490.19       2350.34        71.28 o                         
 -12   2   4        579.31        639.80        27.12 o                         
 -11   2   4         86.86        100.76        20.99 o                         
 -10   2   4       1034.27       1017.44        24.86 o                         
  -9   2   4        176.77        109.55        12.42 o                         
  -8   2   4        309.38        294.55        13.40 o                         
  -7   2   4       1580.19       1600.38        41.00 o                         
  -6   2   4       1845.82       2089.35        46.83 o                         
  -5   2   4      13847.26      13865.36       268.19 o                         
  -4   2   4        583.18        557.17        14.61 o                         
  -3   2   4      12063.71      10911.49       225.84 o                         
  -2   2   4        223.00        212.25        10.35 o                         
  -1   2   4       1828.66       2228.42        51.85 o                         
   1   2   4        285.52        266.73         9.29 o                         
   2   2   4       6061.68       6465.80       127.87 o                         
   3   2   4       4165.95       3104.98        67.20 o                         
   4   2   4        342.69        412.21        15.45 o                         
   5   2   4        294.77        404.74        17.44 o                         
   6   2   4        408.68        366.63        17.88 o                         
   7   2   4       1017.83       1196.64        39.43 o                         
   8   2   4       1282.09       1281.51        31.61 o                         
   9   2   4         49.58         37.92        23.66 o                         
  10   2   4         41.22         84.26        23.18 o                         
  11   2   4         32.32         74.73        26.28 o                         
  12   2   4         13.16         83.56        26.53 o                         
  13   2   4         14.63         21.64        34.06 o                         
  14   2   4          7.48        -17.85        37.77 o                         
  15   2   4         34.72         55.77        59.31 o                         
  16   2   4          3.92         65.40        57.24 o                         
 -17   3   4        137.78        136.37        70.67 o                         
 -16   3   4          6.75         58.32        49.95 o                         
 -15   3   4        305.29        311.41        40.39 o                         
 -14   3   4        131.22        158.27        26.78 o                         
 -13   3   4        298.15        268.54        29.31 o                         
 -12   3   4        833.28        823.23        27.97 o                         
 -11   3   4        539.62        560.17        24.73 o                         
 -10   3   4          2.13         -3.75        16.32 o                         
  -9   3   4       1074.74       1060.73        40.24 o                         
  -8   3   4        511.56        512.18        15.97 o                         
  -7   3   4        279.74        270.64        17.95 o                         
  -6   3   4         15.81         75.83        24.32 o                         
  -5   3   4       6137.06       6564.45       110.56 o                         
  -4   3   4        315.35        396.89        11.61 o                         
  -3   3   4        269.02        285.66        13.86 o                         
  -2   3   4       7829.43       7649.53       143.37 o                         
  -1   3   4        129.74         69.21        18.45 o                         
   0   3   4      60045.45      59145.62      1537.71 o                         
   1   3   4          0.33         -1.82         7.97 o                         
   2   3   4        337.37        358.72        33.33 o                         
   3   3   4       9145.36       8492.74       143.22 o                         
   4   3   4         55.98         54.83       204.49 o                         
   5   3   4       1360.89       1063.46        26.85 o                         
   6   3   4        221.12        146.14        14.25 o                         
   7   3   4       4734.12       4846.16       121.38 o                         
   8   3   4        125.06        121.63        15.73 o                         
   9   3   4        338.46        380.17        14.94 o                         
  10   3   4         45.14         30.09        21.87 o                         
  11   3   4         21.32         27.03        21.75 o                         
  12   3   4        222.33        217.05        33.16 o                         
  13   3   4         98.66         25.70        34.62 o                         
  14   3   4        774.33        694.08        50.98 o                         
  15   3   4          0.42        -10.24        49.58 o                         
  16   3   4         86.24        108.93        59.24 o                         
 -17   4   4        356.25        313.82        62.34 o                         
 -16   4   4          2.48         28.86        44.13 o                         
 -15   4   4        250.20        175.09        39.71 o                         
 -14   4   4        135.50         64.86        49.28 o                         
 -13   4   4          4.13         40.25        28.02 o                         
 -12   4   4         94.44         80.43        22.14 o                         
 -11   4   4        158.32        117.55        21.92 o                         
 -10   4   4        266.63        267.02        19.23 o                         
  -9   4   4       1546.44       1299.07        32.68 o                         
  -8   4   4         25.81         12.01        15.71 o                         
  -7   4   4        611.24        423.32        28.81 o                         
  -6   4   4       2122.72       2308.04        47.13 o                         
  -5   4   4       2298.09       2199.22        44.79 o                         
  -4   4   4       6820.29       7065.01       130.10 o                         
  -3   4   4       9247.52       9141.29       169.09 o                         
  -2   4   4         10.11         13.89         4.33 o                         
  -1   4   4       2044.34       1896.26        44.03 o                         
   0   4   4       6946.52       6537.41       158.79 o                         
   1   4   4        254.28        369.78         9.82 o                         
   2   4   4        126.45        135.20        11.13 o                         
   3   4   4       1046.11       1501.16        47.06 o                         
   4   4   4        512.53        426.67        19.22 o                         
   5   4   4         28.20         17.19        12.20 o                         
   6   4   4        263.05        224.20        18.77 o                         
   7   4   4       1532.55       1392.18        38.08 o                         
   8   4   4        632.19        533.90        20.30 o                         
   9   4   4         21.74        -12.04        13.67 o                         
  10   4   4        888.34        872.65        32.80 o                         
  11   4   4       1054.00        980.47        53.70 o                         
  12   4   4       1346.39       1541.39        74.86 o                         
  13   4   4        668.95        534.52        43.48 o                         
  14   4   4        561.14        512.89        48.21 o                         
  15   4   4        337.69        462.34        57.41 o                         
  16   4   4         42.18         46.51       104.39 o                         
 -16   5   4          3.89         90.03        54.70 o                         
 -15   5   4         34.20         64.76        46.10 o                         
 -14   5   4          1.58         -2.48        41.61 o                         
 -13   5   4          0.41         21.83        30.27 o                         
 -12   5   4        259.45        280.19        34.08 o                         
 -11   5   4          5.10         -5.36        22.01 o                         
 -10   5   4         14.72         44.44        19.87 o                         
  -9   5   4        313.96        343.26        19.08 o                         
  -8   5   4        253.20        302.21        18.13 o                         
  -7   5   4        488.25        518.91        18.87 o                         
  -6   5   4       1293.50       1622.18        38.82 o                         
  -5   5   4       1212.22       1360.98        32.51 o                         
  -4   5   4       2132.96       2306.05        50.97 o                         
  -3   5   4       4903.39       4746.17        98.02 o                         
  -2   5   4        168.82        153.08         6.36 o                         
  -1   5   4        685.07        692.90        29.80 o                         
   0   5   4       5573.60       6220.63       136.00 o                         
   1   5   4       2094.11       2554.31        58.22 o                         
   2   5   4          0.33        -13.83        15.33 o                         
   3   5   4        918.27        948.77        25.95 o                         
   4   5   4        194.60        166.78        15.46 o                         
   5   5   4       1750.14       1610.67        49.29 o                         
   6   5   4        289.02        332.51        15.76 o                         
   7   5   4       1310.87       1130.62        30.75 o                         
   8   5   4         12.35         -5.80        17.28 o                         
   9   5   4        450.53        406.31        19.74 o                         
  10   5   4        977.86        887.81        37.21 o                         
  11   5   4        368.99        328.54        24.08 o                         
  12   5   4       1192.75       1361.72        65.50 o                         
  13   5   4          6.68          7.80        43.03 o                         
  14   5   4        267.18        335.45        44.23 o                         
  15   5   4        154.03        105.06        52.64 o                         
 -16   6   4          8.83          4.24        48.40 o                         
 -15   6   4          0.16        -33.14        41.06 o                         
 -14   6   4         17.62         26.50        43.73 o                         
 -13   6   4          5.32        -19.16        27.46 o                         
 -12   6   4          8.88         36.09        37.47 o                         
 -11   6   4         77.18         61.63        24.40 o                         
 -10   6   4        178.98        205.14        20.11 o                         
  -9   6   4          0.25         -3.46        18.44 o                         
  -8   6   4          3.70        -14.92        17.37 o                         
  -7   6   4        909.18        939.32        27.20 o                         
  -6   6   4       1764.37       1725.57        43.88 o                         
  -5   6   4        422.37        438.27        14.37 o                         
  -4   6   4       3596.59       3863.65        81.72 o                         
  -3   6   4         18.88         20.75         7.05 o                         
  -2   6   4       2069.69       2105.81        51.00 o                         
  -1   6   4          3.22          6.52         6.71 o                         
   0   6   4       1308.93       1227.11        28.11 o                         
   1   6   4        742.32        643.88        15.25 o                         
   2   6   4       1863.15       1956.94        38.70 o                         
   3   6   4       2041.28       2006.26        44.83 o                         
   4   6   4       1259.78       1307.89        30.85 o                         
   5   6   4        340.93        381.58        16.25 o                         
   6   6   4          8.80         32.64        16.26 o                         
   7   6   4        318.27        320.43        18.61 o                         
   8   6   4         75.43         92.39        17.53 o                         
   9   6   4        641.67        709.45        23.82 o                         
  10   6   4         76.63         52.39        16.25 o                         
  11   6   4         17.40         23.77        25.37 o                         
  12   6   4       1412.36       1332.74        64.38 o                         
  13   6   4        136.50        116.47        44.76 o                         
  14   6   4        161.28        175.03        51.15 o                         
  15   6   4         56.59         43.98        94.44 o                         
 -15   7   4         66.01         64.55        43.90 o                         
 -14   7   4         31.95        106.98        39.34 o                         
 -13   7   4        127.98         81.15        23.15 o                         
 -12   7   4        144.99        109.28        28.19 o                         
 -11   7   4        854.28        853.94        58.51 o                         
 -10   7   4        182.71        162.49        20.93 o                         
  -9   7   4         76.13         37.24        17.93 o                         
  -8   7   4        170.44        162.99        16.75 o                         
  -7   7   4        464.01        581.97        28.46 o                         
  -6   7   4       1185.37       1225.54        37.30 o                         
  -5   7   4        356.11        325.05        19.47 o                         
  -4   7   4        274.12        321.39        11.61 o                         
  -3   7   4          5.26          1.49         9.97 o                         
  -2   7   4       1465.28       1525.72        37.55 o                         
  -1   7   4       3218.34       3443.07        83.57 o                         
   0   7   4        537.96        553.68        18.11 o                         
   1   7   4       1112.66       1084.14        22.58 o                         
   2   7   4        172.61        180.30        11.57 o                         
   3   7   4        223.26        205.17        11.64 o                         
   4   7   4        285.86        250.62        14.78 o                         
   5   7   4        651.66        793.08        35.38 o                         
   6   7   4        118.95        103.82        13.77 o                         
   7   7   4        701.10        733.53        24.02 o                         
   8   7   4        954.30        982.97        40.73 o                         
   9   7   4        698.49        684.01        29.35 o                         
  10   7   4          6.09         -0.05        19.54 o                         
  11   7   4        305.13        369.14        47.61 o                         
  12   7   4        640.63        628.14        45.54 o                         
  13   7   4         92.67        110.75       148.41 o                         
  14   7   4        172.91        286.16        47.58 o                         
 -14   8   4          1.21        -14.03        41.18 o                         
 -13   8   4        312.01        325.60        29.69 o                         
 -12   8   4          0.52         36.82      1395.41 o                         
 -11   8   4       1108.65        949.48        48.48 o                         
 -10   8   4         25.53          0.60        18.73 o                         
  -9   8   4        135.35        142.92        21.65 o                         
  -8   8   4        200.72        238.11        17.89 o                         
  -7   8   4        110.70         92.76        17.34 o                         
  -6   8   4       1730.02       1697.11        48.57 o                         
  -5   8   4          1.19         15.77        15.83 o                         
  -4   8   4        269.58        224.29        12.19 o                         
  -3   8   4         71.70         82.65         8.76 o                         
  -2   8   4         81.79         69.22         8.32 o                         
  -1   8   4        599.10        703.20        16.79 o                         
   0   8   4        267.26        224.05         9.00 o                         
   1   8   4       2132.11       2202.52        52.26 o                         
   2   8   4       1274.49       1323.12        31.82 o                         
   3   8   4        972.23       1013.16        23.60 o                         
   4   8   4        142.35        167.52        14.21 o                         
   5   8   4       1229.55       1209.36        49.25 o                         
   6   8   4          0.26         -1.45        16.54 o                         
   7   8   4        125.99        111.08        15.15 o                         
   8   8   4       1227.00       1324.76        43.68 o                         
   9   8   4         28.44         38.30        18.35 o                         
  10   8   4        237.67        307.85        40.19 o                         
  11   8   4        113.37         83.81        49.17 o                         
  12   8   4          6.01         38.03        59.93 o                         
  13   8   4         56.30        111.24        43.23 o                         
 -13   9   4          6.40         23.66        32.40 o                         
 -12   9   4        242.40        280.46        35.59 o                         
 -11   9   4          5.01         16.11        31.08 o                         
 -10   9   4        335.65        328.64        24.78 o                         
  -9   9   4          9.36          4.50        20.23 o                         
  -8   9   4        130.93        110.39        20.02 o                         
  -7   9   4         17.43         31.09        13.25 o                         
  -6   9   4         12.31        -22.56        22.76 o                         
  -5   9   4        125.74        120.48        13.92 o                         
  -4   9   4        383.05        377.15        15.96 o                         
  -3   9   4          2.02         -8.58        10.12 o                         
  -2   9   4         91.53        101.70        11.55 o                         
  -1   9   4        170.92        206.67         9.04 o                         
   0   9   4        208.07        231.82        11.26 o                         
   1   9   4          5.94          7.82        12.06 o                         
   2   9   4       1620.82       1733.91        40.44 o                         
   3   9   4        198.67        162.19        12.18 o                         
   4   9   4        162.82        175.96        16.36 o                         
   5   9   4       1895.46       1975.19        74.85 o                         
   6   9   4        314.51        311.10        20.28 o                         
   7   9   4       1117.45       1091.44        43.32 o                         
   8   9   4         13.41         -0.57        21.92 o                         
   9   9   4         66.40         67.58        22.22 o                         
  10   9   4        107.43        130.34        33.02 o                         
  11   9   4          2.13         13.68        51.21 o                         
  12   9   4         64.33         14.10        55.87 o                         
 -12  10   4         32.41         34.84        40.10 o                         
 -11  10   4        301.18        275.32        45.50 o                         
 -10  10   4         65.92         54.66        27.71 o                         
  -9  10   4        150.13        153.15        20.38 o                         
  -8  10   4         43.82         35.37        18.36 o                         
  -7  10   4        193.26        196.00        18.05 o                         
  -6  10   4        152.61        161.71        17.10 o                         
  -5  10   4        200.50        206.29        15.12 o                         
  -4  10   4          0.04        -10.03        11.75 o                         
  -3  10   4         39.80         21.67        17.18 o                         
  -2  10   4        643.55        645.03        24.30 o                         
  -1  10   4        345.61        379.22        14.40 o                         
   0  10   4        528.11        566.67        19.75 o                         
   1  10   4        543.80        611.89        22.21 o                         
   2  10   4          0.40          8.13        11.44 o                         
   3  10   4         15.07         18.17        13.66 o                         
   4  10   4        144.32        118.99        13.06 o                         
   5  10   4        102.70         79.64        18.16 o                         
   6  10   4        132.29        117.52        16.81 o                         
   7  10   4        200.17        181.88        20.79 o                         
   8  10   4        221.20        244.43        39.27 o                         
   9  10   4          1.32        -11.26        28.01 o                         
  10  10   4        633.63        690.97        59.07 o                         
  11  10   4         53.98         70.81        42.33 o                         
 -11  11   4         34.26         68.62        57.33 o                         
 -10  11   4         50.54          2.29        56.23 o                         
  -9  11   4        182.77        385.20       204.20 o                         
  -8  11   4        169.10        165.71        34.62 o                         
  -7  11   4         47.71         39.72        41.18 o                         
  -6  11   4       1120.90       1053.58        51.04 o                         
  -5  11   4         39.66         40.59        14.32 o                         
  -4  11   4        219.66        199.83        17.30 o                         
  -3  11   4        119.62        101.76        19.43 o                         
  -2  11   4         12.83         13.32        11.62 o                         
  -1  11   4        219.64        243.83        14.95 o                         
   0  11   4        205.95        200.55        13.58 o                         
   1  11   4          8.20         15.85        11.33 o                         
   2  11   4        545.84        586.03        27.64 o                         
   3  11   4        421.25        465.01        32.01 o                         
   4  11   4        185.16        168.48        17.73 o                         
   5  11   4         21.52         28.48        20.07 o                         
   6  11   4         58.36         63.65        22.37 o                         
   7  11   4        311.67        289.10        28.39 o                         
   8  11   4          2.85        -27.17        27.17 o                         
   9  11   4         56.48         32.69        32.66 o                         
  -9  12   4         73.65         63.41        74.70 o                         
  -8  12   4         50.66         94.69        43.85 o                         
  -7  12   4        170.96         64.88        71.30 o                         
  -6  12   4          0.17        -44.88        44.88 o                         
  -5  12   4        237.05        277.69        38.12 o                         
  -4  12   4         85.18         89.73        32.46 o                         
  -3  12   4        105.34        153.69        27.58 o                         
  -2  12   4        165.75        127.63        36.90 o                         
  -1  12   4        630.18        680.67        87.96 o                         
   0  12   4         59.92         51.23        28.66 o                         
   1  12   4          0.35         -3.00        35.62 o                         
   2  12   4         99.05         71.84        23.63 o                         
   3  12   4         37.64         52.98        42.51 o                         
   4  12   4          5.26         -0.48        40.72 o                         
   5  12   4          2.54          7.58        41.93 o                         
   6  12   4         34.76         79.28        62.46 o                         
   7  12   4          0.89         25.55        42.71 o                         
  -6  13   4        611.57        673.56        64.47 o                         
  -5  13   4        257.99        276.23        66.09 o                         
  -4  13   4         64.96          3.11        49.64 o                         
  -3  13   4        113.37        102.56        42.91 o                         
  -2  13   4         28.51         98.62        53.77 o                         
  -1  13   4         11.30          9.87        36.09 o                         
   0  13   4         43.50         48.99        41.15 o                         
   1  13   4        124.90        149.07        42.69 o                         
   2  13   4         48.26         53.59        36.58 o                         
   3  13   4          0.04        -31.09        34.27 o                         
   4  13   4          0.06         17.17        35.95 o                         
 -17   0   5       1552.83       1814.95       143.55 o                         
 -15   0   5          1.06          3.32        51.88 o                         
 -13   0   5          4.96         19.98        10.21 o                         
 -11   0   5        199.32        238.05        26.96 o                         
  -9   0   5       2328.72       2435.90       104.56 o                         
  -7   0   5        197.34        199.84        21.34 o                         
  -5   0   5       6110.20       6253.53       220.54 o                         
  -3   0   5      18590.87      17573.31       575.66 o                         
  -1   0   5       3380.15       3109.84        98.19 o                         
   1   0   5       3199.56       3663.63       106.30 o                         
   3   0   5        782.83        798.08        28.48 o                         
   5   0   5       9117.21      10406.20       398.48 o                         
   7   0   5       6187.91       6636.84       198.64 o                         
   9   0   5       3406.77       3383.02       168.23 o                         
  11   0   5       2876.76       2794.60       151.45 o                         
  13   0   5          5.44         35.85        68.54 o                         
  15   0   5         16.80         56.14        87.02 o                         
 -17   1   5          7.69         28.03        65.93 o                         
 -16   1   5          0.71         16.01        41.66 o                         
 -15   1   5        530.83        631.80        48.61 o                         
 -14   1   5       1345.61       1334.13        70.74 o                         
 -13   1   5          0.95         12.05        26.28 o                         
 -12   1   5       2466.34       2543.46        67.45 o                         
 -11   1   5        358.62        420.58        22.98 o                         
 -10   1   5        945.69        933.89        25.81 o                         
  -9   1   5        695.17        790.43        42.84 o                         
  -8   1   5        567.29        578.19        26.15 o                         
  -7   1   5       7815.38       8385.01       213.09 o                         
  -6   1   5       4544.17       5352.79       112.42 o                         
  -5   1   5        236.58        217.03        19.15 o                         
  -4   1   5       3111.39       3377.15        67.76 o                         
  -3   1   5        456.65        466.20        13.90 o                         
  -2   1   5       1849.04       2423.82        49.83 o                         
  -1   1   5        506.85        420.39        10.78 o                         
   0   1   5       5083.66       5834.37       132.59 o                         
   1   1   5       1847.72       2208.22        47.25 o                         
   2   1   5        199.74        221.37        10.19 o                         
   3   1   5      26821.29      27126.62       554.09 o                         
   4   1   5         85.34        108.51        14.41 o                         
   5   1   5        124.04        105.57        20.28 o                         
   6   1   5        946.64       1064.42        28.51 o                         
   7   1   5       1007.80       1016.06        31.76 o                         
   8   1   5         79.57         89.96        17.91 o                         
   9   1   5        187.15        194.21        21.44 o                         
  10   1   5        156.91        154.03        20.89 o                         
  11   1   5          0.03          7.15        21.16 o                         
  12   1   5         90.39        126.42        32.39 o                         
  13   1   5        166.67        154.50        35.45 o                         
  14   1   5        182.76        185.76        54.99 o                         
  15   1   5         38.51         60.27        43.42 o                         
  16   1   5         62.23         62.57        60.17 o                         
 -17   2   5          0.33        -20.32        46.28 o                         
 -16   2   5         40.47         -2.89        47.89 o                         
 -15   2   5         77.28        124.37        42.93 o                         
 -14   2   5         68.30         69.75        39.29 o                         
 -13   2   5       2036.21       1883.54        54.02 o                         
 -12   2   5        886.02        834.71        32.71 o                         
 -11   2   5          0.01          2.15        13.33 o                         
 -10   2   5        634.15        739.94        22.36 o                         
  -9   2   5       1106.91       1061.80        27.78 o                         
  -8   2   5       1640.84       1737.91        39.55 o                         
  -7   2   5        829.78        920.26        23.13 o                         
  -6   2   5       5223.23       5621.70       112.69 o                         
  -5   2   5       7188.20       7653.30       150.45 o                         
  -4   2   5       2329.79       2332.24        46.44 o                         
  -3   2   5       2648.27       2644.84        51.76 o                         
  -2   2   5       3627.41       3396.51        69.06 o                         
  -1   2   5       2677.88       2691.70        61.90 o                         
   0   2   5     109550.94      95102.08      3225.61 o                         
   1   2   5         48.15         29.00         7.39 o                         
   2   2   5         39.47         71.79         9.28 o                         
   3   2   5       2728.48       2837.23        57.53 o                         
   4   2   5       7385.80       7742.29       153.52 o                         
   5   2   5          9.88          9.27        10.76 o                         
   6   2   5         73.32         40.61        10.17 o                         
   7   2   5       5758.33       6013.49       126.97 o                         
   8   2   5          2.96         -2.46        16.75 o                         
   9   2   5        699.48        762.33        30.53 o                         
  10   2   5          0.31         29.65        20.20 o                         
  11   2   5         36.63         37.92        24.60 o                         
  12   2   5        392.63        334.12        44.61 o                         
  13   2   5       1136.00       1151.20        58.39 o                         
  14   2   5          3.08         59.03        38.86 o                         
  15   2   5          0.52          9.83        53.30 o                         
  16   2   5          0.62        -14.36        50.54 o                         
 -17   3   5         31.16         70.21        82.63 o                         
 -16   3   5        453.46        462.25        62.82 o                         
 -15   3   5          2.72          2.38        43.92 o                         
 -14   3   5        111.77        151.38        33.05 o                         
 -13   3   5          0.38         19.37        32.03 o                         
 -12   3   5         46.44         55.62        23.29 o                         
 -11   3   5          1.32        -12.08        22.72 o                         
 -10   3   5       2571.43       2445.05        60.01 o                         
  -9   3   5         75.54         50.72        13.94 o                         
  -8   3   5       2266.55       2299.01        49.92 o                         
  -7   3   5        903.10       1226.11        26.23 o                         
  -6   3   5        657.41        646.04        20.88 o                         
  -5   3   5       2805.32       2962.96        66.76 o                         
  -4   3   5        335.10        302.84        11.10 o                         
  -3   3   5       1261.41       1449.10        29.00 o                         
  -2   3   5       4783.98       4660.56        98.24 o                         
  -1   3   5        298.34        227.62        48.25 o                         
   0   3   5      59030.83      57310.11      1745.70 o                         
   1   3   5       5902.08       5745.16       132.34 o                         
   2   3   5        117.26        118.77        12.46 o                         
   3   3   5        126.37        158.71        13.75 o                         
   4   3   5       1620.24       1567.14        30.04 o                         
   5   3   5         88.50         98.26        12.78 o                         
   6   3   5        865.47        835.78        22.04 o                         
   7   3   5       2793.64       2918.98        76.33 o                         
   8   3   5         14.58          4.68        22.73 o                         
   9   3   5        613.04        628.26        27.20 o                         
  10   3   5        753.66        822.75        30.57 o                         
  11   3   5        461.74        357.84        23.52 o                         
  12   3   5         62.26         79.14        53.42 o                         
  13   3   5        996.20        910.90        74.30 o                         
  14   3   5        135.72         94.09        40.03 o                         
  15   3   5          0.06         11.54        51.43 o                         
  16   3   5        132.80         62.04        51.38 o                         
 -17   4   5         25.13         24.53        57.03 o                         
 -16   4   5         89.48         97.00        49.52 o                         
 -15   4   5         33.49         16.96        37.97 o                         
 -14   4   5        168.88        168.34        33.24 o                         
 -13   4   5        249.36        250.68        39.13 o                         
 -12   4   5        107.28         97.84        33.61 o                         
 -11   4   5        147.36        181.79        21.29 o                         
 -10   4   5        118.70        169.36        16.89 o                         
  -9   4   5        126.43        158.34        19.46 o                         
  -8   4   5        135.34        169.87        12.23 o                         
  -7   4   5        495.83        527.41        14.72 o                         
  -6   4   5       3586.55       3933.75        76.74 o                         
  -5   4   5          0.02          1.37        10.15 o                         
  -4   4   5        935.59       1056.83        20.90 o                         
  -3   4   5       2769.89       3263.11        59.06 o                         
  -2   4   5         17.16          6.43         6.54 o                         
  -1   4   5         27.20         10.41        13.25 o                         
   0   4   5       5978.08       5636.03       114.29 o                         
   1   4   5       1539.88       1581.53        29.67 o                         
   2   4   5       3300.92       3562.24        63.79 o                         
   3   4   5        391.03        487.87        16.16 o                         
   4   4   5        162.14        172.62        13.52 o                         
   5   4   5        196.63        163.92        16.91 o                         
   6   4   5       2908.41       3219.99        70.80 o                         
   7   4   5        291.10        245.30        16.79 o                         
   8   4   5         67.99        118.04        23.83 o                         
   9   4   5        603.84        535.22        39.94 o                         
  10   4   5         88.58         82.10        14.18 o                         
  11   4   5        276.54        304.07        25.14 o                         
  12   4   5        373.90        368.80        50.26 o                         
  13   4   5       1427.98       1390.31        72.53 o                         
  14   4   5          6.45        -15.26        39.70 o                         
  15   4   5        101.45         87.67        54.41 o                         
 -16   5   5         64.51         87.97        60.78 o                         
 -15   5   5          0.50         -3.68        39.11 o                         
 -14   5   5        349.48        364.81        38.44 o                         
 -13   5   5         33.42          3.58        28.60 o                         
 -12   5   5        231.87        211.56        32.95 o                         
 -11   5   5          4.16        -22.53        22.53 o                         
 -10   5   5        298.74        243.93        27.45 o                         
  -9   5   5        120.24         56.48        16.20 o                         
  -8   5   5        824.02        747.56        22.80 o                         
  -7   5   5         77.27         78.95        12.62 o                         
  -6   5   5        111.27         89.70        18.82 o                         
  -5   5   5      12946.62      14385.42       269.97 o                         
  -4   5   5        774.94        777.44        21.96 o                         
  -3   5   5       6627.69       6886.73       132.43 o                         
  -2   5   5        552.23        516.64        18.96 o                         
  -1   5   5       3548.65       3920.37        97.15 o                         
   0   5   5       3096.69       2868.52        80.12 o                         
   1   5   5         12.57         19.83         8.39 o                         
   2   5   5         76.42         78.65        15.09 o                         
   3   5   5       1809.60       1861.07        40.08 o                         
   4   5   5        208.84        206.03        18.88 o                         
   5   5   5        207.24        264.88        18.42 o                         
   6   5   5        124.45        161.07        18.45 o                         
   7   5   5         45.25         33.20        14.35 o                         
   8   5   5        127.89        127.53        19.24 o                         
   9   5   5       1046.09       1054.37        36.94 o                         
  10   5   5          0.52          6.27        19.25 o                         
  11   5   5          1.63          7.23        24.25 o                         
  12   5   5        612.10        675.88        48.61 o                         
  13   5   5        274.30        262.89        55.51 o                         
  14   5   5        292.95        388.81        92.39 o                         
  15   5   5        205.58        166.91        68.61 o                         
 -16   6   5          8.61         45.37        41.51 o                         
 -15   6   5          1.11        -17.94        45.98 o                         
 -14   6   5          4.61         11.35        43.37 o                         
 -13   6   5          7.73          5.47        29.61 o                         
 -12   6   5         47.84         75.34        25.19 o                         
 -11   6   5          9.69         27.96        20.80 o                         
 -10   6   5        181.84        194.79        26.24 o                         
  -9   6   5        110.22         97.59        17.74 o                         
  -8   6   5        165.76        157.23        16.25 o                         
  -7   6   5         60.86         54.73        12.78 o                         
  -6   6   5        127.56         92.94        14.58 o                         
  -5   6   5       1141.86       1277.92        31.28 o                         
  -4   6   5          2.13          5.03         8.41 o                         
  -3   6   5       3228.45       3405.78        76.95 o                         
  -2   6   5       1578.30       1656.58        56.03 o                         
  -1   6   5        668.42        625.82        27.52 o                         
   0   6   5       2927.30       3143.87        68.83 o                         
   1   6   5       1921.24       1723.53        37.34 o                         
   2   6   5       1475.18       1495.80        30.85 o                         
   3   6   5       1496.90       1492.27        35.09 o                         
   4   6   5        152.64        198.68        13.84 o                         
   5   6   5        135.44        121.20        14.41 o                         
   6   6   5         65.48         69.51        16.71 o                         
   7   6   5         44.12         25.99        17.44 o                         
   8   6   5         15.35          7.37        19.15 o                         
   9   6   5        233.46        231.94        19.44 o                         
  10   6   5        246.15        191.99        18.53 o                         
  11   6   5        153.63        162.72        23.17 o                         
  12   6   5        821.11        938.81        64.91 o                         
  13   6   5        117.50        145.73        39.78 o                         
  14   6   5        161.88        120.75        44.90 o                         
 -15   7   5        127.83        138.96        39.42 o                         
 -14   7   5        195.60        122.81        43.54 o                         
 -13   7   5         23.50         43.63        34.54 o                         
 -12   7   5       1001.43        928.11        62.31 o                         
 -11   7   5         26.02         74.48        56.03 o                         
 -10   7   5        223.79        259.42        20.40 o                         
  -9   7   5          2.70        -11.33        20.07 o                         
  -8   7   5        132.18        148.59        15.34 o                         
  -7   7   5        343.64        329.33        26.32 o                         
  -6   7   5        169.30        126.08        15.24 o                         
  -5   7   5        448.51        454.42        15.00 o                         
  -4   7   5        291.23        337.26        14.42 o                         
  -3   7   5         42.71         42.00         6.49 o                         
  -2   7   5        891.20        961.75        80.70 o                         
  -1   7   5       1313.75       1393.28        49.58 o                         
   0   7   5        180.07        221.77        10.00 o                         
   1   7   5        327.81        322.54        11.33 o                         
   2   7   5         66.93         62.37         9.52 o                         
   3   7   5        827.66        822.94        41.54 o                         
   4   7   5       1301.97       1238.73        33.11 o                         
   5   7   5        208.38        232.90        23.71 o                         
   6   7   5         49.27         20.49        14.28 o                         
   7   7   5       1995.60       2053.67        55.34 o                         
   8   7   5       2620.98       2580.49        87.47 o                         
   9   7   5       1331.70       1338.49        51.31 o                         
  10   7   5        212.33        236.51        23.35 o                         
  11   7   5         64.44        110.05        41.22 o                         
  12   7   5          1.39         11.95        37.55 o                         
  13   7   5        860.07        842.28        76.63 o                         
  14   7   5         79.70        141.43        55.17 o                         
 -14   8   5         33.03         53.98        45.64 o                         
 -13   8   5        175.29        143.43        33.29 o                         
 -12   8   5         15.97         -1.11        28.61 o                         
 -11   8   5        102.16         79.16        25.40 o                         
 -10   8   5        217.31        192.66        25.97 o                         
  -9   8   5        542.51        478.24        24.29 o                         
  -8   8   5       1599.58       1506.00        50.36 o                         
  -7   8   5        645.91        712.12        29.55 o                         
  -6   8   5        126.51        178.02        13.52 o                         
  -5   8   5        192.52        238.38        23.00 o                         
  -4   8   5        101.18         88.98         8.45 o                         
  -3   8   5       1201.55       1427.65        40.43 o                         
  -2   8   5         75.88         99.45        13.92 o                         
  -1   8   5       1204.89       1351.62        36.44 o                         
   0   8   5        178.44        204.80         8.56 o                         
   1   8   5         33.78         19.09        10.39 o                         
   2   8   5        248.65        219.13        10.82 o                         
   3   8   5         10.92         10.66        14.59 o                         
   4   8   5         24.83          5.50        10.84 o                         
   5   8   5       1496.72       1360.16        41.89 o                         
   6   8   5        833.27        769.97        48.64 o                         
   7   8   5          0.94          1.40        21.38 o                         
   8   8   5          1.00          3.20        19.48 o                         
   9   8   5         82.60         76.53        20.17 o                         
  10   8   5         47.71         40.54        25.15 o                         
  11   8   5         35.24         45.47        38.66 o                         
  12   8   5         27.26        -17.79        55.91 o                         
  13   8   5          0.29         47.32        51.01 o                         
 -13   9   5       2506.02       2212.03       118.17 o                         
 -12   9   5        112.82         78.20        46.94 o                         
 -11   9   5          6.54         -6.96        33.34 o                         
 -10   9   5         24.41         19.15        29.84 o                         
  -9   9   5          3.16          3.04        21.57 o                         
  -8   9   5         81.31         99.08        18.01 o                         
  -7   9   5         25.58         30.39        19.34 o                         
  -6   9   5          6.03          2.25        14.93 o                         
  -5   9   5        581.21        553.89        33.56 o                         
  -4   9   5          0.09         -7.97         8.46 o                         
  -3   9   5         24.32         27.24         8.88 o                         
  -2   9   5          5.98         32.37        13.42 o                         
  -1   9   5         23.53         24.06        14.51 o                         
   0   9   5          0.05         17.98         6.59 o                         
   1   9   5         85.57        115.96        20.63 o                         
   2   9   5        230.82        195.73        12.00 o                         
   3   9   5        119.07         98.69        11.30 o                         
   4   9   5          0.67         17.42        17.14 o                         
   5   9   5       5404.21       5628.50       190.14 o                         
   6   9   5       2809.30       2976.47        96.44 o                         
   7   9   5         11.61         22.53        17.68 o                         
   8   9   5        356.95        309.59        23.47 o                         
   9   9   5        337.65        299.92        23.50 o                         
  10   9   5        111.83         94.11        34.17 o                         
  11   9   5          0.27         24.03        30.38 o                         
  12   9   5          0.02        -13.78        47.09 o                         
 -12  10   5        117.28        120.11        46.74 o                         
 -11  10   5         18.09         78.57        78.57 o                         
 -10  10   5          0.21         76.83        71.22 o                         
  -9  10   5        168.29        122.39        23.21 o                         
  -8  10   5         28.98         37.66        20.51 o                         
  -7  10   5          2.32          5.96        15.96 o                         
  -6  10   5         91.47        117.73        13.92 o                         
  -5  10   5        144.85        167.19        11.75 o                         
  -4  10   5         15.29         25.34         9.97 o                         
  -3  10   5        403.05        450.03        14.92 o                         
  -2  10   5        169.54        137.91        26.83 o                         
  -1  10   5        598.04        540.27        35.48 o                         
   0  10   5        142.11        130.88        14.33 o                         
   1  10   5         22.14         60.93        14.51 o                         
   2  10   5       1336.47       1272.33        49.02 o                         
   3  10   5         11.11          5.23        12.15 o                         
   4  10   5         94.20         75.21        19.96 o                         
   5  10   5         54.84         44.63        18.25 o                         
   6  10   5         46.42         71.83        28.10 o                         
   7  10   5        705.79        763.12        47.23 o                         
   8  10   5         78.55         76.81        25.40 o                         
   9  10   5        132.00        145.42        30.90 o                         
  10  10   5         32.66         28.86        29.84 o                         
  11  10   5         44.36         23.29        59.14 o                         
 -10  11   5        177.00        145.21        57.25 o                         
  -9  11   5         44.31         21.79        50.77 o                         
  -8  11   5         39.29          7.72        41.86 o                         
  -7  11   5        969.06        890.52        59.21 o                         
  -6  11   5        291.70        261.16        24.20 o                         
  -5  11   5        276.04        265.83        18.16 o                         
  -4  11   5         83.04         70.52        14.88 o                         
  -3  11   5         47.45         78.87        42.58 o                         
  -2  11   5          2.81          3.42        29.56 o                         
  -1  11   5         75.24         92.55        35.43 o                         
   0  11   5         22.58         28.32        32.93 o                         
   1  11   5        546.54        585.92        45.18 o                         
   2  11   5          1.64          5.77        10.37 o                         
   3  11   5        203.32        209.46        18.08 o                         
   4  11   5          0.57         16.33        20.21 o                         
   5  11   5        118.07        128.56        23.86 o                         
   6  11   5         28.50         31.46        19.63 o                         
   7  11   5        130.63        117.43        28.11 o                         
   8  11   5        137.26        127.46        30.91 o                         
   9  11   5        133.25        146.14        33.34 o                         
  -8  12   5        656.00        784.65        82.91 o                         
  -7  12   5         50.73         -9.57        82.28 o                         
  -6  12   5        682.09        584.91       134.55 o                         
  -5  12   5        361.82        338.29        34.22 o                         
  -4  12   5        701.05        667.19        87.41 o                         
  -3  12   5        157.11        183.87        29.68 o                         
  -2  12   5        491.44        494.03        36.80 o                         
  -1  12   5         73.73         62.73        38.18 o                         
   0  12   5          0.63        -36.26        37.10 o                         
   1  12   5         40.73         19.54        26.84 o                         
   2  12   5          0.01        -12.20        27.52 o                         
   3  12   5         42.88         59.46        33.69 o                         
   4  12   5          7.06        -23.77        29.98 o                         
   5  12   5        173.99        190.74        44.89 o                         
   6  12   5         91.40        125.74        38.73 o                         
   7  12   5          0.09         -1.50        43.99 o                         
  -6  13   5         38.20         46.67        48.25 o                         
  -5  13   5         28.44        -29.85        64.51 o                         
  -4  13   5         16.76         28.35        43.75 o                         
  -3  13   5         77.60         85.44        42.32 o                         
  -2  13   5         12.34         26.14        40.03 o                         
  -1  13   5         29.23         55.91        40.27 o                         
   0  13   5        451.86        459.19       124.60 o                         
   1  13   5         83.88         73.43        38.65 o                         
   2  13   5         99.90        149.32        42.56 o                         
   3  13   5          0.07         29.46        36.39 o                         
   4  13   5         40.95         31.62        38.71 o                         
 -18   0   6         84.24        182.48        71.86 o                         
 -16   0   6        144.53        168.27        59.38 o                         
 -14   0   6        810.85        783.32        52.75 o                         
 -12   0   6      12164.00      12473.40       468.37 o                         
 -10   0   6        388.19        343.58        58.12 o                         
  -8   0   6        298.22        293.85        46.67 o                         
  -6   0   6       6309.73       6632.00       192.59 o                         
  -4   0   6      42012.36      38247.22      1257.66 o                         
  -2   0   6      20558.31      20681.69       628.19 o                         
   0   0   6       9695.15      11291.83       331.32 o                         
   2   0   6       1120.13       1027.53        32.38 o                         
   4   0   6        117.76        119.55        50.61 o                         
   6   0   6       3884.60       4677.66       138.37 o                         
   8   0   6       2918.87       3213.77       110.23 o                         
  10   0   6         81.39         85.92        29.94 o                         
  12   0   6          8.88         -3.24        62.78 o                         
  14   0   6        420.02        280.63        57.72 o                         
  16   0   6          7.74        -21.87        73.83 o                         
 -17   1   6          0.99        -13.21        45.53 o                         
 -16   1   6        742.10        807.28        49.57 o                         
 -15   1   6        640.19        748.65        47.05 o                         
 -14   1   6        552.50        596.56        51.78 o                         
 -13   1   6         21.18         21.54        15.31 o                         
 -12   1   6        123.93        135.90        22.74 o                         
 -11   1   6         13.58         31.88        27.28 o                         
 -10   1   6        442.31        435.27        28.62 o                         
  -9   1   6       2271.35       2351.37        61.37 o                         
  -8   1   6        500.42        576.24        20.07 o                         
  -7   1   6       2860.24       3380.46        66.14 o                         
  -6   1   6        924.49       1098.16        26.27 o                         
  -5   1   6       1033.81       1092.63        24.70 o                         
  -4   1   6      12342.90      12895.83       253.72 o                         
  -3   1   6       2647.37       1795.76        37.23 o                         
  -2   1   6        161.35        214.91        10.52 o                         
  -1   1   6         69.78         52.15         7.41 o                         
   0   1   6       2201.84       2148.56        72.69 o                         
   1   1   6       1150.01       1131.17        24.61 o                         
   2   1   6       2855.68       2707.84        57.55 o                         
   3   1   6       4571.52       5173.71       106.18 o                         
   4   1   6      13538.00      13706.89       252.57 o                         
   5   1   6        267.52        336.39        25.58 o                         
   6   1   6        327.21        347.58        24.26 o                         
   7   1   6       1130.94       1244.44        31.40 o                         
   8   1   6        728.97        790.08        25.10 o                         
   9   1   6          8.45         14.04        20.17 o                         
  10   1   6        260.12        290.65        32.31 o                         
  11   1   6        744.93        663.22        27.60 o                         
  12   1   6        155.85        151.84        33.13 o                         
  13   1   6          0.08         30.02        74.97 o                         
  14   1   6        355.07        372.41        48.60 o                         
  15   1   6        402.72        347.75        54.54 o                         
  16   1   6        163.38        177.73        91.12 o                         
 -17   2   6          1.53         -5.25        46.64 o                         
 -16   2   6          8.42         61.32        42.27 o                         
 -15   2   6        140.54        148.33        38.12 o                         
 -14   2   6        109.99        166.43        39.98 o                         
 -13   2   6         70.51         75.03        26.26 o                         
 -12   2   6       5935.52       5845.43       159.21 o                         
 -11   2   6        599.61        609.34        32.38 o                         
 -10   2   6        203.12        241.71        21.48 o                         
  -9   2   6        132.91         61.20        17.12 o                         
  -8   2   6       5069.45       5311.57       113.00 o                         
  -7   2   6       3898.63       4115.42        97.16 o                         
  -6   2   6       1097.18       1166.01        29.42 o                         
  -5   2   6       3272.11       3562.91        72.46 o                         
  -4   2   6        522.99        514.65        17.67 o                         
  -3   2   6       8403.66       8409.55       159.03 o                         
  -2   2   6          0.76         -5.33         7.62 o                         
  -1   2   6       1122.39       1198.01        26.06 o                         
   0   2   6      34132.20      34088.06       720.00 o                         
   1   2   6         30.75          3.87        13.60 o                         
   2   2   6        333.58        330.14        16.98 o                         
   3   2   6         17.33          2.53        11.69 o                         
   4   2   6       1376.27       1116.43        26.23 o                         
   5   2   6         32.99         35.04        13.73 o                         
   6   2   6       1119.67        860.87        26.33 o                         
   7   2   6       6639.62       6940.62       135.47 o                         
   8   2   6         40.08         23.22        20.48 o                         
   9   2   6          9.14        -20.08        20.08 o                         
  10   2   6       1802.47       1862.32        64.00 o                         
  11   2   6         59.90         51.55        24.80 o                         
  12   2   6          0.22         31.22        36.80 o                         
  13   2   6        528.85        438.81        44.88 o                         
  14   2   6          3.66         66.63        54.05 o                         
  15   2   6         59.68          9.24        52.86 o                         
  16   2   6         41.72         34.03        70.51 o                         
 -17   3   6         83.64         84.05        47.82 o                         
 -16   3   6        207.01        138.52        42.76 o                         
 -15   3   6         76.42         24.91        43.97 o                         
 -14   3   6         34.87         51.94        31.18 o                         
 -13   3   6        131.79        166.21        28.46 o                         
 -12   3   6         96.40         98.90        21.85 o                         
 -11   3   6       2220.11       2097.62        50.32 o                         
 -10   3   6          5.48         29.38        12.54 o                         
  -9   3   6        191.44        183.73        13.57 o                         
  -8   3   6       2797.22       3011.11        63.01 o                         
  -7   3   6        436.93        566.58        20.54 o                         
  -6   3   6         73.54         94.67        11.55 o                         
  -5   3   6       3670.03       3644.12        75.23 o                         
  -4   3   6         13.60          7.87        10.14 o                         
  -3   3   6       3699.15       3544.05        72.80 o                         
  -2   3   6         35.53         32.74        13.81 o                         
  -1   3   6       3834.95       3394.51        74.98 o                         
   0   3   6      20670.83      20718.02       432.81 o                         
   1   3   6        463.49        401.92        14.90 o                         
   2   3   6       8432.61       8274.34       177.36 o                         
   3   3   6       1190.63       1272.41        26.96 o                         
   4   3   6       1625.28       1635.17        33.20 o                         
   5   3   6         49.97         68.76        13.15 o                         
   6   3   6       5114.70       5140.33       114.62 o                         
   7   3   6         28.23         29.53        15.99 o                         
   8   3   6         48.54         59.25        17.92 o                         
   9   3   6         14.14         20.22        21.99 o                         
  10   3   6        115.75         82.23        11.72 o                         
  11   3   6       2192.40       1979.65        79.02 o                         
  12   3   6        602.19        581.65        46.70 o                         
  13   3   6        343.85        330.18        49.35 o                         
  14   3   6         99.92        127.47        47.42 o                         
  15   3   6          8.38         46.74        82.83 o                         
 -17   4   6        158.90        134.65        56.99 o                         
 -16   4   6          8.10        118.64       509.66 o                         
 -15   4   6         58.25         57.60        43.78 o                         
 -14   4   6          7.66         47.78        30.90 o                         
 -13   4   6         17.64         37.82        25.40 o                         
 -12   4   6          9.20         12.23        21.91 o                         
 -11   4   6        191.61        183.90        20.09 o                         
 -10   4   6         79.63        145.55        48.34 o                         
  -9   4   6          6.95         -0.87        15.92 o                         
  -8   4   6        749.59        723.36        21.13 o                         
  -7   4   6       1613.31       1503.77        36.27 o                         
  -6   4   6         32.40         38.41        11.85 o                         
  -5   4   6       1951.38       2378.69        47.52 o                         
  -4   4   6       1405.09       1397.39        26.33 o                         
  -3   4   6        480.13        580.43        14.16 o                         
  -2   4   6        831.06       1100.74        59.84 o                         
  -1   4   6        643.61        829.37        50.86 o                         
   0   4   6       2518.68       2371.95        51.94 o                         
   1   4   6        227.35        191.44         9.42 o                         
   2   4   6        477.66        522.00        14.56 o                         
   3   4   6        144.55        140.80        10.65 o                         
   4   4   6       4054.09       4447.15        74.59 o                         
   5   4   6        174.96        219.27        13.29 o                         
   6   4   6       3446.75       3504.23        81.94 o                         
   7   4   6        262.69        235.64        17.78 o                         
   8   4   6        754.00        768.05        26.06 o                         
   9   4   6       1203.97       1152.31        42.89 o                         
  10   4   6         18.83         38.61        14.41 o                         
  11   4   6       1181.03       1119.09        43.42 o                         
  12   4   6        213.91        196.88        48.70 o                         
  13   4   6        943.30        877.07        53.45 o                         
  14   4   6         82.57         73.26        47.40 o                         
  15   4   6          7.41         49.71        68.25 o                         
 -16   5   6         11.14         45.93        61.95 o                         
 -15   5   6        131.37        153.25        46.84 o                         
 -14   5   6         25.59         16.14        29.18 o                         
 -13   5   6        659.58        685.44        34.55 o                         
 -12   5   6         79.35        110.30        26.57 o                         
 -11   5   6        415.53        449.85        22.91 o                         
 -10   5   6        117.57        209.24        23.24 o                         
  -9   5   6        189.27        168.19        17.24 o                         
  -8   5   6        726.79        798.12        27.92 o                         
  -7   5   6         73.12         88.22        12.86 o                         
  -6   5   6        893.20        840.91        20.77 o                         
  -5   5   6       3374.58       3285.46        65.28 o                         
  -4   5   6        624.76        519.54        13.07 o                         
  -3   5   6        148.56        223.77        15.48 o                         
  -2   5   6       4730.94       5362.62       137.28 o                         
  -1   5   6       3794.70       4109.45       106.37 o                         
   0   5   6       1054.43       1058.21        37.81 o                         
   1   5   6        339.00        544.45        16.01 o                         
   2   5   6       3847.76       3925.48        73.17 o                         
   3   5   6        178.43        183.94        16.07 o                         
   4   5   6          0.03         21.03        16.88 o                         
   5   5   6        145.43        185.34        18.57 o                         
   6   5   6       1198.25       1219.22        33.02 o                         
   7   5   6        502.79        481.41        21.07 o                         
   8   5   6        330.44        379.23        44.51 o                         
   9   5   6          7.52         29.74        36.71 o                         
  10   5   6        442.07        423.09        35.11 o                         
  11   5   6          1.11         16.70        18.11 o                         
  12   5   6         32.39        -25.38        41.19 o                         
  13   5   6          5.86         11.26        43.93 o                         
  14   5   6        319.60        313.75        52.73 o                         
  15   5   6        243.49        316.33       225.04 o                         
 -16   6   6         14.14         -7.18        45.87 o                         
 -15   6   6        144.39        211.76        41.80 o                         
 -14   6   6         11.75        -16.53        32.81 o                         
 -13   6   6         78.23         80.14        32.47 o                         
 -12   6   6         33.28         70.59        25.03 o                         
 -11   6   6         91.33        124.43        36.46 o                         
 -10   6   6         52.91         58.37        18.66 o                         
  -9   6   6         27.59         42.08        16.86 o                         
  -8   6   6        116.10        131.57        16.31 o                         
  -7   6   6          0.84        -10.14        13.82 o                         
  -6   6   6         64.41        113.95        11.24 o                         
  -5   6   6       2157.98       1850.55        43.70 o                         
  -4   6   6         18.23         -7.60        11.27 o                         
  -3   6   6       2589.65       2700.26       146.03 o                         
  -2   6   6          1.67         21.28        21.31 o                         
  -1   6   6        237.58        249.14        21.43 o                         
   0   6   6       9382.89       9622.96       275.31 o                         
   1   6   6       1100.65       1115.15        30.93 o                         
   2   6   6        117.25        132.58        11.03 o                         
   3   6   6        204.82        178.23        13.18 o                         
   4   6   6         40.11         78.26        17.50 o                         
   5   6   6        130.72        137.21        13.03 o                         
   6   6   6       1019.74        862.88        29.42 o                         
   7   6   6        842.64        686.53        40.12 o                         
   8   6   6        130.16        138.52        19.25 o                         
   9   6   6         21.05          4.94        22.40 o                         
  10   6   6        356.87        363.20        24.68 o                         
  11   6   6          0.65          6.38        20.93 o                         
  12   6   6        602.60        661.09        66.13 o                         
  13   6   6          7.84        -18.70        39.99 o                         
  14   6   6        286.22        250.39        54.47 o                         
 -15   7   6         39.34         12.84        37.64 o                         
 -14   7   6         49.82         36.05        31.14 o                         
 -13   7   6        210.98        176.52        28.88 o                         
 -12   7   6         49.81         69.83        27.04 o                         
 -11   7   6         28.82         10.58        23.15 o                         
 -10   7   6         17.02        -17.34        17.34 o                         
  -9   7   6        372.24        292.99        23.24 o                         
  -8   7   6        137.34        142.99        14.10 o                         
  -7   7   6        476.29        473.66        33.26 o                         
  -6   7   6         38.42         86.68        19.49 o                         
  -5   7   6       1973.47       1749.96        47.15 o                         
  -4   7   6        995.40        968.36        24.46 o                         
  -3   7   6       1054.94        764.37        33.83 o                         
  -2   7   6        832.59        816.43        35.39 o                         
  -1   7   6        144.63        106.44        37.55 o                         
   0   7   6        738.25        805.25        41.02 o                         
   1   7   6        927.60       1159.96        29.11 o                         
   2   7   6        878.74        734.17        21.61 o                         
   3   7   6          4.05         13.96        11.45 o                         
   4   7   6        469.13        411.65        15.20 o                         
   5   7   6        141.01        131.07        16.15 o                         
   6   7   6       4309.14       4530.30       133.99 o                         
   7   7   6        582.11        623.68        23.30 o                         
   8   7   6       1830.43       2007.98        71.01 o                         
   9   7   6        139.84        130.00        26.72 o                         
  10   7   6         65.38         77.85        23.52 o                         
  11   7   6        189.50        237.01        29.78 o                         
  12   7   6        294.04        347.12       105.18 o                         
  13   7   6          9.12         61.65        50.70 o                         
 -14   8   6        200.87        163.10        45.39 o                         
 -13   8   6         39.65         43.81        28.46 o                         
 -12   8   6          0.25         10.68        31.99 o                         
 -11   8   6        474.98        443.04        27.77 o                         
 -10   8   6        122.75        116.30        20.66 o                         
  -9   8   6        146.55        133.38        29.47 o                         
  -8   8   6          0.50          5.96        14.32 o                         
  -7   8   6       1281.34       1230.99        40.49 o                         
  -6   8   6        153.04        123.30        12.45 o                         
  -5   8   6         39.56         51.81        10.63 o                         
  -4   8   6       1096.71       1075.21        28.77 o                         
  -3   8   6         86.46         57.56       116.67 o                         
  -2   8   6          7.38         23.77        19.71 o                         
  -1   8   6        190.12        175.77        30.48 o                         
   0   8   6         38.44         51.85        29.10 o                         
   1   8   6        206.13        239.12         9.15 o                         
   2   8   6        182.63        192.62        26.12 o                         
   3   8   6        507.35        552.84        24.45 o                         
   4   8   6          1.30         -6.17        12.60 o                         
   5   8   6       2045.30       2070.27        65.52 o                         
   6   8   6       5684.76       6409.75       184.88 o                         
   7   8   6        228.51        299.13        26.42 o                         
   8   8   6          0.07        -27.00        27.00 o                         
   9   8   6        342.36        406.74        23.54 o                         
  10   8   6         36.47         34.04        21.82 o                         
  11   8   6         62.32        100.54        28.39 o                         
  12   8   6         11.29         45.07        49.11 o                         
 -13   9   6        381.62        454.17        42.01 o                         
 -12   9   6         75.13         86.04        32.88 o                         
 -11   9   6          5.94          3.70        22.73 o                         
 -10   9   6        183.98        208.36        28.57 o                         
  -9   9   6          7.58         42.37        18.14 o                         
  -8   9   6        553.59        585.00        46.50 o                         
  -7   9   6        881.02        815.58        30.09 o                         
  -6   9   6        281.90        241.18        14.05 o                         
  -5   9   6        721.47        743.48        23.21 o                         
  -4   9   6        513.56        481.15        14.58 o                         
  -3   9   6         59.54         69.85        27.67 o                         
  -2   9   6        330.73        303.79        29.97 o                         
  -1   9   6         98.26        129.00        22.31 o                         
   0   9   6         14.12         20.60        21.14 o                         
   1   9   6         40.13         59.64        11.97 o                         
   2   9   6         72.78         76.62        11.21 o                         
   3   9   6       1245.50       1260.83        41.70 o                         
   4   9   6          1.26        -10.13        13.99 o                         
   5   9   6        767.95        815.89        28.02 o                         
   6   9   6       1200.38       1265.92        42.65 o                         
   7   9   6         26.85         51.44        21.37 o                         
   8   9   6         25.53         11.43        20.86 o                         
   9   9   6         97.62        109.16        25.75 o                         
  10   9   6        121.84        193.33        27.97 o                         
  11   9   6         13.18         36.73        35.37 o                         
 -12  10   6         40.56         38.93        62.46 o                         
 -11  10   6         31.88         91.52        58.35 o                         
 -10  10   6        221.76        299.50        55.04 o                         
  -9  10   6        151.54        127.05        66.33 o                         
  -8  10   6          3.73         28.99        21.88 o                         
  -7  10   6         23.41         96.00        78.26 o                         
  -6  10   6        992.54        968.90        35.92 o                         
  -5  10   6          6.38          2.11         8.17 o                         
  -4  10   6        291.48        241.58        31.27 o                         
  -3  10   6         14.78         24.42        34.90 o                         
  -2  10   6        624.99        577.61        39.64 o                         
  -1  10   6          7.95        -19.13        26.77 o                         
   0  10   6         59.42         63.36        33.32 o                         
   1  10   6         56.70         67.53         7.43 o                         
   2  10   6        472.14        445.94        18.22 o                         
   3  10   6          0.07        -11.02        11.71 o                         
   4  10   6         87.84         92.43        15.71 o                         
   5  10   6          0.56          4.86        21.22 o                         
   6  10   6         73.70         16.43        26.10 o                         
   7  10   6         32.02          8.03        25.70 o                         
   8  10   6        469.42        474.96        32.25 o                         
   9  10   6        651.40        761.70        39.74 o                         
  10  10   6        358.65        392.86        31.94 o                         
 -10  11   6          1.80          0.79        79.91 o                         
  -9  11   6         43.31        283.32        75.88 o                         
  -8  11   6         96.04         82.36        46.82 o                         
  -7  11   6        166.01        110.76        48.82 o                         
  -6  11   6          0.16         -6.83        31.93 o                         
  -5  11   6         88.25        223.98       107.43 o                         
  -4  11   6         74.44         27.64        32.40 o                         
  -3  11   6        321.28        345.42        30.73 o                         
  -2  11   6          0.01         52.68        31.36 o                         
  -1  11   6         35.64         46.52        29.77 o                         
   0  11   6        376.58        326.37        78.41 o                         
   1  11   6        321.50        459.18       124.37 o                         
   2  11   6        160.02        151.94        17.65 o                         
   3  11   6        456.45        579.03        29.82 o                         
   4  11   6         30.15         13.15        19.87 o                         
   5  11   6         72.02         79.59        23.56 o                         
   6  11   6         31.67         64.31        74.73 o                         
   7  11   6          5.72         21.27        23.58 o                         
   8  11   6         27.87         14.03        45.38 o                         
   9  11   6         35.41         18.16        40.29 o                         
  -8  12   6         45.31         20.93        52.35 o                         
  -7  12   6        997.34       1217.52       110.63 o                         
  -6  12   6         15.66        122.98       100.76 o                         
  -5  12   6         44.81          2.93        46.11 o                         
  -4  12   6          0.09         45.64        78.33 o                         
  -3  12   6         12.35         12.58        42.39 o                         
  -2  12   6        139.44        162.85        42.48 o                         
  -1  12   6        708.40        666.94        93.33 o                         
   0  12   6         11.93        -21.65        32.98 o                         
   1  12   6         33.89         45.29        33.79 o                         
   2  12   6         49.03         85.91        30.24 o                         
   3  12   6          2.42        -11.94        31.43 o                         
   4  12   6         75.99        113.33        39.39 o                         
   5  12   6        238.06        157.92        93.78 o                         
   6  12   6         18.68         10.41        45.44 o                         
   7  12   6          1.20        -16.11        54.25 o                         
  -5  13   6         49.16        149.71        79.36 o                         
  -4  13   6          1.46          4.03        64.99 o                         
  -3  13   6        253.28        311.74        64.51 o                         
  -2  13   6        107.29         80.30        61.51 o                         
  -1  13   6        242.10        226.39        44.53 o                         
   0  13   6          0.00          0.00        43.03 o                         
   1  13   6          3.98        -14.13        43.19 o                         
   2  13   6         33.70         64.35        44.30 o                         
   3  13   6         18.58         19.20        39.50 o                         
 -15   0   7        772.73        974.95       109.68 o                         
 -13   0   7       3127.31       3169.91       155.36 o                         
 -11   0   7       1917.42       1710.28        68.30 o                         
  -9   0   7        499.05        490.20        29.37 o                         
  -7   0   7       4610.94       4689.54       149.37 o                         
  -5   0   7         13.08          7.74        16.15 o                         
  -3   0   7       1137.70       1588.51        49.08 o                         
  -1   0   7       5380.87       4839.04       144.50 o                         
   1   0   7        600.74        888.54        33.07 o                         
   3   0   7       2308.91       1759.89        52.30 o                         
   5   0   7       8837.07       8246.40       247.47 o                         
   7   0   7       7349.75       7568.02       302.66 o                         
   9   0   7       1383.96       1569.42        60.14 o                         
  11   0   7         26.32         13.55        31.60 o                         
  13   0   7          1.94        -21.16        73.99 o                         
  15   0   7         51.89         65.70        67.35 o                         
 -17   1   7        424.13        468.11        50.53 o                         
 -16   1   7        365.26        372.26        50.24 o                         
 -15   1   7        201.97        220.99        45.17 o                         
 -14   1   7       4319.75       4711.71       139.17 o                         
 -13   1   7       1477.96       1556.35        94.31 o                         
 -12   1   7       7407.22       7730.83       193.74 o                         
 -11   1   7        940.88        847.81        41.10 o                         
 -10   1   7          0.41        -23.19        23.19 o                         
  -9   1   7         91.23         57.08        19.53 o                         
  -8   1   7          0.26         -6.59        13.51 o                         
  -7   1   7       1108.72       1199.72        31.40 o                         
  -6   1   7         64.95        107.37        14.93 o                         
  -5   1   7          9.80         29.12        11.78 o                         
  -4   1   7       3914.84       4564.31        89.00 o                         
  -3   1   7       3099.90       3004.17        58.63 o                         
  -2   1   7        822.82       1002.90        23.10 o                         
  -1   1   7      10261.02       9722.25       229.32 o                         
   0   1   7       1287.20       1551.97        36.61 o                         
   1   1   7       1090.76        959.82        25.28 o                         
   2   1   7       5001.76       4109.56        81.51 o                         
   3   1   7       4828.48       4444.73        84.93 o                         
   4   1   7       4065.97       4235.51        75.87 o                         
   5   1   7       1432.81       1545.44        38.83 o                         
   6   1   7       4283.66       4056.10        97.24 o                         
   7   1   7        248.52        223.68        21.64 o                         
   8   1   7        741.14        614.52        18.74 o                         
   9   1   7         87.38         90.54        18.88 o                         
  10   1   7          1.07        -14.30        21.37 o                         
  11   1   7         76.67        106.47        24.38 o                         
  12   1   7          0.20          1.97        38.23 o                         
  13   1   7        530.96        590.90        48.13 o                         
  14   1   7        115.10        103.02        47.93 o                         
  15   1   7         59.55         64.71        70.57 o                         
 -17   2   7         68.43         94.74        48.57 o                         
 -16   2   7          1.26         -8.16        41.16 o                         
 -15   2   7          5.44          4.53        43.21 o                         
 -14   2   7         32.22         10.21        31.24 o                         
 -13   2   7       2560.93       2696.41       117.16 o                         
 -12   2   7        934.08        873.50        30.36 o                         
 -11   2   7        225.33        205.07        20.97 o                         
 -10   2   7       1112.25       1334.63        38.21 o                         
  -9   2   7       1136.65       1380.55        35.56 o                         
  -8   2   7        443.82        530.92        19.43 o                         
  -7   2   7       7022.08       7141.70       165.36 o                         
  -6   2   7        395.30        452.90        21.16 o                         
  -5   2   7       2429.15       2352.36        51.33 o                         
  -4   2   7          1.16        -17.29        29.93 o                         
  -3   2   7        258.23        383.95        11.39 o                         
  -2   2   7       3502.73       3235.04        64.77 o                         
  -1   2   7        289.87        261.91        10.03 o                         
   0   2   7       4520.96       5265.13       111.27 o                         
   1   2   7          3.18          1.69        22.99 o                         
   2   2   7        577.27        761.62        20.99 o                         
   3   2   7       3809.65       3370.82        68.65 o                         
   4   2   7       6835.48       6412.27       126.71 o                         
   5   2   7       1523.67       1680.54        40.66 o                         
   6   2   7       2555.13       2340.06        51.38 o                         
   7   2   7       1590.74       1675.69        40.33 o                         
   8   2   7          0.61        -17.61        17.61 o                         
   9   2   7        652.40        551.24        30.38 o                         
  10   2   7         57.92         78.40        21.69 o                         
  11   2   7         47.17         90.35        33.69 o                         
  12   2   7         68.12         23.65        64.75 o                         
  13   2   7         24.29         36.83        42.76 o                         
  14   2   7          5.11         25.90        41.46 o                         
  15   2   7        201.03        181.92        48.45 o                         
 -17   3   7          0.27         -4.11        64.59 o                         
 -16   3   7        182.19        223.79        43.74 o                         
 -15   3   7         12.27         24.24        37.82 o                         
 -14   3   7        450.08        418.39        33.75 o                         
 -13   3   7        123.96        155.47        31.77 o                         
 -12   3   7        266.97        215.78        17.25 o                         
 -11   3   7        594.61        528.43        19.54 o                         
 -10   3   7         89.96         64.64        12.93 o                         
  -9   3   7       4213.70       4283.16       111.66 o                         
  -8   3   7       1099.99       1088.45        32.12 o                         
  -7   3   7       3688.17       4054.14        81.30 o                         
  -6   3   7         46.49         61.65        13.64 o                         
  -5   3   7        483.28        623.41        47.50 o                         
  -4   3   7       7617.47       7932.42       156.73 o                         
  -3   3   7         79.80         64.64        11.02 o                         
  -2   3   7       1848.31       2151.17        42.11 o                         
  -1   3   7         98.80        104.64         5.86 o                         
   0   3   7       4043.02       3863.69        75.47 o                         
   1   3   7          4.94          3.57         7.32 o                         
   2   3   7        370.70        409.56        15.69 o                         
   3   3   7         21.56         24.49        12.59 o                         
   4   3   7       1733.05       1928.03        44.02 o                         
   5   3   7        969.58        921.08        26.29 o                         
   6   3   7       2420.01       2481.68        55.64 o                         
   7   3   7       2720.54       2563.48        63.51 o                         
   8   3   7        226.30        257.28        40.58 o                         
   9   3   7          8.68         12.39        19.42 o                         
  10   3   7        354.98        286.58        22.24 o                         
  11   3   7        978.93        844.21        39.58 o                         
  12   3   7       1430.37       1631.77        76.38 o                         
  13   3   7          3.40         11.53        53.48 o                         
  14   3   7        219.62        234.46        49.62 o                         
  15   3   7         58.04         72.27        50.06 o                         
 -17   4   7        190.18        177.69        56.38 o                         
 -16   4   7        129.43        134.26        51.32 o                         
 -15   4   7         41.00         50.74        38.32 o                         
 -14   4   7        430.31        331.04        32.84 o                         
 -13   4   7        337.68        428.80        77.53 o                         
 -12   4   7         12.50         16.86        25.52 o                         
 -11   4   7         37.99         39.57        15.92 o                         
 -10   4   7        589.23        510.28        19.80 o                         
  -9   4   7         43.98         54.31        17.00 o                         
  -8   4   7       1529.65       1456.35        32.07 o                         
  -7   4   7       2439.47       2714.02        59.75 o                         
  -6   4   7       4783.14       4685.72       100.47 o                         
  -5   4   7        967.82       1004.42        28.15 o                         
  -4   4   7        871.41        938.28        22.41 o                         
  -3   4   7        147.97        171.24        10.12 o                         
  -2   4   7       1226.06       1588.76        42.35 o                         
  -1   4   7       2205.83       2560.83       105.57 o                         
   0   4   7        163.20        180.86         6.48 o                         
   1   4   7       3765.82       4422.50        84.33 o                         
   2   4   7          4.62         21.54        11.51 o                         
   3   4   7       3033.22       2871.35        60.75 o                         
   4   4   7        974.21       1231.09        25.64 o                         
   5   4   7        396.08        402.76        22.22 o                         
   6   4   7        239.30        203.73        16.67 o                         
   7   4   7       1104.65       1170.64        31.82 o                         
   8   4   7       1200.35       1161.63        45.13 o                         
   9   4   7        736.05        646.23        33.39 o                         
  10   4   7        490.92        379.81        24.75 o                         
  11   4   7        119.50        117.07        17.89 o                         
  12   4   7        187.64        183.36        36.26 o                         
  13   4   7        228.58        264.39        45.44 o                         
  14   4   7         97.52        103.16        65.70 o                         
  15   4   7         72.74        107.48        57.04 o                         
 -16   5   7         44.97         87.42        60.21 o                         
 -15   5   7          4.49         50.36        55.19 o                         
 -14   5   7        890.35        838.89        45.50 o                         
 -13   5   7          5.57         30.57        26.91 o                         
 -12   5   7        359.62        387.20        33.74 o                         
 -11   5   7          0.22         -9.17        19.78 o                         
 -10   5   7        438.09        464.25        20.66 o                         
  -9   5   7         65.49         51.44        13.81 o                         
  -8   5   7       1348.10       1445.43        37.08 o                         
  -7   5   7        110.10        130.33        12.65 o                         
  -6   5   7         24.63          0.82        12.39 o                         
  -5   5   7          1.83         -8.78         8.78 o                         
  -4   5   7          0.31         -7.03         7.03 o                         
  -3   5   7       2658.20       2783.03        58.94 o                         
  -2   5   7          7.94        -14.45        14.45 o                         
  -1   5   7       5874.69       5900.18       160.28 o                         
   0   5   7        850.90        910.78        26.22 o                         
   1   5   7       1936.39       2574.14        54.09 o                         
   2   5   7       7446.34       7868.45       157.88 o                         
   3   5   7         13.50         41.49        10.48 o                         
   4   5   7       1226.42       1339.83        55.15 o                         
   5   5   7         14.89         16.71        15.24 o                         
   6   5   7        332.65        283.90        19.15 o                         
   7   5   7         72.81         53.39        23.04 o                         
   8   5   7        825.07        876.70        31.80 o                         
   9   5   7        638.80        592.73        26.57 o                         
  10   5   7        109.16         77.10        21.72 o                         
  11   5   7        543.03        510.03        26.93 o                         
  12   5   7         33.41         53.47        36.72 o                         
  13   5   7        295.21        266.22        46.62 o                         
  14   5   7          0.01         64.48        63.45 o                         
 -16   6   7         54.62         19.01        45.64 o                         
 -15   6   7        466.44        556.88       123.69 o                         
 -14   6   7         91.32         91.50        31.67 o                         
 -13   6   7         56.08         81.53        29.29 o                         
 -12   6   7         15.14         16.23        25.34 o                         
 -11   6   7          0.85         30.18        25.62 o                         
 -10   6   7        482.95        513.31        24.91 o                         
  -9   6   7        259.89        249.71        26.79 o                         
  -8   6   7        485.75        515.84        25.51 o                         
  -7   6   7         34.80         96.25        21.23 o                         
  -6   6   7        201.97        171.82        10.45 o                         
  -5   6   7         11.14         19.67         7.36 o                         
  -4   6   7       4601.77       4691.35        89.56 o                         
  -3   6   7       1725.95       1440.55        46.07 o                         
  -2   6   7       2655.81       2535.96        71.78 o                         
  -1   6   7         27.23         56.98        19.99 o                         
   0   6   7         12.09         14.47        19.54 o                         
   1   6   7       2858.00       2907.61        56.65 o                         
   2   6   7       5768.36       6343.26       143.61 o                         
   3   6   7        108.91         93.48        14.39 o                         
   4   6   7       1529.38       1434.37        37.76 o                         
   5   6   7       1703.20       1820.83        47.67 o                         
   6   6   7         34.77         11.46        16.92 o                         
   7   6   7        213.99        211.18        20.29 o                         
   8   6   7        290.35        292.40        22.61 o                         
   9   6   7        478.59        446.55        24.16 o                         
  10   6   7        486.60        475.47        26.49 o                         
  11   6   7         87.37         81.48        22.27 o                         
  12   6   7        437.98        389.35        56.54 o                         
  13   6   7         37.92          5.81        48.63 o                         
  14   6   7        524.18        572.56        58.93 o                         
 -15   7   7          0.82          5.76        46.11 o                         
 -14   7   7        136.70        129.95        31.00 o                         
 -13   7   7        242.98        261.62        28.90 o                         
 -12   7   7         55.51        117.36        30.28 o                         
 -11   7   7        578.55        580.57        54.90 o                         
 -10   7   7        272.70        276.69        19.80 o                         
  -9   7   7          0.36          6.11        16.36 o                         
  -8   7   7         91.84         68.47        14.83 o                         
  -7   7   7        512.35        537.95        19.72 o                         
  -6   7   7         79.85        105.45        11.37 o                         
  -5   7   7        101.21        123.29        13.04 o                         
  -4   7   7       1717.70       2040.40        50.85 o                         
  -3   7   7        619.14        653.88        37.51 o                         
  -2   7   7        394.50        341.29        25.05 o                         
  -1   7   7       1697.53       1574.45        55.08 o                         
   0   7   7        257.23        164.16        42.40 o                         
   1   7   7       1545.86       1819.80        45.36 o                         
   2   7   7        591.49        606.08        37.59 o                         
   3   7   7         34.86         29.33        11.08 o                         
   4   7   7        225.18        225.50        15.78 o                         
   5   7   7          1.42         -4.42        13.38 o                         
   6   7   7       3144.66       3062.14        84.56 o                         
   7   7   7        373.69        345.02        23.84 o                         
   8   7   7        126.79        136.19        22.42 o                         
   9   7   7       2331.62       2378.59        95.98 o                         
  10   7   7         14.79         21.22        21.88 o                         
  11   7   7        122.77         79.81        23.35 o                         
  12   7   7        449.18        411.58        39.36 o                         
  13   7   7          0.01         -2.52        43.06 o                         
 -14   8   7         71.26         28.98        49.62 o                         
 -13   8   7         21.70         33.17        33.47 o                         
 -12   8   7        545.79        549.19        37.93 o                         
 -11   8   7          2.70        -12.50        21.26 o                         
 -10   8   7          1.06         -9.34        45.47 o                         
  -9   8   7        336.37        290.13        22.42 o                         
  -8   8   7         67.83         50.18        14.10 o                         
  -7   8   7        416.77        445.68        18.44 o                         
  -6   8   7        518.68        471.91        21.33 o                         
  -5   8   7        954.47        922.14        27.81 o                         
  -4   8   7        499.17        440.32        33.05 o                         
  -3   8   7        447.52        436.54        29.08 o                         
  -2   8   7        242.81        222.12        26.07 o                         
  -1   8   7        285.79        212.83        25.30 o                         
   0   8   7         40.52         54.65        23.70 o                         
   1   8   7         24.76         56.86        13.39 o                         
   2   8   7       1497.53       1519.53        39.76 o                         
   3   8   7         21.19          6.56        11.38 o                         
   4   8   7        275.57        285.84        16.91 o                         
   5   8   7         69.46         89.97        16.32 o                         
   6   8   7         66.72         48.84        17.45 o                         
   7   8   7          1.02         -3.44        21.52 o                         
   8   8   7        317.86        312.46        24.42 o                         
   9   8   7        148.41        166.66        30.88 o                         
  10   8   7          3.25        -23.65        23.65 o                         
  11   8   7          7.32        -17.33        45.63 o                         
  12   8   7        250.19        262.19        43.13 o                         
 -13   9   7         66.58         72.49        91.20 o                         
 -12   9   7         14.80         59.26        59.89 o                         
 -11   9   7        141.12        110.28        32.36 o                         
 -10   9   7          8.47          7.54        24.56 o                         
  -9   9   7        200.00        174.53        19.96 o                         
  -8   9   7          7.21         22.26        15.88 o                         
  -7   9   7        446.40        463.77        21.65 o                         
  -6   9   7       1696.24       1678.31        49.99 o                         
  -5   9   7        326.99        339.14        14.74 o                         
  -4   9   7          0.08         27.32        37.35 o                         
  -3   9   7       1379.77       1515.68        61.55 o                         
  -2   9   7        161.46         92.40        33.01 o                         
  -1   9   7       2226.16       2360.97        95.82 o                         
   0   9   7        281.70        250.28        59.42 o                         
   1   9   7        112.01         73.70        23.47 o                         
   2   9   7        372.26        318.84        19.37 o                         
   3   9   7         12.09          3.73        10.82 o                         
   4   9   7        574.19        581.18        21.95 o                         
   5   9   7        119.34         97.55        17.89 o                         
   6   9   7        555.87        490.58        23.47 o                         
   7   9   7         93.00        147.21        24.24 o                         
   8   9   7          6.76        -14.60        26.85 o                         
   9   9   7         76.53         57.17        35.67 o                         
  10   9   7         16.75         47.18        38.74 o                         
  11   9   7         99.70        113.53        40.01 o                         
 -12  10   7         19.02         11.37        62.46 o                         
 -11  10   7        116.46         81.02        58.35 o                         
 -10  10   7         20.61        106.92        73.75 o                         
  -9  10   7        588.29        558.03        55.91 o                         
  -8  10   7        254.63        295.79        67.28 o                         
  -7  10   7         32.42         43.74        25.89 o                         
  -6  10   7         58.18         65.44        19.01 o                         
  -5  10   7         20.61         -1.09        28.07 o                         
  -4  10   7        752.87        742.06        39.52 o                         
  -3  10   7         19.59         23.18        25.83 o                         
  -2  10   7         25.12         58.72        51.80 o                         
  -1  10   7          0.01         -0.56        24.69 o                         
   0  10   7        374.69        408.55        38.32 o                         
   1  10   7         75.78         63.28        25.81 o                         
   2  10   7         26.03         33.17         7.07 o                         
   3  10   7         50.03         58.28        11.99 o                         
   4  10   7        305.78        337.55        23.45 o                         
   5  10   7         65.17         47.77        20.86 o                         
   6  10   7          0.05          4.04        18.86 o                         
   7  10   7        308.22        284.25        25.05 o                         
   8  10   7        138.11        192.88        30.30 o                         
   9  10   7        261.48        289.83        30.94 o                         
  10  10   7        159.22        222.94        33.56 o                         
 -10  11   7         14.22         -2.45        58.20 o                         
  -9  11   7         35.61         42.01        54.09 o                         
  -8  11   7        160.30        297.45        71.93 o                         
  -7  11   7       1001.80        933.34        91.00 o                         
  -6  11   7        545.16        494.05        41.95 o                         
  -5  11   7         31.75         68.82        44.31 o                         
  -4  11   7          7.75         46.76        99.69 o                         
  -3  11   7         18.25         47.93        34.49 o                         
  -2  11   7        109.28        104.24        40.52 o                         
  -1  11   7        467.26        521.15        35.56 o                         
   0  11   7        317.09        288.30        30.55 o                         
   1  11   7         54.51         87.06        32.97 o                         
   2  11   7         78.52        111.99       146.51 o                         
   3  11   7        476.86        470.12        29.38 o                         
   4  11   7          3.52        -15.27        18.72 o                         
   5  11   7          0.20         41.36        34.32 o                         
   6  11   7        206.48        280.08        53.54 o                         
   7  11   7        148.64        185.18        40.19 o                         
   8  11   7         12.41         57.47        48.64 o                         
  -8  12   7         40.91        249.21        95.94 o                         
  -7  12   7         63.95         28.27        51.72 o                         
  -6  12   7        215.44        247.63        71.22 o                         
  -5  12   7         10.29         16.97        34.17 o                         
  -4  12   7          0.48         19.84        56.77 o                         
  -3  12   7          9.54         35.68        36.40 o                         
  -2  12   7         31.14          7.76        35.86 o                         
  -1  12   7         15.39         23.55        38.24 o                         
   0  12   7         74.90         26.62        32.05 o                         
   1  12   7        322.90        253.47        80.82 o                         
   2  12   7         20.09         16.61        45.65 o                         
   3  12   7          0.04         68.89       108.22 o                         
   4  12   7        161.98        100.81       102.81 o                         
   5  12   7         10.22        -26.93        48.72 o                         
   6  12   7         52.18         54.24        40.62 o                         
  -5  13   7         62.91         80.30        71.38 o                         
  -4  13   7         13.31         -3.24       117.26 o                         
  -3  13   7          2.98        -27.01       112.05 o                         
  -2  13   7        107.37        131.39        64.91 o                         
  -1  13   7        166.77        186.35        66.01 o                         
   0  13   7        150.32        160.69        66.25 o                         
   1  13   7        174.10        182.25        49.11 o                         
   2  13   7         29.18         13.42        47.69 o                         
   3  13   7         23.38         47.14        71.54 o                         
 -18   0   8        386.11        369.94        75.33 o                         
 -16   0   8        167.61        228.04        61.12 o                         
 -14   0   8        226.10        206.01        68.38 o                         
 -12   0   8       4120.76       4429.95       162.30 o                         
 -10   0   8       2177.01       1927.18        66.49 o                         
  -8   0   8        503.37        426.33        32.06 o                         
  -6   0   8       4261.08       4253.57       288.37 o                         
  -4   0   8        488.95        727.48        26.38 o                         
  -2   0   8        567.68        552.46        20.89 o                         
   0   0   8         48.93         39.42        22.50 o                         
   2   0   8         30.09        -10.35        20.52 o                         
   4   0   8       1893.59       2245.94       118.01 o                         
   6   0   8       5297.71       4900.68       161.38 o                         
   8   0   8       5251.55       5303.47       205.00 o                         
  10   0   8        478.34        450.92        33.46 o                         
  12   0   8        116.70        118.76        68.30 o                         
  14   0   8          8.66        -14.61        59.22 o                         
 -17   1   8        127.32        131.23        46.75 o                         
 -16   1   8        564.88        484.02        45.25 o                         
 -15   1   8        206.67        215.04        39.07 o                         
 -14   1   8       1623.41       1646.13        85.00 o                         
 -13   1   8        304.99        337.91        24.40 o                         
 -12   1   8       2584.47       2819.96        85.57 o                         
 -11   1   8       1682.07       1703.67        42.93 o                         
 -10   1   8         20.14         13.37        20.31 o                         
  -9   1   8        710.98        858.16        28.55 o                         
  -8   1   8       2205.14       2175.61        50.64 o                         
  -7   1   8       3625.19       3109.92        71.61 o                         
  -6   1   8        124.07        105.46        13.03 o                         
  -5   1   8       1056.17       1287.48        28.11 o                         
  -4   1   8        656.69        614.47        18.36 o                         
  -3   1   8       2420.56       2059.65        43.81 o                         
  -2   1   8        307.73        288.69        13.19 o                         
  -1   1   8         44.56         27.04        12.18 o                         
   0   1   8        158.03        168.25        12.59 o                         
   1   1   8       4770.46       4534.28        90.46 o                         
   2   1   8        199.47        190.19        18.86 o                         
   3   1   8          4.59        104.54        41.33 o                         
   4   1   8       1928.67       2119.00        49.43 o                         
   5   1   8       1550.23       1436.82        36.43 o                         
   6   1   8        246.34        223.45        16.41 o                         
   7   1   8       1779.74       1914.83        50.38 o                         
   8   1   8          0.03        -23.78        23.78 o                         
   9   1   8        445.09        345.93        15.30 o                         
  10   1   8         57.27         40.83        27.28 o                         
  11   1   8        119.48        126.92        26.85 o                         
  12   1   8         98.41         45.96        49.19 o                         
  13   1   8         17.40        -40.44        43.73 o                         
  14   1   8         36.08         38.18        48.50 o                         
  15   1   8         82.79         91.35        49.29 o                         
 -17   2   8        277.09        302.58        67.12 o                         
 -16   2   8          0.86         75.89        42.03 o                         
 -15   2   8        338.19        283.49        45.93 o                         
 -14   2   8          0.31          4.85        20.01 o                         
 -13   2   8       1371.46       1292.04       196.24 o                         
 -12   2   8       1104.95       1091.49        41.01 o                         
 -11   2   8        704.15        787.04        32.92 o                         
 -10   2   8        367.15        429.59        20.11 o                         
  -9   2   8       1444.36       1480.70        37.07 o                         
  -8   2   8        803.81        872.59        24.95 o                         
  -7   2   8        747.73        727.54        20.15 o                         
  -6   2   8       1135.20       1436.66        31.95 o                         
  -5   2   8         44.55         55.90        12.41 o                         
  -4   2   8        196.69        123.31        13.03 o                         
  -3   2   8        449.07        500.77        18.29 o                         
  -2   2   8       1488.41       1259.92        29.81 o                         
  -1   2   8        388.67        440.25        14.51 o                         
   0   2   8         38.85         71.43        16.24 o                         
   1   2   8        767.97        585.61        30.18 o                         
   2   2   8        290.42        246.71        14.12 o                         
   3   2   8        230.60        294.90        12.54 o                         
   4   2   8        673.97        658.24        23.15 o                         
   5   2   8       2576.52       2545.81        52.45 o                         
   6   2   8          1.42         -5.35        15.98 o                         
   7   2   8       1421.32       1552.17        57.34 o                         
   8   2   8        602.30        607.97        24.47 o                         
   9   2   8         55.86         92.95        28.00 o                         
  10   2   8       1411.46       1369.58        44.37 o                         
  11   2   8          1.75         48.58        32.05 o                         
  12   2   8        102.76        151.90        35.66 o                         
  13   2   8         26.95         25.14        37.88 o                         
  14   2   8         87.96         51.41        49.06 o                         
  15   2   8        141.79         85.71        49.72 o                         
 -17   3   8        506.85        567.27        72.17 o                         
 -16   3   8        486.25        442.06        46.12 o                         
 -15   3   8         15.65         61.63        38.08 o                         
 -14   3   8        243.89        258.85        23.65 o                         
 -13   3   8         20.92         25.60        22.34 o                         
 -12   3   8        208.75        213.61        19.86 o                         
 -11   3   8        824.68        841.70        29.47 o                         
 -10   3   8          3.24        -13.12        17.78 o                         
  -9   3   8        144.02        219.07        45.52 o                         
  -8   3   8       2083.48       2003.67        48.75 o                         
  -7   3   8        635.76        694.63        20.41 o                         
  -6   3   8       2274.07       2196.36        58.34 o                         
  -5   3   8          4.33         26.42        15.04 o                         
  -4   3   8       1682.55       1764.48        38.70 o                         
  -3   3   8       8898.42       8611.90       158.59 o                         
  -2   3   8       1441.91       1187.66        29.51 o                         
  -1   3   8       5809.86       5034.61       109.73 o                         
   0   3   8       1153.24       1634.25        36.35 o                         
   1   3   8        631.42        617.86        29.56 o                         
   2   3   8       7011.90       6844.07       311.20 o                         
   3   3   8       5011.02       4910.92       110.57 o                         
   4   3   8       3184.46       3678.95        80.34 o                         
   5   3   8         18.30         39.29        12.96 o                         
   6   3   8        740.61        741.10        19.62 o                         
   7   3   8       1739.16       1676.53        41.61 o                         
   8   3   8         54.07         73.03        19.49 o                         
   9   3   8        212.24        200.56        21.82 o                         
  10   3   8        675.08        554.00        33.47 o                         
  11   3   8          1.91         11.28        13.41 o                         
  12   3   8         23.63         16.72        35.10 o                         
  13   3   8         23.36         15.46        38.47 o                         
  14   3   8        263.17        270.76        45.85 o                         
  15   3   8        524.67        542.88        55.51 o                         
 -17   4   8        143.58        154.21        94.52 o                         
 -16   4   8         78.07        181.14        98.47 o                         
 -15   4   8        112.81         77.57        45.17 o                         
 -14   4   8          3.90         13.93        31.91 o                         
 -13   4   8         32.15         87.48        37.56 o                         
 -12   4   8        410.86        405.82        27.30 o                         
 -11   4   8         55.79         68.23        17.84 o                         
 -10   4   8        263.53        253.72        17.24 o                         
  -9   4   8        448.56        442.54        17.77 o                         
  -8   4   8        433.86        406.66        19.17 o                         
  -7   4   8       1466.97       1514.89        53.19 o                         
  -6   4   8          2.25          6.91        10.76 o                         
  -5   4   8        856.30        838.78        30.41 o                         
  -4   4   8        291.27        291.17        10.53 o                         
  -3   4   8        772.49        683.21        16.62 o                         
  -2   4   8       1073.58       1282.38        29.34 o                         
  -1   4   8        709.89        921.26        20.47 o                         
   0   4   8      11280.61      11360.38       230.39 o                         
   1   4   8       5316.95       5196.64       115.27 o                         
   2   4   8        402.61        425.37        13.80 o                         
   3   4   8       2281.22       1786.35        40.92 o                         
   4   4   8        229.56        206.31        17.71 o                         
   5   4   8         38.80         62.73        14.07 o                         
   6   4   8       1221.32       1237.84        40.29 o                         
   7   4   8        422.01        437.66        18.67 o                         
   8   4   8        122.75        156.39        20.12 o                         
   9   4   8        170.66        163.43        33.97 o                         
  10   4   8          0.04         13.37        21.63 o                         
  11   4   8          0.12         52.50        17.77 o                         
  12   4   8        119.30        149.73        42.28 o                         
  13   4   8         37.48         37.36        39.49 o                         
  14   4   8        131.81        199.93        57.37 o                         
 -16   5   8       1003.58       1088.69       108.45 o                         
 -15   5   8         79.48         92.66        46.07 o                         
 -14   5   8         13.89         43.76        31.42 o                         
 -13   5   8        435.82        384.52        32.71 o                         
 -12   5   8        206.17        265.56        30.33 o                         
 -11   5   8       1447.74       1478.06        44.19 o                         
 -10   5   8         14.69         41.56        14.30 o                         
  -9   5   8         23.92         25.84        15.99 o                         
  -8   5   8         42.89         62.65        14.35 o                         
  -7   5   8         70.38        103.37        13.04 o                         
  -6   5   8        337.63        348.49        20.20 o                         
  -5   5   8          2.08         -9.02         9.02 o                         
  -4   5   8          5.08         -8.33         8.33 o                         
  -3   5   8       1716.36       1522.59        48.91 o                         
  -2   5   8       1323.81       1367.85        77.14 o                         
  -1   5   8       1770.85       2305.13        73.04 o                         
   0   5   8       5275.24       5892.92       120.26 o                         
   1   5   8       6061.49       6105.40       121.18 o                         
   2   5   8       8399.92       8047.85       147.67 o                         
   3   5   8       2796.04       3007.92        64.54 o                         
   4   5   8        148.30        139.00        14.68 o                         
   5   5   8        120.64        150.40        19.71 o                         
   6   5   8        141.54        126.37        19.59 o                         
   7   5   8         57.92         27.07        16.58 o                         
   8   5   8         91.43        119.59        23.17 o                         
   9   5   8        228.24        197.31        20.68 o                         
  10   5   8         90.42         66.07        25.19 o                         
  11   5   8       1044.33       1257.67        48.13 o                         
  12   5   8       1188.94       1137.49        64.85 o                         
  13   5   8         51.41         27.10        47.98 o                         
  14   5   8          9.45        -45.29        52.57 o                         
 -16   6   8          0.57         22.35        61.99 o                         
 -15   6   8         62.11        108.97        47.92 o                         
 -14   6   8          0.58         -8.33        29.19 o                         
 -13   6   8         66.64         77.33        29.02 o                         
 -12   6   8         70.76         69.51        28.21 o                         
 -11   6   8        827.75        823.95        31.61 o                         
 -10   6   8        355.58        374.83        21.02 o                         
  -9   6   8        611.33        531.00        18.89 o                         
  -8   6   8       1129.56       1134.09        31.77 o                         
  -7   6   8       1241.27       1099.72        26.73 o                         
  -6   6   8        279.14        211.09        11.11 o                         
  -5   6   8        275.34        248.60        10.56 o                         
  -4   6   8        727.99        614.78        16.30 o                         
  -3   6   8          0.01         13.61        19.38 o                         
  -2   6   8        256.67        253.62        17.98 o                         
  -1   6   8       4401.71       4877.31       135.27 o                         
   0   6   8       1638.88       1829.09        47.77 o                         
   1   6   8       2579.11       2978.82        59.67 o                         
   2   6   8        345.14        328.35        17.60 o                         
   3   6   8        314.19        387.31        20.88 o                         
   4   6   8         47.73         72.91        23.42 o                         
   5   6   8       2860.83       2977.42        73.99 o                         
   6   6   8         66.78         81.13        29.61 o                         
   7   6   8       1871.92       1900.22        76.16 o                         
   8   6   8        219.41        209.76        29.10 o                         
   9   6   8        166.75        167.90        26.67 o                         
  10   6   8         24.34         93.06        49.07 o                         
  11   6   8         94.46         60.00        25.24 o                         
  12   6   8        362.84        462.26        49.42 o                         
  13   6   8         69.83         79.92        43.30 o                         
 -15   7   8        159.65        166.11        40.71 o                         
 -14   7   8        160.94        159.17        33.08 o                         
 -13   7   8        409.75        289.69        33.76 o                         
 -12   7   8        439.46        482.53        30.62 o                         
 -11   7   8        290.57        270.66        24.85 o                         
 -10   7   8          0.16          8.06        21.55 o                         
  -9   7   8         55.92         36.88        16.09 o                         
  -8   7   8          0.49         15.89        14.29 o                         
  -7   7   8         10.39        -12.62        13.08 o                         
  -6   7   8        111.51        121.13        10.21 o                         
  -5   7   8         17.93         19.96         9.02 o                         
  -4   7   8         61.28         14.56        24.80 o                         
  -3   7   8        484.51        439.74        27.92 o                         
  -2   7   8        344.74        424.78        41.49 o                         
  -1   7   8       1049.39       1302.25        49.86 o                         
   0   7   8        353.67        335.66        26.40 o                         
   1   7   8        326.22        418.99        39.74 o                         
   2   7   8        983.86        921.50        23.24 o                         
   3   7   8          0.26         21.91        11.34 o                         
   4   7   8        499.42        503.28        20.69 o                         
   5   7   8       1481.67       1527.41        57.51 o                         
   6   7   8        566.65        601.83        22.33 o                         
   7   7   8        731.49        804.30        48.11 o                         
   8   7   8        236.12        217.51        26.51 o                         
   9   7   8        100.49        131.22        25.53 o                         
  10   7   8        848.84        753.03        38.05 o                         
  11   7   8         48.56         16.55        27.72 o                         
  12   7   8        260.09        328.46        47.91 o                         
  13   7   8         16.23         35.95        44.67 o                         
 -14   8   8         12.40        -19.75        43.75 o                         
 -13   8   8          3.82         -3.14        32.83 o                         
 -12   8   8        133.38        170.54        30.47 o                         
 -11   8   8         11.58         11.75        23.49 o                         
 -10   8   8         36.37         26.23        29.97 o                         
  -9   8   8        285.27        243.04        19.77 o                         
  -8   8   8         63.25         29.43        15.08 o                         
  -7   8   8        144.67        176.45        13.03 o                         
  -6   8   8       1763.03       1992.81        53.72 o                         
  -5   8   8       1477.59       1466.06        42.82 o                         
  -4   8   8        703.71        778.71        36.55 o                         
  -3   8   8         30.23         61.50        33.68 o                         
  -2   8   8         93.85        114.75        24.00 o                         
  -1   8   8        292.78        251.05        23.75 o                         
   0   8   8         59.00         77.65        27.16 o                         
   1   8   8         65.62        117.45        29.77 o                         
   2   8   8         44.16         68.95         9.04 o                         
   3   8   8        585.46        591.46        23.73 o                         
   4   8   8        490.88        509.07        20.73 o                         
   5   8   8         32.73         19.45        14.80 o                         
   6   8   8         95.87        116.65        21.75 o                         
   7   8   8        170.88        125.34        21.94 o                         
   8   8   8         75.33        113.39        25.74 o                         
   9   8   8        344.73        351.36        31.71 o                         
  10   8   8         76.05         89.91        26.34 o                         
  11   8   8         59.99         91.93        30.31 o                         
  12   8   8        857.67        858.71        66.86 o                         
 -13   9   8         25.05        -42.32        93.65 o                         
 -12   9   8        141.43        119.55        58.59 o                         
 -11   9   8          0.01         46.97        26.96 o                         
 -10   9   8        155.70        136.83        24.21 o                         
  -9   9   8         44.26         72.53        17.03 o                         
  -8   9   8        661.13        609.46        25.31 o                         
  -7   9   8        222.70        203.50        15.27 o                         
  -6   9   8       1153.64       1109.69        36.69 o                         
  -5   9   8        308.13        384.94        31.51 o                         
  -4   9   8        182.74        234.05        37.95 o                         
  -3   9   8        396.87        325.70        31.87 o                         
  -2   9   8        663.90        721.26        42.94 o                         
  -1   9   8         51.16         54.42        27.61 o                         
   0   9   8        235.76        268.96        35.81 o                         
   1   9   8          9.37          4.76        24.61 o                         
   2   9   8       1029.54        987.99        30.22 o                         
   3   9   8        315.19        281.07        14.88 o                         
   4   9   8        150.65        164.54        14.82 o                         
   5   9   8          2.71         30.36        17.73 o                         
   6   9   8        635.32        688.28        28.01 o                         
   7   9   8        217.28        166.07        30.02 o                         
   8   9   8          0.03        -34.66        34.66 o                         
   9   9   8        184.11        222.62        34.59 o                         
  10   9   8        183.52        206.51        35.94 o                         
  11   9   8         28.13         -0.45        28.57 o                         
 -12  10   8        153.32        370.81        94.12 o                         
 -11  10   8        116.99         67.28        90.81 o                         
 -10  10   8        115.06        111.81        54.33 o                         
  -9  10   8        931.41        969.11        96.49 o                         
  -8  10   8        335.16        313.72        50.30 o                         
  -7  10   8         17.12         32.30        30.47 o                         
  -6  10   8        191.69        242.28        33.52 o                         
  -5  10   8        496.52        672.94       197.64 o                         
  -4  10   8        247.15        221.59        36.44 o                         
  -3  10   8        323.24        362.81        40.67 o                         
  -2  10   8        225.00        189.84        40.99 o                         
  -1  10   8          6.00          5.47        31.39 o                         
   0  10   8         35.09         42.60        33.64 o                         
   1  10   8         21.63         61.42        31.69 o                         
   2  10   8         55.17         22.53        39.59 o                         
   3  10   8         23.74         19.62         9.30 o                         
   4  10   8         25.85         29.34        17.94 o                         
   5  10   8         15.31         13.77        20.61 o                         
   6  10   8        222.09        232.10        26.76 o                         
   7  10   8        165.54        142.87        32.04 o                         
   8  10   8        241.18        270.53        35.38 o                         
   9  10   8         88.98        112.72        34.96 o                         
 -10  11   8        155.02        169.77        60.64 o                         
  -9  11   8         84.98         89.70        80.07 o                         
  -8  11   8         46.96         39.64        50.93 o                         
  -7  11   8        367.62        370.02        71.30 o                         
  -6  11   8        466.35        588.66        44.89 o                         
  -5  11   8          0.46         38.85        33.37 o                         
  -4  11   8         19.76         50.80        32.37 o                         
  -3  11   8        116.57        183.75        34.74 o                         
  -2  11   8          8.57        -17.85        29.81 o                         
  -1  11   8         39.51         39.80        32.61 o                         
   0  11   8        413.11        479.73        36.77 o                         
   1  11   8          1.67        -21.94        48.57 o                         
   2  11   8        360.67        344.81        38.77 o                         
   3  11   8         34.17         55.18        38.93 o                         
   4  11   8        190.58        222.59        41.02 o                         
   5  11   8         22.88         68.30        49.98 o                         
   6  11   8         31.98         40.98        53.46 o                         
   7  11   8         94.63        147.50        58.67 o                         
   8  11   8        509.61        651.82        68.36 o                         
  -8  12   8         48.32         29.85        57.33 o                         
  -7  12   8          1.04         29.93        54.17 o                         
  -6  12   8        158.28        216.28        54.33 o                         
  -5  12   8          3.96         53.62       143.71 o                         
  -4  12   8          3.86        -14.29        36.91 o                         
  -3  12   8         49.00         27.50        33.75 o                         
  -2  12   8          1.79        -13.03        32.76 o                         
  -1  12   8          8.63         11.74        33.47 o                         
   0  12   8          6.04         25.55        41.10 o                         
   1  12   8        312.69        317.65       122.90 o                         
   2  12   8          1.03         42.36        35.26 o                         
   3  12   8        184.43         72.73       126.66 o                         
   4  12   8          0.98          7.50        50.14 o                         
   5  12   8        212.24        264.84        55.59 o                         
  -4  13   8         26.61         32.61        70.99 o                         
  -3  13   8         25.15         13.90        49.11 o                         
  -2  13   8         82.11        115.92        50.14 o                         
  -1  13   8         10.49        -58.59        67.67 o                         
   0  13   8        190.86        168.27        49.75 o                         
   1  13   8         58.14         49.98        49.98 o                         
   2  13   8         25.36         -4.19        72.80 o                         
 -17   0   9         18.57         14.92        72.01 o                         
 -15   0   9        301.22        341.75        56.93 o                         
 -13   0   9       3278.65       3115.21       188.09 o                         
 -11   0   9         68.51         58.00        29.90 o                         
  -9   0   9       4225.69       3927.51       132.41 o                         
  -7   0   9         19.23        -24.87        25.74 o                         
  -5   0   9      55744.01      57602.76      1893.81 o                         
  -3   0   9       6198.14       6124.09       163.58 o                         
  -1   0   9       4786.17       5024.99       143.82 o                         
   1   0   9         79.69         71.57        16.06 o                         
   3   0   9        936.66       1011.84        33.11 o                         
   5   0   9        630.48        647.86        31.53 o                         
   7   0   9        188.50        184.71        24.48 o                         
   9   0   9        366.08        348.72        49.91 o                         
  11   0   9         56.45         78.01        45.56 o                         
  13   0   9       1562.04       1559.19       116.94 o                         
  15   0   9        351.61        477.88        76.12 o                         
 -17   1   9         56.74         83.22        46.52 o                         
 -16   1   9        158.54        141.11        60.25 o                         
 -15   1   9          2.55        -43.10        43.10 o                         
 -14   1   9        961.65       1026.93        67.13 o                         
 -13   1   9       1839.01       1843.94        53.85 o                         
 -12   1   9        350.10        342.49        23.40 o                         
 -11   1   9          0.97         34.52        22.61 o                         
 -10   1   9       1223.78       1085.02        29.48 o                         
  -9   1   9        100.87        119.87        16.90 o                         
  -8   1   9       1991.05       2241.90        51.26 o                         
  -7   1   9         43.96         27.23        15.87 o                         
  -6   1   9       6926.41       7095.86       168.37 o                         
  -5   1   9         12.46         52.91        12.48 o                         
  -4   1   9       5225.39       4485.08        79.83 o                         
  -3   1   9        909.79       1066.49        59.85 o                         
  -2   1   9       3597.68       3347.04        74.91 o                         
  -1   1   9         74.03         70.89        13.15 o                         
   0   1   9        744.54        641.70        30.72 o                         
   1   1   9         99.55        140.09        11.20 o                         
   2   1   9        420.66        343.53        13.50 o                         
   3   1   9         27.73         19.45        15.02 o                         
   4   1   9        339.96        377.75        17.05 o                         
   5   1   9          3.07        -13.40        13.40 o                         
   6   1   9        123.36        122.08        26.18 o                         
   7   1   9         69.30         96.39        16.36 o                         
   8   1   9        206.37        203.49        19.80 o                         
   9   1   9        649.87        698.72        25.54 o                         
  10   1   9         98.65        139.26        25.13 o                         
  11   1   9        345.83        300.12        41.83 o                         
  12   1   9         97.91        105.57        42.20 o                         
  13   1   9        628.15        571.83        50.06 o                         
  14   1   9        222.30        210.76        62.07 o                         
  15   1   9          4.25         12.83        58.85 o                         
 -17   2   9        287.65        422.29        69.72 o                         
 -16   2   9        305.02        311.46        44.38 o                         
 -15   2   9         79.43         44.65        37.90 o                         
 -14   2   9        910.51        869.03        33.43 o                         
 -13   2   9         46.87         58.64        24.62 o                         
 -12   2   9          7.19         -0.71        23.57 o                         
 -11   2   9         81.88         36.78        20.69 o                         
 -10   2   9       3915.47       4025.83        88.28 o                         
  -9   2   9        172.40        190.36        16.54 o                         
  -8   2   9          2.80         -2.89        13.45 o                         
  -7   2   9          0.60         -3.00        16.84 o                         
  -6   2   9       3663.07       3677.91        77.94 o                         
  -5   2   9       1390.84       1333.01        28.96 o                         
  -4   2   9        189.41        189.37        11.96 o                         
  -3   2   9       2060.68       2452.36        54.46 o                         
  -2   2   9        626.17        543.76        16.30 o                         
  -1   2   9        856.07        760.05        27.58 o                         
   0   2   9        458.36        462.32        29.33 o                         
   1   2   9        831.04        892.71        21.80 o                         
   2   2   9       1581.59       1641.26        34.23 o                         
   3   2   9       7566.89       7718.19       192.06 o                         
   4   2   9        257.37        300.82        18.35 o                         
   5   2   9         18.82          5.65        18.10 o                         
   6   2   9        131.06        103.38        18.13 o                         
   7   2   9        802.17        768.51        24.44 o                         
   8   2   9        414.85        407.60        19.23 o                         
   9   2   9        296.01        269.64        14.49 o                         
  10   2   9        225.69        216.83        22.96 o                         
  11   2   9        235.57        349.52        91.20 o                         
  12   2   9          1.28         21.41        44.50 o                         
  13   2   9       1159.56       1162.63        76.75 o                         
  14   2   9         43.86        -14.47        44.70 o                         
  15   2   9         55.71         42.09       100.28 o                         
 -17   3   9        167.60        179.32        64.75 o                         
 -16   3   9          5.97        -16.51        41.40 o                         
 -15   3   9         30.74         46.42        38.11 o                         
 -14   3   9       2104.08       2248.22        68.11 o                         
 -13   3   9         21.08         13.38        21.45 o                         
 -12   3   9        414.30        446.72        28.18 o                         
 -11   3   9        915.41        876.17        34.89 o                         
 -10   3   9        309.82        332.07        26.69 o                         
  -9   3   9        373.23        298.80        19.59 o                         
  -8   3   9        186.82        160.12        14.57 o                         
  -7   3   9         21.04        -10.74        12.62 o                         
  -6   3   9        562.45        631.70        20.75 o                         
  -5   3   9        436.00        368.74        61.43 o                         
  -4   3   9       3083.71       3187.29        63.93 o                         
  -3   3   9         55.56         36.29         9.09 o                         
  -2   3   9        899.76       1093.29        23.56 o                         
  -1   3   9        676.82        936.21        39.39 o                         
   0   3   9       3521.98       3837.22        78.44 o                         
   1   3   9       2131.76       1995.44        51.98 o                         
   2   3   9        509.31        457.92        23.25 o                         
   3   3   9        364.23        300.20        14.16 o                         
   4   3   9        322.64        296.62        16.30 o                         
   5   3   9        380.95        403.05        16.14 o                         
   6   3   9        378.54        357.03        16.34 o                         
   7   3   9        211.22        182.35        72.96 o                         
   8   3   9       1365.57       1292.96        36.71 o                         
   9   3   9        185.03        165.69        25.10 o                         
  10   3   9        345.57        375.00        25.69 o                         
  11   3   9         35.64         29.40        63.88 o                         
  12   3   9         19.59        -12.02        42.18 o                         
  13   3   9          2.21         47.85        39.92 o                         
  14   3   9         64.81         45.36        45.41 o                         
 -17   4   9          0.07        -38.22        93.81 o                         
 -16   4   9         12.09         32.11        49.78 o                         
 -15   4   9        116.80        129.58        47.46 o                         
 -14   4   9         48.23         60.64        32.10 o                         
 -13   4   9         12.47         34.98        36.63 o                         
 -12   4   9       1767.34       1756.75        71.88 o                         
 -11   4   9         38.92         22.42        17.35 o                         
 -10   4   9        933.12        759.48        24.26 o                         
  -9   4   9        391.49        385.77        22.29 o                         
  -8   4   9         43.52         25.07        15.39 o                         
  -7   4   9       1397.04       1434.21        38.37 o                         
  -6   4   9       1134.87       1133.18        28.64 o                         
  -5   4   9         16.53         14.04        11.02 o                         
  -4   4   9        292.82        323.49        10.42 o                         
  -3   4   9       3260.77       3531.04        75.21 o                         
  -2   4   9        664.01        791.76        19.03 o                         
  -1   4   9       3355.20       4022.19        80.80 o                         
   0   4   9         62.57        146.98         8.77 o                         
   1   4   9        511.49        446.57        14.75 o                         
   2   4   9       3440.42       3745.84        87.01 o                         
   3   4   9         16.40         -4.83        12.23 o                         
   4   4   9       1877.17       1925.58        61.19 o                         
   5   4   9        213.39        202.17        16.42 o                         
   6   4   9         23.90         28.84        13.81 o                         
   7   4   9       2250.85       1948.87        48.70 o                         
   8   4   9         80.06         61.80        19.57 o                         
   9   4   9         83.83         47.37        21.76 o                         
  10   4   9        272.81        245.50        27.91 o                         
  11   4   9         20.61         27.73        56.93 o                         
  12   4   9        262.50        225.28        55.55 o                         
  13   4   9         25.94         46.84        40.64 o                         
  14   4   9         28.54         36.77        54.45 o                         
 -16   5   9         43.39         28.30        43.26 o                         
 -15   5   9         70.40         67.91        46.09 o                         
 -14   5   9          0.01         39.70        36.09 o                         
 -13   5   9         96.16        204.03        26.21 o                         
 -12   5   9         12.87         11.20        18.41 o                         
 -11   5   9        370.92        397.78        20.77 o                         
 -10   5   9       1142.21       1253.46        46.75 o                         
  -9   5   9         51.58         65.67        15.46 o                         
  -8   5   9        536.26        567.30        18.57 o                         
  -7   5   9        107.06        150.99        11.44 o                         
  -6   5   9       1550.96       1646.86        44.17 o                         
  -5   5   9          0.38          2.79        12.37 o                         
  -4   5   9       2226.05       2278.60        50.97 o                         
  -3   5   9       1219.26       1413.66        58.31 o                         
  -2   5   9        281.51        278.39        23.08 o                         
  -1   5   9       1240.30       1376.55        42.58 o                         
   0   5   9      22016.44      22390.15       457.99 o                         
   1   5   9        211.64        253.91        12.88 o                         
   2   5   9        254.51        239.56        12.66 o                         
   3   5   9        398.74        336.15        18.26 o                         
   4   5   9          0.42         12.27        10.67 o                         
   5   5   9        352.57        375.80        23.18 o                         
   6   5   9         83.18         86.87        15.19 o                         
   7   5   9       1206.42       1113.77        37.25 o                         
   8   5   9        854.80        783.47        27.81 o                         
   9   5   9       1150.59       1106.23        77.84 o                         
  10   5   9        399.62        405.48        28.73 o                         
  11   5   9          5.27         12.31        49.80 o                         
  12   5   9        571.41        610.02        45.43 o                         
  13   5   9         98.80         70.77        43.23 o                         
  14   5   9         13.62        -10.57        54.02 o                         
 -16   6   9         26.58        -16.58        83.62 o                         
 -15   6   9         16.21          6.59        56.66 o                         
 -14   6   9         59.88         63.56        34.31 o                         
 -13   6   9        328.12        300.89        37.92 o                         
 -12   6   9        102.12         62.98        24.69 o                         
 -11   6   9         67.35         68.15        22.09 o                         
 -10   6   9        639.61        697.88        38.27 o                         
  -9   6   9        432.34        483.03        18.18 o                         
  -8   6   9       2032.10       2051.10        49.44 o                         
  -7   6   9        327.56        398.80        15.83 o                         
  -6   6   9        677.84        704.22        19.96 o                         
  -5   6   9        565.57        607.05        16.51 o                         
  -4   6   9        172.04        106.60        25.74 o                         
  -3   6   9        706.36        736.63        36.58 o                         
  -2   6   9        798.96        763.86        36.63 o                         
  -1   6   9          2.03        -13.22        16.86 o                         
   0   6   9       4121.86       4276.49       109.20 o                         
   1   6   9        133.34        165.89        16.45 o                         
   2   6   9        600.04        605.37        15.89 o                         
   3   6   9         22.34         24.74        13.85 o                         
   4   6   9        177.85        207.81        17.75 o                         
   5   6   9        842.35        909.22        32.12 o                         
   6   6   9        329.90        320.32        20.60 o                         
   7   6   9        305.10        319.08        23.77 o                         
   8   6   9       2321.39       2717.99        80.59 o                         
   9   6   9        303.09        297.69        31.80 o                         
  10   6   9        120.80         50.44        44.78 o                         
  11   6   9        692.01        715.31        62.28 o                         
  12   6   9         81.64         93.97        48.21 o                         
  13   6   9          2.99         -2.53        59.14 o                         
 -15   7   9          2.55         20.92        40.75 o                         
 -14   7   9         71.09         94.06        33.03 o                         
 -13   7   9       1714.23       1444.30        74.06 o                         
 -12   7   9         65.11         75.17        35.03 o                         
 -11   7   9        126.96         75.22        23.58 o                         
 -10   7   9         11.97          8.11        18.84 o                         
  -9   7   9         73.78         84.80        16.10 o                         
  -8   7   9         57.51         47.20        13.07 o                         
  -7   7   9         84.82         89.66        12.22 o                         
  -6   7   9        353.29        338.60        20.80 o                         
  -5   7   9       4322.19       4350.67       103.02 o                         
  -4   7   9          3.26          0.85        25.34 o                         
  -3   7   9        962.06       1042.81        45.57 o                         
  -2   7   9        275.88        216.20        21.77 o                         
  -1   7   9         57.84         23.06        20.16 o                         
   0   7   9          8.01         13.52        19.24 o                         
   1   7   9          8.56         32.72        12.96 o                         
   2   7   9        621.10        648.37        20.13 o                         
   3   7   9        178.90        185.69        13.06 o                         
   4   7   9         91.25         75.16        14.08 o                         
   5   7   9       6405.09       6554.02       222.74 o                         
   6   7   9        545.44        527.57        23.91 o                         
   7   7   9         94.18         79.15        23.83 o                         
   8   7   9         32.26         26.94        20.50 o                         
   9   7   9       1318.22       1435.49        61.10 o                         
  10   7   9          7.41         25.00        31.27 o                         
  11   7   9          8.48         -2.47        34.21 o                         
  12   7   9         90.39         79.18        46.13 o                         
 -14   8   9          3.36         27.00        33.90 o                         
 -13   8   9         15.81         34.24        56.30 o                         
 -12   8   9        341.50        343.85        32.70 o                         
 -11   8   9         53.84         83.18        24.41 o                         
 -10   8   9        237.21        276.32        37.90 o                         
  -9   8   9        438.57        358.43        21.30 o                         
  -8   8   9         87.49        113.57        14.88 o                         
  -7   8   9         83.62         65.35        11.17 o                         
  -6   8   9          0.07         -8.26         8.26 o                         
  -5   8   9       1172.71       1323.91        69.19 o                         
  -4   8   9         32.49         41.20        38.57 o                         
  -3   8   9         73.77         69.79        28.34 o                         
  -2   8   9        663.63        650.22        33.30 o                         
  -1   8   9        895.78        978.48        48.30 o                         
   0   8   9         17.59         24.75        26.76 o                         
   1   8   9        379.21        354.79        26.99 o                         
   2   8   9       2020.22       1989.52        60.09 o                         
   3   8   9       1306.93       1409.74        62.82 o                         
   4   8   9          2.62          6.46        14.92 o                         
   5   8   9         21.55         40.17        16.98 o                         
   6   8   9          0.57         24.56        20.75 o                         
   7   8   9        720.09        733.40        28.43 o                         
   8   8   9        155.15        162.42        26.82 o                         
   9   8   9        211.97        250.77        28.58 o                         
  10   8   9         24.22         15.29        42.10 o                         
  11   8   9         24.29         37.81        30.40 o                         
 -13   9   9         10.85         69.17        67.59 o                         
 -12   9   9         23.63        -49.59        58.51 o                         
 -11   9   9        126.59        156.03        56.06 o                         
 -10   9   9         15.89        -33.32        71.46 o                         
  -9   9   9         62.16         34.38        22.82 o                         
  -8   9   9        123.43        101.05        28.26 o                         
  -7   9   9          3.06         15.96         9.77 o                         
  -6   9   9       1466.72       1356.54        66.10 o                         
  -5   9   9        303.59        209.19        34.38 o                         
  -4   9   9        289.82        347.22        34.61 o                         
  -3   9   9         97.67        117.53        30.94 o                         
  -2   9   9        207.87        289.02        32.13 o                         
  -1   9   9        357.66        336.22        32.61 o                         
   0   9   9         11.27        -15.94        29.15 o                         
   1   9   9        371.10        401.24        32.10 o                         
   2   9   9         17.88         24.50        18.96 o                         
   3   9   9        164.10        138.35        15.20 o                         
   4   9   9        537.74        504.23        23.25 o                         
   5   9   9         31.18         30.43        17.19 o                         
   6   9   9        507.97        427.36        32.79 o                         
   7   9   9          8.35         32.40        42.34 o                         
   8   9   9        117.89         94.98        36.19 o                         
   9   9   9         22.73         14.45        39.36 o                         
  10   9   9        181.02        196.14        36.56 o                         
 -12  10   9         14.97         30.01        92.46 o                         
 -11  10   9         26.39        332.43       119.15 o                         
 -10  10   9          0.44        -36.48        56.70 o                         
  -9  10   9        424.56        495.17        79.44 o                         
  -8  10   9        876.98        851.06        63.33 o                         
  -7  10   9        119.65        194.15        52.67 o                         
  -6  10   9       1059.97        844.40        46.53 o                         
  -5  10   9        821.48        895.39       103.76 o                         
  -4  10   9         26.21         95.46        36.12 o                         
  -3  10   9        531.99        550.35        39.71 o                         
  -2  10   9        204.86        293.88        41.49 o                         
  -1  10   9        212.70        215.73        51.76 o                         
   0  10   9         19.82          9.42        28.43 o                         
   1  10   9         17.64         30.66        35.78 o                         
   2  10   9          6.16        -39.88        42.43 o                         
   3  10   9         11.34         21.36        13.45 o                         
   4  10   9         24.78         13.14        17.40 o                         
   5  10   9        115.06         86.50        25.67 o                         
   6  10   9        118.09        162.94        32.14 o                         
   7  10   9          0.53         18.87        37.10 o                         
   8  10   9        176.02        144.79        30.62 o                         
   9  10   9         12.57         19.65        35.38 o                         
 -10  11   9          0.04        -41.22        88.12 o                         
  -9  11   9         55.56        157.69        59.85 o                         
  -8  11   9         53.57         17.77        52.59 o                         
  -7  11   9        139.01        110.15        51.01 o                         
  -6  11   9        245.77        340.41        72.17 o                         
  -5  11   9        295.61        335.29        37.25 o                         
  -4  11   9        100.15        171.28        45.96 o                         
  -3  11   9         46.63         73.94        32.97 o                         
  -2  11   9          0.28         33.10        31.83 o                         
  -1  11   9         85.58         86.67        36.47 o                         
   0  11   9        334.43        356.94        47.96 o                         
   1  11   9         29.08         25.66        45.68 o                         
   2  11   9          0.81        -18.50        37.12 o                         
   3  11   9         23.80         41.85        56.30 o                         
   4  11   9          0.03          0.87        47.30 o                         
   5  11   9          0.30        -25.82        57.48 o                         
   6  11   9         68.93         92.70        57.64 o                         
   7  11   9        128.40        159.11        61.12 o                         
  -8  12   9        178.59        210.04        60.64 o                         
  -7  12   9          3.87        -16.98        79.28 o                         
  -6  12   9         24.13         41.38        53.54 o                         
  -5  12   9          0.39        -24.40        70.67 o                         
  -4  12   9          4.09        -34.98        68.38 o                         
  -3  12   9          4.00         17.13        48.09 o                         
  -2  12   9         43.23         16.43        36.47 o                         
  -1  12   9          4.67         37.68        49.19 o                         
   0  12   9        496.24        411.33       113.59 o                         
   1  12   9          6.20         34.66        43.03 o                         
   2  12   9          2.34        327.14       132.58 o                         
   3  12   9          0.01         -5.84        50.77 o                         
   4  12   9          0.45         48.48        77.78 o                         
   5  12   9         68.31         41.22        57.17 o                         
  -4  13   9         92.17        120.89        75.17 o                         
  -3  13   9         15.82         36.09        51.64 o                         
  -2  13   9          1.25         11.53        51.88 o                         
  -1  13   9         83.61         72.72        71.86 o                         
   0  13   9          0.69         41.46        51.48 o                         
   1  13   9          3.85        -32.53        74.22 o                         
 -18   0  10         32.82         34.82        70.43 o                         
 -14   0  10         86.64         96.41        49.43 o                         
 -12   0  10        415.44        409.24        35.26 o                         
 -10   0  10       1424.19       1337.61        53.10 o                         
  -8   0  10      12208.52      14340.56       528.09 o                         
  -6   0  10       9723.75       9496.70       335.09 o                         
  -4   0  10        621.05        451.02        50.81 o                         
  -2   0  10       6274.65       5866.06       186.38 o                         
   0   0  10       1710.18       1741.74        61.43 o                         
   2   0  10       3111.05       2967.10        89.42 o                         
   4   0  10          6.24         16.33        22.20 o                         
   6   0  10       2330.57       2272.96       190.77 o                         
   8   0  10        672.78        680.57        36.70 o                         
  10   0  10        814.94        865.50        58.00 o                         
  12   0  10          8.18        -19.50        73.83 o                         
  14   0  10        151.30        124.76        67.28 o                         
 -17   1  10         43.41         57.71        45.95 o                         
 -16   1  10        184.19        236.02        62.70 o                         
 -15   1  10        356.49        400.66        41.15 o                         
 -14   1  10         59.67         65.92        35.30 o                         
 -13   1  10        366.74        411.82        30.87 o                         
 -12   1  10         18.91         46.88        21.89 o                         
 -11   1  10         50.48         68.70        26.86 o                         
 -10   1  10         17.70          8.32        17.76 o                         
  -9   1  10        959.56        984.86        34.66 o                         
  -8   1  10         21.67         16.35        16.45 o                         
  -7   1  10       4521.16       5002.63       105.74 o                         
  -6   1  10        375.13        309.35        16.79 o                         
  -5   1  10       8177.01       9157.62       207.60 o                         
  -4   1  10        979.87       1044.54        41.99 o                         
  -3   1  10       2695.82       2803.54        55.50 o                         
  -2   1  10        308.59        316.16        15.15 o                         
  -1   1  10       1209.15       1167.69        24.60 o                         
   0   1  10        243.61        205.43        12.56 o                         
   1   1  10        158.23        182.18        11.84 o                         
   2   1  10       1539.83       1419.95        34.83 o                         
   3   1  10        408.89        462.06        19.20 o                         
   4   1  10         17.65        -15.07        15.07 o                         
   5   1  10        422.10        437.62        18.15 o                         
   6   1  10         76.23         80.58        21.06 o                         
   7   1  10        205.45        225.23        17.89 o                         
   8   1  10        431.63        474.38        22.73 o                         
   9   1  10         25.85          6.36        20.42 o                         
  10   1  10         59.98         61.19        24.90 o                         
  11   1  10       1495.51       1521.65        53.60 o                         
  12   1  10        375.28        453.24        41.33 o                         
  13   1  10       1170.53        931.70        55.57 o                         
  14   1  10         86.06        128.71        55.63 o                         
 -17   2  10         61.90         43.98        63.96 o                         
 -16   2  10          4.57         25.58        60.96 o                         
 -15   2  10         35.79         12.41        40.90 o                         
 -14   2  10          0.15          2.66        35.90 o                         
 -13   2  10        114.95         82.29        24.33 o                         
 -12   2  10       2998.71       2836.43        78.84 o                         
 -11   2  10        230.83        250.51        19.68 o                         
 -10   2  10         31.35         43.37        20.02 o                         
  -9   2  10          1.72        -17.33        17.33 o                         
  -8   2  10        226.30        238.17        17.06 o                         
  -7   2  10       4844.30       5357.74       126.25 o                         
  -6   2  10         63.77         50.45        13.26 o                         
  -5   2  10        141.38        159.21        12.90 o                         
  -4   2  10       8800.25       9058.13       213.80 o                         
  -3   2  10       3118.59       2916.59        57.28 o                         
  -2   2  10        377.49        521.32        22.13 o                         
  -1   2  10         12.47         88.36        21.03 o                         
   0   2  10       2031.68       2035.35        49.65 o                         
   1   2  10         63.08         16.39        26.37 o                         
   2   2  10        165.96        153.50        14.04 o                         
   3   2  10       4478.58       4139.72        95.77 o                         
   4   2  10        715.17        825.58        24.67 o                         
   5   2  10       1411.96       1669.29        42.52 o                         
   6   2  10       1062.34       1301.99        47.82 o                         
   7   2  10        887.41        958.70        36.87 o                         
   8   2  10        249.92        264.52        17.03 o                         
   9   2  10        424.00        442.15        20.52 o                         
  10   2  10        244.16        248.54        28.37 o                         
  11   2  10        303.35        352.45        36.40 o                         
  12   2  10         72.07        115.79        43.41 o                         
  13   2  10        384.74        305.67        50.10 o                         
  14   2  10        147.92        183.19        66.62 o                         
 -17   3  10         22.19         17.32        45.56 o                         
 -16   3  10        117.36         71.46        58.12 o                         
 -15   3  10        523.34        656.35        50.52 o                         
 -14   3  10          0.03         19.54        19.48 o                         
 -13   3  10         73.34         93.86        37.46 o                         
 -12   3  10       2142.13       2193.70        65.50 o                         
 -11   3  10         18.23         10.74        21.84 o                         
 -10   3  10        250.38        191.60        31.40 o                         
  -9   3  10         22.80          5.18        16.12 o                         
  -8   3  10        427.85        421.80        17.49 o                         
  -7   3  10        163.93        218.87        40.19 o                         
  -6   3  10        129.94        146.83        14.55 o                         
  -5   3  10        286.29        243.57        11.38 o                         
  -4   3  10         95.40        146.10        31.66 o                         
  -3   3  10       1367.49       1277.94        30.67 o                         
  -2   3  10        869.33        885.12        21.99 o                         
  -1   3  10         59.18         71.69         9.64 o                         
   0   3  10        524.51        417.92        14.69 o                         
   1   3  10         92.28         20.75        23.67 o                         
   2   3  10        660.30        737.42        18.83 o                         
   3   3  10       1527.39       1598.16        38.58 o                         
   4   3  10          4.41         -8.08        13.45 o                         
   5   3  10          9.42         14.86        19.17 o                         
   6   3  10        465.17        531.24        32.27 o                         
   7   3  10       4058.03       4060.90       111.17 o                         
   8   3  10         28.16         22.39        16.33 o                         
   9   3  10        244.03        278.67        29.81 o                         
  10   3  10        466.25        506.33        51.21 o                         
  11   3  10        203.84        167.20        35.67 o                         
  12   3  10         57.07         69.25        38.06 o                         
  13   3  10        158.36        191.89        57.76 o                         
  14   3  10          0.96        -33.86        54.55 o                         
 -17   4  10          1.08         40.74        91.36 o                         
 -16   4  10         38.90         54.01        81.41 o                         
 -15   4  10         68.69         61.14        38.87 o                         
 -14   4  10        136.32        131.03        22.40 o                         
 -13   4  10          6.14          6.41        24.49 o                         
 -12   4  10        811.33        844.17        50.34 o                         
 -11   4  10        526.99        611.17        27.41 o                         
 -10   4  10        172.48        150.70        18.20 o                         
  -9   4  10          9.13         -6.08        17.66 o                         
  -8   4  10         12.11         31.92        14.33 o                         
  -7   4  10       2169.76       1954.99        50.06 o                         
  -6   4  10         24.23         18.55        11.48 o                         
  -5   4  10        234.44        268.42        13.30 o                         
  -4   4  10         17.20         51.10        27.99 o                         
  -3   4  10        635.21        792.56        35.27 o                         
  -2   4  10         14.31          9.77         9.33 o                         
  -1   4  10          7.13         -0.01         7.09 o                         
   0   4  10      27123.57      29039.22       713.82 o                         
   1   4  10       1248.25       1341.44        34.37 o                         
   2   4  10        412.14        510.49        25.21 o                         
   3   4  10       5139.68       5357.15       119.56 o                         
   4   4  10        643.67        605.84        20.94 o                         
   5   4  10        409.62        415.53        15.93 o                         
   6   4  10        438.64        433.09        17.87 o                         
   7   4  10        100.98         98.69        16.22 o                         
   8   4  10          0.40          8.57        22.96 o                         
   9   4  10        504.95        527.35        26.35 o                         
  10   4  10       1080.45       1099.31        56.15 o                         
  11   4  10        297.35        246.19        40.80 o                         
  12   4  10         69.42          1.55        38.56 o                         
  13   4  10         24.17         45.42        50.79 o                         
  14   4  10         19.85         10.16        48.06 o                         
 -16   5  10          1.52        -40.67        43.53 o                         
 -15   5  10          6.05          8.30        48.14 o                         
 -14   5  10         22.81         -6.54        38.11 o                         
 -13   5  10         50.27         47.81        22.28 o                         
 -12   5  10        233.85        231.35        22.63 o                         
 -11   5  10        633.44        572.87        28.40 o                         
 -10   5  10        232.56        212.25        17.42 o                         
  -9   5  10         19.53          6.70        13.35 o                         
  -8   5  10        503.59        496.51        17.20 o                         
  -7   5  10        312.38        298.98        20.33 o                         
  -6   5  10         20.06         27.27        11.59 o                         
  -5   5  10        268.95        244.76        18.67 o                         
  -4   5  10         70.21         63.00         7.80 o                         
  -3   5  10       3299.44       3206.95        80.07 o                         
  -2   5  10        182.22        184.60        26.34 o                         
  -1   5  10       6790.90       6681.26       150.66 o                         
   0   5  10      23937.89      25406.31       505.52 o                         
   1   5  10        161.42        160.75        12.80 o                         
   2   5  10       1253.59       1277.83        29.33 o                         
   3   5  10          4.26         -2.72        10.98 o                         
   4   5  10         71.81         65.41        12.20 o                         
   5   5  10        471.32        453.74        17.82 o                         
   6   5  10       6279.94       6609.02       161.09 o                         
   7   5  10        509.01        611.83        24.62 o                         
   8   5  10       2141.69       2204.51        68.27 o                         
   9   5  10         67.01         32.27        23.70 o                         
  10   5  10         49.02         83.78        35.33 o                         
  11   5  10        524.82        414.97        53.02 o                         
  12   5  10          3.54         49.89        47.38 o                         
  13   5  10          2.92         21.65        44.04 o                         
 -16   6  10          6.13          0.92        63.56 o                         
 -15   6  10          7.49          8.79        56.92 o                         
 -14   6  10          6.46        -13.87        33.45 o                         
 -13   6  10        361.41        330.41        30.92 o                         
 -12   6  10         53.21         29.08        22.47 o                         
 -11   6  10        102.63        100.83        22.63 o                         
 -10   6  10        196.37        250.99        17.35 o                         
  -9   6  10        694.31        707.52        32.83 o                         
  -8   6  10        396.43        383.83        17.84 o                         
  -7   6  10       1947.89       1987.58        51.07 o                         
  -6   6  10         34.30         52.89        11.25 o                         
  -5   6  10        157.90        168.08        12.25 o                         
  -4   6  10        139.28        170.65        21.20 o                         
  -3   6  10        218.35        246.19        31.39 o                         
  -2   6  10        466.18        356.97        52.47 o                         
  -1   6  10         13.71         22.29        24.63 o                         
   0   6  10       6054.69       6217.82       177.34 o                         
   1   6  10        970.01        999.45        25.37 o                         
   2   6  10          0.95         -9.13         9.13 o                         
   3   6  10        480.93        531.51        17.75 o                         
   4   6  10         53.40         39.41        13.57 o                         
   5   6  10       1783.38       1804.33        84.29 o                         
   6   6  10       4445.49       4667.97       142.55 o                         
   7   6  10         22.34         58.06        20.00 o                         
   8   6  10        119.49        118.71        23.80 o                         
   9   6  10         19.97          6.89        24.90 o                         
  10   6  10        219.79        237.03        46.36 o                         
  11   6  10        237.55        293.76        39.44 o                         
  12   6  10        357.80        369.03        44.83 o                         
  13   6  10        193.12        205.71        54.99 o                         
 -15   7  10         54.13         62.70        50.59 o                         
 -14   7  10          4.14         18.93        31.91 o                         
 -13   7  10       2365.13       2255.72       155.87 o                         
 -12   7  10         19.12         34.19        25.51 o                         
 -11   7  10          3.90         27.70        27.21 o                         
 -10   7  10        221.23        265.50        21.06 o                         
  -9   7  10        269.17        317.70        25.65 o                         
  -8   7  10       1517.52       1575.10        50.21 o                         
  -7   7  10       1285.37       1394.63        39.88 o                         
  -6   7  10       1590.86       1672.48        40.51 o                         
  -5   7  10         25.42         28.66        22.61 o                         
  -4   7  10        893.76        799.61        46.50 o                         
  -3   7  10         89.12         82.32        23.91 o                         
  -2   7  10       2627.69       2759.27        94.21 o                         
  -1   7  10        881.02        775.00        38.14 o                         
   0   7  10        852.79        889.40        33.22 o                         
   1   7  10        426.97        524.25        16.04 o                         
   2   7  10         26.64         40.69         8.96 o                         
   3   7  10         55.73         45.56        12.21 o                         
   4   7  10         13.55          1.59        18.89 o                         
   5   7  10        752.34        712.40        28.16 o                         
   6   7  10        374.26        354.73        20.36 o                         
   7   7  10        560.70        539.24        45.09 o                         
   8   7  10         18.15        -11.01        28.11 o                         
   9   7  10        409.81        401.02        35.74 o                         
  10   7  10        210.24        244.43        33.73 o                         
  11   7  10          2.25         11.18        45.77 o                         
  12   7  10        898.53       1003.01        61.01 o                         
 -14   8  10         60.91         50.61        68.54 o                         
 -13   8  10         14.60         57.18        64.16 o                         
 -12   8  10         49.10         66.46        32.65 o                         
 -11   8  10         98.45         89.46        23.65 o                         
 -10   8  10        529.70        609.15        31.87 o                         
  -9   8  10         88.10         90.38        23.66 o                         
  -8   8  10        827.50        866.57        35.24 o                         
  -7   8  10         52.56         64.84       118.31 o                         
  -6   8  10        229.19        223.13        37.53 o                         
  -5   8  10         47.13        101.67        35.61 o                         
  -4   8  10        149.64        144.12        39.18 o                         
  -3   8  10          0.04        -19.55        60.25 o                         
  -2   8  10         87.09         75.19        28.90 o                         
  -1   8  10        189.56        218.30        26.63 o                         
   0   8  10        266.55        189.81        25.77 o                         
   1   8  10         10.29         51.09        25.52 o                         
   2   8  10         28.41         10.03        12.87 o                         
   3   8  10          4.19          7.19        11.20 o                         
   4   8  10         21.63         52.49        16.47 o                         
   5   8  10        963.16        957.98        42.26 o                         
   6   8  10        731.67        626.72        33.47 o                         
   7   8  10         44.53         44.38        20.02 o                         
   8   8  10         42.12         28.57        29.41 o                         
   9   8  10        347.38        411.28       162.31 o                         
  10   8  10         58.78         79.93        43.83 o                         
  11   8  10         13.70         28.26        46.90 o                         
 -13   9  10          0.39         19.50        68.38 o                         
 -12   9  10        827.30        855.95        76.44 o                         
 -11   9  10          0.01        -62.54        78.80 o                         
 -10   9  10         22.08          8.13        52.75 o                         
  -9   9  10         84.81         84.51        22.51 o                         
  -8   9  10          3.32          4.57        18.66 o                         
  -7   9  10        450.01        476.21        24.55 o                         
  -6   9  10        778.66        992.77       101.59 o                         
  -5   9  10       2354.12       2417.33       284.66 o                         
  -4   9  10        377.52        259.71        35.19 o                         
  -3   9  10         25.98         32.22        28.37 o                         
  -2   9  10        556.65        556.57        72.29 o                         
  -1   9  10         14.81          7.87        30.32 o                         
   0   9  10        723.69        692.23        39.30 o                         
   1   9  10         18.82         35.60        33.42 o                         
   2   9  10        119.66        113.58        32.96 o                         
   3   9  10        331.84        259.11        16.30 o                         
   4   9  10         91.01        117.44        33.12 o                         
   5   9  10        317.77        333.52        46.17 o                         
   6   9  10        599.46        617.70        52.87 o                         
   7   9  10        139.14         71.12        31.85 o                         
   8   9  10        128.34        158.41        31.02 o                         
   9   9  10          3.76         -6.90        45.62 o                         
  10   9  10        132.88        154.41        51.43 o                         
 -12  10  10        330.83        288.77        71.38 o                         
 -11  10  10        132.74        131.31        61.59 o                         
 -10  10  10         15.90          2.45        57.56 o                         
  -9  10  10        174.45        294.92        80.23 o                         
  -8  10  10        191.43        155.56        51.88 o                         
  -7  10  10        144.84        185.56        48.64 o                         
  -6  10  10        109.58         99.44        57.68 o                         
  -5  10  10          8.88        105.36        54.95 o                         
  -4  10  10        378.98        278.42        39.55 o                         
  -3  10  10          0.03         51.40        35.11 o                         
  -2  10  10         80.61         58.05        34.91 o                         
  -1  10  10         80.43         82.71        39.92 o                         
   0  10  10         54.72        144.78        31.06 o                         
   1  10  10          6.06         31.80        33.09 o                         
   2  10  10         89.24         82.16        36.62 o                         
   3  10  10         48.36         42.69        10.19 o                         
   4  10  10        129.12        114.60        18.54 o                         
   5  10  10         51.87         77.28        46.75 o                         
   6  10  10        208.67        231.43        41.30 o                         
   7  10  10          1.24         58.12        56.46 o                         
   8  10  10          0.05         -4.97        87.33 o                         
   9  10  10          6.11          3.32        64.91 o                         
 -10  11  10          0.03        100.28        92.15 o                         
  -9  11  10         64.94         62.30        60.64 o                         
  -8  11  10          1.75         88.99        93.89 o                         
  -7  11  10        187.83        112.52        53.46 o                         
  -6  11  10          0.81        -57.48        70.51 o                         
  -5  11  10          8.67         -1.66        47.85 o                         
  -4  11  10        218.79        177.57        50.73 o                         
  -3  11  10        400.85        400.38        87.37 o                         
  -2  11  10         62.90         54.80        47.96 o                         
  -1  11  10         58.96        108.76        48.03 o                         
   0  11  10        319.45        316.31        40.53 o                         
   1  11  10          1.10         20.10        38.87 o                         
   2  11  10         14.23         -1.90        53.92 o                         
   3  11  10         67.93          0.79        48.72 o                         
   4  11  10          1.36        -14.13        49.75 o                         
   5  11  10         24.25         15.00        54.09 o                         
   6  11  10         16.84         53.46        59.30 o                         
   7  11  10         10.38         51.88        90.41 o                         
  -7  12  10          4.85         92.31        59.93 o                         
  -6  12  10          3.88         47.06        53.54 o                         
  -5  12  10          1.52          8.13        51.17 o                         
  -4  12  10         90.47        124.52        72.41 o                         
  -3  12  10        190.57        242.89        52.98 o                         
  -2  12  10         58.11         42.48        49.83 o                         
  -1  12  10        163.38        165.43        71.22 o                         
   0  12  10         43.54         46.04        50.14 o                         
   1  12  10        118.16         -1.66        72.57 o                         
   2  12  10         30.61         -8.29        51.40 o                         
   3  12  10         26.25         26.61        77.46 o                         
   4  12  10          1.13        -40.19        82.83 o                         
  -2  13  10          3.58        -51.88        54.33 o                         
  -1  13  10          9.59          5.76        53.77 o                         
 -17   0  11         36.92         19.90        63.72 o                         
 -15   0  11        690.41        799.18        66.88 o                         
 -13   0  11        513.76        504.99        45.17 o                         
 -11   0  11        299.28        338.90       336.93 o                         
  -9   0  11          8.81        -11.50        21.01 o                         
  -7   0  11       4354.01       5139.70       153.46 o                         
  -5   0  11       4990.64       5194.67       145.15 o                         
  -3   0  11         82.23        137.37        15.94 o                         
  -1   0  11        697.62        870.04        34.70 o                         
   1   0  11       2447.60       2904.27        85.70 o                         
   3   0  11        143.06        201.16        19.06 o                         
   5   0  11       1024.38       1011.85        61.14 o                         
   7   0  11         23.87         22.30        34.58 o                         
   9   0  11        640.02        562.75        54.56 o                         
  11   0  11          0.20          7.24        22.70 o                         
  13   0  11       1125.46        996.11        92.46 o                         
 -17   1  11         55.86         90.22        46.54 o                         
 -16   1  11        157.23        200.56        61.91 o                         
 -15   1  11         53.23         46.31        37.89 o                         
 -14   1  11        681.16        619.89        35.97 o                         
 -13   1  11          1.31          2.51        22.59 o                         
 -12   1  11         28.61         24.93        21.57 o                         
 -11   1  11          6.71          5.14        24.54 o                         
 -10   1  11          5.24          3.20        18.09 o                         
  -9   1  11         13.16         14.54        21.19 o                         
  -8   1  11        274.99        265.11        24.66 o                         
  -7   1  11       4165.87       4288.63        93.95 o                         
  -6   1  11        522.89        646.00        28.41 o                         
  -5   1  11         38.49         69.18        14.75 o                         
  -4   1  11        402.55        424.47        18.03 o                         
  -3   1  11        104.92        114.97        15.26 o                         
  -2   1  11       1518.83       1855.40        39.97 o                         
  -1   1  11         68.23         91.61        10.41 o                         
   0   1  11         16.50         55.16        11.47 o                         
   1   1  11       2454.49       2648.49        68.78 o                         
   2   1  11       3624.05       3347.52        77.11 o                         
   3   1  11        472.78        430.61        18.78 o                         
   4   1  11       1983.86       2213.25        56.63 o                         
   5   1  11         16.00         11.93        16.72 o                         
   6   1  11        224.96        207.71        22.61 o                         
   7   1  11        199.70        191.64        19.36 o                         
   8   1  11          0.05         17.47        19.30 o                         
   9   1  11        524.68        490.70        30.26 o                         
  10   1  11        160.19        129.11        16.67 o                         
  11   1  11        161.89        165.10        40.96 o                         
  12   1  11         70.31         42.50        38.10 o                         
  13   1  11         16.58          0.13        41.84 o                         
  14   1  11         86.20         61.51        48.12 o                         
 -17   2  11         18.58         58.12        63.96 o                         
 -15   2  11         42.05         58.54        38.42 o                         
 -14   2  11         68.03         45.21        28.53 o                         
 -13   2  11        580.23        658.22        47.89 o                         
 -12   2  11       1602.71       1555.70        48.14 o                         
 -11   2  11       1075.56       1076.44        44.98 o                         
 -10   2  11        426.65        353.00        21.24 o                         
  -9   2  11        312.87        296.93        17.33 o                         
  -8   2  11        775.64        781.31        22.32 o                         
  -7   2  11       1569.79       1781.32        44.27 o                         
  -6   2  11        361.98        455.77        16.79 o                         
  -5   2  11        202.27        218.65        15.93 o                         
  -4   2  11       2457.74       2708.92        48.21 o                         
  -3   2  11          4.38          7.82        16.50 o                         
  -2   2  11       4347.70       4911.42       123.39 o                         
  -1   2  11         18.97         25.11        13.75 o                         
   0   2  11       2328.44       2653.39        53.26 o                         
   1   2  11      12715.17      13938.19       326.01 o                         
   2   2  11        396.44        446.36        18.77 o                         
   3   2  11       3027.60       3188.59        81.94 o                         
   4   2  11        113.53        124.01        21.54 o                         
   5   2  11       2435.33       2409.26        64.21 o                         
   6   2  11       1345.14       1382.10        42.78 o                         
   7   2  11         87.70        110.64        22.95 o                         
   8   2  11        367.07        338.99        25.19 o                         
   9   2  11          2.23         -8.48        14.41 o                         
  10   2  11         56.16         89.29        38.89 o                         
  11   2  11         37.82         -1.99        42.79 o                         
  12   2  11         98.04         52.77        73.47 o                         
  13   2  11         53.87         69.66        43.47 o                         
  14   2  11          1.63         11.30        60.12 o                         
 -17   3  11         39.70         15.44        46.49 o                         
 -16   3  11        140.25        151.29        58.20 o                         
 -15   3  11        101.47         65.62        73.12 o                         
 -14   3  11       2526.69       2616.65       106.38 o                         
 -13   3  11        330.78        345.52        37.03 o                         
 -12   3  11       1978.14       2002.58        75.64 o                         
 -11   3  11         63.91         57.89        27.92 o                         
 -10   3  11        951.74       1003.52        38.56 o                         
  -9   3  11         11.58         27.76        16.14 o                         
  -8   3  11       2979.48       3055.06       103.25 o                         
  -7   3  11        343.92        288.49        16.38 o                         
  -6   3  11        116.77         86.91        13.82 o                         
  -5   3  11         23.79         18.90        12.04 o                         
  -4   3  11       2509.98       2652.43        56.73 o                         
  -3   3  11        818.30       1078.87        40.82 o                         
  -2   3  11        478.47        465.69        14.28 o                         
  -1   3  11       3290.38       3240.32        67.66 o                         
   0   3  11        854.13        940.64        23.10 o                         
   1   3  11       5230.98       5623.16       114.06 o                         
   2   3  11        112.20        120.71        15.89 o                         
   3   3  11         30.94         14.73        14.36 o                         
   4   3  11       1562.97       1523.87        42.15 o                         
   5   3  11        396.93        405.71        24.85 o                         
   6   3  11        520.73        504.84        21.80 o                         
   7   3  11          3.84         -0.05        16.23 o                         
   8   3  11        219.71        228.66        18.62 o                         
   9   3  11        194.77        206.85        19.60 o                         
  10   3  11        105.90        130.45        29.90 o                         
  11   3  11        143.43        176.27        42.93 o                         
  12   3  11         30.53          8.04        55.49 o                         
  13   3  11         70.01         41.52        43.44 o                         
  14   3  11         34.30          7.26        66.33 o                         
 -17   4  11         20.98         70.67        88.12 o                         
 -16   4  11         69.04        123.10        80.70 o                         
 -15   4  11          0.08         -8.14        43.30 o                         
 -14   4  11        109.22         97.17        28.03 o                         
 -13   4  11        667.07        687.02        31.43 o                         
 -12   4  11        986.90        941.76        39.97 o                         
 -11   4  11       1319.54       1260.07        39.72 o                         
 -10   4  11       1923.88       2279.51        67.48 o                         
  -9   4  11         52.63         68.40        19.32 o                         
  -8   4  11        834.28        877.18        27.95 o                         
  -7   4  11        141.81        113.76        13.43 o                         
  -6   4  11         20.26         39.36        12.61 o                         
  -5   4  11        108.29         70.65        11.56 o                         
  -4   4  11          1.78         -8.82        18.11 o                         
  -3   4  11        248.01        252.94        10.12 o                         
  -2   4  11        292.98        262.42         9.97 o                         
  -1   4  11        855.31        897.99        23.28 o                         
   0   4  11        728.72        604.85        16.39 o                         
   1   4  11        101.54        119.28         9.99 o                         
   2   4  11        664.68        554.79        18.66 o                         
   3   4  11        618.93        573.37        17.12 o                         
   4   4  11       6475.29       6499.02       173.80 o                         
   5   4  11        664.50        638.45        21.78 o                         
   6   4  11        112.96        107.48        14.80 o                         
   7   4  11       5024.49       4805.97       137.15 o                         
   8   4  11        348.67        365.38        24.14 o                         
   9   4  11        660.44        602.31        39.59 o                         
  10   4  11        311.62        360.47        29.93 o                         
  11   4  11         52.44         40.72        43.15 o                         
  12   4  11        235.85        247.69        61.75 o                         
  13   4  11         90.61         19.24        44.94 o                         
 -16   5  11         34.38         64.79        52.74 o                         
 -15   5  11          3.65         42.85        39.72 o                         
 -14   5  11        406.20        359.42        34.35 o                         
 -13   5  11        558.34        569.02        27.44 o                         
 -12   5  11        975.41        927.10        35.48 o                         
 -11   5  11         20.90         40.32        20.06 o                         
 -10   5  11         15.31         21.53        17.01 o                         
  -9   5  11        752.12        867.16        35.21 o                         
  -8   5  11          2.04         14.84        15.11 o                         
  -7   5  11        173.76        184.04        14.49 o                         
  -6   5  11        142.23        147.47        13.12 o                         
  -5   5  11         67.56         59.08         9.33 o                         
  -4   5  11       2495.31       2488.26        54.86 o                         
  -3   5  11        339.12        352.97        18.83 o                         
  -2   5  11        946.60        937.60        24.46 o                         
  -1   5  11       1597.91       1514.60        35.99 o                         
   0   5  11        685.76        861.87        23.57 o                         
   1   5  11        591.99        504.11        20.11 o                         
   2   5  11        189.60        214.37        12.89 o                         
   3   5  11        134.06        126.92        12.10 o                         
   4   5  11        357.61        312.31        14.47 o                         
   5   5  11        369.75        366.22        18.16 o                         
   6   5  11       2889.09       2822.16        67.14 o                         
   7   5  11         31.26         31.13        17.49 o                         
   8   5  11        562.82        489.81        26.97 o                         
   9   5  11       2053.68       2018.58       102.54 o                         
  10   5  11         50.49         63.44        28.40 o                         
  11   5  11        286.03        296.10        67.32 o                         
  12   5  11        291.40        337.13        44.04 o                         
  13   5  11        166.53        223.66        55.46 o                         
 -16   6  11         11.24          9.16        82.91 o                         
 -15   6  11          1.14        -39.41        46.34 o                         
 -14   6  11         10.10         38.98        29.35 o                         
 -13   6  11          0.30          7.06        29.01 o                         
 -12   6  11         39.29         39.41        37.50 o                         
 -11   6  11        758.43        759.46        35.81 o                         
 -10   6  11          0.02          8.43        17.81 o                         
  -9   6  11        517.49        540.69        22.06 o                         
  -8   6  11         62.20         35.45        12.78 o                         
  -7   6  11        187.56        177.65        11.89 o                         
  -6   6  11         66.45         60.50        20.23 o                         
  -5   6  11       1158.38        959.36        24.30 o                         
  -4   6  11        485.87        497.94        28.41 o                         
  -3   6  11        689.93        673.27        32.19 o                         
  -2   6  11       1854.86       1871.43        54.34 o                         
  -1   6  11        309.06        266.07        22.56 o                         
   0   6  11        213.75        273.74        18.95 o                         
   1   6  11       1471.46       1409.84        35.15 o                         
   2   6  11        918.42       1012.60        41.98 o                         
   3   6  11         82.84         71.76        10.40 o                         
   4   6  11          4.49          0.62        15.55 o                         
   5   6  11       1304.60       1214.72        31.79 o                         
   6   6  11       1184.82       1197.65        47.33 o                         
   7   6  11        147.13        151.27        20.88 o                         
   8   6  11        248.76        239.91        25.43 o                         
   9   6  11         44.87         38.11        27.04 o                         
  10   6  11         44.22        140.42        57.97 o                         
  11   6  11        164.47        213.11       102.49 o                         
  12   6  11        444.13        463.29        47.18 o                         
 -15   7  11        189.91        200.13        51.48 o                         
 -14   7  11         89.92         76.11        41.38 o                         
 -13   7  11        518.27        418.49        32.92 o                         
 -12   7  11         43.47         83.92        32.33 o                         
 -11   7  11          0.75         20.14        25.92 o                         
 -10   7  11         54.91         59.83        16.77 o                         
  -9   7  11        940.37        965.13        32.09 o                         
  -8   7  11         49.44         67.99        14.22 o                         
  -7   7  11        286.86        285.29        14.81 o                         
  -6   7  11       3897.37       3544.55        90.44 o                         
  -5   7  11        416.59        435.64        27.44 o                         
  -4   7  11        321.08        313.30        28.59 o                         
  -3   7  11       1133.50       1175.76        41.79 o                         
  -2   7  11         36.41         24.14        22.18 o                         
  -1   7  11        382.73        423.58        63.81 o                         
   0   7  11        245.35        346.88        23.02 o                         
   1   7  11         24.86         26.39         5.03 o                         
   2   7  11        328.31        351.40        13.40 o                         
   3   7  11         34.80         31.85        11.67 o                         
   4   7  11        685.70        712.93        26.22 o                         
   5   7  11        773.31        716.35        33.62 o                         
   6   7  11        206.20        237.41        27.19 o                         
   7   7  11        127.69        107.81        26.70 o                         
   8   7  11        326.43        267.97        28.58 o                         
   9   7  11        229.93        214.21        44.78 o                         
  10   7  11          1.02         91.03        50.00 o                         
  11   7  11         73.45         51.87        51.21 o                         
 -14   8  11         19.79        101.15        70.20 o                         
 -13   8  11         23.04        -15.48        62.78 o                         
 -12   8  11        178.60        205.74        33.06 o                         
 -11   8  11        118.48        110.17        22.13 o                         
 -10   8  11        184.43        216.09        21.84 o                         
  -9   8  11       1003.29       1123.52        59.40 o                         
  -8   8  11         10.96         31.74        18.81 o                         
  -7   8  11        332.65        382.34        18.32 o                         
  -6   8  11        352.43        375.00        48.50 o                         
  -5   8  11        704.77        727.79        36.23 o                         
  -4   8  11        489.60        542.29        31.01 o                         
  -3   8  11        800.94        658.75        43.45 o                         
  -2   8  11          0.05        -16.08        27.24 o                         
  -1   8  11          3.26         -3.45        24.41 o                         
   0   8  11          5.29          8.90        26.02 o                         
   1   8  11         10.16         26.93        30.86 o                         
   2   8  11        120.02        125.79         8.32 o                         
   3   8  11          9.47         51.74        12.84 o                         
   4   8  11        132.23        158.68        16.86 o                         
   5   8  11         54.02         41.74        18.18 o                         
   6   8  11          2.43         14.43        26.64 o                         
   7   8  11         76.14         72.29        35.85 o                         
   8   8  11         23.16         39.66        28.66 o                         
   9   8  11        324.04        309.07        42.32 o                         
  10   8  11         11.27        -42.96        44.07 o                         
  11   8  11          6.31         76.36        48.41 o                         
 -13   9  11        354.26        531.89        76.44 o                         
 -12   9  11         50.35        -14.61        61.75 o                         
 -11   9  11          5.94         20.29        83.62 o                         
 -10   9  11          0.41        -16.27        54.41 o                         
  -9   9  11         37.39        -18.64        70.59 o                         
  -8   9  11        141.00        142.41        15.08 o                         
  -7   9  11        468.47        423.23        75.65 o                         
  -6   9  11         44.03         -1.23        49.67 o                         
  -5   9  11        325.97        353.06        73.28 o                         
  -4   9  11        227.83        256.97        36.75 o                         
  -3   9  11         49.55         69.78        46.35 o                         
  -2   9  11        459.13        413.52        51.01 o                         
  -1   9  11        188.65        190.41        57.33 o                         
   0   9  11          0.46         26.13        29.27 o                         
   1   9  11        741.88        928.52       100.99 o                         
   2   9  11        869.31        893.79        58.61 o                         
   3   9  11        811.53        923.17        43.04 o                         
   4   9  11         53.02         21.63        24.94 o                         
   5   9  11         16.90         44.45        25.03 o                         
   6   9  11         21.14         56.95        49.67 o                         
   7   9  11         26.48         90.29        32.09 o                         
   8   9  11          1.16         15.01        52.51 o                         
   9   9  11        340.50        393.12        37.40 o                         
 -11  10  11          0.92         21.87        65.62 o                         
 -10  10  11         97.90        175.77        85.04 o                         
  -9  10  11        269.17        305.27        59.93 o                         
  -8  10  11        351.71        412.89        57.48 o                         
  -7  10  11        537.87        553.68        55.91 o                         
  -6  10  11         18.56          9.71        65.54 o                         
  -5  10  11          2.29          0.93        40.89 o                         
  -4  10  11         74.73         30.74        33.45 o                         
  -3  10  11        314.16        293.91        44.15 o                         
  -2  10  11        127.55        119.30        46.35 o                         
  -1  10  11          0.94         56.94        39.97 o                         
   0  10  11         87.82        237.69       204.24 o                         
   1  10  11         40.83        -18.11        46.02 o                         
   2  10  11        123.72        111.21        38.86 o                         
   3  10  11         52.20         64.20        45.25 o                         
   4  10  11        151.75        108.97        46.19 o                         
   5  10  11        170.28        206.88        52.98 o                         
   6  10  11         58.49         59.70        56.38 o                         
   7  10  11         19.84         -8.29        61.43 o                         
   8  10  11          7.29         19.98        65.62 o                         
 -10  11  11          9.26         19.42        67.12 o                         
  -9  11  11          7.51        -12.16        63.09 o                         
  -8  11  11          0.01        -40.43        81.73 o                         
  -7  11  11        134.91         67.99        54.25 o                         
  -6  11  11         43.15        121.44        73.67 o                         
  -5  11  11         41.60         46.19        51.01 o                         
  -4  11  11         53.38         70.51        48.64 o                         
  -3  11  11        385.47        428.21        70.59 o                         
  -2  11  11        130.82         97.44        47.93 o                         
  -1  11  11        238.74        331.25        51.33 o                         
   0  11  11          0.95          9.79        67.75 o                         
   1  11  11          9.55         -1.66        49.19 o                         
   2  11  11         19.87         49.35        50.22 o                         
   3  11  11          1.76        -42.17        52.04 o                         
   4  11  11          2.26         -9.95        53.93 o                         
   5  11  11          3.75         -4.97        56.62 o                         
   6  11  11         89.83        195.27        88.44 o                         
  -7  12  11         10.39         23.45        61.51 o                         
  -6  12  11        121.16         85.12        55.98 o                         
  -5  12  11          8.04          2.45        54.41 o                         
  -4  12  11        126.95        131.00        54.48 o                         
  -3  12  11          1.60         45.64        52.98 o                         
  -2  12  11         17.21         46.59        74.30 o                         
  -1  12  11        355.95        294.06        56.54 o                         
   0  12  11        136.40        132.34        76.44 o                         
   1  12  11          7.56        -30.56        53.62 o                         
   2  12  11         57.55        131.79        82.04 o                         
   3  12  11         36.06         58.27        84.09 o                         
   4  12  11        131.04        135.50        63.56 o                         
 -14   0  12        442.58        494.54        55.19 o                         
 -12   0  12        301.88        333.30        37.03 o                         
 -10   0  12         15.39         18.67        33.33 o                         
  -8   0  12       1867.49       2234.37        81.98 o                         
  -6   0  12       1477.02       1981.99       104.98 o                         
  -4   0  12        507.28        459.01        24.99 o                         
  -2   0  12        514.77        511.34        23.73 o                         
   0   0  12         15.11         76.07        22.91 o                         
   2   0  12        688.72        600.05        24.01 o                         
   4   0  12         15.48        -16.08        28.66 o                         
   6   0  12        324.49        316.93        31.07 o                         
   8   0  12          9.62         26.35        28.78 o                         
  10   0  12        348.36        247.07        48.64 o                         
  12   0  12          6.48         30.01        55.12 o                         
  14   0  12         64.64        151.45        73.67 o                         
 -17   1  12         25.43         87.26        46.54 o                         
 -16   1  12        747.57        815.89        52.30 o                         
 -15   1  12          2.31        -43.75        43.75 o                         
 -14   1  12         53.07         54.31        34.93 o                         
 -13   1  12          1.23         13.81        24.41 o                         
 -12   1  12        399.81        398.15        26.13 o                         
 -11   1  12        579.98        570.11        32.49 o                         
 -10   1  12       1160.66       1234.54        50.77 o                         
  -9   1  12        779.65        866.63        24.41 o                         
  -8   1  12        516.91        573.62        18.80 o                         
  -7   1  12       1327.86       1526.35        37.20 o                         
  -6   1  12         68.11        115.34        23.66 o                         
  -5   1  12       1124.56       1097.86        26.88 o                         
  -4   1  12       5347.47       5916.17       123.48 o                         
  -3   1  12       1729.76       1357.58        32.93 o                         
  -2   1  12       4327.14       4117.13        86.13 o                         
  -1   1  12       2498.08       2557.91        59.21 o                         
   0   1  12        410.60        500.96        25.84 o                         
   1   1  12        563.30        565.27        21.15 o                         
   2   1  12         13.78        -12.82        12.82 o                         
   3   1  12        401.61        320.44        17.95 o                         
   4   1  12        367.60        337.50        17.46 o                         
   5   1  12        237.31        215.16        16.79 o                         
   6   1  12       1400.82       1324.95        38.92 o                         
   7   1  12          7.40         19.82        21.32 o                         
   8   1  12         13.98         41.67        22.81 o                         
   9   1  12        118.71         62.28        26.50 o                         
  10   1  12        459.01        552.61        30.40 o                         
  11   1  12        182.65        150.64        40.68 o                         
  12   1  12        169.66        149.67        45.58 o                         
  13   1  12         71.50         38.22        51.57 o                         
  14   1  12         58.95         91.44        72.01 o                         
 -17   2  12        123.24        147.03        64.83 o                         
 -16   2  12        130.22         94.60        82.20 o                         
 -15   2  12        206.70        271.69        48.88 o                         
 -14   2  12         21.58        -29.95        31.00 o                         
 -13   2  12       2323.26       2554.26        94.43 o                         
 -12   2  12        187.56        173.49        23.33 o                         
 -11   2  12        844.62        837.43        29.64 o                         
 -10   2  12          3.15          1.33        17.05 o                         
  -9   2  12        685.47        685.05        30.16 o                         
  -8   2  12        199.39        217.34        18.15 o                         
  -7   2  12        380.92        353.98        20.66 o                         
  -6   2  12         33.50         21.06        14.59 o                         
  -5   2  12         37.97          8.40        12.71 o                         
  -4   2  12        669.91        651.87        95.56 o                         
  -3   2  12        452.24        456.80        15.28 o                         
  -2   2  12        203.54        149.61        13.29 o                         
  -1   2  12         49.84          8.18        20.36 o                         
   0   2  12          0.01         11.99        12.02 o                         
   1   2  12       3739.09       4091.99       101.72 o                         
   2   2  12        204.50        184.05        13.40 o                         
   3   2  12       1320.89       1288.21        39.05 o                         
   4   2  12        716.51        756.79        41.05 o                         
   5   2  12        379.16        317.08        19.35 o                         
   6   2  12       3242.29       2911.07        77.23 o                         
   7   2  12        353.77        368.62        28.34 o                         
   8   2  12        843.32        806.27        37.62 o                         
   9   2  12         42.52         39.38        24.62 o                         
  10   2  12        123.38        136.31        23.70 o                         
  11   2  12        113.15        144.11        42.82 o                         
  12   2  12        195.40        199.86        48.73 o                         
  13   2  12         11.37        -44.67        44.67 o                         
 -17   3  12          3.30        -14.64        46.18 o                         
 -16   3  12         11.28        -17.45        57.33 o                         
 -15   3  12          3.92        -12.48        51.48 o                         
 -14   3  12        348.72        368.72        33.45 o                         
 -13   3  12        258.07        234.45        36.76 o                         
 -12   3  12       2663.44       2921.51       102.64 o                         
 -11   3  12       1979.00       2172.61        70.20 o                         
 -10   3  12        148.12         95.94        24.64 o                         
  -9   3  12         51.37         43.97        22.19 o                         
  -8   3  12          1.64        -16.42        16.42 o                         
  -7   3  12       1244.77       1294.60        36.20 o                         
  -6   3  12         13.65         -0.78        12.09 o                         
  -5   3  12       1089.05       1124.85        34.01 o                         
  -4   3  12         10.25         -0.87        11.07 o                         
  -3   3  12          7.19         17.70         9.56 o                         
  -2   3  12       1523.91       1626.18        36.07 o                         
  -1   3  12        841.39        936.44        25.57 o                         
   0   3  12        110.21        161.50        13.06 o                         
   1   3  12       1876.63       2056.76        45.99 o                         
   2   3  12        534.04        630.49        22.46 o                         
   3   3  12        349.97        312.84        34.49 o                         
   4   3  12         17.56         34.79        21.89 o                         
   5   3  12         48.80         40.44        14.92 o                         
   6   3  12        455.03        466.22        26.53 o                         
   7   3  12       1439.24       1347.59        38.83 o                         
   8   3  12        298.74        269.29        19.73 o                         
   9   3  12        420.93        450.91        29.64 o                         
  10   3  12         26.64        187.71       178.14 o                         
  11   3  12        363.55        407.92        47.79 o                         
  12   3  12        158.85        153.26        42.59 o                         
  13   3  12          6.88        -22.12        51.91 o                         
 -17   4  12        121.66        126.50        88.99 o                         
 -16   4  12         12.25         24.16        79.04 o                         
 -15   4  12        219.11        208.60        45.69 o                         
 -14   4  12          0.10         23.25        30.98 o                         
 -13   4  12        237.11        189.04        29.57 o                         
 -12   4  12       3509.81       3885.41       143.62 o                         
 -11   4  12        126.71        102.04        22.93 o                         
 -10   4  12         97.18         87.74        20.35 o                         
  -9   4  12        979.30       1092.80        35.97 o                         
  -8   4  12        732.44        811.78        25.76 o                         
  -7   4  12       1394.02       1507.17        48.27 o                         
  -6   4  12         43.44         33.41        12.31 o                         
  -5   4  12        189.47        193.07        23.41 o                         
  -4   4  12        671.63        614.35        20.37 o                         
  -3   4  12          1.86        -12.89        12.89 o                         
  -2   4  12       2665.83       2630.13        59.35 o                         
  -1   4  12       6527.32       7378.45       166.06 o                         
   0   4  12          1.19        -15.24        15.24 o                         
   1   4  12       1145.28       1163.82        38.86 o                         
   2   4  12         45.57         78.29        12.60 o                         
   3   4  12        284.36        221.07        25.73 o                         
   4   4  12        747.95        684.76        29.89 o                         
   5   4  12       1812.10       1728.28        55.45 o                         
   6   4  12       1218.50       1225.90        37.08 o                         
   7   4  12        188.01        202.94        17.52 o                         
   8   4  12         41.21         50.85        20.62 o                         
   9   4  12        184.33        152.45        26.49 o                         
  10   4  12          4.66          1.92        48.41 o                         
  11   4  12          0.86        -17.04        44.50 o                         
  12   4  12         33.65         56.55        59.56 o                         
  13   4  12        534.48        580.74        72.94 o                         
 -16   5  12          9.06        -11.10        52.10 o                         
 -15   5  12        216.68        231.26       121.80 o                         
 -14   5  12          3.54         15.41        28.87 o                         
 -13   5  12        287.30        244.37        38.95 o                         
 -12   5  12       2522.30       2668.09        89.10 o                         
 -11   5  12       1679.33       1655.50        57.80 o                         
 -10   5  12        704.59        621.41        28.82 o                         
  -9   5  12          1.38          5.07        15.73 o                         
  -8   5  12         50.09         46.10        15.75 o                         
  -7   5  12        123.28        128.45        14.69 o                         
  -6   5  12         36.28         27.41        12.04 o                         
  -5   5  12        200.90        209.85        13.60 o                         
  -4   5  12         80.59         91.37        12.69 o                         
  -3   5  12       1340.93       1373.44        33.25 o                         
  -2   5  12         27.72          9.57         9.92 o                         
  -1   5  12        716.64        675.41        17.93 o                         
   0   5  12       1633.89       1500.07        38.31 o                         
   1   5  12        622.00        615.27        21.06 o                         
   2   5  12        132.61        123.32        11.16 o                         
   3   5  12        903.39        946.02        39.75 o                         
   4   5  12         63.09         32.18        13.19 o                         
   5   5  12        988.24        903.61        31.03 o                         
   6   5  12       2534.44       2697.64        75.94 o                         
   7   5  12        641.01        652.82        28.66 o                         
   8   5  12        266.21        270.37        25.44 o                         
   9   5  12        256.74        216.43        38.27 o                         
  10   5  12        393.39        356.71        37.70 o                         
  11   5  12          7.85         18.72        38.49 o                         
  12   5  12         41.41         56.49        42.93 o                         
 -15   6  12        239.71        240.69        42.09 o                         
 -14   6  12          0.01         11.64        28.78 o                         
 -13   6  12        106.46         63.13        25.84 o                         
 -12   6  12        223.66        263.99        30.31 o                         
 -11   6  12        285.10        324.25        21.35 o                         
 -10   6  12          4.40         28.02        17.58 o                         
  -9   6  12        119.12        122.68        15.49 o                         
  -8   6  12       1436.77       1558.36        44.05 o                         
  -7   6  12       1716.89       1666.50        46.13 o                         
  -6   6  12        312.01        432.28        14.45 o                         
  -5   6  12        665.81        648.64        19.74 o                         
  -4   6  12         74.29         49.62        24.60 o                         
  -3   6  12        100.63        104.98        28.16 o                         
  -2   6  12        124.09         83.46        24.01 o                         
  -1   6  12        521.28        566.69        43.03 o                         
   0   6  12          0.28          8.25         6.52 o                         
   1   6  12       1525.62       1492.75        44.85 o                         
   2   6  12        284.46        261.09        12.63 o                         
   3   6  12        666.09        544.84        25.93 o                         
   4   6  12        437.02        449.87        18.42 o                         
   5   6  12          3.30         -5.74        14.65 o                         
   6   6  12       1408.28       1342.43        39.03 o                         
   7   6  12         13.79         -8.11        34.75 o                         
   8   6  12        296.38        290.88        31.45 o                         
   9   6  12        770.21        727.39        40.28 o                         
  10   6  12         12.14          3.27        43.21 o                         
  11   6  12         69.48        189.64        62.73 o                         
  12   6  12          1.87        -19.07        51.98 o                         
 -15   7  12         61.19        117.59        85.04 o                         
 -14   7  12          0.13         -8.72        39.44 o                         
 -13   7  12          0.71          0.50        33.48 o                         
 -12   7  12          0.24         -9.94        28.21 o                         
 -11   7  12         10.67         13.63        22.93 o                         
 -10   7  12         37.17         24.94        20.38 o                         
  -9   7  12         43.30         58.26        16.60 o                         
  -8   7  12       1474.83       1553.20        59.69 o                         
  -7   7  12        127.63         95.38        10.35 o                         
  -6   7  12       2278.99       2224.16        54.78 o                         
  -5   7  12          0.08         -5.64        23.19 o                         
  -4   7  12        363.13        445.20        38.73 o                         
  -3   7  12       1056.20        798.95        39.42 o                         
  -2   7  12       1275.89       1204.86        47.79 o                         
  -1   7  12         64.61         37.22        30.08 o                         
   0   7  12        272.28        246.75        28.21 o                         
   1   7  12        140.96        173.72        15.29 o                         
   2   7  12       2635.78       2311.88        69.33 o                         
   3   7  12        233.60        223.94        23.17 o                         
   4   7  12         28.88         46.66        16.50 o                         
   5   7  12        158.16        161.10        28.21 o                         
   6   7  12        443.52        441.53        28.17 o                         
   7   7  12         98.76         89.87        23.37 o                         
   8   7  12          3.62         16.11        36.20 o                         
   9   7  12        214.03        179.64        28.23 o                         
  10   7  12          0.29        -14.21        51.21 o                         
  11   7  12         55.01         75.60        56.41 o                         
 -14   8  12         58.53        109.21        70.91 o                         
 -13   8  12        142.51        200.25        66.72 o                         
 -12   8  12        158.96        124.44        84.57 o                         
 -11   8  12         52.56        103.12        32.55 o                         
 -10   8  12         12.32          6.73        16.51 o                         
  -9   8  12       2092.30       2003.32        86.51 o                         
  -8   8  12        490.85        492.20        44.72 o                         
  -7   8  12        215.15        240.14        14.90 o                         
  -6   8  12        430.91        392.21        31.70 o                         
  -5   8  12        214.31        245.40        35.24 o                         
  -4   8  12        375.88        287.48        29.38 o                         
  -3   8  12        445.94        494.14        38.37 o                         
  -2   8  12          5.97         29.54        23.83 o                         
  -1   8  12          0.50         24.82        37.98 o                         
   0   8  12        442.90        348.57        28.83 o                         
   1   8  12         27.67        -19.34        24.07 o                         
   2   8  12       2896.82       2889.02        97.41 o                         
   3   8  12        561.76        480.76        25.24 o                         
   4   8  12        158.88        167.25        16.71 o                         
   5   8  12          8.37          8.58        20.34 o                         
   6   8  12         19.03          7.90        30.78 o                         
   7   8  12          4.60          2.92        32.56 o                         
   8   8  12          0.37        -13.17        39.91 o                         
   9   8  12        108.66        120.51        43.94 o                         
  10   8  12         27.75         84.55        79.03 o                         
 -13   9  12          6.72         41.46        69.09 o                         
 -12   9  12         46.43         21.08        63.33 o                         
 -11   9  12        105.06        246.60       124.13 o                         
 -10   9  12         14.80        -38.93        55.91 o                         
  -9   9  12        125.71        287.66        76.20 o                         
  -8   9  12         67.00        107.70        50.22 o                         
  -7   9  12       1390.49       1392.50        76.20 o                         
  -6   9  12       1002.60       1011.04        65.58 o                         
  -5   9  12        344.83        322.93        43.73 o                         
  -4   9  12        216.63        218.28        34.76 o                         
  -3   9  12         10.70         -9.96        34.66 o                         
  -2   9  12         21.83         46.84        34.83 o                         
  -1   9  12         15.34         68.44        34.56 o                         
   0   9  12        124.50        162.79        36.61 o                         
   1   9  12         82.83         88.49        44.95 o                         
   2   9  12         12.75        -20.95        35.94 o                         
   3   9  12        500.35        432.19        26.75 o                         
   4   9  12         15.33         20.15        19.05 o                         
   5   9  12         22.12          2.65        17.30 o                         
   6   9  12          9.73          8.24        32.34 o                         
   7   9  12         21.30         51.63        33.85 o                         
   8   9  12        578.41        654.17        46.11 o                         
   9   9  12          9.80          4.55        41.74 o                         
 -11  10  12          0.17         58.27        67.99 o                         
 -10  10  12        118.38         80.94        89.86 o                         
  -9  10  12         29.93         21.87        58.27 o                         
  -8  10  12          0.42        -54.17        54.17 o                         
  -7  10  12         37.65         57.41        50.93 o                         
  -6  10  12        263.19        303.14        71.15 o                         
  -5  10  12         82.91        101.78        47.69 o                         
  -4  10  12        130.85         98.55        46.82 o                         
  -3  10  12        205.75        215.94        59.74 o                         
  -2  10  12        227.60        227.55        41.17 o                         
  -1  10  12        350.71        270.91        41.19 o                         
   0  10  12         55.87         28.15        34.37 o                         
   1  10  12          2.62         72.65        64.51 o                         
   2  10  12         23.32         22.98        47.54 o                         
   3  10  12        167.71        183.43        48.56 o                         
   4  10  12         63.95         50.30        47.85 o                         
   5  10  12         50.69        111.65        55.43 o                         
   6  10  12          6.03         20.69        61.27 o                         
   7  10  12        249.79        317.67        67.20 o                         
  -9  11  12         16.59          8.05        64.67 o                         
  -8  11  12         89.67        238.47        90.57 o                         
  -7  11  12        517.54        381.70        61.51 o                         
  -6  11  12         92.50         72.80        77.70 o                         
  -5  11  12         57.96         34.03        53.46 o                         
  -4  11  12        264.42        225.91        72.88 o                         
  -3  11  12          3.51         66.49        49.43 o                         
  -2  11  12        428.13        470.14        64.20 o                         
  -1  11  12        422.06        528.18        75.72 o                         
   0  11  12         60.58        146.95        51.40 o                         
   1  11  12         33.35         71.30        73.75 o                         
   2  11  12          6.62         40.27        54.33 o                         
   3  11  12          4.19         35.53        74.30 o                         
   4  11  12         52.39         12.48        56.38 o                         
   5  11  12         96.85        147.26        87.33 o                         
   6  11  12         19.72        -30.01        65.07 o                         
  -6  12  12          6.04         27.56        58.35 o                         
  -5  12  12         83.73         66.57        79.59 o                         
  -4  12  12          4.49        -23.61        54.48 o                         
  -3  12  12         50.90         60.33        79.83 o                         
  -2  12  12         12.56         -9.00        55.51 o                         
  -1  12  12          0.58        -58.98        78.65 o                         
   0  12  12         22.22         81.41        57.56 o                         
   1  12  12        151.29        213.75        84.17 o                         
   2  12  12          1.29         19.03        86.23 o                         
   3  12  12         92.50         99.10        63.33 o                         
 -17   0  13         12.44         71.22        64.59 o                         
 -13   0  13        272.91        290.39        40.67 o                         
 -11   0  13          2.45          1.65        26.35 o                         
  -9   0  13          0.23         -1.52        25.34 o                         
  -7   0  13       4036.24       4176.56       127.93 o                         
  -5   0  13       1006.15       1144.15        38.32 o                         
  -3   0  13       1383.53       1643.46        50.88 o                         
  -1   0  13       1234.59       1059.87        36.89 o                         
   1   0  13        719.84        820.56        29.49 o                         
   3   0  13       1181.50        939.29        43.57 o                         
   5   0  13       1205.52       1150.06        43.98 o                         
   7   0  13        713.86        628.87        37.41 o                         
   9   0  13        194.71        223.15        46.90 o                         
  11   0  13          1.41         59.93        55.91 o                         
  13   0  13        240.13        370.25       102.10 o                         
 -17   1  13       1204.90       1379.24        93.08 o                         
 -16   1  13          6.84         -2.46        41.77 o                         
 -15   1  13          3.41        -44.16        44.16 o                         
 -14   1  13        244.02        304.83        44.42 o                         
 -13   1  13         17.44         32.12       113.72 o                         
 -12   1  13        127.09        104.64        24.48 o                         
 -11   1  13          5.91          9.31        21.48 o                         
 -10   1  13        264.33        225.89        21.09 o                         
  -9   1  13       1736.58       1724.64        47.99 o                         
  -8   1  13        898.55        850.39        26.90 o                         
  -7   1  13       2549.02       2685.51        63.31 o                         
  -6   1  13       1194.49       1191.48        27.55 o                         
  -5   1  13        101.41         91.49        15.21 o                         
  -4   1  13        198.83        173.45        14.01 o                         
  -3   1  13       2780.62       2895.98        65.09 o                         
  -2   1  13       1312.80       1302.61        32.12 o                         
  -1   1  13        927.63       1151.68        33.97 o                         
   0   1  13       1583.45       1772.49        53.62 o                         
   1   1  13          1.53         -1.68        14.20 o                         
   2   1  13          7.27          5.65        16.56 o                         
   3   1  13        936.06       1050.92        29.34 o                         
   4   1  13       1235.10       1218.69        35.83 o                         
   5   1  13        337.54        326.04        24.01 o                         
   6   1  13         26.84         13.00        19.08 o                         
   7   1  13         12.63         39.60        23.42 o                         
   8   1  13        148.66        117.92        23.72 o                         
   9   1  13        451.19        417.82        32.14 o                         
  10   1  13         31.47         75.44        40.05 o                         
  11   1  13        191.54        182.56        39.42 o                         
  12   1  13         59.56         91.67        49.24 o                         
  13   1  13        286.58        335.12        55.98 o                         
 -17   2  13         18.88         37.82        52.72 o                         
 -16   2  13         11.09        379.26       687.13 o                         
 -15   2  13        787.96        788.82        74.46 o                         
 -14   2  13          0.24          0.11        34.61 o                         
 -13   2  13        156.00        151.94        26.97 o                         
 -12   2  13          0.13         10.51        22.45 o                         
 -11   2  13         18.83         24.87        19.55 o                         
 -10   2  13        208.58        191.74        22.48 o                         
  -9   2  13       1380.45       1289.36        37.75 o                         
  -8   2  13         14.11          5.24        15.42 o                         
  -7   2  13         48.46         61.46        17.65 o                         
  -6   2  13        338.97        282.46        19.38 o                         
  -5   2  13       2477.86       2680.97        56.68 o                         
  -4   2  13        488.38        595.40        19.39 o                         
  -3   2  13       2900.70       2748.85        73.70 o                         
  -2   2  13         19.16         46.58        12.61 o                         
  -1   2  13       4103.87       4597.52       110.26 o                         
   0   2  13        500.92        406.18        14.29 o                         
   1   2  13       1174.34       1248.14        31.44 o                         
   2   2  13       1418.00       1325.45        37.75 o                         
   3   2  13        432.98        346.50        18.38 o                         
   4   2  13        113.66        103.32        16.13 o                         
   5   2  13        203.84        270.47        31.68 o                         
   6   2  13         64.78        107.81        20.79 o                         
   7   2  13        112.28         98.58        21.31 o                         
   8   2  13         18.78        -18.58        23.11 o                         
   9   2  13         12.58         69.96        37.95 o                         
  10   2  13         31.61         36.94        22.41 o                         
  11   2  13          4.15         14.51        38.20 o                         
  12   2  13         46.61         31.72        54.84 o                         
  13   2  13        292.54        335.15        57.69 o                         
 -17   3  13          0.20         10.46        53.48 o                         
 -16   3  13        100.73        108.89        58.20 o                         
 -15   3  13        269.60        261.29        47.14 o                         
 -14   3  13        279.23        252.95        33.84 o                         
 -13   3  13       1624.61       1454.23        56.63 o                         
 -12   3  13        439.35        474.83        33.18 o                         
 -11   3  13        961.20       1002.23        45.83 o                         
 -10   3  13        260.97        267.44        18.85 o                         
  -9   3  13        487.73        510.86        22.86 o                         
  -8   3  13         14.95          3.15        17.95 o                         
  -7   3  13          0.08         27.06        13.89 o                         
  -6   3  13        626.85        657.63        21.65 o                         
  -5   3  13       3024.48       2694.86        59.52 o                         
  -4   3  13       1740.27       1572.13        36.85 o                         
  -3   3  13          1.71          0.12        10.43 o                         
  -2   3  13         43.77         51.20        12.33 o                         
  -1   3  13       1913.14       2000.72        45.15 o                         
   0   3  13          2.95        -12.56        12.56 o                         
   1   3  13       1447.97       1618.29        38.46 o                         
   2   3  13         27.56         15.45        18.05 o                         
   3   3  13        565.64        573.99        19.73 o                         
   4   3  13         59.42         80.61        16.25 o                         
   5   3  13          1.34         14.74        17.32 o                         
   6   3  13         80.68         84.61        21.65 o                         
   7   3  13        211.32        239.75        23.56 o                         
   8   3  13       1586.15       1713.23        54.66 o                         
   9   3  13        188.05        199.23        24.96 o                         
  10   3  13        657.69        689.83        42.03 o                         
  11   3  13          0.03        -12.41        38.69 o                         
  12   3  13        377.65        405.23        53.85 o                         
  13   3  13         33.56         45.05        53.89 o                         
 -16   4  13        129.72        210.59        82.44 o                         
 -15   4  13         26.03         43.32        44.12 o                         
 -14   4  13          0.98        -28.01        28.01 o                         
 -13   4  13       1462.89       1232.79        69.64 o                         
 -12   4  13        676.72        715.55        32.21 o                         
 -11   4  13        628.46        491.99        22.56 o                         
 -10   4  13       3457.86       3267.29        99.25 o                         
  -9   4  13          0.02          9.73        15.78 o                         
  -8   4  13       1484.32       1441.43        40.75 o                         
  -7   4  13         75.80         62.15        15.90 o                         
  -6   4  13         85.93         99.03        11.94 o                         
  -5   4  13        757.11        749.75        35.72 o                         
  -4   4  13         66.34         51.41         9.67 o                         
  -3   4  13         17.12         36.64        10.88 o                         
  -2   4  13       3004.90       2764.56        67.62 o                         
  -1   4  13          4.21        -10.75        10.75 o                         
   0   4  13        362.11        326.42        32.52 o                         
   1   4  13        196.06        248.22        14.79 o                         
   2   4  13        157.87        183.77        12.90 o                         
   3   4  13        837.51        899.08        40.84 o                         
   4   4  13        125.61         87.01        17.72 o                         
   5   4  13        462.17        416.06        24.53 o                         
   6   4  13          0.08         12.55        34.23 o                         
   7   4  13       1282.94       1329.78        54.65 o                         
   8   4  13       1215.41       1150.73        46.79 o                         
   9   4  13        179.66        202.62        24.71 o                         
  10   4  13          7.21         23.07        50.43 o                         
  11   4  13        161.71        156.09        47.93 o                         
  12   4  13        770.78        908.49        67.50 o                         
 -16   5  13        359.17        334.85        55.81 o                         
 -15   5  13         97.80         62.93        40.14 o                         
 -14   5  13       1130.15       1164.84        77.04 o                         
 -13   5  13         38.52         13.43        23.25 o                         
 -12   5  13        175.66        183.95        24.95 o                         
 -11   5  13          0.86         29.22        24.54 o                         
 -10   5  13        616.18        625.12        31.13 o                         
  -9   5  13          5.23          3.29        16.15 o                         
  -8   5  13         31.85         56.32        16.08 o                         
  -7   5  13        176.75        194.82        15.53 o                         
  -6   5  13        134.44        202.02        15.65 o                         
  -5   5  13        308.38        315.30        22.09 o                         
  -4   5  13        505.85        513.91        21.45 o                         
  -3   5  13        299.76        338.03        15.83 o                         
  -2   5  13        993.74        911.64        33.46 o                         
  -1   5  13         44.05         51.56         8.41 o                         
   0   5  13       1369.42       1433.55        37.06 o                         
   1   5  13        321.84        286.69        15.18 o                         
   2   5  13        945.74       1022.39        31.30 o                         
   3   5  13        261.75        287.42        20.27 o                         
   4   5  13         75.90        103.14        15.69 o                         
   5   5  13        267.66        268.68        19.29 o                         
   6   5  13        237.07        276.95        18.19 o                         
   7   5  13        322.01        341.39        23.02 o                         
   8   5  13        584.38        658.79        42.42 o                         
   9   5  13        314.18        286.20        39.69 o                         
  10   5  13          7.44          5.09        40.23 o                         
  11   5  13         10.01         65.05        48.30 o                         
  12   5  13          1.21          0.15        52.26 o                         
 -15   6  13         10.46        -13.82        44.88 o                         
 -14   6  13        140.95        151.45        33.39 o                         
 -13   6  13        209.76        246.56        31.11 o                         
 -12   6  13       1019.94       1068.80        40.59 o                         
 -11   6  13        567.30        651.12        27.65 o                         
 -10   6  13          1.26        -20.14        35.94 o                         
  -9   6  13        319.01        307.18        20.62 o                         
  -8   6  13        310.97        313.42        21.74 o                         
  -7   6  13       3045.20       3350.89       105.61 o                         
  -6   6  13       3981.13       4092.00       115.93 o                         
  -5   6  13        593.15        555.28        19.80 o                         
  -4   6  13         12.42         67.62        30.30 o                         
  -3   6  13        221.30        308.69        31.83 o                         
  -2   6  13        242.65        196.03        26.04 o                         
  -1   6  13          2.20          1.75         4.51 o                         
   0   6  13          0.19          3.91         9.17 o                         
   1   6  13        644.87        595.60        21.11 o                         
   2   6  13       2608.43       2756.86        75.63 o                         
   3   6  13        217.15        208.75        15.25 o                         
   4   6  13       1897.92       1822.83        79.88 o                         
   5   6  13        229.72        247.73        33.57 o                         
   6   6  13        858.82        905.80        56.66 o                         
   7   6  13        782.17        852.44        40.49 o                         
   8   6  13        461.28        515.52        34.99 o                         
   9   6  13        134.65        112.80        28.07 o                         
  10   6  13        369.54        400.64        48.38 o                         
  11   6  13        206.62        174.23        58.30 o                         
 -14   7  13         80.09         80.22        41.30 o                         
 -13   7  13         56.38         54.59        40.61 o                         
 -12   7  13          0.01         64.29        34.84 o                         
 -11   7  13        131.84        160.01        21.81 o                         
 -10   7  13        351.28        398.48        23.20 o                         
  -9   7  13         72.10         88.43        14.71 o                         
  -8   7  13        244.14        208.41        14.41 o                         
  -7   7  13        281.12        275.89        40.31 o                         
  -6   7  13       1711.19       1636.60        42.50 o                         
  -5   7  13        199.61        172.23        25.24 o                         
  -4   7  13       1792.65       1924.61        66.26 o                         
  -3   7  13         35.32         70.20        23.85 o                         
  -2   7  13        248.93        219.25        26.34 o                         
  -1   7  13        259.18        222.46        28.53 o                         
   0   7  13       2662.11       2249.35       105.35 o                         
   1   7  13        632.99        580.48        18.28 o                         
   2   7  13       1646.14       1643.69        54.78 o                         
   3   7  13        211.07        155.36        14.23 o                         
   4   7  13         39.18         67.09        15.58 o                         
   5   7  13        247.23        267.26        16.62 o                         
   6   7  13        221.33        225.22        20.22 o                         
   7   7  13         31.04         59.88        37.14 o                         
   8   7  13         26.60         25.69        37.58 o                         
   9   7  13         53.69         33.92        33.86 o                         
  10   7  13        589.95        721.63        60.37 o                         
 -14   8  13         64.05        124.60        72.49 o                         
 -13   8  13        143.64        170.80        68.30 o                         
 -12   8  13          3.60        141.34        87.73 o                         
 -11   8  13        291.72        341.04        79.59 o                         
 -10   8  13         66.62         91.87        26.90 o                         
  -9   8  13        843.11        824.91        70.75 o                         
  -8   8  13        577.93        448.56        22.69 o                         
  -7   8  13        257.11        282.84        35.76 o                         
  -6   8  13        605.45        615.89        33.66 o                         
  -5   8  13       1341.48       1237.65        69.49 o                         
  -4   8  13        215.80        249.64        27.27 o                         
  -3   8  13         18.75          0.23        24.51 o                         
  -2   8  13        811.69        797.34        78.52 o                         
  -1   8  13        314.59        343.14        27.08 o                         
   0   8  13       2873.12       2819.93       110.43 o                         
   1   8  13         17.89         35.33        30.12 o                         
   2   8  13        525.55        407.93        15.74 o                         
   3   8  13        261.18        282.63        16.64 o                         
   4   8  13         20.39          5.86        15.08 o                         
   5   8  13        265.81        313.97        27.65 o                         
   6   8  13          5.16         -2.73        28.62 o                         
   7   8  13          6.88         13.44        25.91 o                         
   8   8  13        110.46        100.88        33.62 o                         
   9   8  13          7.52          8.96        34.51 o                         
  10   8  13          3.61        -14.04        46.51 o                         
 -12   9  13        117.20         98.94        67.28 o                         
 -11   9  13          0.81          6.47        89.15 o                         
 -10   9  13         73.54         68.86        81.02 o                         
  -9   9  13          7.16        -37.27        76.12 o                         
  -8   9  13          0.31         17.77        51.80 o                         
  -7   9  13         14.70         96.97        69.49 o                         
  -6   9  13       1208.38       1445.80       197.80 o                         
  -5   9  13        990.57       1063.36        81.57 o                         
  -4   9  13         22.06          2.14        37.96 o                         
  -3   9  13        719.27        680.16        45.24 o                         
  -2   9  13         33.69         55.87        37.58 o                         
  -1   9  13        374.35        237.44        38.99 o                         
   0   9  13       1370.48       1139.39        57.79 o                         
   1   9  13          0.38         -4.97        33.31 o                         
   2   9  13        469.30        494.86        67.91 o                         
   3   9  13        303.29        252.93        21.97 o                         
   4   9  13         13.67        -10.07        17.99 o                         
   5   9  13          0.02          4.16        23.60 o                         
   6   9  13         92.91        229.97       222.52 o                         
   7   9  13         17.74        -29.87        33.80 o                         
   8   9  13          0.05        -37.11        93.25 o                         
 -11  10  13         29.70         89.78        68.78 o                         
 -10  10  13         36.59         97.04        92.15 o                         
  -9  10  13          1.95        -26.69        67.12 o                         
  -8  10  13          3.94         25.82        56.54 o                         
  -7  10  13          1.38          0.79        51.72 o                         
  -6  10  13        134.19         87.17        72.65 o                         
  -5  10  13         83.66         75.09        50.06 o                         
  -4  10  13        102.48        113.00        68.62 o                         
  -3  10  13         49.35         21.79        67.04 o                         
  -2  10  13         10.43         -6.47        46.90 o                         
  -1  10  13         36.45         30.80        46.19 o                         
   0  10  13        116.82        166.77        48.80 o                         
   1  10  13         61.54         48.96        48.17 o                         
   2  10  13         29.99         99.97        50.77 o                         
   3  10  13        153.46        129.02        50.93 o                         
   4  10  13        102.85         37.90        51.96 o                         
   5  10  13         74.76        171.82       509.70 o                         
   6  10  13         10.43        -48.80        88.52 o                         
   7  10  13        234.59        256.86        68.78 o                         
  -9  11  13        126.59        138.89        68.62 o                         
  -8  11  13        214.68        273.84       129.26 o                         
  -7  11  13          3.33         34.74       118.76 o                         
  -6  11  13        121.50        109.92        58.20 o                         
  -5  11  13          6.46        -20.21        55.04 o                         
  -4  11  13         69.60         97.91        53.46 o                         
  -3  11  13        153.38        114.26        52.67 o                         
  -2  11  13         14.94          6.47        73.04 o                         
  -1  11  13         29.80         32.53        52.12 o                         
   0  11  13         87.04         57.96        75.96 o                         
   1  11  13         25.05         32.77        54.88 o                         
   2  11  13         38.79         30.40        55.91 o                         
   3  11  13         46.50         29.69        59.46 o                         
   4  11  13          0.57        -29.85        87.02 o                         
   5  11  13          3.29         86.46        87.25 o                         
  -6  12  13          0.15        -18.64        60.01 o                         
  -5  12  13          0.15        -67.35        83.62 o                         
  -4  12  13         49.99         32.53        59.38 o                         
  -3  12  13         61.17        115.68        60.33 o                         
  -2  12  13          3.41         93.10        83.31 o                         
  -1  12  13         10.68          7.34        58.98 o                         
   0  12  13          1.68         31.27        86.38 o                         
   1  12  13         85.26        147.82        89.15 o                         
   2  12  13        349.83        467.62        70.59 o                         
 -14   0  14        126.13        110.39        70.04 o                         
 -12   0  14        846.39        884.55        91.68 o                         
 -10   0  14        299.92        267.30        30.45 o                         
  -8   0  14        233.99        228.44        22.82 o                         
  -6   0  14         62.60        111.74        27.13 o                         
  -4   0  14         36.57         80.60        17.74 o                         
  -2   0  14       2824.84       2521.30        83.02 o                         
   0   0  14        298.05        361.82        26.43 o                         
   2   0  14          0.44         25.56        21.24 o                         
   4   0  14         10.76         23.15        30.75 o                         
   6   0  14        544.49        423.15        72.84 o                         
   8   0  14         13.33         27.57        60.20 o                         
  10   0  14        668.54        836.53        72.80 o                         
  12   0  14         29.97         36.48        63.17 o                         
 -17   1  14         10.60         33.00        45.90 o                         
 -16   1  14        100.84        103.36        42.92 o                         
 -15   1  14        158.03        193.38        77.11 o                         
 -14   1  14         29.51         26.13        40.05 o                         
 -13   1  14        257.77        261.53        33.45 o                         
 -12   1  14         53.06         21.22        20.72 o                         
 -11   1  14        485.31        390.53        22.66 o                         
 -10   1  14       1062.78        982.50        36.13 o                         
  -9   1  14        139.79        134.83        16.62 o                         
  -8   1  14          4.93         -2.30        18.51 o                         
  -7   1  14        430.75        336.09        20.10 o                         
  -6   1  14       2020.34       2066.48        49.69 o                         
  -5   1  14         26.95         32.92        14.30 o                         
  -4   1  14        694.36        716.00        25.23 o                         
  -3   1  14       1203.32       1367.00        35.77 o                         
  -2   1  14        331.28        332.57        16.47 o                         
  -1   1  14       1629.88       1513.46        40.80 o                         
   0   1  14       1474.34       1517.09        39.30 o                         
   1   1  14        478.79        447.03        20.84 o                         
   2   1  14        127.65        130.96        14.60 o                         
   3   1  14         84.32         35.87        14.30 o                         
   4   1  14         52.89         51.52        16.78 o                         
   5   1  14        176.58        207.99        18.91 o                         
   6   1  14         17.00         36.20        21.39 o                         
   7   1  14       1155.24       1292.29        41.52 o                         
   8   1  14         37.03        101.87        28.16 o                         
   9   1  14        176.79        246.31        35.96 o                         
  10   1  14          3.86         23.38        42.33 o                         
  11   1  14         37.82         73.48        47.31 o                         
  12   1  14        206.80        166.65        72.80 o                         
  13   1  14         29.66        -11.49        48.12 o                         
 -17   2  14          5.78        175.09       159.78 o                         
 -16   2  14          1.79         17.35        60.25 o                         
 -15   2  14          0.02        -18.62        54.71 o                         
 -14   2  14          1.19        -12.43        35.31 o                         
 -13   2  14        116.89         96.60        26.76 o                         
 -12   2  14         64.60         56.31        21.46 o                         
 -11   2  14        142.76        127.36        24.92 o                         
 -10   2  14         14.30         18.31        17.13 o                         
  -9   2  14        273.29        304.66        28.75 o                         
  -8   2  14        249.46        285.22        17.39 o                         
  -7   2  14        150.63        120.42        14.61 o                         
  -6   2  14        330.44        249.09        15.36 o                         
  -5   2  14        964.94       1034.81        52.53 o                         
  -4   2  14         29.52         27.62        12.68 o                         
  -3   2  14         14.61         -3.99        16.59 o                         
  -2   2  14          6.24          8.77        11.94 o                         
  -1   2  14       2232.60       2489.34        56.78 o                         
   0   2  14       4148.64       4313.24       103.54 o                         
   1   2  14          9.84          4.38        13.17 o                         
   2   2  14        623.44        521.08        32.09 o                         
   3   2  14        801.76        853.78        32.42 o                         
   4   2  14       1644.43       1730.95        48.40 o                         
   5   2  14        338.55        355.61        24.61 o                         
   6   2  14        405.31        379.89        23.90 o                         
   7   2  14        301.76        302.53        23.12 o                         
   8   2  14        209.81        150.11        26.92 o                         
   9   2  14          1.52        -33.34        33.34 o                         
  10   2  14        129.76        183.06        33.94 o                         
  11   2  14         64.50         30.66        40.14 o                         
  12   2  14         17.95         -4.20        49.19 o                         
  13   2  14        369.23        321.30        70.43 o                         
 -17   3  14         10.04         29.14        64.04 o                         
 -16   3  14        280.29        247.56        50.69 o                         
 -15   3  14        129.67        125.04        56.10 o                         
 -14   3  14          0.83         -1.77        32.42 o                         
 -13   3  14        674.22        844.77        36.60 o                         
 -12   3  14        723.98        727.34        39.78 o                         
 -11   3  14        808.87        756.99        29.03 o                         
 -10   3  14          5.81         -4.43        22.14 o                         
  -9   3  14        142.22        185.87        23.64 o                         
  -8   3  14       1015.82       1162.04        39.91 o                         
  -7   3  14          0.02          7.97        15.96 o                         
  -6   3  14        333.67        344.06        15.91 o                         
  -5   3  14       7545.40       8522.49       191.80 o                         
  -4   3  14        191.65        144.61        13.09 o                         
  -3   3  14       1533.60       1415.34        37.72 o                         
  -2   3  14         71.67        147.88        13.46 o                         
  -1   3  14       1500.57       1611.42        38.39 o                         
   0   3  14         28.74         51.14        11.40 o                         
   1   3  14       1319.75       1396.46        36.43 o                         
   2   3  14        386.58        354.75        17.06 o                         
   3   3  14        394.61        352.45        16.86 o                         
   4   3  14        154.77        134.40        18.65 o                         
   5   3  14        221.50        210.91        19.63 o                         
   6   3  14       1515.96       1664.47        59.92 o                         
   7   3  14          0.12          9.59        20.55 o                         
   8   3  14        561.37        548.05        43.18 o                         
   9   3  14        106.30        151.88        25.86 o                         
  10   3  14        179.81        184.08        38.10 o                         
  11   3  14        224.58        237.57        59.07 o                         
  12   3  14        269.68        278.60        47.34 o                         
 -16   4  14         91.05         57.72        62.81 o                         
 -15   4  14          1.25         29.06        48.67 o                         
 -14   4  14        193.89        248.58        51.03 o                         
 -13   4  14       1309.98       1358.13        57.12 o                         
 -12   4  14        152.37        148.42        24.12 o                         
 -11   4  14        144.97         74.40        26.68 o                         
 -10   4  14        117.80        173.11        43.33 o                         
  -9   4  14        495.05        565.93        26.00 o                         
  -8   4  14       1257.90       1432.31        39.96 o                         
  -7   4  14       1996.84       2216.98        59.63 o                         
  -6   4  14         49.18         39.92        12.33 o                         
  -5   4  14        235.31        295.56        14.72 o                         
  -4   4  14        122.02        159.60        26.82 o                         
  -3   4  14        125.50        146.84        14.31 o                         
  -2   4  14        314.93        278.81        47.47 o                         
  -1   4  14       1812.75       1670.78        71.05 o                         
   0   4  14        152.27        217.89        23.89 o                         
   1   4  14        982.45        879.16        27.72 o                         
   2   4  14         48.27         42.97        19.72 o                         
   3   4  14          0.35         22.55        14.40 o                         
   4   4  14          0.12        -14.14        17.23 o                         
   5   4  14        711.77        688.06        31.42 o                         
   6   4  14        159.35        174.74        28.15 o                         
   7   4  14          0.22         -9.58        20.37 o                         
   8   4  14        199.52        244.08        26.15 o                         
   9   4  14         65.29         97.87        29.41 o                         
  10   4  14         24.06         49.86        67.24 o                         
  11   4  14          0.12         -4.56        41.08 o                         
  12   4  14        136.14        231.01        51.93 o                         
 -16   5  14          0.23          9.16        81.65 o                         
 -15   5  14        130.85        111.95        40.93 o                         
 -14   5  14          0.37         -0.90        32.32 o                         
 -13   5  14        852.81        813.55        36.20 o                         
 -12   5  14       1094.21       1119.53        44.16 o                         
 -11   5  14        251.70        216.42        25.51 o                         
 -10   5  14        342.29        354.87        24.27 o                         
  -9   5  14        553.12        572.36        25.06 o                         
  -8   5  14        535.18        549.73        21.73 o                         
  -7   5  14       1853.34       2028.16        56.29 o                         
  -6   5  14        486.73        461.04        18.86 o                         
  -5   5  14        520.42        461.92        16.77 o                         
  -4   5  14         57.49         83.88         9.92 o                         
  -3   5  14          0.72         -5.14         9.71 o                         
  -2   5  14        865.63        880.44        26.31 o                         
  -1   5  14        498.33        414.61        14.41 o                         
   0   5  14          3.01         -2.25        10.71 o                         
   1   5  14         18.53          3.83        47.86 o                         
   2   5  14         91.09         77.50        15.63 o                         
   3   5  14          7.90         21.71        12.40 o                         
   4   5  14          2.38         11.61        25.99 o                         
   5   5  14        290.11        301.27        22.83 o                         
   6   5  14         98.15        116.61        19.63 o                         
   7   5  14       3556.51       3492.26       119.61 o
[truncated: 202,503 more chars]
