# Supplementary material for: Structural studies of crystalline forms of triamterene with carboxylic acid, GRAS and API molecules
Source: IUCrJ. 2018 Apr 6;5(Pt 3):309–24. doi: 10.1107/S2052252518003317 (PMC5929377; doi:10.1107/S2052252518003317)
Supplement: Supplementary file 7 [file m-05-00309-1f_DMSOsup7.hkl]

data_1f_DMSO                                                                    
_shelx_title ' wj1406 (ar_25) in P2(1)/n'                                       
_shelx_refln_list_code          4                                               
_shelx_F_calc_maximum      403.53                                               
_exptl_crystal_F_000      1648.00                                               
_reflns_d_resolution_high  0.7702                                               
                                                                                
loop_                                                                           
 _space_group_symop_operation_xyz                                               
 'x, y, z'                                                                      
 '-x+1/2, y+1/2, -z+1/2'                                                        
 '-x, -y, -z'                                                                   
 'x-1/2, -y-1/2, z-1/2'                                                         
                                                                                
_cell_length_a    14.8461                                                       
_cell_length_b    12.3081                                                       
_cell_length_c    21.2850                                                       
_cell_angle_alpha  90.000                                                       
_cell_angle_beta  105.176                                                       
_cell_angle_gamma  90.000                                                       
                                                                                
_shelx_F_squared_multiplier     1.000                                           
                                                                                
loop_                                                                           
 _refln_index_h                                                                 
 _refln_index_k                                                                 
 _refln_index_l                                                                 
 _refln_F_squared_calc                                                          
 _refln_F_squared_meas                                                          
 _refln_F_squared_sigma                                                         
 _refln_observed_status                                                         
   4   0   0        483.99        424.86        17.08 o                         
   6   0   0       4026.88       4261.04       137.81 o                         
   8   0   0       7617.92       8042.50       197.17 o                         
  10   0   0        581.48        568.12        20.08 o                         
  12   0   0        246.12        260.57        25.70 o                         
  14   0   0        136.79        122.17        25.33 o                         
  16   0   0       1521.17       1753.16       108.49 o                         
  18   0   0        233.71        248.17        91.87 o                         
   3   1   0      13093.56      12923.72       230.39 o                         
   4   1   0       1950.72       2065.83        31.28 o                         
   5   1   0       3181.56       3403.30        54.10 o                         
   6   1   0       1756.12       1789.44        39.52 o                         
   7   1   0       8592.35       9089.05       135.25 o                         
   8   1   0         59.22         38.41        10.11 o                         
   9   1   0        978.06        937.54        19.73 o                         
  10   1   0       2180.78       2101.33        38.18 o                         
  11   1   0         14.46         15.10        10.72 o                         
  12   1   0       1422.55       1493.82        31.19 o                         
  13   1   0         64.76         69.37        12.36 o                         
  14   1   0        257.93        242.82        38.06 o                         
  15   1   0         22.62          8.97        55.20 o                         
  16   1   0          5.54         23.01        53.33 o                         
  17   1   0        187.89        213.40        84.09 o                         
  18   1   0         64.20         44.32        90.53 o                         
   1   2   0        853.41        771.39        30.82 o                         
   2   2   0       5928.70       5402.77        97.65 o                         
   3   2   0        245.14        340.79        18.54 o                         
   4   2   0      19591.71      19282.93       357.71 o                         
   5   2   0       5025.00       5002.81        83.16 o                         
   6   2   0         86.47         96.73         6.52 o                         
   7   2   0       1301.18       1525.34        26.32 o                         
   8   2   0        162.08        159.57         9.47 o                         
   9   2   0       1246.31       1324.24        22.36 o                         
  10   2   0          0.39         -3.02         9.82 o                         
  11   2   0        165.10        177.01        13.55 o                         
  12   2   0       3757.27       4131.22        78.27 o                         
  13   2   0        573.66        551.14        18.81 o                         
  14   2   0       1152.78       1146.77        39.13 o                         
  15   2   0        152.74        165.77        69.88 o                         
  16   2   0         79.55         64.16        76.32 o                         
  17   2   0         49.59         45.58       118.05 o                         
  18   2   0        232.30        390.97       156.92 o                         
   1   3   0       2903.40       2919.50        51.88 o                         
   2   3   0        479.78        456.34        13.12 o                         
   3   3   0       1414.07       1474.79        27.39 o                         
   4   3   0       3186.34       3137.04        54.51 o                         
   5   3   0        439.49        473.27        13.29 o                         
   6   3   0       3565.98       3564.24        59.57 o                         
   7   3   0       5750.66       5927.30        98.74 o                         
   8   3   0         60.63        115.39        17.32 o                         
   9   3   0       2550.12       2518.47        51.87 o                         
  10   3   0        184.01        175.90        17.50 o                         
  11   3   0       1029.30       1055.41        22.52 o                         
  12   3   0       4748.19       5007.22       107.48 o                         
  13   3   0         59.70         62.02        13.82 o                         
  14   3   0       1999.44       1971.34        73.30 o                         
  15   3   0          4.68        -18.76        42.49 o                         
  16   3   0          7.86         -2.77        78.64 o                         
  17   3   0         16.33          7.51       120.64 o                         
  18   3   0         79.47         71.94       155.05 o                         
   0   4   0         38.65         50.51        16.15 o                         
   1   4   0       5439.60       4555.55        89.60 o                         
   2   4   0        823.03        870.22        19.70 o                         
   3   4   0         63.16         69.05        11.34 o                         
   4   4   0        475.39        493.47        14.62 o                         
   5   4   0       3530.43       4055.36        72.58 o                         
   6   4   0         56.89         77.16         9.50 o                         
   7   4   0       3140.45       3219.49        50.06 o                         
   8   4   0          8.36          3.58        10.24 o                         
   9   4   0        201.70        208.15        13.85 o                         
  10   4   0        112.93        108.58        12.69 o                         
  11   4   0         14.17          3.76        12.86 o                         
  12   4   0       1749.47       1735.53        45.13 o                         
  13   4   0       1671.62       1496.74        53.62 o                         
  14   4   0        565.92        598.88        84.45 o                         
  15   4   0         83.67         96.78        53.08 o                         
  16   4   0        218.24        268.36        82.84 o                         
  17   4   0        342.57        317.69       127.79 o                         
   1   5   0        270.78        275.74        16.85 o                         
   2   5   0        186.86        153.91        32.58 o                         
   3   5   0       3113.80       3246.70        64.65 o                         
   4   5   0        282.63        315.26        17.88 o                         
   5   5   0       1118.31       1170.91        28.52 o                         
   6   5   0       2007.15       2091.86        43.51 o                         
   7   5   0          4.96         10.77        13.36 o                         
   8   5   0        356.85        359.01        16.03 o                         
   9   5   0        696.16        654.47        17.80 o                         
  10   5   0        208.31        194.93        14.79 o                         
  11   5   0         15.30         -6.04        14.52 o                         
  12   5   0         10.98         14.23        13.52 o                         
  13   5   0       1282.75       1075.63        70.81 o                         
  14   5   0          0.01        -13.05        38.84 o                         
  15   5   0          2.15        -33.23        58.75 o                         
  16   5   0         89.30         53.89        85.97 o                         
  17   5   0        172.56        201.87        93.39 o                         
   0   6   0       5810.80       6098.93       181.91 o                         
   1   6   0        288.36        260.03        14.26 o                         
   2   6   0       3095.20       3077.16        62.62 o                         
   3   6   0       2108.66       2270.97        47.95 o                         
   4   6   0        103.29        100.25        16.04 o                         
   5   6   0         45.37         37.95        16.09 o                         
   6   6   0        890.21        941.19        36.86 o                         
   7   6   0        106.62        122.54        23.45 o                         
   8   6   0        497.18        510.12        16.84 o                         
   9   6   0        822.98        799.99        26.16 o                         
  10   6   0        639.33        632.57        25.62 o                         
  11   6   0        630.61        594.64        45.88 o                         
  12   6   0         96.02        109.09        24.20 o                         
  13   6   0        398.50        388.80        51.65 o                         
  14   6   0         95.31         33.81        52.51 o                         
  15   6   0         23.56        -11.83        53.62 o                         
  16   6   0         54.00         39.77        89.01 o                         
  17   6   0         38.56         45.40        96.42 o                         
   1   7   0       1234.51       1340.71        33.11 o                         
   2   7   0       1569.08       1487.22        30.28 o                         
   3   7   0         31.50         36.64        17.45 o                         
   4   7   0          0.89          1.71        16.52 o                         
   5   7   0         40.60         16.15        17.84 o                         
   6   7   0       1539.32       1535.07        39.97 o                         
   7   7   0         37.99         60.20        19.89 o                         
   8   7   0       1021.38       1008.35        32.33 o                         
   9   7   0        220.49        222.63        19.51 o                         
  10   7   0        112.29        106.52        26.25 o                         
  11   7   0         88.23         79.90        24.45 o                         
  12   7   0         19.21         27.63        34.49 o                         
  13   7   0        131.88        120.46        82.22 o                         
  14   7   0         68.48       2305.70      1962.99 o                         
  15   7   0          0.62         12.73        51.36 o                         
  16   7   0        202.46        255.49        93.65 o                         
   0   8   0       1377.02       1275.67        50.52 o                         
   1   8   0       1867.89       1770.73        46.65 o                         
   2   8   0         77.00         57.55        23.03 o                         
   3   8   0       1282.95       1315.87        46.76 o                         
   4   8   0        679.75        726.24        22.73 o                         
   5   8   0        417.99        383.02        28.16 o                         
   6   8   0         43.79         36.85        20.41 o                         
   7   8   0        126.04        119.17        21.62 o                         
   8   8   0         59.95         65.29        22.52 o                         
   9   8   0        244.75        276.13        28.13 o                         
  10   8   0        191.26        178.84        19.48 o                         
  11   8   0        391.55        434.03        30.69 o                         
  12   8   0        244.73        261.93        37.25 o                         
  13   8   0        236.61        269.52        95.62 o                         
  14   8   0         38.78         98.30       100.18 o                         
  15   8   0        534.33        455.31       107.68 o                         
  16   8   0        343.15        272.03       100.09 o                         
   1   9   0        601.97        613.55        29.64 o                         
   2   9   0       2332.89       2178.63        60.80 o                         
   3   9   0         16.55         38.78        24.84 o                         
   4   9   0        841.57        848.70        53.21 o                         
   5   9   0        132.16         95.22        23.53 o                         
   6   9   0       2259.85       2296.67        71.45 o                         
   7   9   0       1713.05       1790.70        51.84 o                         
   8   9   0        273.31        286.95        26.30 o                         
   9   9   0        923.27        947.50        41.89 o                         
  10   9   0        388.16        402.66        27.35 o                         
  11   9   0         55.94         54.42        64.97 o                         
  12   9   0        771.17        933.06        55.36 o                         
  13   9   0         36.00         47.72       105.99 o                         
  14   9   0         59.48        126.90       110.72 o                         
  15   9   0         98.99         99.02       113.31 o                         
   0  10   0        128.72        112.28        37.64 o                         
   1  10   0       1854.27       1906.56        53.69 o                         
   2  10   0        530.78        512.88        32.91 o                         
   3  10   0          0.13        -10.48        32.53 o                         
   4  10   0        904.99        864.68        43.09 o                         
   5  10   0        135.79         98.67        34.77 o                         
   6  10   0         94.11        143.19        42.72 o                         
   7  10   0          6.02          1.19        33.31 o                         
   8  10   0        281.22        265.56        30.49 o                         
   9  10   0        234.32        174.28        48.42 o                         
  10  10   0          0.88          5.58        36.73 o                         
  11  10   0         29.63         34.93        39.21 o                         
  12  10   0         30.43         33.42        78.28 o                         
  13  10   0         33.63         18.14        83.02 o                         
  14  10   0        168.25        135.39        90.62 o                         
   1  11   0        134.54        120.09        40.47 o                         
   2  11   0         70.41         88.99        56.71 o                         
   3  11   0        186.79        176.07        46.21 o                         
   4  11   0        595.22        670.62        52.36 o                         
   5  11   0        296.14        280.55        38.02 o                         
   6  11   0        262.72        270.57        34.89 o                         
   7  11   0        277.61        298.03        44.73 o                         
   8  11   0         24.19         36.14        43.98 o                         
   9  11   0          7.00          0.01        41.93 o                         
  10  11   0        546.50        563.15        56.63 o                         
  11  11   0        836.49        882.60        68.44 o                         
  12  11   0         79.79        125.83        87.67 o                         
  13  11   0         19.05         29.58        97.23 o                         
   0  12   0        490.19        473.54       109.74 o                         
   1  12   0        166.31        172.05        53.30 o                         
   2  12   0        225.39        313.20       109.78 o                         
   3  12   0          5.79        109.86        51.71 o                         
   4  12   0          0.07         -0.09        51.45 o                         
   5  12   0        336.89        380.62       104.87 o                         
   6  12   0        246.54        189.15        56.53 o                         
   7  12   0        157.94        163.88        48.67 o                         
   8  12   0         11.69        -36.81        47.70 o                         
   9  12   0         36.17         22.66        81.19 o                         
  10  12   0          0.06         41.73        88.29 o                         
  11  12   0        192.55        132.17       130.20 o                         
  12  12   0          8.51          2.86        99.02 o                         
   1  13   0        136.01         70.72        59.49 o                         
   2  13   0         12.46         -9.70        58.04 o                         
   3  13   0         23.86         78.49        59.92 o                         
   4  13   0        171.18        195.44        52.69 o                         
   5  13   0        231.00        159.09        53.30 o                         
   6  13   0       2506.37       2595.73       104.94 o                         
   7  13   0        369.88        379.01        63.20 o                         
   8  13   0        461.88        515.95        79.26 o                         
   9  13   0         40.68         57.96        54.29 o                         
  10  13   0         90.10         69.17        97.59 o                         
   0  14   0         35.08         72.03        80.43 o                         
   1  14   0        365.79        372.76        67.51 o                         
   2  14   0         36.44         21.01        56.81 o                         
   3  14   0         24.79         -4.23        57.99 o                         
   4  14   0         53.26         74.32        69.77 o                         
   5  14   0          1.06        -11.34        70.51 o                         
   6  14   0         28.39          3.75        71.34 o                         
   7  14   0        184.62        188.61        61.77 o                         
   8  14   0         13.66        -26.28        60.02 o                         
   1  15   0         37.04         21.07        65.95 o                         
   2  15   0          7.70         -4.54        66.22 o                         
   3  15   0         90.63        107.54        73.31 o                         
   4  15   0         81.10         88.28        66.77 o                         
   5  15   0         80.71         27.36        67.37 o                         
   6  15   0          0.93         55.41       306.16 o                         
 -17   0   1        111.90        172.65        82.66 o                         
 -15   0   1       2109.05       2382.82       110.37 o                         
 -13   0   1       1458.86       1512.10        46.42 o                         
 -11   0   1        916.93        902.21        26.35 o                         
  -9   0   1       3488.73       3385.37        84.32 o                         
  -7   0   1       4446.59       4645.39       103.99 o                         
  -5   0   1        200.61        190.75         8.34 o                         
  -3   0   1         12.21         73.15        13.21 o                         
   3   0   1       6764.37       7144.42       150.28 o                         
   5   0   1       4135.60       4034.40       120.68 o                         
   7   0   1        229.16        257.49        16.41 o                         
   9   0   1       1270.36       1264.87        45.71 o                         
  11   0   1        805.49        795.98        38.72 o                         
  13   0   1        766.14        759.08        29.79 o                         
  15   0   1        479.87        486.32        72.65 o                         
  17   0   1       1193.99       1372.11       136.10 o                         
 -18   1   1        109.90         96.96       126.45 o                         
 -17   1   1         84.37        113.10        58.51 o                         
 -16   1   1          2.28        -24.84        52.64 o                         
 -15   1   1         13.08        -54.37        54.37 o                         
 -14   1   1        786.38        817.44        43.62 o                         
 -13   1   1        893.32        892.76        23.73 o                         
 -12   1   1       1548.14       1666.57        36.53 o                         
 -11   1   1         17.86         18.38         9.08 o                         
 -10   1   1        783.22        752.38        15.80 o                         
  -9   1   1       3414.98       3455.87        59.62 o                         
  -8   1   1        246.64        253.03         8.63 o                         
  -7   1   1       7565.12       7661.22       105.47 o                         
  -6   1   1       6102.54       5934.50        92.58 o                         
  -5   1   1       1273.84       1172.59        18.29 o                         
  -4   1   1       1214.78       1400.31        22.37 o                         
  -3   1   1       3302.87       3054.42        52.80 o                         
   2   1   1        638.16        680.75        14.31 o                         
   3   1   1        890.58        874.80        17.79 o                         
   4   1   1        486.80        449.23        10.08 o                         
   5   1   1       3488.92       3545.05        59.76 o                         
   6   1   1       2981.93       3159.55        47.08 o                         
   7   1   1        482.33        617.96        13.72 o                         
   8   1   1        147.20        159.58        11.89 o                         
   9   1   1       2546.73       2589.23        56.74 o                         
  10   1   1        242.42        230.15        12.87 o                         
  11   1   1       1737.79       1792.98        35.55 o                         
  12   1   1        126.78        136.32        14.29 o                         
  13   1   1        909.70        852.88        23.21 o                         
  14   1   1        110.55        151.19        17.44 o                         
  15   1   1        105.60        117.66        56.25 o                         
  16   1   1        107.23        143.06        54.33 o                         
  17   1   1        105.66         88.74        84.09 o                         
  18   1   1         13.27          2.77       131.19 o                         
 -18   2   1        114.80        157.82        92.85 o                         
 -17   2   1        179.14        284.36        85.52 o                         
 -16   2   1          4.52          1.88        75.33 o                         
 -15   2   1        173.74        182.57        69.88 o                         
 -14   2   1       1496.48       1420.94       130.07 o                         
 -13   2   1        292.46        277.89        19.36 o                         
 -12   2   1       5393.20       5719.56       103.25 o                         
 -11   2   1        126.30        124.15         9.78 o                         
 -10   2   1        123.63        126.92         8.11 o                         
  -9   2   1        906.57        913.51        15.70 o                         
  -8   2   1        929.00        969.49        18.22 o                         
  -7   2   1       1957.12       2246.13        35.35 o                         
  -6   2   1         67.29         70.03         6.12 o                         
  -5   2   1       6129.59       6046.26        96.21 o                         
  -4   2   1      37835.77      35386.60       631.15 o                         
  -3   2   1      48957.69      44763.75       985.63 o                         
  -2   2   1      40188.80      35930.80       658.53 o                         
  -1   2   1        509.85        490.40        14.14 o                         
   1   2   1       6327.63       5976.01       113.24 o                         
   2   2   1          1.87         41.96         8.25 o                         
   3   2   1        434.65        455.33        11.28 o                         
   4   2   1          0.01         -0.23         6.71 o                         
   5   2   1       7875.77       7986.97       132.80 o                         
   6   2   1        615.51        642.04        17.20 o                         
   7   2   1        681.26        764.68        17.56 o                         
   8   2   1         70.76         79.58        10.48 o                         
   9   2   1        278.00        321.50        12.35 o                         
  10   2   1        709.42        715.95        17.75 o                         
  11   2   1       3386.81       3442.13        63.65 o                         
  12   2   1        410.64        384.85        19.93 o                         
  13   2   1        765.60        749.40        25.18 o                         
  14   2   1        102.80         80.14        23.24 o                         
  15   2   1         38.94        159.34        99.73 o                         
  16   2   1        154.40        129.40        77.21 o                         
  17   2   1        245.19        256.66        86.51 o                         
  18   2   1         65.90        166.31        94.82 o                         
 -18   3   1          0.24         19.57       131.63 o                         
 -17   3   1         76.95        100.00        85.97 o                         
 -16   3   1        207.07        146.02        84.27 o                         
 -15   3   1          1.25         45.32        31.10 o                         
 -14   3   1        611.82        532.31        77.03 o                         
 -13   3   1        325.76        338.44        26.49 o                         
 -12   3   1       2617.71       2629.49        53.89 o                         
 -11   3   1        275.74        275.52         9.94 o                         
 -10   3   1         17.08         31.17         7.31 o                         
  -9   3   1       7244.08       7589.06       139.02 o                         
  -8   3   1        129.16        128.19        12.44 o                         
  -7   3   1         10.97         12.92        11.39 o                         
  -6   3   1         35.98         83.08        17.44 o                         
  -5   3   1        306.94        375.59        45.56 o                         
  -4   3   1       4045.01       3920.27        71.46 o                         
  -3   3   1       6643.23       6568.92       128.13 o                         
  -2   3   1       2190.89       2063.98        41.73 o                         
  -1   3   1       7821.61       7121.95       129.91 o                         
   0   3   1       4244.08       4117.55        78.79 o                         
   1   3   1        120.62        122.41         8.81 o                         
   2   3   1       1693.53       1759.84        35.18 o                         
   3   3   1         24.79          4.42        10.71 o                         
   4   3   1       2316.22       2357.81        42.69 o                         
   5   3   1        826.62        864.27        42.46 o                         
   6   3   1         34.83         39.17        12.14 o                         
   7   3   1       2063.10       2137.15        37.79 o                         
   8   3   1       2655.41       2820.48        53.21 o                         
   9   3   1       1831.19       1798.06        35.94 o                         
  10   3   1       1581.27       1538.63        30.73 o                         
  11   3   1       4333.42       4289.34        86.23 o                         
  12   3   1       1546.49       1553.25        35.82 o                         
  13   3   1        699.35        650.80        21.42 o                         
  14   3   1        294.12        280.78        40.88 o                         
  15   3   1        310.56        361.74        46.68 o                         
  16   3   1          3.96        -29.94       112.42 o                         
  17   3   1          1.90         17.78        87.04 o                         
  18   3   1         19.84         13.05        66.73 o                         
 -17   4   1         58.53         20.64        87.40 o                         
 -16   4   1          4.99         64.97       112.96 o                         
 -15   4   1         33.50         28.37        35.90 o                         
 -14   4   1        147.33        171.35        36.43 o                         
 -13   4   1        242.77        271.64        29.23 o                         
 -12   4   1        317.74        316.61        18.07 o                         
 -11   4   1        912.41        923.32        23.67 o                         
 -10   4   1          5.03          3.06        12.58 o                         
  -9   4   1          3.04          2.17         9.90 o                         
  -8   4   1        427.77        407.94        13.65 o                         
  -7   4   1        155.78        156.25        11.60 o                         
  -6   4   1        452.03        489.87        15.07 o                         
  -5   4   1       1104.53       1138.12        24.53 o                         
  -4   4   1       6779.32       6653.60       145.70 o                         
  -3   4   1        163.51        166.49        10.32 o                         
  -2   4   1       3230.99       3096.46        55.91 o                         
  -1   4   1       2087.98       1969.72        39.21 o                         
   0   4   1       5842.79       5197.65        94.62 o                         
   1   4   1       5756.12       5375.49       106.01 o                         
   2   4   1          0.61          3.78        14.21 o                         
   3   4   1        728.65        774.44        19.46 o                         
   4   4   1         33.28         27.56        10.60 o                         
   5   4   1        676.00        692.57        18.36 o                         
   6   4   1       1918.97       1907.62        39.25 o                         
   7   4   1        115.35        143.93        11.98 o                         
   8   4   1       1756.11       1841.39        33.99 o                         
   9   4   1        477.72        410.81        17.04 o                         
  10   4   1         91.31         92.44        14.61 o                         
  11   4   1        466.85        496.21        27.99 o                         
  12   4   1       2895.86       2929.29        57.66 o                         
  13   4   1         43.73         60.70        16.34 o                         
  14   4   1        238.09        308.03        56.97 o                         
  15   4   1        226.07        207.71        40.53 o                         
  16   4   1        767.68        761.92       124.31 o                         
  17   4   1         60.70         37.62        92.14 o                         
 -17   5   1          1.02         15.10        90.53 o                         
 -16   5   1         48.34         58.53        84.09 o                         
 -15   5   1         10.67         45.65        50.46 o                         
 -14   5   1        259.40        261.80        39.36 o                         
 -13   5   1        116.89        101.83        40.82 o                         
 -12   5   1         42.40         64.51        11.69 o                         
 -11   5   1         27.60         36.27        11.05 o                         
 -10   5   1         64.66         77.93        12.12 o                         
  -9   5   1        142.03        153.96        15.11 o                         
  -8   5   1        372.65        378.08        13.31 o                         
  -7   5   1        218.20        258.24        12.71 o                         
  -6   5   1        293.79        321.73        14.06 o                         
  -5   5   1       2064.89       1972.06        42.85 o                         
  -4   5   1        200.91        199.63        14.83 o                         
  -3   5   1          7.22         15.01        10.29 o                         
  -2   5   1       1112.09       1014.22        45.59 o                         
  -1   5   1         79.92        105.97        14.45 o                         
   0   5   1         23.36         32.88        15.63 o                         
   1   5   1          6.15         -2.24        14.00 o                         
   2   5   1         58.41         99.39        18.05 o                         
   3   5   1       3202.69       3423.14        67.84 o                         
   4   5   1        327.52        314.12        18.84 o                         
   5   5   1       1214.45       1244.03        36.35 o                         
   6   5   1        954.16        920.79        32.77 o                         
   7   5   1        582.80        567.50        19.70 o                         
   8   5   1       1344.37       1323.49        28.03 o                         
   9   5   1        559.65        559.16        16.77 o                         
  10   5   1         99.70         88.60        15.39 o                         
  11   5   1        435.38        456.39        19.05 o                         
  12   5   1        934.70        952.35        28.99 o                         
  13   5   1       1481.73       1252.54       144.49 o                         
  14   5   1         77.48        106.73        49.48 o                         
  15   5   1         11.63        -19.87        42.90 o                         
  16   5   1          0.46       -120.11       120.11 o                         
  17   5   1          0.08         41.55        93.48 o                         
 -17   6   1         68.36         55.76       135.03 o                         
 -16   6   1         23.31        -37.80        86.06 o                         
 -15   6   1         30.84         64.15        53.44 o                         
 -14   6   1        543.83        548.01        51.21 o                         
 -13   6   1         42.04         48.89        13.80 o                         
 -12   6   1         50.96         56.29        12.65 o                         
 -11   6   1          2.37          7.46        15.07 o                         
 -10   6   1          7.42          5.57        10.65 o                         
  -9   6   1        143.51        133.13        16.83 o                         
  -8   6   1        207.83        211.01        14.49 o                         
  -7   6   1         27.93         30.34        18.95 o                         
  -6   6   1         95.79         88.22        16.14 o                         
  -5   6   1        148.38        134.91        16.42 o                         
  -4   6   1       1243.72       1209.71        25.54 o                         
  -3   6   1       3861.45       4013.57        88.08 o                         
  -2   6   1        391.32        364.01        17.56 o                         
  -1   6   1        344.55        357.83        21.61 o                         
   0   6   1        604.63        583.67        26.47 o                         
   1   6   1        627.83        643.53        31.87 o                         
   2   6   1        964.65        974.48        24.82 o                         
   3   6   1       2533.52       2686.90        60.58 o                         
   4   6   1        102.62         76.57        16.31 o                         
   5   6   1        684.73        710.09        21.61 o                         
   6   6   1          8.48         -0.15        16.66 o                         
   7   6   1        916.55        967.50        29.56 o                         
   8   6   1        770.92        785.94        62.42 o                         
   9   6   1        255.55        266.50        32.24 o                         
  10   6   1        650.47        712.25        40.20 o                         
  11   6   1        499.42        470.06        21.23 o                         
  12   6   1        518.14        519.97        28.46 o                         
  13   6   1       1701.45       1628.76        81.50 o                         
  14   6   1         36.36         21.27        44.72 o                         
  15   6   1         35.54        133.39       147.50 o                         
  16   6   1        108.72        122.16        89.99 o                         
  17   6   1        208.24        232.71       140.93 o                         
 -16   7   1         34.01         32.17        90.71 o                         
 -15   7   1         51.60         40.38        71.02 o                         
 -14   7   1         88.94        166.49        61.21 o                         
 -13   7   1         65.96         55.58        56.57 o                         
 -12   7   1        154.80        165.66        26.35 o                         
 -11   7   1        460.12        491.80        22.18 o                         
 -10   7   1        662.96        597.66        26.54 o                         
  -9   7   1         46.63         43.12        15.46 o                         
  -8   7   1        214.65        224.09        19.53 o                         
  -7   7   1       1666.67       1688.32        52.86 o                         
  -6   7   1        168.56        157.33        18.31 o                         
  -5   7   1        651.14        638.77        25.49 o                         
  -4   7   1         11.77         29.37        19.80 o                         
  -3   7   1        120.35        132.55        19.42 o                         
  -2   7   1        129.76        127.91        18.20 o                         
  -1   7   1         68.77        133.05        18.49 o                         
   0   7   1        759.00        685.03        22.06 o                         
   1   7   1       1366.38       1360.81        33.52 o                         
   2   7   1        250.03        250.82        19.41 o                         
   3   7   1        648.66        639.15        21.70 o                         
   4   7   1        551.52        558.19        23.59 o                         
   5   7   1        288.03        273.62        20.94 o                         
   6   7   1        296.58        279.65        54.74 o                         
   7   7   1          5.56          3.95        18.58 o                         
   8   7   1        155.74        162.71        19.85 o                         
   9   7   1        391.34        393.59        28.96 o                         
  10   7   1        489.73        438.81        60.85 o                         
  11   7   1        105.64         97.70        20.52 o                         
  12   7   1         54.58         66.93        56.39 o                         
  13   7   1          0.67        -35.30        84.90 o                         
  14   7   1        114.42        229.49       575.24 o                         
  15   7   1          2.18        -25.22        74.14 o                         
  16   7   1          3.30         26.54        94.73 o                         
 -16   8   1        178.84         81.14        98.12 o                         
 -15   8   1         91.10         53.44        71.58 o                         
 -14   8   1        178.05        202.77        70.78 o                         
 -13   8   1        110.51        137.89        66.04 o                         
 -12   8   1        131.59        106.54        23.17 o                         
 -11   8   1        255.02        194.80        28.99 o                         
 -10   8   1        517.68        580.41        54.68 o                         
  -9   8   1        163.05        133.08        22.56 o                         
  -8   8   1         84.45         99.58        25.51 o                         
  -7   8   1        983.04        968.09        33.10 o                         
  -6   8   1       1934.70       1997.65        70.34 o                         
  -5   8   1        555.86        543.96        25.71 o                         
  -4   8   1          1.64         22.94        20.06 o                         
  -3   8   1          0.27         54.53        47.26 o                         
  -2   8   1        488.23        475.28        24.92 o                         
  -1   8   1       3142.44       3444.98        81.34 o                         
   0   8   1       2204.88       2189.08        55.55 o                         
   1   8   1      17207.46      18291.65       388.66 o                         
   2   8   1       1662.16       1472.08        37.14 o                         
   3   8   1        771.83        778.46        30.25 o                         
   4   8   1        852.83        739.79        54.65 o                         
   5   8   1        514.27        557.68        26.53 o                         
   6   8   1        151.26        114.49        23.52 o                         
   7   8   1         12.56         28.46        20.01 o                         
   8   8   1        178.30        189.82        24.89 o                         
   9   8   1        137.51        108.54        28.82 o                         
  10   8   1         15.65         30.74        22.21 o                         
  11   8   1        205.17        190.27        29.92 o                         
  12   8   1        117.94         92.67        66.84 o                         
  13   8   1         13.44         16.18        67.74 o                         
  14   8   1         97.72        149.51        73.28 o                         
  15   8   1         24.55         60.53        58.56 o                         
 -15   9   1         36.50         27.70        78.28 o                         
 -14   9   1        155.37        268.63        80.34 o                         
 -13   9   1         64.71        109.02        71.76 o                         
 -12   9   1          0.16        -42.09        66.93 o                         
 -11   9   1        709.86        801.94        43.97 o                         
 -10   9   1          0.02         11.47        32.50 o                         
  -9   9   1        477.84        499.94        35.92 o                         
  -8   9   1        197.81        172.85        27.30 o                         
  -7   9   1         11.09         -7.18        30.09 o                         
  -6   9   1       1251.66       1259.15        45.24 o                         
  -5   9   1          0.48          2.57        22.20 o                         
  -4   9   1        677.66        672.43        28.32 o                         
  -3   9   1        219.46        212.65        30.29 o                         
  -2   9   1          6.36          1.39        24.26 o                         
  -1   9   1        787.04        688.57        33.86 o                         
   0   9   1        313.49        338.09        28.13 o                         
   1   9   1        154.37        102.53        24.80 o                         
   2   9   1        449.97        432.77        29.10 o                         
   3   9   1         21.49         39.30        33.00 o                         
   4   9   1        504.82        474.37        27.26 o                         
   5   9   1       1805.26       1738.84        49.92 o                         
   6   9   1       1211.78       1231.13        48.99 o                         
   7   9   1        354.90        308.14        30.00 o                         
   8   9   1       2111.53       2171.26        96.33 o                         
   9   9   1         61.17         54.56        29.85 o                         
  10   9   1        544.21        522.33        36.55 o                         
  11   9   1         18.91          6.39        28.86 o                         
  12   9   1        168.85        187.54        47.53 o                         
  13   9   1        122.83         74.35        77.21 o                         
  14   9   1        117.72         95.17        79.98 o                         
  15   9   1         26.95          2.86        82.66 o                         
 -14  10   1          1.38         68.81       122.25 o                         
 -13  10   1       1002.22       1117.15       126.27 o                         
 -12  10   1          0.41         49.69        76.41 o                         
 -11  10   1         20.72         10.19        35.00 o                         
 -10  10   1          1.46          7.10        42.40 o                         
  -9  10   1         91.69        141.17        33.31 o                         
  -8  10   1          8.00         39.77        32.18 o                         
  -7  10   1         20.90         36.91        32.99 o                         
  -6  10   1       1261.20       1290.86        62.16 o                         
  -5  10   1        770.82        732.07        39.58 o                         
  -4  10   1        500.39        511.82        35.55 o                         
  -3  10   1       1661.95       1661.75        51.66 o                         
  -2  10   1        744.11        730.41        34.93 o                         
  -1  10   1        710.30        715.91        46.07 o                         
   0  10   1        473.55        455.74        28.89 o                         
   1  10   1        200.09        181.76        30.58 o                         
   2  10   1        225.79        216.11        34.98 o                         
   3  10   1         21.81         71.89        40.26 o                         
   4  10   1       2141.20       2240.54        97.01 o                         
   5  10   1       1502.63       1694.75        55.81 o                         
   6  10   1       1283.47       1300.78        59.69 o                         
   7  10   1        305.78        313.50        32.20 o                         
   8  10   1       1014.81       1046.03        87.03 o                         
   9  10   1         80.28        114.00        33.37 o                         
  10  10   1         77.47        189.58        67.88 o                         
  11  10   1         35.32          1.23        48.65 o                         
  12  10   1        241.09        218.41        83.91 o                         
  13  10   1        552.64        620.46       129.67 o                         
  14  10   1         12.74         37.09       129.49 o                         
 -13  11   1        314.49        173.73        95.44 o                         
 -12  11   1        185.77        204.11       122.07 o                         
 -11  11   1         24.20         24.73        40.48 o                         
 -10  11   1        836.47        842.26        49.64 o                         
  -9  11   1        460.80        464.96        44.85 o                         
  -8  11   1        466.13        396.67        38.29 o                         
  -7  11   1         99.27        137.38        43.46 o                         
  -6  11   1        148.52        177.90        36.41 o                         
  -5  11   1       1140.69       1128.60        51.69 o                         
  -4  11   1          4.30        -41.07        46.48 o                         
  -3  11   1        162.94        120.12        39.61 o                         
  -2  11   1          3.89          2.26        46.74 o                         
  -1  11   1        385.76        409.18        78.91 o                         
   0  11   1        288.32        286.05        48.03 o                         
   1  11   1        132.77        133.87        46.65 o                         
   2  11   1         33.45         57.06        83.96 o                         
   3  11   1       1468.59       1502.76        64.48 o                         
   4  11   1        911.50       1062.03        65.31 o                         
   5  11   1        935.06        902.01        49.35 o                         
   6  11   1        539.42        528.16        46.39 o                         
   7  11   1       1616.39       1498.42       132.67 o                         
   8  11   1        102.24        153.30        50.30 o                         
   9  11   1         51.00         79.01        43.82 o                         
  10  11   1         11.54         71.21        62.03 o                         
  11  11   1        305.87        320.61        57.51 o                         
  12  11   1        336.04        496.33       130.56 o                         
  13  11   1        119.11        112.42        95.26 o                         
 -12  12   1         13.39        -73.28       138.96 o                         
 -11  12   1          3.25        -33.24        90.35 o                         
 -10  12   1          6.59        -19.23        65.43 o                         
  -9  12   1         40.77         20.12        57.52 o                         
  -8  12   1        351.20        347.21        49.35 o                         
  -7  12   1          1.76         21.43        46.21 o                         
  -6  12   1       4541.38       4588.40       240.53 o                         
  -5  12   1        261.69        232.55        55.17 o                         
  -4  12   1        138.62         99.28        45.73 o                         
  -3  12   1          2.92         46.92        45.56 o                         
  -2  12   1         92.68         58.62        66.13 o                         
  -1  12   1        601.88        571.33        50.05 o                         
   0  12   1        686.59        631.78        89.05 o                         
   1  12   1        381.17        434.32        56.10 o                         
   2  12   1        699.29        708.61        81.81 o                         
   3  12   1        623.88        754.24        67.29 o                         
   4  12   1        134.73        123.35        46.99 o                         
   5  12   1        163.35        165.21        47.20 o                         
   6  12   1        377.48        353.67        50.06 o                         
   7  12   1          1.91         71.75       168.90 o                         
   8  12   1         14.43         23.71        49.93 o                         
   9  12   1         10.84        -46.08        60.22 o                         
  10  12   1          1.71         27.29        54.29 o                         
  11  12   1         91.33          1.88        92.22 o                         
  12  12   1          1.03         -4.74       142.72 o                         
 -10  13   1          3.04         -3.75        97.50 o                         
  -9  13   1        658.23        662.76        64.87 o                         
  -8  13   1         38.07          2.62        64.34 o                         
  -7  13   1         75.11         49.32        53.40 o                         
  -6  13   1        245.90        312.89        54.67 o                         
  -5  13   1          0.05         32.38        52.08 o                         
  -4  13   1        107.33        136.38        51.70 o                         
  -3  13   1        140.65        124.51        51.49 o                         
  -2  13   1         29.20         53.81        59.39 o                         
  -1  13   1         33.16         34.67        50.94 o                         
   0  13   1        115.88        149.50        65.28 o                         
   1  13   1         14.96          8.26        51.02 o                         
   2  13   1        192.95        201.83        52.60 o                         
   3  13   1         84.45         87.37        51.87 o                         
   4  13   1        334.26        446.50       124.71 o                         
   5  13   1        284.82        284.66        64.63 o                         
   6  13   1         54.26         61.98        64.89 o                         
   7  13   1        802.16        984.89        86.51 o                         
   8  13   1        307.25        402.33        58.77 o                         
   9  13   1         10.04         -4.78        55.46 o                         
  10  13   1        176.27        134.58       141.20 o                         
  -9  14   1        103.85         57.68        73.60 o                         
  -8  14   1         43.41         19.56        60.49 o                         
  -7  14   1        143.31        189.05        72.85 o                         
  -6  14   1        226.52        238.34        81.59 o                         
  -5  14   1        114.73        154.34        66.69 o                         
  -4  14   1         77.20         45.72        66.54 o                         
  -3  14   1        668.00        726.43       113.23 o                         
  -2  14   1         71.03         21.64        57.06 o                         
  -1  14   1        504.34        460.98        60.14 o                         
   0  14   1         18.68         73.31        81.01 o                         
   1  14   1         11.43          0.89        57.53 o                         
   2  14   1         36.69         -1.98        68.13 o                         
   3  14   1         12.13        -48.96        66.09 o                         
   4  14   1          1.05         36.04        68.32 o                         
   5  14   1        791.89        766.20        68.03 o                         
   6  14   1         69.89         83.16        61.52 o                         
   7  14   1        269.62        210.55        70.46 o                         
   8  14   1         50.05         12.89        87.38 o                         
  -6  15   1         31.01       1075.50       400.09 o                         
  -5  15   1         11.98        -34.93        99.69 o                         
  -4  15   1         38.99         24.17        93.34 o                         
  -3  15   1         54.70        144.73        83.12 o                         
  -2  15   1        349.23        304.35        68.31 o                         
  -1  15   1        101.92        132.00        67.35 o                         
   0  15   1        199.98        223.61       123.95 o                         
   1  15   1          0.17        -12.68        66.68 o                         
   2  15   1        447.82        457.95        69.98 o                         
   3  15   1        334.67        488.30        97.58 o                         
   4  15   1        227.96        165.68        80.13 o                         
   5  15   1        372.32        438.97        84.23 o                         
   6  15   1        111.68        101.70       129.04 o                         
 -18   0   2         11.44        -37.62        87.22 o                         
 -16   0   2        529.01        600.62        80.79 o                         
 -14   0   2        197.69        198.35        21.22 o                         
 -12   0   2       2461.26       2524.50        76.24 o                         
 -10   0   2        820.49        835.06        39.86 o                         
  -8   0   2      13170.98      13416.93       322.61 o                         
  -6   0   2      13166.72      13036.91       303.45 o                         
  -4   0   2       1682.05       1773.21        41.39 o                         
   2   0   2      32344.71      31847.66       591.16 o                         
   4   0   2      11758.74      12042.65       268.53 o                         
   6   0   2       2429.09       2592.03        57.87 o                         
   8   0   2       7378.81       7776.86       179.59 o                         
  10   0   2          0.31         -7.59        16.99 o                         
  12   0   2       1088.13       1040.47        49.33 o                         
  14   0   2         84.78         92.80        27.08 o                         
  16   0   2        407.52        388.38        79.18 o                         
  18   0   2         24.07         51.56        93.92 o                         
 -18   1   2          0.03        -23.06        88.56 o                         
 -17   1   2         77.03         94.65        58.48 o                         
 -16   1   2       1478.45       1692.79        71.88 o                         
 -15   1   2          0.85         27.40        47.77 o                         
 -14   1   2        517.92        574.68        67.96 o                         
 -13   1   2       1470.50       1446.91        62.92 o                         
 -12   1   2       1850.90       1988.53        36.58 o                         
 -11   1   2        137.66        139.77         8.11 o                         
 -10   1   2        383.87        375.38         9.38 o                         
  -9   1   2       5707.80       5872.42       106.03 o                         
  -8   1   2       1816.48       1763.04        28.19 o                         
  -7   1   2       2236.26       2352.98        35.41 o                         
  -6   1   2       1943.06       1899.32        31.87 o                         
  -5   1   2        682.07        693.37        16.12 o                         
  -4   1   2       7545.89       7433.65       142.78 o                         
  -3   1   2      16497.13      16059.10       474.60 o                         
   2   1   2        312.86        306.53        11.63 o                         
   3   1   2        169.01        157.77        10.04 o                         
   4   1   2          0.39         -6.88         6.88 o                         
   5   1   2       5299.02       5687.08        78.34 o                         
   6   1   2       7227.45       7493.08       104.32 o                         
   7   1   2       3568.34       3781.57        56.92 o                         
   8   1   2       1708.24       1681.42        34.40 o                         
   9   1   2       1389.35       1428.73        28.85 o                         
  10   1   2        770.68        727.48        17.88 o                         
  11   1   2          0.77         -1.02        11.82 o                         
  12   1   2        174.65        202.30        17.76 o                         
  13   1   2         43.75         34.85        15.70 o                         
  14   1   2          0.18         14.03        19.23 o                         
  15   1   2         51.57         64.45        49.50 o                         
  16   1   2        170.47        200.80        78.64 o                         
  17   1   2          4.77         -4.65        85.08 o                         
  18   1   2          1.23        -35.12        92.49 o                         
 -18   2   2        228.39        275.69        91.87 o                         
 -17   2   2          9.03        -25.11        81.77 o                         
 -16   2   2        379.17        380.52       108.85 o                         
 -15   2   2         51.47         43.79        68.01 o                         
 -14   2   2        345.30        346.97        33.14 o                         
 -13   2   2       1349.55       1414.13        65.16 o                         
 -12   2   2       4361.56       4623.66        97.33 o                         
 -11   2   2        300.76        321.57        28.66 o                         
 -10   2   2        548.22        526.26        28.26 o                         
  -9   2   2       1433.21       1440.37        59.37 o                         
  -8   2   2        139.55        147.05        14.20 o                         
  -7   2   2        623.51        638.76        33.12 o                         
  -6   2   2        779.21        860.82        20.66 o                         
  -5   2   2        228.58        220.66         8.70 o                         
  -4   2   2        363.46        351.17         8.61 o                         
  -3   2   2      15968.82      15930.59       315.58 o                         
  -2   2   2       4908.87       4565.70        79.06 o                         
  -1   2   2        599.79        561.59        22.39 o                         
   0   2   2      13757.51      12963.60       230.97 o                         
   1   2   2         12.27         50.11        11.67 o                         
   2   2   2      18406.35      17452.20       316.53 o                         
   3   2   2       3679.57       3765.84        72.37 o                         
   4   2   2       8580.67       8041.30       132.00 o                         
   5   2   2       8025.73       8434.43       141.55 o                         
   6   2   2         21.42         40.54         9.80 o                         
   7   2   2       3031.86       3414.07        52.85 o                         
   8   2   2       1818.73       1831.35        30.60 o                         
   9   2   2        785.43        823.02        24.59 o                         
  10   2   2        435.37        433.69        15.89 o                         
  11   2   2        288.17        274.24        13.85 o                         
  12   2   2         73.72         81.56        17.11 o                         
  13   2   2        254.79        288.15        19.48 o                         
  14   2   2        327.48        403.46        56.30 o                         
  15   2   2        251.25        229.31        71.76 o                         
  16   2   2        208.28        282.12       111.71 o                         
  17   2   2        134.48        130.29       122.88 o                         
  18   2   2          6.94         63.27       100.45 o                         
 -18   3   2          7.79         10.28        92.40 o                         
 -17   3   2          1.12         71.04        85.08 o                         
 -16   3   2         34.03          2.77        76.76 o                         
 -15   3   2          0.11         59.66        39.63 o                         
 -14   3   2         11.78         22.56        29.25 o                         
 -13   3   2        289.79        307.93        22.46 o                         
 -12   3   2        121.53        148.47        32.80 o                         
 -11   3   2         26.09         38.94        21.38 o                         
 -10   3   2        723.07        729.26        24.26 o                         
  -9   3   2        257.54        272.69        10.56 o                         
  -8   3   2       4122.41       4284.43       110.00 o                         
  -7   3   2         83.59         77.85         6.17 o                         
  -6   3   2        310.15        348.88        10.22 o                         
  -5   3   2       1455.43       1602.65        35.68 o                         
  -4   3   2      19875.78      20109.00       366.12 o                         
  -3   3   2      11515.40      11202.09       231.90 o                         
  -2   3   2         83.91         80.04         9.45 o                         
  -1   3   2        101.79         89.08        10.26 o                         
   0   3   2       1271.33       1196.40        23.13 o                         
   1   3   2       4168.72       3950.92        68.46 o                         
   2   3   2       1451.22       1450.85        27.95 o                         
   3   3   2        163.30        164.08         9.94 o                         
   4   3   2        142.23        125.91        13.05 o                         
   5   3   2         88.71        109.46        11.36 o                         
   6   3   2        182.91        171.04        11.29 o                         
   7   3   2        578.76        586.67        15.95 o                         
   8   3   2       3069.05       2999.96        53.98 o                         
   9   3   2         69.65         74.33        12.70 o                         
  10   3   2         21.41         25.77        15.05 o                         
  11   3   2        457.76        517.32        17.97 o                         
  12   3   2       1494.11       1518.13        42.41 o                         
  13   3   2          2.08         -4.88        17.64 o                         
  14   3   2        305.56        267.29        35.23 o                         
  15   3   2         97.74         98.97        37.68 o                         
  16   3   2         14.47         54.33        79.71 o                         
  17   3   2         12.25        -36.55       124.49 o                         
 -17   4   2          9.21         12.24        86.42 o                         
 -16   4   2        112.10        124.22        79.98 o                         
 -15   4   2        402.05        317.76        36.28 o                         
 -14   4   2         20.01         10.77        36.28 o                         
 -13   4   2        529.79        479.77        31.79 o                         
 -12   4   2        219.43        229.61        26.68 o                         
 -11   4   2        131.02         92.36        22.88 o                         
 -10   4   2        283.26        293.15        15.96 o                         
  -9   4   2        364.04        397.35        19.85 o                         
  -8   4   2        390.30        384.21        11.61 o                         
  -7   4   2      17104.13      18282.13       346.91 o                         
  -6   4   2        713.55        794.22        17.71 o                         
  -5   4   2       8383.87       8894.57       176.38 o                         
  -4   4   2        402.09        392.60        15.70 o                         
  -3   4   2        558.11        504.90        14.77 o                         
  -2   4   2       1163.92       1206.81        25.90 o                         
  -1   4   2        929.82        855.13        19.54 o                         
   0   4   2        718.79        673.08        17.69 o                         
   1   4   2       1474.54       1365.85        30.07 o                         
   2   4   2       1017.49        890.39        24.34 o                         
   3   4   2       1016.15       1156.25        25.38 o                         
   4   4   2        136.29        100.82        14.24 o                         
   5   4   2          0.34         -9.00        12.15 o                         
   6   4   2          0.00          8.18        12.27 o                         
   7   4   2       1347.67       1379.84        26.55 o                         
   8   4   2        874.17        902.70        21.48 o                         
   9   4   2        506.03        493.46        17.73 o                         
  10   4   2        237.68        239.21        16.87 o                         
  11   4   2       2159.42       2157.66        49.82 o                         
  12   4   2          0.18          7.76        18.12 o                         
  13   4   2        237.69        215.59        19.34 o                         
  14   4   2        664.45        620.97        43.70 o                         
  15   4   2         15.59         31.19       107.60 o                         
  16   4   2         18.88         -6.61        83.91 o                         
  17   4   2        102.03        135.57       130.83 o                         
 -17   5   2          2.64         70.69        89.54 o                         
 -16   5   2         17.67         73.64        84.00 o                         
 -15   5   2        113.10         72.42        38.76 o                         
 -14   5   2          5.67         19.05        36.54 o                         
 -13   5   2         88.42         72.61        31.58 o                         
 -12   5   2         62.80         32.40        35.47 o                         
 -11   5   2         13.33         17.77        11.48 o                         
 -10   5   2        283.13        301.79        12.53 o                         
  -9   5   2          0.13          6.45        11.06 o                         
  -8   5   2        153.63        174.98        13.60 o                         
  -7   5   2       2296.42       2421.95        43.88 o                         
  -6   5   2        572.71        635.63        25.55 o                         
  -5   5   2        259.90        211.50        13.35 o                         
  -4   5   2       2254.63       2188.03        68.94 o                         
  -3   5   2         61.86         63.95        12.97 o                         
  -2   5   2       1557.90       1661.77        37.05 o                         
  -1   5   2       1765.74       1949.26        39.99 o                         
   0   5   2       1268.88       1117.84        30.03 o                         
   1   5   2       2086.22       2465.27        43.89 o                         
   2   5   2       1165.55       1188.43        27.44 o                         
   3   5   2         49.95         61.48        15.61 o                         
   4   5   2        658.93        627.04        20.84 o                         
   5   5   2         89.80         89.00        15.92 o                         
   6   5   2       1125.07       1069.23        25.84 o                         
   7   5   2        826.72        798.70        20.70 o                         
   8   5   2        201.92        187.50        16.59 o                         
   9   5   2       2324.62       2314.30        46.80 o                         
  10   5   2        810.69        833.10        23.87 o                         
  11   5   2        833.35        778.44        25.77 o                         
  12   5   2        198.63        170.74        18.05 o                         
  13   5   2         50.41         41.89        31.85 o                         
  14   5   2          8.82         -1.16        42.19 o                         
  15   5   2         23.50         40.48        62.93 o                         
  16   5   2        116.62        137.17        88.92 o                         
  17   5   2          2.41        -45.31        99.19 o                         
 -17   6   2        156.45        197.32        96.25 o                         
 -16   6   2        343.40        450.85       124.75 o                         
 -15   6   2        345.45        342.32        65.50 o                         
 -14   6   2         65.08         55.85        41.05 o                         
 -13   6   2         16.63         20.49        42.57 o                         
 -12   6   2        111.46         87.89        10.49 o                         
 -11   6   2        157.78        173.93        16.66 o                         
 -10   6   2         47.63         53.54        15.96 o                         
  -9   6   2          0.40          6.62        14.57 o                         
  -8   6   2       2291.88       2284.69        62.69 o                         
  -7   6   2        886.00        892.75        28.65 o                         
  -6   6   2        729.62        726.29        27.69 o                         
  -5   6   2         43.45         56.31        15.50 o                         
  -4   6   2       1266.02       1186.35        28.19 o                         
  -3   6   2       8474.84       8694.67       161.10 o                         
  -2   6   2        161.77        189.39        18.19 o                         
  -1   6   2       3498.01       3296.56        64.53 o                         
   0   6   2        523.90        604.69        34.63 o                         
   1   6   2        436.31        493.49        20.11 o                         
   2   6   2       2319.16       2301.11        64.77 o                         
   3   6   2        183.05        193.78        43.76 o                         
   4   6   2        540.84        561.69        18.49 o                         
   5   6   2        109.94        100.23        16.55 o                         
   6   6   2         76.91        102.49        17.50 o                         
   7   6   2        845.81        867.36        26.07 o                         
   8   6   2       2536.49       2582.11        49.22 o                         
   9   6   2         10.93         16.76        16.65 o                         
  10   6   2        420.45        361.67        19.53 o                         
  11   6   2         43.66         60.12        18.98 o                         
  12   6   2         78.31         42.99        23.49 o                         
  13   6   2       2472.58       2413.19       121.97 o                         
  14   6   2        165.98        151.40        47.73 o                         
  15   6   2        147.86        108.90        50.12 o                         
  16   6   2         20.87         95.80       129.85 o                         
 -16   7   2          3.87         98.21        90.71 o                         
 -15   7   2          0.01        -22.85        49.15 o                         
 -14   7   2         49.15        155.41        84.45 o                         
 -13   7   2         21.27         73.90        54.69 o                         
 -12   7   2        264.94        232.90        20.79 o                         
 -11   7   2        625.77        618.96        25.91 o                         
 -10   7   2        638.35        633.69        22.55 o                         
  -9   7   2       1758.82       1766.56        42.56 o                         
  -8   7   2        231.64        244.84        16.92 o                         
  -7   7   2        943.21        967.10        31.64 o                         
  -6   7   2         12.80         35.25        19.14 o                         
  -5   7   2          9.43        -20.24        23.91 o                         
  -4   7   2       1025.99        967.23        24.69 o                         
  -3   7   2         61.17         94.91        24.40 o                         
  -2   7   2         48.65         71.08        16.20 o                         
  -1   7   2        583.63        729.42        33.54 o                         
   0   7   2       3652.45       3561.01        76.05 o                         
   1   7   2        113.73         94.85        21.42 o                         
   2   7   2       1194.00       1112.09        32.36 o                         
   3   7   2        215.62        194.67        19.24 o                         
   4   7   2         89.82        135.60        18.75 o                         
   5   7   2        173.21        196.39        23.84 o                         
   6   7   2       1732.11       1779.97        59.73 o                         
   7   7   2       6192.25       6085.92       144.13 o                         
   8   7   2        221.10        221.93        20.48 o                         
   9   7   2       1270.65       1284.12       100.26 o                         
  10   7   2         74.38         90.51        20.95 o                         
  11   7   2          3.27          1.53        27.18 o                         
  12   7   2        292.87        357.64        63.00 o                         
  13   7   2         17.55         55.23        63.81 o                         
  14   7   2        111.90        175.68        52.46 o                         
  15   7   2        270.38        219.35        55.85 o                         
  16   7   2         50.58         70.15        98.66 o                         
 -16   8   2          3.06        -87.67       133.87 o                         
 -15   8   2         11.32         12.42        98.57 o                         
 -14   8   2        442.40        565.59        74.89 o                         
 -13   8   2        275.12        231.19        63.36 o                         
 -12   8   2        472.66        485.69        30.94 o                         
 -11   8   2        103.49         83.48        21.77 o                         
 -10   8   2         38.05         17.69        20.10 o                         
  -9   8   2         25.55         24.77        20.73 o                         
  -8   8   2        142.31        123.32        20.87 o                         
  -7   8   2       1851.90       1775.13        64.85 o                         
  -6   8   2        447.21        393.26        27.99 o                         
  -5   8   2        444.07        463.69        23.47 o                         
  -4   8   2          4.27         -9.70        19.81 o                         
  -3   8   2         40.53         68.67        25.78 o                         
  -2   8   2        114.13        106.17        23.33 o                         
  -1   8   2       1516.71       1480.64        35.09 o                         
   0   8   2         10.94         19.12        20.81 o                         
   1   8   2       3144.44       3212.82        68.73 o                         
   2   8   2       1725.02       1740.36        47.50 o                         
   3   8   2       3097.35       3182.98        66.40 o                         
   4   8   2        982.89        959.46        29.74 o                         
   5   8   2          5.17         26.97        21.66 o                         
   6   8   2         54.57         71.79        23.29 o                         
   7   8   2        783.33        758.87        28.52 o                         
   8   8   2        353.04        339.20        27.89 o                         
   9   8   2         28.98         -8.50        32.27 o                         
  10   8   2         90.15         82.64        26.83 o                         
  11   8   2         16.64         24.27        34.16 o                         
  12   8   2        237.75        269.88        69.62 o                         
  13   8   2        175.87        159.96        72.39 o                         
  14   8   2          1.39        -20.91        75.07 o                         
  15   8   2        139.57         82.53        85.07 o                         
 -15   9   2        348.86        258.35       112.96 o                         
 -14   9   2         82.28        108.22       106.34 o                         
 -13   9   2         76.08        144.68        97.68 o                         
 -12   9   2        515.16        534.70        34.85 o                         
 -11   9   2         65.05         61.92        27.99 o                         
 -10   9   2        197.58        230.19        31.37 o                         
  -9   9   2        211.98        160.13        30.21 o                         
  -8   9   2        448.55        426.23        40.50 o                         
  -7   9   2        118.68         91.70        34.68 o                         
  -6   9   2          8.86         31.42        28.77 o                         
  -5   9   2        537.82        492.39        27.10 o                         
  -4   9   2         76.92         44.27        22.22 o                         
  -3   9   2        240.69        220.72        28.00 o                         
  -2   9   2         21.69         85.94        28.90 o                         
  -1   9   2       1824.52       1899.22        59.54 o                         
   0   9   2        111.47        110.42        23.11 o                         
   1   9   2        401.79        383.25        25.27 o                         
   2   9   2       2076.59       2037.03        50.82 o                         
   3   9   2          4.07         16.82        29.79 o                         
   4   9   2       1161.63       1121.29        34.20 o                         
   5   9   2        390.44        346.75        28.29 o                         
   6   9   2       4844.17       4920.81       222.18 o                         
   7   9   2        800.37        772.79        32.79 o                         
   8   9   2         83.52         86.42        32.82 o                         
   9   9   2          7.14         -1.26        30.48 o                         
  10   9   2        177.74        117.23        38.95 o                         
  11   9   2        292.77        273.08        45.26 o                         
  12   9   2        309.95        432.79        79.18 o                         
  13   9   2          1.11        -33.33        78.02 o                         
  14   9   2        126.86        134.94       117.78 o                         
 -14  10   2         46.89         81.32        85.16 o                         
 -13  10   2        265.94        217.16        79.45 o                         
 -12  10   2         40.13         25.83        75.51 o                         
 -11  10   2          3.53         24.77        41.97 o                         
 -10  10   2          4.60        -22.04        45.66 o                         
  -9  10   2        244.93        237.89        36.31 o                         
  -8  10   2         87.33         59.53        30.09 o                         
  -7  10   2          2.39        -12.57        39.13 o                         
  -6  10   2         29.18         52.16        35.30 o                         
  -5  10   2         10.56        -24.42        31.88 o                         
  -4  10   2        141.95         69.09        31.04 o                         
  -3  10   2         89.65        115.69        32.19 o                         
  -2  10   2       4947.99       5000.51       145.27 o                         
  -1  10   2       2412.35       2304.48        72.95 o                         
   0  10   2        733.56        694.58        30.90 o                         
   1  10   2        610.37        608.02        36.55 o                         
   2  10   2       1240.35       1143.36        49.29 o                         
   3  10   2         62.85         79.47        35.62 o                         
   4  10   2        294.84        257.82        31.80 o                         
   5  10   2         27.89         25.62        38.39 o                         
   6  10   2       3912.51       4042.71       142.02 o                         
   7  10   2          1.57         -1.18        31.45 o                         
   8  10   2        107.22         81.04        32.01 o                         
   9  10   2         17.85          3.29        36.03 o                         
  10  10   2         33.97          7.43        40.42 o                         
  11  10   2         23.38         23.95        40.82 o                         
  12  10   2          9.69        -26.72       119.12 o                         
  13  10   2         29.28         12.33        87.58 o                         
  14  10   2         64.84        153.89        93.12 o                         
 -13  11   2        174.08         74.53        90.71 o                         
 -12  11   2        243.36        224.22        85.88 o                         
 -11  11   2         20.07         76.03        68.49 o                         
 -10  11   2          0.03         15.26        49.80 o                         
  -9  11   2         21.97         21.54        49.75 o                         
  -8  11   2         10.33         30.48        37.26 o                         
  -7  11   2        125.84        154.67        42.15 o                         
  -6  11   2       2749.49       2847.44       163.50 o                         
  -5  11   2        305.04        378.16        52.19 o                         
  -4  11   2          0.38        -26.24        35.40 o                         
  -3  11   2        453.44        464.89        43.22 o                         
  -2  11   2        467.23        506.69        50.36 o                         
  -1  11   2         18.71         -1.06        39.44 o                         
   0  11   2         45.91         46.10        55.18 o                         
   1  11   2        858.20        862.03        54.56 o                         
   2  11   2        631.46        625.29        51.83 o                         
   3  11   2        111.19        143.24        41.66 o                         
   4  11   2          0.51         -4.35        48.81 o                         
   5  11   2        394.85        477.00        38.41 o                         
   6  11   2        343.06        382.05        38.15 o                         
   7  11   2       1104.63       1057.87        43.07 o                         
   8  11   2        663.01        705.41        43.51 o                         
   9  11   2          2.38        -10.82        63.64 o                         
  10  11   2        584.97        803.03        93.30 o                         
  11  11   2         38.14         -5.78        49.35 o                         
  12  11   2        247.66        292.22        95.17 o                         
  13  11   2        153.99        223.59       137.98 o                         
 -12  12   2         50.74         30.47        97.14 o                         
 -11  12   2         31.17         39.95       126.45 o                         
 -10  12   2        138.52        144.44        57.43 o                         
  -9  12   2          3.30        -23.46        49.57 o                         
  -8  12   2          5.55         43.22        46.24 o                         
  -7  12   2         47.94         54.96        46.12 o                         
  -6  12   2        906.33        955.07        70.98 o                         
  -5  12   2         67.03         -9.48        53.76 o                         
  -4  12   2         97.17         87.40        45.45 o                         
  -3  12   2         21.01         56.17        45.41 o                         
  -2  12   2        305.81        282.08        47.64 o                         
  -1  12   2         76.58         92.13        46.06 o                         
   0  12   2          3.01        -11.49       126.67 o                         
   1  12   2       1603.31       1661.37        73.13 o                         
   2  12   2       1347.62       1401.16        70.92 o                         
   3  12   2         46.71         62.59        49.82 o                         
   4  12   2         70.93         69.34        47.34 o                         
   5  12   2         60.75         46.77        47.28 o                         
   6  12   2         25.72         59.15        48.57 o                         
   7  12   2        116.65        135.50        62.19 o                         
   8  12   2          8.82         61.32        81.01 o                         
   9  12   2          6.23         27.19        71.89 o                         
  10  12   2         30.20          1.88        90.26 o                         
  11  12   2        276.98        237.71        97.94 o                         
 -11  13   2        136.87        112.87       105.27 o                         
 -10  13   2        145.51        172.30       136.28 o                         
  -9  13   2          0.04        -16.46        51.91 o                         
  -8  13   2        291.73        270.09        65.21 o                         
  -7  13   2          7.67         22.50        57.93 o                         
  -6  13   2        975.35       1010.50        61.52 o                         
  -5  13   2        817.88        855.21        74.66 o                         
  -4  13   2        455.45        523.18        54.84 o                         
  -3  13   2         82.22         72.11        50.78 o                         
  -2  13   2          9.10         76.33        50.87 o                         
  -1  13   2        228.93        204.88        60.09 o                         
   0  13   2        912.86        930.87        88.65 o                         
   1  13   2          0.75         53.66        51.71 o                         
   2  13   2        552.06        601.72        93.63 o                         
   3  13   2          0.11          1.74        86.46 o                         
   4  13   2          6.69         10.25        71.54 o                         
   5  13   2        189.45        180.19        54.87 o                         
   6  13   2        132.49        150.71        56.16 o                         
   7  13   2          1.18         43.79        56.27 o                         
   8  13   2         25.68         78.97        62.70 o                         
   9  13   2         29.66         69.80        69.78 o                         
  10  13   2         29.95        -52.19       102.41 o                         
  -9  14   2          6.38          8.22        59.03 o                         
  -8  14   2         27.16         31.68        82.76 o                         
  -7  14   2        249.82        293.56        61.06 o                         
  -6  14   2        179.99        113.84        59.19 o                         
  -5  14   2          6.53          7.21        58.91 o                         
  -4  14   2        312.43        326.99        60.31 o                         
  -3  14   2        233.23        325.48        60.43 o                         
  -2  14   2         87.54         81.43        66.92 o                         
  -1  14   2          2.77        -25.43        66.68 o                         
   0  14   2        153.05        162.62        58.89 o                         
   1  14   2         15.58         47.36        67.56 o                         
   2  14   2         62.63         17.65        58.56 o                         
   3  14   2        298.80        373.47        72.70 o                         
   4  14   2         36.67         33.09        71.54 o                         
   5  14   2         30.84         42.25        76.63 o                         
   6  14   2         48.99         66.36        74.19 o                         
   7  14   2          5.23         46.64        75.74 o                         
   8  14   2         88.79        122.28        63.96 o                         
  -6  15   2         30.92         87.85       290.70 o                         
  -5  15   2         15.56         58.75        66.15 o                         
  -4  15   2        244.16        352.74        68.66 o                         
  -3  15   2         30.07         94.85        79.65 o                         
  -2  15   2         77.63         43.17        66.31 o                         
  -1  15   2         50.62         56.77        77.75 o                         
   0  15   2        118.00         62.00        85.02 o                         
   1  15   2         21.59         11.12        76.88 o                         
   2  15   2          0.30         99.72        79.54 o                         
   3  15   2         16.86         50.68        68.33 o                         
   4  15   2        375.93        395.45        80.40 o                         
   5  15   2        134.51        169.70        94.28 o                         
 -17   0   3       1345.42       1458.08       109.29 o                         
 -15   0   3        166.95        106.52        67.02 o                         
 -13   0   3        114.51        102.68         9.55 o                         
 -11   0   3        462.19        500.07        20.86 o                         
  -9   0   3         84.22         70.19        19.07 o                         
  -7   0   3       2616.83       2740.63        60.61 o                         
  -5   0   3        889.53        767.70        19.64 o                         
  -3   0   3      41967.57      40335.55       928.89 o                         
   1   0   3      12939.09      12202.14       328.70 o                         
   3   0   3      65096.24      60676.96      1905.73 o                         
   5   0   3      15680.31      15528.32       375.69 o                         
   7   0   3      11185.10      12199.85       286.27 o                         
   9   0   3       1563.06       1515.82        39.03 o                         
  11   0   3          0.96         30.90        18.65 o                         
  13   0   3        161.90        163.47        28.42 o                         
  15   0   3         34.15        129.85        69.97 o                         
  17   0   3         46.03          0.00        84.81 o                         
 -18   1   3          4.67         -7.82        62.05 o                         
 -17   1   3          1.17         44.32        81.23 o                         
 -16   1   3       1426.54       1635.39        86.82 o                         
 -15   1   3        469.92        485.85        57.67 o                         
 -14   1   3          5.91         -7.24        22.90 o                         
 -13   1   3         23.12         22.58        15.45 o                         
 -12   1   3       6409.70       6623.45       136.21 o                         
 -11   1   3       5890.18       5948.66       133.48 o                         
 -10   1   3        604.30        619.34        19.43 o                         
  -9   1   3       1869.78       1763.54        34.68 o                         
  -8   1   3       3350.49       3423.93        68.11 o                         
  -7   1   3        915.00       1035.61        21.41 o                         
  -6   1   3       1566.59       1681.53        37.07 o                         
  -5   1   3        920.05       1032.16        23.46 o                         
  -4   1   3          7.61          6.08         8.47 o                         
  -3   1   3       1670.72       1671.03        25.30 o                         
  -2   1   3       2067.71       2038.38        31.07 o                         
   1   1   3      25838.21      24079.87       433.98 o                         
   2   1   3       1691.57       1520.52        30.58 o                         
   3   1   3        128.96        167.81         9.80 o                         
   4   1   3      18835.72      18376.88       251.73 o                         
   5   1   3         59.95         31.89         8.55 o                         
   6   1   3       1337.93       1336.11        28.69 o                         
   7   1   3        841.83        799.25        15.63 o                         
   8   1   3       2107.93       2052.72        32.88 o                         
   9   1   3       3612.52       3711.40        62.40 o                         
  10   1   3         36.46         70.38        14.97 o                         
  11   1   3         82.07         73.41        14.28 o                         
  12   1   3        352.97        366.09        18.86 o                         
  13   1   3        185.36        197.00        16.78 o                         
  14   1   3        123.06        120.30        17.84 o                         
  15   1   3         80.20         58.36        69.44 o                         
  16   1   3         98.06        112.06       110.19 o                         
  17   1   3          3.49        -76.85       121.36 o                         
 -18   2   3        462.90        400.89        94.64 o                         
 -17   2   3       1054.14       1281.22       133.78 o                         
 -16   2   3         22.99        104.20        75.33 o                         
 -15   2   3        743.49        721.17        76.41 o                         
 -14   2   3        161.46        147.42        28.17 o                         
 -13   2   3        554.60        556.81        23.29 o                         
 -12   2   3       1027.39       1038.51        31.77 o                         
 -11   2   3        126.51        139.45        24.92 o                         
 -10   2   3        167.25        137.86        19.73 o                         
  -9   2   3        296.88        256.29        13.66 o                         
  -8   2   3        229.29        279.12        16.82 o                         
  -7   2   3        555.62        587.20        24.04 o                         
  -6   2   3        101.04         96.46        11.97 o                         
  -5   2   3       6745.08       7006.78       123.35 o                         
  -4   2   3       1680.80       1726.63        27.16 o                         
  -3   2   3        191.62        208.02        10.16 o                         
  -2   2   3       8668.45       8348.77       148.05 o                         
  -1   2   3       9804.53       9318.41       161.44 o                         
   0   2   3      12544.07      12686.14       212.25 o                         
   1   2   3      15127.15      14459.18       257.89 o                         
   2   2   3      10738.04      10232.14       185.92 o                         
   3   2   3        795.03        773.65        22.86 o                         
   4   2   3       1756.81       1728.17        31.17 o                         
   5   2   3        460.21        508.70        18.23 o                         
   6   2   3        510.45        533.97        14.03 o                         
   7   2   3       1059.31       1286.75        28.42 o                         
   8   2   3        193.72        183.22        11.29 o                         
   9   2   3         99.55        101.93        14.70 o                         
  10   2   3        294.02        328.31        14.66 o                         
  11   2   3        348.84        365.57        15.90 o                         
  12   2   3        755.19        788.90        25.23 o                         
  13   2   3          8.16         28.87        17.51 o                         
  14   2   3        170.08        180.36        28.92 o                         
  15   2   3        320.56        383.29        74.62 o                         
  16   2   3         33.13          3.75        78.28 o                         
  17   2   3        104.90        150.94        89.45 o                         
 -18   3   3          0.71         53.17        90.53 o                         
 -17   3   3         88.35        128.95        84.09 o                         
 -16   3   3         97.38         51.47        76.76 o                         
 -15   3   3        109.21        121.00        98.48 o                         
 -14   3   3        242.68        276.30        29.67 o                         
 -13   3   3         63.90         65.97        27.60 o                         
 -12   3   3       1418.41       1501.01        63.35 o                         
 -11   3   3          2.60         37.29        27.10 o                         
 -10   3   3         18.49         14.02        18.73 o                         
  -9   3   3       1584.47       1582.76        50.11 o                         
  -8   3   3       1189.26       1304.87        55.03 o                         
  -7   3   3        709.59        668.76        15.28 o                         
  -6   3   3          8.96         15.13         6.67 o                         
  -5   3   3       2093.43       2188.24        35.60 o                         
  -4   3   3         45.57         19.97         8.66 o                         
  -3   3   3       6345.21       6305.10       112.82 o                         
  -2   3   3       3354.76       3072.79        59.98 o                         
  -1   3   3      13306.15      12211.05       222.85 o                         
   0   3   3       5843.53       5952.61       103.69 o                         
   1   3   3       5364.89       5010.94        98.02 o                         
   2   3   3       5059.20       4919.04        84.06 o                         
   3   3   3       3739.98       3814.24        68.80 o                         
   4   3   3       7883.04       8121.15       151.44 o                         
   5   3   3        137.91        109.16        11.45 o                         
   6   3   3         27.15         33.12        14.12 o                         
   7   3   3       2174.31       2097.99        71.95 o                         
   8   3   3        108.96        103.54        14.45 o                         
   9   3   3         24.48         34.25        13.55 o                         
  10   3   3          0.78          2.21        15.45 o                         
  11   3   3        459.10        463.04        18.88 o                         
  12   3   3       1326.54       1401.61        38.42 o                         
  13   3   3        138.64        145.12        19.82 o                         
  14   3   3         19.36         19.10        29.67 o                         
  15   3   3         61.73         65.35        61.71 o                         
  16   3   3          0.61        -78.82        80.70 o                         
  17   3   3        132.08        163.98        89.99 o                         
 -18   4   3         55.08         99.37        94.73 o                         
 -17   4   3        119.72        157.82        87.31 o                         
 -16   4   3         45.85         49.87        79.09 o                         
 -15   4   3          6.94        -27.53        41.08 o                         
 -14   4   3         32.90         21.73        30.77 o                         
 -13   4   3         50.51         26.83        25.57 o                         
 -12   4   3        120.54        137.64        32.24 o                         
 -11   4   3        751.93        795.37        34.54 o                         
 -10   4   3        471.74        434.78        25.21 o                         
  -9   4   3          5.31         25.17         6.91 o                         
  -8   4   3        940.88       1002.02        21.13 o                         
  -7   4   3        808.61        845.23        19.78 o                         
  -6   4   3        185.34        237.61        14.06 o                         
  -5   4   3      23413.66      24507.50       534.08 o                         
  -4   4   3        285.30        248.37        10.93 o                         
  -3   4   3       1551.00       1521.09        32.79 o                         
  -2   4   3       1506.70       1490.83        28.16 o                         
  -1   4   3        195.87        180.80        13.72 o                         
   0   4   3        572.11        558.51        16.15 o                         
   1   4   3       1500.24       1466.06        31.73 o                         
   2   4   3          2.06        -13.95        13.95 o                         
   3   4   3        284.52        236.08        23.39 o                         
   4   4   3        165.39        151.46        13.15 o                         
   5   4   3       1398.32       1394.32        28.43 o                         
   6   4   3         14.12         29.89        14.14 o                         
   7   4   3        456.26        488.61        17.72 o                         
   8   4   3        582.54        573.28        20.43 o                         
   9   4   3        231.93        242.20        16.50 o                         
  10   4   3        462.06        442.77        17.79 o                         
  11   4   3         11.35          7.30        18.46 o                         
  12   4   3        173.39        186.83        18.53 o                         
  13   4   3        310.13        277.45        19.31 o                         
  14   4   3        352.64        368.34        44.14 o                         
  15   4   3         52.47         25.24        42.87 o                         
  16   4   3        244.35        263.09        87.67 o                         
  17   4   3         36.66         17.87        93.30 o                         
 -17   5   3        127.63        112.15       126.27 o                         
 -16   5   3        176.61        290.70        85.88 o                         
 -15   5   3        127.44        170.37        38.19 o                         
 -14   5   3         21.20         13.49        41.47 o                         
 -13   5   3        313.07        400.94        46.54 o                         
 -12   5   3         15.92         -6.61        43.65 o                         
 -11   5   3        811.75        770.97        46.42 o                         
 -10   5   3        448.69        448.23        20.93 o                         
  -9   5   3        231.63        215.28        17.77 o                         
  -8   5   3        726.50        794.49        18.67 o                         
  -7   5   3        635.19        662.81        24.47 o                         
  -6   5   3        150.75        185.41        14.45 o                         
  -5   5   3       1110.00       1179.10        29.24 o                         
  -4   5   3        223.79        206.06        17.43 o                         
  -3   5   3          1.65         -1.16        14.33 o                         
  -2   5   3       1357.42       1432.02        37.62 o                         
  -1   5   3         23.20         18.47        11.40 o                         
   0   5   3       1547.84       1614.60        31.77 o                         
   1   5   3       2237.34       2310.14        46.07 o                         
   2   5   3        711.27        706.11        19.70 o                         
   3   5   3       4994.00       5194.83        90.11 o                         
   4   5   3       6648.73       6647.41       129.42 o                         
   5   5   3       1621.78       1573.27        49.87 o                         
   6   5   3        931.61        853.94        24.53 o                         
   7   5   3        120.23        121.89        15.98 o                         
   8   5   3         88.66         85.58        15.92 o                         
   9   5   3          6.35         28.20        17.04 o                         
  10   5   3        120.26        105.09        17.36 o                         
  11   5   3       1113.48       1051.27        32.60 o                         
  12   5   3        569.76        516.13        23.05 o                         
  13   5   3        243.29        237.66        47.78 o                         
  14   5   3        493.54        442.35        52.13 o                         
  15   5   3         21.88          6.00        47.22 o                         
  16   5   3          2.63          0.98        86.15 o                         
  17   5   3        104.12        118.23       101.16 o                         
 -17   6   3         98.15         50.94        92.49 o                         
 -16   6   3        407.55        422.25        89.72 o                         
 -15   6   3         24.95         46.11        45.60 o                         
 -14   6   3         59.25         41.34        40.53 o                         
 -13   6   3          1.31         28.47        41.66 o                         
 -12   6   3        733.92        551.86        43.11 o                         
 -11   6   3        165.79        159.44        10.17 o                         
 -10   6   3        792.16        799.51        28.27 o                         
  -9   6   3          0.08         30.79        17.96 o                         
  -8   6   3         12.01          1.18        13.12 o                         
  -7   6   3        680.11        657.68        22.50 o                         
  -6   6   3        210.56        206.77        21.02 o                         
  -5   6   3        128.21        120.57        15.70 o                         
  -4   6   3        151.53        158.96        16.08 o                         
  -3   6   3        476.09        479.48        20.68 o                         
  -2   6   3        893.05        992.85        24.96 o                         
  -1   6   3       2062.70       2219.98        49.76 o                         
   0   6   3       4252.80       4327.49        88.52 o                         
   1   6   3       1463.57       1554.85        35.73 o                         
   2   6   3          0.51         22.55        18.10 o                         
   3   6   3       1688.39       1693.81        35.96 o                         
   4   6   3       4376.52       4522.67        93.26 o                         
   5   6   3       2327.33       2329.36        44.92 o                         
   6   6   3         85.67         68.07        20.40 o                         
   7   6   3        223.72        205.19        19.07 o                         
   8   6   3        181.50        175.85        19.12 o                         
   9   6   3        641.18        641.90        33.94 o                         
  10   6   3        159.73        158.36        21.29 o                         
  11   6   3        111.75         89.13        19.61 o                         
  12   6   3       1359.79       1318.38       144.90 o                         
  13   6   3         21.33         45.58        82.66 o                         
  14   6   3         53.47        161.93       761.07 o                         
  15   6   3         42.93         60.61        62.28 o                         
  16   6   3         74.61        153.80        94.01 o                         
 -16   7   3         32.76         -6.61       125.47 o                         
 -15   7   3        293.96        210.02        50.33 o                         
 -14   7   3        232.24        290.35        80.79 o                         
 -13   7   3          1.59          0.98        51.92 o                         
 -12   7   3         38.17         20.29        14.30 o                         
 -11   7   3        957.98        922.20        33.19 o                         
 -10   7   3        746.15        753.81        24.03 o                         
  -9   7   3          4.09          4.69        15.17 o                         
  -8   7   3        852.90        863.98        24.00 o                         
  -7   7   3         58.33         86.13        19.99 o                         
  -6   7   3       1114.00       1097.59        27.10 o                         
  -5   7   3         14.82         24.37        18.27 o                         
  -4   7   3        555.96        558.50        23.44 o                         
  -3   7   3       2851.29       2879.40        78.46 o                         
  -2   7   3       1679.04       1616.76        38.00 o                         
  -1   7   3         32.29         13.90        21.14 o                         
   0   7   3        672.62        575.57        31.29 o                         
   1   7   3         10.24         34.19        22.79 o                         
   2   7   3        823.16        804.49        43.88 o                         
   3   7   3         95.17         90.04        17.82 o                         
   4   7   3         67.98         66.36        20.73 o                         
   5   7   3        473.82        483.32        25.39 o                         
   6   7   3        305.88        284.08        20.64 o                         
   7   7   3        177.49        196.22        24.95 o                         
   8   7   3        267.78        274.18        23.12 o                         
   9   7   3        343.17        337.61        26.01 o                         
  10   7   3        199.84        143.89        23.16 o                         
  11   7   3         84.44         88.32        26.01 o                         
  12   7   3        198.18        184.63        62.82 o                         
  13   7   3        567.08        705.71        73.19 o                         
  14   7   3          8.00         27.13        63.11 o                         
  15   7   3         55.81         20.31        78.51 o                         
  16   7   3         16.26         64.61        99.73 o                         
 -16   8   3         49.61         17.87        94.10 o                         
 -15   8   3        239.69        199.64        70.06 o                         
 -14   8   3        564.49        692.49        95.17 o                         
 -13   8   3       2034.25       1965.13       109.02 o                         
 -12   8   3          0.74         -2.09        23.97 o                         
 -11   8   3        204.21        154.74        33.46 o                         
 -10   8   3         17.97          2.28        24.13 o                         
  -9   8   3         84.97         69.98        20.45 o                         
  -8   8   3        228.20        235.24        47.59 o                         
  -7   8   3       1178.01       1176.72        33.27 o                         
  -6   8   3       1002.91        964.26        39.41 o                         
  -5   8   3       1421.09       1371.48        54.60 o                         
  -4   8   3       1514.98       1452.34        50.14 o                         
  -3   8   3        763.88        745.52        30.59 o                         
  -2   8   3        176.54        144.24        23.69 o                         
  -1   8   3       1627.69       1731.21        43.49 o                         
   0   8   3       1185.21       1094.91        32.50 o                         
   1   8   3        236.28        272.09        24.32 o                         
   2   8   3        715.41        728.61        26.90 o                         
   3   8   3       2041.96       2054.58        94.79 o                         
   4   8   3        109.76        124.07        22.95 o                         
   5   8   3       1648.99       1620.04        49.87 o                         
   6   8   3        740.73        780.25        28.75 o                         
   7   8   3        154.26        117.21        28.50 o                         
   8   8   3        241.85        222.34        25.77 o                         
   9   8   3        800.85        797.01        70.72 o                         
  10   8   3        668.74        641.68        35.50 o                         
  11   8   3        322.64        285.34        36.64 o                         
  12   8   3        559.39        671.04       103.84 o                         
  13   8   3        105.41        150.04        74.08 o                         
  14   8   3        313.08        339.23        79.62 o                         
  15   8   3         39.06         21.54        60.95 o                         
 -15   9   3        158.74        195.62        79.62 o                         
 -14   9   3         79.69        123.77        73.90 o                         
 -13   9   3         53.65         32.62        67.11 o                         
 -12   9   3       1022.06       1057.45        80.61 o                         
 -11   9   3        528.80        512.09        74.08 o                         
 -10   9   3        806.98        906.09        34.12 o                         
  -9   9   3         74.14        108.56        25.52 o                         
  -8   9   3        167.01        157.14        26.05 o                         
  -7   9   3       2562.56       2637.06        81.19 o                         
  -6   9   3        328.65        309.73        29.78 o                         
  -5   9   3          2.12          5.46        21.81 o                         
  -4   9   3        382.39        347.35        25.92 o                         
  -3   9   3        230.95        229.79        25.95 o                         
  -2   9   3          1.53         30.82        22.97 o                         
  -1   9   3        281.10        341.49        29.94 o                         
   0   9   3         56.97         45.32        23.38 o                         
   1   9   3        529.30        542.43        28.66 o                         
   2   9   3        738.90        753.97        76.89 o                         
   3   9   3         36.50         38.88        27.55 o                         
   4   9   3         21.58         -9.13        29.92 o                         
   5   9   3       1195.13       1153.12        39.45 o                         
   6   9   3       1812.34       1707.65        57.76 o                         
   7   9   3         71.91        102.57        41.53 o                         
   8   9   3        678.96        649.65        80.85 o                         
   9   9   3        714.17        680.50        37.20 o                         
  10   9   3        833.32        849.10        58.00 o                         
  11   9   3          8.52          0.76        50.45 o                         
  12   9   3        874.88        790.97       116.17 o                         
  13   9   3         35.50         76.94        81.68 o                         
  14   9   3        135.75        251.20        87.22 o                         
 -14  10   3          7.43        -30.65       117.87 o                         
 -13  10   3          0.01        -32.53       110.10 o                         
 -12  10   3         21.04        -32.53       104.20 o                         
 -11  10   3          0.90        -15.37        31.80 o                         
 -10  10   3        458.48        478.71        44.85 o                         
  -9  10   3        968.91        927.17        37.93 o                         
  -8  10   3         32.56         74.72        38.03 o                         
  -7  10   3        192.50        221.66        30.97 o                         
  -6  10   3         62.58         69.05        27.87 o                         
  -5  10   3         79.23         74.31        31.29 o                         
  -4  10   3          0.03         19.59        33.75 o                         
  -3  10   3         38.24         44.97        36.03 o                         
  -2  10   3       2007.69       1985.33        88.76 o                         
  -1  10   3       4747.47       4990.69       125.73 o                         
   0  10   3          2.21         15.28        25.40 o                         
   1  10   3         12.73         33.86        33.07 o                         
   2  10   3       1253.55       1192.97        43.94 o                         
   3  10   3          0.05         -3.73        31.11 o                         
   4  10   3        352.43        326.07        41.66 o                         
   5  10   3         22.48         53.99        31.75 o                         
   6  10   3       1680.44       1568.23        47.56 o                         
   7  10   3        211.58        198.58        36.03 o                         
   8  10   3        214.44        198.00        33.86 o                         
   9  10   3         14.54         24.63        37.30 o                         
  10  10   3         25.69         21.57        42.93 o                         
  11  10   3        140.38        175.24        83.82 o                         
  12  10   3          4.54          7.60        86.59 o                         
  13  10   3        207.85        194.82       130.20 o                         
 -13  11   3          2.77         -0.98       128.06 o                         
 -12  11   3         44.48         38.16       117.34 o                         
 -11  11   3         62.64         22.88        79.98 o                         
 -10  11   3         93.28         33.69        38.35 o                         
  -9  11   3         44.01         33.34        42.17 o                         
  -8  11   3       1962.02       1985.04       124.21 o                         
  -7  11   3        887.93        859.62        44.95 o                         
  -6  11   3          9.48         32.97        31.95 o                         
  -5  11   3        218.22        229.82        36.87 o                         
  -4  11   3        190.49        211.65        51.53 o                         
  -3  11   3        406.65        393.03        42.14 o                         
  -2  11   3         10.40        -33.68        47.02 o                         
  -1  11   3          2.61          1.28        40.48 o                         
   0  11   3          2.59         -2.72        40.60 o                         
   1  11   3         29.36         84.97        57.68 o                         
   2  11   3        347.22        355.74        35.34 o                         
   3  11   3        529.47        525.87        46.01 o                         
   4  11   3          3.12         -9.32        42.04 o                         
   5  11   3         68.26         48.30        51.74 o                         
   6  11   3         37.01          5.64        44.47 o                         
   7  11   3          5.38          8.66        49.74 o                         
   8  11   3        232.02        211.09        56.76 o                         
   9  11   3        160.52        163.54        81.77 o                         
  10  11   3        234.47        222.25        77.75 o                         
  11  11   3        155.45        143.37        49.55 o                         
  12  11   3         94.84        101.79       137.89 o                         
 -12  12   3          0.71        -68.54        96.16 o                         
 -11  12   3          1.92         48.44        89.36 o                         
 -10  12   3          6.65         42.64        47.40 o                         
  -9  12   3          4.27          1.60        44.13 o                         
  -8  12   3       1550.29       1666.27        97.77 o                         
  -7  12   3        254.33        247.88        46.98 o                         
  -6  12   3       3902.68       4007.75       157.33 o                         
  -5  12   3       2579.10       2864.01       107.74 o                         
  -4  12   3        260.84        218.00        64.61 o                         
  -3  12   3          7.28        -18.91        50.93 o                         
  -2  12   3         15.02         -2.75        51.36 o                         
  -1  12   3          0.01          1.53        51.66 o                         
   0  12   3         25.81         84.98       153.13 o                         
   1  12   3         20.97         67.31        56.84 o                         
   2  12   3        376.28        333.06        56.95 o                         
   3  12   3        917.90        887.54        62.00 o                         
   4  12   3          0.62         38.48        67.30 o                         
   5  12   3         41.96          4.32        52.44 o                         
   6  12   3        231.91        243.28        45.69 o                         
   7  12   3         29.07        -20.60        56.74 o                         
   8  12   3         10.30         95.71        65.07 o                         
   9  12   3        178.66        257.32        54.09 o                         
  10  12   3          8.17         54.54        64.89 o                         
  11  12   3         44.34         44.68       103.66 o                         
 -11  13   3        163.47        302.59       146.11 o                         
 -10  13   3         86.48        139.14        95.62 o                         
  -9  13   3         26.24        -20.35        50.54 o                         
  -8  13   3         16.32         16.11        57.52 o                         
  -7  13   3        188.62        167.18        53.15 o                         
  -6  13   3        151.34        107.92        62.09 o                         
  -5  13   3        235.88        208.91        72.92 o                         
  -4  13   3          0.02         21.48        60.56 o                         
  -3  13   3        624.06        601.94        55.82 o                         
  -2  13   3          5.07         38.58        51.56 o                         
  -1  13   3          1.86         30.60        81.41 o                         
   0  13   3          0.11        -34.91        52.06 o                         
   1  13   3         12.39          1.54        60.41 o                         
   2  13   3        216.91        288.02        71.65 o                         
   3  13   3         19.97         14.21        53.14 o                         
   4  13   3        108.00        144.22        66.50 o                         
   5  13   3        660.50        709.83        60.55 o                         
   6  13   3        275.43        269.63        58.57 o                         
   7  13   3         10.85         32.24        86.49 o                         
   8  13   3          0.03        -37.04        69.33 o                         
   9  13   3         19.17         87.62        59.49 o                         
  10  13   3          1.10       -120.55       147.09 o                         
  -9  14   3          0.03        -35.04        63.02 o                         
  -8  14   3         32.30        -50.29        70.93 o                         
  -7  14   3        229.85        294.43        60.77 o                         
  -6  14   3        266.92        248.72        71.75 o                         
  -5  14   3          6.22          3.00        70.10 o                         
  -4  14   3        464.52        620.99        73.30 o                         
  -3  14   3        262.66        326.08        69.93 o                         
  -2  14   3         21.61         39.96        57.88 o                         
  -1  14   3         58.28         91.26        58.89 o                         
   0  14   3        144.64        107.57        59.26 o                         
   1  14   3        195.47        190.01        59.61 o                         
   2  14   3        106.51         82.67        59.67 o                         
   3  14   3        178.45        182.55        71.08 o                         
   4  14   3         13.54         30.60        70.03 o                         
   5  14   3         41.70         35.61        62.64 o                         
   6  14   3        624.56        709.24        70.30 o                         
   7  14   3          4.54         26.04        64.65 o                         
  -6  15   3         20.87        146.47       296.60 o                         
  -5  15   3         21.33         32.01        78.95 o                         
  -4  15   3          1.54         21.47        78.14 o                         
  -3  15   3          7.49         95.23       145.93 o                         
  -2  15   3         86.35        105.35        66.97 o                         
  -1  15   3        349.80        361.77        69.36 o                         
   0  15   3         80.04         44.76        79.47 o                         
   1  15   3        140.36        126.99        79.67 o                         
   2  15   3         65.41        194.55        78.84 o                         
   3  15   3         25.30         68.82        69.22 o                         
   4  15   3        204.02        224.36        70.83 o                         
   5  15   3         76.21         92.58       134.23 o                         
 -18   0   4        688.51        725.28        97.32 o                         
 -16   0   4         84.79         51.47        72.56 o                         
 -14   0   4       6040.03       6689.31       253.26 o                         
 -12   0   4      14329.80      15101.01       351.20 o                         
 -10   0   4        373.73        378.96        11.40 o                         
  -8   0   4        569.62        621.59        15.88 o                         
  -6   0   4       6275.17       6155.10       143.57 o                         
  -4   0   4      12973.12      12569.51       306.24 o                         
  -2   0   4         12.29         83.82        21.44 o                         
   0   0   4       3139.68       3221.87        78.57 o                         
   2   0   4      29812.60      27670.98       504.18 o                         
   4   0   4      19475.01      19538.23       481.95 o                         
   6   0   4        283.77        261.88        15.21 o                         
   8   0   4        602.83        626.96        22.28 o                         
  10   0   4         90.82         76.91        22.13 o                         
  12   0   4       2490.39       2590.82       141.96 o                         
  14   0   4          1.02        -37.70        38.60 o                         
  16   0   4          0.91        -43.34       279.71 o                         
 -18   1   4        221.12        293.62        73.64 o                         
 -17   1   4         67.26         47.25        65.53 o                         
 -16   1   4        189.53        186.83        52.99 o                         
 -15   1   4         26.42         70.95        54.02 o                         
 -14   1   4       3927.29       4224.18       187.57 o                         
 -13   1   4         95.93        105.39        36.52 o                         
 -12   1   4          6.79         11.99        26.86 o                         
 -11   1   4       1353.71       1359.95        36.66 o                         
 -10   1   4       1043.49       1029.90        24.70 o                         
  -9   1   4         28.83         54.15        30.93 o                         
  -8   1   4       1367.58       1387.29        28.07 o                         
  -7   1   4       3658.79       3731.06        64.59 o                         
  -6   1   4       6790.05       6940.25       129.04 o                         
  -5   1   4       5248.69       4914.72        80.90 o                         
  -4   1   4        359.47        397.00         7.98 o                         
  -3   1   4       5896.53       6261.67        96.45 o                         
  -2   1   4        983.26        919.48        15.23 o                         
  -1   1   4       4693.58       4234.55        88.95 o                         
   0   1   4      11265.10      10920.59       181.48 o                         
   1   1   4      17649.02      16818.60       296.09 o                         
   2   1   4        624.31        608.07        17.00 o                         
   3   1   4       8913.82       9424.03       158.43 o                         
   4   1   4       1651.98       1532.96        27.00 o                         
   5   1   4       1282.16       1341.45        35.00 o                         
   6   1   4      10100.55      10966.90       165.75 o                         
   7   1   4       4445.03       4571.08        65.74 o                         
   8   1   4          3.34         -6.16        12.56 o                         
   9   1   4        341.35        341.63        18.55 o                         
  10   1   4        907.59        976.58        24.24 o                         
  11   1   4        149.44        155.96        17.57 o                         
  12   1   4        119.20        113.37        17.03 o                         
  13   1   4         86.15         65.46        21.06 o                         
  14   1   4         91.48         79.17        30.28 o                         
  15   1   4        241.93        211.44        73.28 o                         
  16   1   4         24.54         88.11       258.80 o                         
  17   1   4          0.32          0.89        88.11 o                         
 -18   2   4         34.46         53.80        89.10 o                         
 -17   2   4        426.75        503.57        88.29 o                         
 -16   2   4        290.47        325.65        78.19 o                         
 -15   2   4        212.01        228.60        48.59 o                         
 -14   2   4        767.65        791.38        65.41 o                         
 -13   2   4         55.54         65.39        16.69 o                         
 -12   2   4        188.18        200.29        18.64 o                         
 -11   2   4        100.08        125.29        37.85 o                         
 -10   2   4        227.09        206.76        17.89 o                         
  -9   2   4        546.47        516.36        17.64 o                         
  -8   2   4       4306.46       4416.12        89.28 o                         
  -7   2   4       1852.55       2184.78        76.20 o                         
  -6   2   4         31.26         48.76         9.40 o                         
  -5   2   4       7125.96       7529.12       125.82 o                         
  -4   2   4        410.88        444.66        10.62 o                         
  -3   2   4       5740.94       5360.38        91.27 o                         
  -2   2   4      38638.03      37157.00       749.75 o                         
  -1   2   4          6.99         27.94         8.66 o                         
   0   2   4     162833.61     148713.95      2682.06 o                         
   1   2   4       5777.40       5046.98        87.00 o                         
   2   2   4       1389.35       1501.46        28.18 o                         
   3   2   4        256.51        212.22        12.67 o                         
   4   2   4        264.92        262.75        11.85 o                         
   5   2   4       4078.55       4326.68        73.51 o                         
   6   2   4        411.14        400.47        15.22 o                         
   7   2   4       1764.08       1797.64        29.63 o                         
   8   2   4         70.79         77.92        14.48 o                         
   9   2   4        193.99        198.75        14.66 o                         
  10   2   4         64.15         66.38        14.35 o                         
  11   2   4          2.66         15.21        17.78 o                         
  12   2   4        419.97        416.37        41.99 o                         
  13   2   4       1030.61        952.83        29.94 o                         
  14   2   4        538.13        484.28        37.81 o                         
  15   2   4          0.18         14.92       100.80 o                         
  16   2   4       1155.08       2146.18       244.50 o                         
  17   2   4        137.02        139.95        91.42 o                         
 -18   3   4          0.53        -49.42        90.53 o                         
 -17   3   4        147.36        175.69        85.08 o                         
 -16   3   4       1490.13       1830.37       105.90 o                         
 -15   3   4         97.63        123.86        69.44 o                         
 -14   3   4       1234.86       1170.03       141.64 o                         
 -13   3   4        121.54        146.82        21.68 o                         
 -12   3   4       1551.92       1508.17        75.61 o                         
 -11   3   4         62.95         54.94        21.72 o                         
 -10   3   4        188.46        183.32        22.22 o                         
  -9   3   4        325.23        384.11        32.76 o                         
  -8   3   4       2516.24       2814.36        72.82 o                         
  -7   3   4       1871.66       1983.38        35.10 o                         
  -6   3   4        318.30        323.86        13.24 o                         
  -5   3   4       4393.83       4959.05        81.83 o                         
  -4   3   4       2439.98       2379.98        46.07 o                         
  -3   3   4       7654.03       7898.85       144.62 o                         
  -2   3   4       1632.85       1860.72        34.10 o                         
  -1   3   4        388.39        428.17        14.44 o                         
   0   3   4      76620.37      72401.17      1385.66 o                         
   1   3   4        164.39        150.17        15.70 o                         
   2   3   4       2761.82       2601.27        53.34 o                         
   3   3   4          0.24          6.32        12.47 o                         
   4   3   4        754.92        803.83        20.39 o                         
   5   3   4        796.09        775.82        18.90 o                         
   6   3   4         63.31         49.03        12.70 o                         
   7   3   4        330.24        357.86        14.94 o                         
   8   3   4        560.65        574.19        18.30 o                         
   9   3   4         25.81         28.46        14.40 o                         
  10   3   4        139.19        150.07        16.66 o                         
  11   3   4          1.71          8.48        20.21 o                         
  12   3   4          0.26         16.02        19.87 o                         
  13   3   4        434.85        384.00        21.53 o                         
  14   3   4         14.48          9.42        31.75 o                         
  15   3   4        116.25         93.97        51.97 o                         
  16   3   4         55.05         43.16       115.46 o                         
  17   3   4          8.27          7.51        94.82 o                         
 -18   4   4         29.96         43.07       131.19 o                         
 -17   4   4        194.26        492.04       148.35 o                         
 -16   4   4          1.46         -5.63       110.99 o                         
 -15   4   4         75.28         57.41        48.35 o                         
 -14   4   4         57.28         38.34        31.81 o                         
 -13   4   4         32.76         49.13        29.84 o                         
 -12   4   4        301.91        294.52        26.41 o                         
 -11   4   4          2.43         16.86        23.10 o                         
 -10   4   4        296.94        266.28        21.29 o                         
  -9   4   4          0.02        -11.29        18.23 o                         
  -8   4   4        313.45        296.92        11.32 o                         
  -7   4   4       2129.98       2190.00        39.22 o                         
  -6   4   4       4279.14       4939.68        90.96 o                         
  -5   4   4       1054.49        983.90        26.04 o                         
  -4   4   4        209.05        273.55        12.62 o                         
  -3   4   4        326.74        286.18        15.31 o                         
  -2   4   4        555.56        523.95        15.01 o                         
  -1   4   4          6.23         14.38        12.06 o                         
   0   4   4       2515.80       2392.03        45.97 o                         
   1   4   4        212.99        180.44        14.37 o                         
   2   4   4        807.11        928.69        23.32 o                         
   3   4   4       1403.07       1354.24        27.40 o                         
   4   4   4         76.56        120.67        41.15 o                         
   5   4   4         53.42         26.80        14.89 o                         
   6   4   4        302.85        292.36        15.94 o                         
   7   4   4        772.00        717.01        20.33 o                         
   8   4   4          1.07          2.82        15.19 o                         
   9   4   4        201.46        216.25        20.38 o                         
  10   4   4         63.23         73.90        16.25 o                         
  11   4   4        208.56        181.62        22.02 o                         
  12   4   4       2895.92       2917.25       101.30 o                         
  13   4   4        239.06        258.89        27.96 o                         
  14   4   4        111.68         65.42        70.86 o                         
  15   4   4          0.91         -2.37        44.62 o                         
  16   4   4          7.73        -15.10       120.82 o                         
  17   4   4          2.40         25.47        95.26 o                         
 -17   5   4          0.10        -12.24        88.56 o                         
 -16   5   4         35.00        160.41        84.00 o                         
 -15   5   4         22.54         13.46        36.79 o                         
 -14   5   4         11.72         16.15        34.87 o                         
 -13   5   4        261.94        224.16        34.69 o                         
 -12   5   4        613.51        617.07        37.76 o                         
 -11   5   4        280.36        256.20        28.23 o                         
 -10   5   4        592.11        646.44        16.30 o                         
  -9   5   4         80.36         90.11         8.82 o                         
  -8   5   4        212.55        209.60        10.39 o                         
  -7   5   4        137.17        125.40        10.91 o                         
  -6   5   4       1773.88       1768.06        35.62 o                         
  -5   5   4       2347.33       2410.91        48.46 o                         
  -4   5   4       1971.14       1934.81        45.40 o                         
  -3   5   4       2725.29       2719.66        49.50 o                         
  -2   5   4       1157.24       1294.28        44.77 o                         
  -1   5   4       3401.05       3651.43        70.81 o                         
   0   5   4        324.50        337.49        17.96 o                         
   1   5   4         25.81         72.47        14.57 o                         
   2   5   4        254.81        257.30        16.74 o                         
   3   5   4       2011.22       1950.09        44.96 o                         
   4   5   4       1023.30       1050.77        25.63 o                         
   5   5   4          5.58         25.94        17.83 o                         
   6   5   4         44.84         43.28        17.18 o                         
   7   5   4        209.42        198.59        16.36 o                         
   8   5   4        125.44        122.35        17.49 o                         
   9   5   4       2510.19       2546.45        55.59 o                         
  10   5   4        323.62        285.69        22.60 o                         
  11   5   4          2.03        -11.94        24.89 o                         
  12   5   4       2570.68       2515.29       106.56 o                         
  13   5   4          0.15         -9.77        46.96 o                         
  14   5   4       1409.75       1436.77        98.03 o                         
  15   5   4         95.49        184.50       167.65 o                         
  16   5   4         63.42        -14.21       127.08 o                         
 -17   6   4         76.81         30.21       130.12 o                         
 -16   6   4         80.93        290.70       158.62 o                         
 -15   6   4        123.13         85.12        42.92 o                         
 -14   6   4         70.60         57.82        47.27 o                         
 -13   6   4        483.39        456.40        42.87 o                         
 -12   6   4         21.80         65.44        44.01 o                         
 -11   6   4         65.87         59.57         8.08 o                         
 -10   6   4        121.41        118.93        12.18 o                         
  -9   6   4       2708.12       2682.05        70.09 o                         
  -8   6   4        210.02        190.53        17.60 o                         
  -7   6   4       3720.99       3792.75        86.09 o                         
  -6   6   4         18.39          8.68        14.34 o                         
  -5   6   4        547.46        614.10        23.95 o                         
  -4   6   4          0.11        -14.06        18.40 o                         
  -3   6   4        515.66        531.75        36.64 o                         
  -2   6   4       1351.86       1289.30        29.44 o                         
  -1   6   4       5271.16       5598.75       103.55 o                         
   0   6   4       2437.33       2510.10        51.62 o                         
   1   6   4        439.27        566.54        23.37 o                         
   2   6   4        402.56        419.63        19.03 o                         
   3   6   4       2028.80       2178.71        46.99 o                         
   4   6   4       1148.73       1136.57        28.31 o                         
   5   6   4         26.50         14.09        18.81 o                         
   6   6   4         23.08         22.12        19.42 o                         
   7   6   4       2333.81       2388.31        47.14 o                         
   8   6   4        950.77        902.15        27.36 o                         
   9   6   4        791.36        814.00        31.47 o                         
  10   6   4        202.07        200.75        29.46 o                         
  11   6   4         14.02         27.88        31.10 o                         
  12   6   4        574.24        578.26        42.60 o                         
  13   6   4        237.29        208.79        48.19 o                         
  14   6   4        253.23        196.91        50.37 o                         
  15   6   4        379.60        379.94        55.31 o                         
  16   6   4          5.79        -98.84       133.06 o                         
 -16   7   4        120.02         50.94        88.65 o                         
 -15   7   4        355.09        357.10        87.58 o                         
 -14   7   4        159.59        115.55        56.84 o                         
 -13   7   4        723.99        654.86        60.77 o                         
 -12   7   4          0.04         -0.95        13.35 o                         
 -11   7   4         59.54         42.15        13.27 o                         
 -10   7   4        450.90        448.36        20.26 o                         
  -9   7   4          1.34        -15.58        19.75 o                         
  -8   7   4          4.24          4.53        13.34 o                         
  -7   7   4        789.43        675.57        27.14 o                         
  -6   7   4       2022.78       2072.01        54.48 o                         
  -5   7   4         73.06         87.96        16.09 o                         
  -4   7   4        441.75        474.07        21.05 o                         
  -3   7   4          9.57          2.26        21.80 o                         
  -2   7   4        991.93        847.32        24.59 o                         
  -1   7   4       4795.46       4767.48       102.72 o                         
   0   7   4         71.37         96.84        22.03 o                         
   1   7   4       4223.32       4336.41        95.57 o                         
   2   7   4       1125.20       1173.68        33.95 o                         
   3   7   4        391.90        376.08        21.04 o                         
   4   7   4       2442.14       2443.87        53.38 o                         
   5   7   4         13.22          1.84        20.72 o                         
   6   7   4       1208.84       1128.47        32.18 o                         
   7   7   4         15.24          3.50        27.11 o                         
   8   7   4         18.41          7.81        19.78 o                         
   9   7   4       1201.49       1258.31        45.63 o                         
  10   7   4        393.56        394.80        33.82 o                         
  11   7   4          1.08         11.22        32.36 o                         
  12   7   4         26.59         -3.19        45.82 o                         
  13   7   4         83.74         87.22        68.27 o                         
  14   7   4         99.03        326.61       586.99 o                         
  15   7   4         63.39         67.84        57.70 o                         
 -16   8   4         40.18         -0.98        93.12 o                         
 -15   8   4          7.23        -22.16        66.40 o                         
 -14   8   4          4.26        -21.18        61.57 o                         
 -13   8   4        459.01        447.09        88.47 o                         
 -12   8   4        432.69        358.68        37.40 o                         
 -11   8   4         49.52         60.02        25.30 o                         
 -10   8   4         17.05         16.97        18.24 o                         
  -9   8   4         26.29         21.68        19.22 o                         
  -8   8   4        273.28        247.62        19.83 o                         
  -7   8   4          0.02        -11.30        19.28 o                         
  -6   8   4        254.31        222.50        19.79 o                         
  -5   8   4        814.67        741.70        25.34 o                         
  -4   8   4        622.83        623.73        24.83 o                         
  -3   8   4       1919.86       1862.68        65.54 o                         
  -2   8   4        851.81        850.28        27.99 o                         
  -1   8   4         90.20         54.63        24.67 o                         
   0   8   4        355.42        386.37        22.98 o                         
   1   8   4        149.57        170.21        32.66 o                         
   2   8   4        319.88        298.49        24.52 o                         
   3   8   4        182.58        208.64        24.02 o                         
   4   8   4        315.74        324.28        24.42 o                         
   5   8   4        431.49        414.25        24.60 o                         
   6   8   4        105.62         76.26        24.44 o                         
   7   8   4       1566.59       1633.49        61.68 o                         
   8   8   4       1070.62       1091.11        52.59 o                         
   9   8   4        638.41        639.72        32.06 o                         
  10   8   4        116.18        112.67        30.95 o                         
  11   8   4        298.06        351.71        69.70 o                         
  12   8   4        334.21        288.83        74.08 o                         
  13   8   4         68.91         60.68        75.78 o                         
  14   8   4          1.78          5.56        68.79 o                         
  15   8   4        118.04         74.53        75.74 o                         
 -15   9   4         32.49         27.88       107.60 o                         
 -14   9   4         81.13        113.31        72.03 o                         
 -13   9   4         23.04         52.81        68.19 o                         
 -12   9   4        562.28        519.30        69.97 o                         
 -11   9   4       1187.09       1084.18        59.24 o                         
 -10   9   4        262.41        263.40        26.84 o                         
  -9   9   4          1.27          8.46        21.43 o                         
  -8   9   4        575.53        580.64        33.46 o                         
  -7   9   4          3.01         53.41        51.58 o                         
  -6   9   4        207.43        172.31        25.71 o                         
  -5   9   4        483.80        475.65        25.09 o                         
  -4   9   4         12.25         13.84        22.22 o                         
  -3   9   4        439.68        389.86        29.46 o                         
  -2   9   4          3.86         -5.29        23.19 o                         
  -1   9   4        123.22        196.72        72.19 o                         
   0   9   4        994.90        976.51        34.12 o                         
   1   9   4         17.04         35.56        23.84 o                         
   2   9   4        165.01        175.68        26.85 o                         
   3   9   4         98.31        117.89        30.92 o                         
   4   9   4        157.28        142.57        31.53 o                         
   5   9   4       2560.41       2541.41        75.68 o                         
   6   9   4        445.62        379.92        56.34 o                         
   7   9   4        369.48        384.91        35.72 o                         
   8   9   4        317.93        360.78        36.17 o                         
   9   9   4         25.51         24.04        32.62 o                         
  10   9   4        238.29        280.76        39.02 o                         
  11   9   4         24.17         48.86        42.75 o                         
  12   9   4          1.16         18.05        78.91 o                         
  13   9   4         64.73         43.61        84.36 o                         
  14   9   4         18.81        -15.10       125.83 o                         
 -14  10   4         40.73         12.51        81.50 o                         
 -13  10   4         26.76         39.32        75.69 o                         
 -12  10   4          6.43        -13.40        73.64 o                         
 -11  10   4         84.05         80.70        30.42 o                         
 -10  10   4        525.72        587.70        44.92 o                         
  -9  10   4        156.29        145.92        27.92 o                         
  -8  10   4        426.82        422.54        33.18 o                         
  -7  10   4        375.13        419.18        30.28 o                         
  -6  10   4       2200.53       2360.12       121.75 o                         
  -5  10   4          1.79         26.84        75.52 o                         
  -4  10   4         42.42         79.08        35.68 o                         
  -3  10   4          2.49         11.24        28.96 o                         
  -2  10   4        530.17        570.79        31.29 o                         
  -1  10   4        551.85        534.98        34.22 o                         
   0  10   4       1150.85       1127.36        40.84 o                         
   1  10   4       3712.83       3640.36       113.91 o                         
   2  10   4       1792.22       1785.73        54.29 o                         
   3  10   4        384.44        413.03        37.64 o                         
   4  10   4        432.21        545.33       112.68 o                         
   5  10   4         90.42        104.56        37.31 o                         
   6  10   4       1243.44       1215.18        44.12 o                         
   7  10   4         74.23         80.05        33.99 o                         
   8  10   4        155.28        132.66        40.95 o                         
   9  10   4        156.61        138.72        45.28 o                         
  10  10   4          4.52         10.58        49.15 o                         
  11  10   4          0.07        -35.21        84.72 o                         
  12  10   4        882.17       1016.17       135.12 o                         
  13  10   4         43.36          2.86        94.91 o                         
 -13  11   4          9.12         82.22        89.90 o                         
 -12  11   4        239.45        229.04        84.00 o                         
 -11  11   4         22.51         -5.72       111.35 o                         
 -10  11   4        376.73        410.94        55.85 o                         
  -9  11   4         69.19         91.18        47.84 o                         
  -8  11   4        279.14        270.09        38.82 o                         
  -7  11   4        645.60        656.25        44.85 o                         
  -6  11   4         16.15          9.91        35.48 o                         
  -5  11   4        313.56        316.65        37.68 o                         
  -4  11   4          1.18        -36.20        36.20 o                         
  -3  11   4         18.64         47.38        40.27 o                         
  -2  11   4       1018.56       1084.61        64.94 o                         
  -1  11   4         70.01         37.81        46.35 o                         
   0  11   4       1093.64       1200.34       129.40 o                         
   1  11   4       1685.37       1686.69        64.97 o                         
   2  11   4        120.40        166.18        42.81 o                         
   3  11   4          0.01        -13.03        50.05 o                         
   4  11   4         49.90         50.42        43.50 o                         
   5  11   4        101.34         68.74        53.24 o                         
   6  11   4        555.51        630.23        58.81 o                         
   7  11   4        280.03        310.52        57.54 o                         
   8  11   4        306.01        321.24        69.34 o                         
   9  11   4        350.30        418.41        52.62 o                         
  10  11   4         24.31         36.12        61.86 o                         
  11  11   4        294.43        332.97       134.14 o                         
  12  11   4         20.24         42.81        98.84 o                         
 -12  12   4          1.51        -53.35       134.32 o                         
 -11  12   4         14.98          0.00        89.28 o                         
 -10  12   4        100.86         65.55        43.40 o                         
  -9  12   4        219.20        191.24        45.16 o                         
  -8  12   4         21.88         15.35        55.47 o                         
  -7  12   4        123.90        111.18        45.72 o                         
  -6  12   4        210.56        195.79        51.48 o                         
  -5  12   4        204.62        247.62        58.00 o                         
  -4  12   4       1019.11       1103.03        63.50 o                         
  -3  12   4          0.96         -3.35        45.42 o                         
  -2  12   4        803.80        706.34        51.98 o                         
  -1  12   4        511.64        546.32        57.91 o                         
   0  12   4         82.54         91.53        58.42 o                         
   1  12   4        821.52        942.11        84.72 o                         
   2  12   4        431.21        366.79        44.27 o                         
   3  12   4          8.25        -18.56        48.44 o                         
   4  12   4         17.76        -20.67        55.81 o                         
   5  12   4          2.09        -14.86        49.99 o                         
   6  12   4        284.88        357.18        62.85 o                         
   7  12   4         48.16         23.65        62.94 o                         
   8  12   4          1.85        -33.83        53.30 o                         
   9  12   4         23.63         46.36        59.68 o                         
  10  12   4         26.97         68.31        56.06 o                         
  11  12   4         38.08         39.95       105.54 o                         
 -11  13   4        156.79        147.90       104.29 o                         
 -10  13   4         49.42         63.36        94.64 o                         
  -9  13   4        136.51        163.23        56.30 o                         
  -8  13   4        347.56        357.17        54.58 o                         
  -7  13   4        681.09        804.47        61.02 o                         
  -6  13   4       1416.37       1661.29        87.28 o                         
  -5  13   4         36.04         95.27        62.32 o                         
  -4  13   4         42.40         25.93        61.29 o                         
  -3  13   4          2.64          9.78        61.09 o                         
  -2  13   4          9.14        -32.16        59.50 o                         
  -1  13   4         22.58          5.90        88.53 o                         
   0  13   4        946.86        903.28        68.94 o                         
   1  13   4         68.10        114.24        53.90 o                         
   2  13   4         19.88         20.60        70.95 o                         
   3  13   4        258.80        323.56        63.46 o                         
   4  13   4        580.53        720.91       146.51 o                         
   5  13   4          3.68        -26.97        56.86 o                         
   6  13   4          0.39         81.80        68.98 o                         
   7  13   4          0.73        -19.07        58.08 o                         
   8  13   4          3.53         -0.61        65.91 o                         
   9  13   4        185.07        167.91        68.11 o                         
  -9  14   4        257.71        197.05       102.77 o                         
  -8  14   4         82.42        114.53        58.44 o                         
  -7  14   4        202.50        224.49        72.02 o                         
  -6  14   4         71.06         95.89        97.79 o                         
  -5  14   4        403.62        449.08        70.47 o                         
  -4  14   4          5.17         41.02        72.88 o                         
  -3  14   4         70.76         29.94        66.48 o                         
  -2  14   4          1.85         45.75        71.89 o                         
  -1  14   4         24.73         40.79        58.96 o                         
   0  14   4        266.56        237.52        61.35 o                         
   1  14   4         64.04         58.55        60.34 o                         
   2  14   4         43.26         70.80        70.15 o                         
   3  14   4        143.40        159.35        97.18 o                         
   4  14   4         17.35        -11.91        81.41 o                         
   5  14   4        212.47        272.68        77.35 o                         
   6  14   4         45.68        108.48        91.44 o                         
   7  14   4         11.21         23.60        92.99 o                         
  -6  15   4        444.00        459.07        89.36 o                         
  -5  15   4         24.47         85.70        85.70 o                         
  -4  15   4        112.43        103.60        67.15 o                         
  -3  15   4          9.31         11.36        66.48 o                         
  -2  15   4        588.90        700.46        97.85 o                         
  -1  15   4         24.66        112.08        96.53 o                         
   0  15   4        117.77        117.01        70.80 o                         
   1  15   4         25.39        -15.06        79.06 o                         
   2  15   4         25.74         51.57        69.00 o                         
   3  15   4         56.67         89.01       103.93 o                         
   4  15   4        178.59        190.97       137.09 o                         
   5  15   4         99.87        156.21        97.50 o                         
 -17   0   5        298.11        391.15       114.83 o                         
 -15   0   5         27.73         18.41        65.24 o                         
 -13   0   5         65.81        104.91        54.24 o                         
 -11   0   5       2648.44       2886.12       108.04 o                         
  -9   0   5         96.00         95.17         6.71 o                         
  -7   0   5       3838.73       4136.92       144.28 o                         
  -5   0   5         15.78         -0.30         7.88 o                         
  -3   0   5      43704.28      40985.16      1017.80 o                         
  -1   0   5      28343.31      26106.51       658.73 o                         
   1   0   5       1891.80       1913.65        41.08 o                         
   3   0   5        684.66        727.07        35.05 o                         
   5   0   5       5295.52       5627.34       124.50 o                         
   7   0   5       2437.97       2745.84        61.00 o                         
   9   0   5         12.84        -16.07        23.09 o                         
  11   0   5       1989.57       1994.18        78.21 o                         
  13   0   5        574.53        615.15        31.24 o                         
  15   0   5        135.79        217.25        73.90 o                         
 -18   1   5        128.03        120.54        62.68 o                         
 -17   1   5        857.33        871.81        64.36 o                         
 -16   1   5        102.62        107.57        52.00 o                         
 -15   1   5        288.86        372.83        69.44 o                         
 -14   1   5       1148.55       1058.47        82.16 o                         
 -13   1   5        733.81        797.53        49.74 o                         
 -12   1   5       8191.68       8618.71       209.79 o                         
 -11   1   5        848.78        788.08        23.17 o                         
 -10   1   5        747.76        710.25        21.77 o                         
  -9   1   5       9492.92       9740.34       198.73 o                         
  -8   1   5       1838.04       1900.63        43.09 o                         
  -7   1   5       3892.97       4191.72        69.17 o                         
  -6   1   5          0.52         36.36        11.35 o                         
  -5   1   5        837.72        873.58        16.26 o                         
  -4   1   5      21976.79      21390.70       343.72 o                         
  -3   1   5       7573.15       6877.82       101.77 o                         
  -2   1   5       9308.90       8645.77       141.24 o                         
  -1   1   5         84.37         78.00         8.93 o                         
   0   1   5        410.98        371.20        12.98 o                         
   1   1   5         11.84        -18.22        18.22 o                         
   2   1   5        273.00        233.84        37.80 o                         
   3   1   5        864.40        827.22        16.04 o                         
   4   1   5       6509.46       6840.24       108.46 o                         
   5   1   5       2020.39       2082.97        40.07 o                         
   6   1   5       1801.82       1859.95        37.74 o                         
   7   1   5       5348.29       5849.29        89.64 o                         
   8   1   5        121.45        114.40        12.69 o                         
   9   1   5       1482.29       1515.17        29.82 o                         
  10   1   5        655.43        652.44        21.52 o                         
  11   1   5         13.85         15.38        19.97 o                         
  12   1   5        429.13        395.31        19.55 o                         
  13   1   5          0.89         10.86        24.86 o                         
  14   1   5          4.81          9.85        25.51 o                         
  15   1   5         27.07        -19.48        70.60 o                         
  16   1   5        270.77        277.83        83.65 o                         
  17   1   5        175.92         79.00        91.06 o                         
 -18   2   5          4.08        106.70        89.10 o                         
 -17   2   5         84.90         83.65        82.66 o                         
 -16   2   5         28.88         38.16        74.44 o                         
 -15   2   5         47.82         95.48        54.88 o                         
 -14   2   5        277.92        290.52        26.11 o                         
 -13   2   5       1232.57       1263.95        36.72 o                         
 -12   2   5       1313.35       1370.66        45.72 o                         
 -11   2   5          2.46         21.42        12.60 o                         
 -10   2   5        423.04        474.77        23.11 o                         
  -9   2   5        630.33        603.39        18.08 o                         
  -8   2   5       5959.70       6293.84       127.72 o                         
  -7   2   5        414.74        346.20        16.14 o                         
  -6   2   5       1954.16       1846.00        33.54 o                         
  -5   2   5      10024.79      10819.21       196.09 o                         
  -4   2   5       2387.92       2235.36        36.43 o                         
  -3   2   5      12685.75      12993.44       228.10 o                         
  -2   2   5       1644.27       1754.61        32.00 o                         
  -1   2   5       5376.60       4963.85        87.32 o                         
   0   2   5      75685.67      72430.01      1265.17 o                         
   1   2   5       6342.11       5964.09       106.74 o                         
   2   2   5       2614.84       2851.39        57.97 o                         
   3   2   5       1138.30       1110.29        21.80 o                         
   4   2   5        945.12       1037.16        21.65 o                         
   5   2   5       2132.76       2200.25        44.20 o                         
   6   2   5          3.43         -8.61        12.12 o                         
   7   2   5        713.80        685.70        19.31 o                         
   8   2   5          6.71         21.84        13.33 o                         
   9   2   5        541.83        534.35        17.94 o                         
  10   2   5         19.90         19.37        16.11 o                         
  11   2   5          8.45          7.11        20.34 o                         
  12   2   5          1.51          8.83        24.63 o                         
  13   2   5        142.01         97.59        21.28 o                         
  14   2   5         72.95         83.67        37.66 o                         
  15   2   5         27.75         90.71        73.82 o                         
  16   2   5        212.54        307.50       118.68 o                         
  17   2   5        242.73        172.92       132.71 o                         
 -18   3   5        620.96        827.61       102.68 o                         
 -17   3   5        223.99        299.01        86.86 o                         
 -16   3   5        114.84        180.70       107.68 o                         
 -15   3   5         74.12         42.18        68.45 o                         
 -14   3   5         28.65         36.93        32.60 o                         
 -13   3   5         76.51         83.92        20.94 o                         
 -12   3   5         51.12         47.72        20.24 o                         
 -11   3   5          7.34          4.71        15.77 o                         
 -10   3   5        176.86        176.54        28.34 o                         
  -9   3   5        190.73        144.18        23.56 o                         
  -8   3   5       2237.34       2430.92        55.98 o                         
  -7   3   5         94.68         99.83        13.65 o                         
  -6   3   5       7371.27       7565.88       153.85 o                         
  -5   3   5       4061.46       4336.56        85.62 o                         
  -4   3   5          2.61          2.07         8.92 o                         
  -3   3   5          0.51        -10.19        10.19 o                         
  -2   3   5      16329.80      15701.81       280.55 o                         
  -1   3   5        294.82        277.08        12.61 o                         
   0   3   5      51046.82      49860.93       882.42 o                         
   1   3   5         54.86         23.53        15.42 o                         
   2   3   5        304.82        322.83        14.87 o                         
   3   3   5        232.94        269.67        16.55 o                         
   4   3   5       4621.93       4529.05        86.64 o                         
   5   3   5          3.03         -1.98        13.74 o                         
   6   3   5        117.77         92.90        13.61 o                         
   7   3   5       1519.98       1514.71        50.56 o                         
   8   3   5        374.78        398.87        16.85 o                         
   9   3   5          2.26         24.40        15.59 o                         
  10   3   5        148.68        176.18        18.97 o                         
  11   3   5        211.58        211.54        17.17 o                         
  12   3   5        265.14        238.76        22.75 o                         
  13   3   5       1197.27       1049.98        46.14 o                         
  14   3   5        234.39        216.84        58.62 o                         
  15   3   5         12.86        -34.60        54.89 o                         
  16   3   5          8.39         37.62        84.63 o                         
  17   3   5        116.39        129.67       133.42 o                         
 -18   4   5        322.44        252.10        93.74 o                         
 -17   4   5         76.69         81.68        86.33 o                         
 -16   4   5         11.45        -41.38       110.01 o                         
 -15   4   5        288.90        271.31        33.00 o                         
 -14   4   5         38.39          7.70        37.65 o                         
 -13   4   5        125.74        134.03        23.09 o                         
 -12   4   5       1539.26       1555.61       125.42 o                         
 -11   4   5         46.45         53.11        27.11 o                         
 -10   4   5       1700.61       1637.15        43.32 o                         
  -9   4   5         94.99         57.82        23.60 o                         
  -8   4   5         63.61         79.50         6.54 o                         
  -7   4   5       4125.90       4122.76        70.35 o                         
  -6   4   5        364.79        345.46        12.08 o                         
  -5   4   5        368.12        337.83        13.96 o                         
  -4   4   5       3287.94       3402.40        62.47 o                         
  -3   4   5       1348.75       1087.50        22.42 o                         
  -2   4   5        791.41        755.84        61.40 o                         
  -1   4   5       3143.23       3064.25        55.74 o                         
   0   4   5       5999.37       6303.18       109.70 o                         
   1   4   5       1686.69       1641.69        64.04 o                         
   2   4   5        556.19        581.96        29.72 o                         
   3   4   5       1013.63       1050.92        23.82 o                         
   4   4   5          1.71          9.75        17.03 o                         
   5   4   5         62.76         69.45        26.15 o                         
   6   4   5       1556.20       1569.07        29.19 o                         
   7   4   5         98.27         90.52        19.10 o                         
   8   4   5          4.98         16.28        17.50 o                         
   9   4   5        130.36        170.34        19.03 o                         
  10   4   5       2420.27       2291.57        59.09 o                         
  11   4   5       1858.56       1861.37        67.11 o                         
  12   4   5       1794.72       1975.86        54.71 o                         
  13   4   5        107.34         60.82        31.70 o                         
  14   4   5         17.51         17.66        43.29 o                         
  15   4   5         10.49         -0.06        51.38 o                         
  16   4   5         83.20         69.97        87.93 o                         
 -17   5   5          0.16         40.48        89.45 o                         
 -16   5   5         81.51        -72.56       116.00 o                         
 -15   5   5         39.35         56.59        36.19 o                         
 -14   5   5         23.15         26.87        34.79 o                         
 -13   5   5        132.22        125.47        34.20 o                         
 -12   5   5          4.61        -15.15        38.39 o                         
 -11   5   5        479.96        483.79        50.85 o                         
 -10   5   5         36.58         46.23        23.45 o                         
  -9   5   5        205.31        224.06        10.39 o                         
  -8   5   5        217.67        248.85        14.73 o                         
  -7   5   5        618.84        645.59        16.88 o                         
  -6   5   5         53.85         19.35        15.67 o                         
  -5   5   5       1270.07       1362.40        32.09 o                         
  -4   5   5       1362.39       1367.63        27.55 o                         
  -3   5   5       5034.29       4951.75        91.21 o                         
  -2   5   5       7876.50       7901.91       154.45 o                         
  -1   5   5       2752.68       3253.24        66.79 o                         
   0   5   5       1313.52       1388.96        32.57 o                         
   1   5   5       8861.85       9995.31       178.92 o                         
   2   5   5       1158.40       1272.08        29.11 o                         
   3   5   5       1380.94       1508.94        38.26 o                         
   4   5   5          6.10         17.65        16.72 o                         
   5   5   5        309.57        286.96        19.46 o                         
   6   5   5       1489.14       1378.95        34.87 o                         
   7   5   5         21.54          5.45        19.65 o                         
   8   5   5         36.38         31.95        23.24 o                         
   9   5   5       3350.55       3253.87        75.12 o                         
  10   5   5        105.63        129.56        21.35 o                         
  11   5   5         16.11          7.30        22.06 o                         
  12   5   5       1885.51       1848.59        92.06 o                         
  13   5   5          0.62          1.72        43.28 o                         
  14   5   5        932.94        897.54        63.67 o                         
  15   5   5         10.90        -15.83        71.28 o                         
  16   5   5         34.48         34.23        94.01 o                         
 -17   6   5        116.51        137.53        92.31 o                         
 -16   6   5         13.46         19.84        84.90 o                         
 -15   6   5         60.16         34.55        41.69 o                         
 -14   6   5         25.94         17.43        46.38 o                         
 -13   6   5        122.76         87.91        33.54 o                         
 -12   6   5          1.13         -6.44        37.72 o                         
 -11   6   5        175.64        171.67        52.05 o                         
 -10   6   5         60.49         51.34         9.70 o                         
  -9   6   5         57.37         59.65        10.61 o                         
  -8   6   5        236.38        198.90        22.78 o                         
  -7   6   5          7.47         10.79        11.56 o                         
  -6   6   5       1010.60       1063.11        26.35 o                         
  -5   6   5         69.31         47.26        17.12 o                         
  -4   6   5        391.44        402.35        41.45 o                         
  -3   6   5        194.98        187.15        19.65 o                         
  -2   6   5        516.25        494.27        20.88 o                         
  -1   6   5       2088.51       2533.57        54.17 o                         
   0   6   5       1988.64       1913.97        39.67 o                         
   1   6   5        948.63       1118.06        30.21 o                         
   2   6   5         73.86        145.39        24.46 o                         
   3   6   5         11.02        -20.41        20.41 o                         
   4   6   5        412.08        396.39        24.82 o                         
   5   6   5        291.49        287.25        21.45 o                         
   6   6   5         46.04         28.81        19.98 o                         
   7   6   5        380.01        362.29        21.02 o                         
   8   6   5       1514.52       1556.79        36.42 o                         
   9   6   5        223.57        200.52        23.11 o                         
  10   6   5       1613.78       1578.76        93.39 o                         
  11   6   5       1118.33       1066.11        39.87 o                         
  12   6   5        350.09        316.48        30.73 o                         
  13   6   5          7.72        -41.68        56.22 o                         
  14   6   5         66.33         59.11        61.12 o                         
  15   6   5         93.83        118.79        55.94 o                         
 -16   7   5        212.96        290.08        92.31 o                         
 -15   7   5        124.49        116.71        80.07 o                         
 -14   7   5        186.57        184.27        55.94 o                         
 -13   7   5         71.40        102.14        52.99 o                         
 -12   7   5         39.80         -2.86        71.22 o                         
 -11   7   5        760.42        708.87        36.30 o                         
 -10   7   5          2.67          1.97        15.12 o                         
  -9   7   5        141.60        162.85        24.89 o                         
  -8   7   5        425.47        437.03        19.78 o                         
  -7   7   5          2.21          3.56        22.48 o                         
  -6   7   5          0.41          7.24        16.98 o                         
  -5   7   5         59.03         22.41        19.65 o                         
  -4   7   5        371.74        382.78        22.88 o                         
  -3   7   5       2054.25       2094.36        49.08 o                         
  -2   7   5          0.39         -4.70        19.55 o                         
  -1   7   5         22.87         27.33        21.13 o                         
   0   7   5        600.53        584.46        24.22 o                         
   1   7   5       2361.15       2474.08        50.92 o                         
   2   7   5       1295.23       1385.85        37.67 o                         
   3   7   5       1082.54       1125.65        36.76 o                         
   4   7   5         61.87         58.68        23.46 o                         
   5   7   5       6530.43       6578.96       142.02 o                         
   6   7   5        199.65        155.03        25.75 o                         
   7   7   5        176.84        193.73        26.51 o                         
   8   7   5        122.90        106.66        24.88 o                         
   9   7   5        393.61        407.43        31.64 o                         
  10   7   5          0.22        -29.75        34.09 o                         
  11   7   5         31.26         27.91        32.85 o                         
  12   7   5       1712.10       1717.06        77.42 o                         
  13   7   5          0.10          6.57        51.68 o                         
  14   7   5          3.85         26.19        64.58 o                         
  15   7   5          3.52          3.31        70.18 o                         
 -16   8   5         56.37         16.00        92.05 o                         
 -15   8   5        236.38        140.66        92.49 o                         
 -14   8   5          2.47         19.30        61.66 o                         
 -13   8   5       2940.68       2920.89       170.95 o                         
 -12   8   5        216.69        272.97        21.34 o                         
 -11   8   5        525.88        464.95        56.36 o                         
 -10   8   5        891.00        897.97        35.00 o                         
  -9   8   5          5.11         -6.00        21.56 o                         
  -8   8   5          0.19         22.29        21.27 o                         
  -7   8   5        118.59        104.42        21.31 o                         
  -6   8   5          3.13         14.99        29.60 o                         
  -5   8   5        195.90        188.45        18.95 o                         
  -4   8   5       2556.09       2435.75        59.21 o                         
  -3   8   5          3.32          4.19        21.42 o                         
  -2   8   5       2172.65       2078.14        53.67 o                         
  -1   8   5        150.15        155.43        21.50 o                         
   0   8   5       2976.58       2956.69        61.48 o                         
   1   8   5        491.73        501.36        28.28 o                         
   2   8   5        123.45        133.45        28.80 o                         
   3   8   5         81.92        120.01        35.85 o                         
   4   8   5         65.40         84.22        25.24 o                         
   5   8   5         14.42         31.54        25.66 o                         
   6   8   5       6115.31       6128.63       179.11 o                         
   7   8   5        518.39        527.68        39.55 o                         
   8   8   5       1743.96       1835.64        58.09 o                         
   9   8   5         80.95         57.82        32.11 o                         
  10   8   5        105.92         89.91        31.88 o                         
  11   8   5         22.50          6.34        37.92 o                         
  12   8   5        791.43        929.30        85.52 o                         
  13   8   5        287.54        343.34       113.49 o                         
  14   8   5        224.55        185.43        71.25 o                         
 -15   9   5        390.78        327.16        78.02 o                         
 -14   9   5        126.87         58.62        71.13 o                         
 -13   9   5        453.23        475.33        97.05 o                         
 -12   9   5          7.71         55.58        64.16 o                         
 -11   9   5         67.58         85.89        24.74 o                         
 -10   9   5       1146.16       1226.47        63.53 o                         
  -9   9   5          1.85         20.95        23.87 o                         
  -8   9   5        714.97        662.36        35.43 o                         
  -7   9   5        705.52        708.72       124.77 o                         
  -6   9   5        738.60        748.38        32.40 o                         
  -5   9   5       2077.30       2084.90        64.00 o                         
  -4   9   5        344.45        377.20        26.89 o                         
  -3   9   5        460.70        517.38        28.38 o                         
  -2   9   5        320.23        348.30        27.50 o                         
  -1   9   5        106.11         93.77        25.02 o                         
   0   9   5        357.13        363.32        28.13 o                         
   1   9   5        273.87        319.49        26.55 o                         
   2   9   5          0.06         38.74        27.91 o                         
   3   9   5        786.71        723.27        38.11 o                         
   4   9   5       2434.43       2503.64        71.44 o                         
   5   9   5       1880.55       1933.82        55.08 o                         
   6   9   5         93.02        114.73        31.04 o                         
   7   9   5        595.09        572.64        48.22 o                         
   8   9   5        151.88        186.89        50.77 o                         
   9   9   5        248.77        261.35        37.33 o                         
  10   9   5          2.38        -51.67        51.67 o                         
  11   9   5        442.16        408.49        46.21 o                         
  12   9   5         33.91         48.44        82.57 o                         
  13   9   5         71.05         63.45        88.92 o                         
  14   9   5         55.00         57.55        88.74 o                         
 -15  10   5         13.19         -0.98       122.07 o                         
 -14  10   5          1.83        -67.20       114.21 o                         
 -13  10   5        116.12        111.17       109.20 o                         
 -12  10   5         42.91        139.59       105.18 o                         
 -11  10   5         78.13        125.78       117.56 o                         
 -10  10   5         52.19         41.72        44.17 o                         
  -9  10   5        457.01        480.57        31.80 o                         
  -8  10   5        224.01        182.95        27.38 o                         
  -7  10   5         88.24        129.01        48.92 o                         
  -6  10   5       5799.08       5851.44       246.31 o                         
  -5  10   5        414.96        424.02        61.06 o                         
  -4  10   5        262.42        241.49        38.45 o                         
  -3  10   5        285.98        322.73        34.35 o                         
  -2  10   5        534.14        520.86        41.25 o                         
  -1  10   5        812.75        820.15        37.49 o                         
   0  10   5          3.18         -5.54        43.30 o                         
   1  10   5       1165.04       1187.78        50.76 o                         
   2  10   5       1152.61       1176.95        51.16 o                         
   3  10   5        933.16       1030.38        63.49 o                         
   4  10   5        180.53        162.35        40.73 o                         
   5  10   5        142.68        166.02        42.05 o                         
   6  10   5        149.83        181.57        50.87 o                         
   7  10   5         23.95         29.21        51.59 o                         
   8  10   5        967.80       1009.65        62.16 o                         
   9  10   5         29.16        -17.16       111.53 o                         
  10  10   5        371.65        393.00        49.59 o                         
  11  10   5         28.85        -56.12       123.68 o                         
  12  10   5          2.97         10.46        89.28 o                         
  13  10   5         73.34        147.72       133.51 o                         
 -13  11   5         80.05         78.46       125.29 o                         
 -12  11   5         19.13         31.46        82.04 o                         
 -11  11   5        356.79        444.41        84.72 o                         
 -10  11   5          5.17         27.01        46.85 o                         
  -9  11   5        907.41        841.21        50.32 o                         
  -8  11   5          8.41        -22.61        34.54 o                         
  -7  11   5        469.26        449.47        43.60 o                         
  -6  11   5       2222.43       2069.29        88.14 o                         
  -5  11   5        632.63        596.85        44.34 o                         
  -4  11   5          1.77        -40.15        40.15 o                         
  -3  11   5        360.92        400.26        44.04 o                         
  -2  11   5        420.47        487.89        41.34 o                         
  -1  11   5        103.16         99.86        41.87 o                         
   0  11   5        753.57        870.16        56.45 o                         
   1  11   5         66.28         71.18        42.51 o                         
   2  11   5         86.84         94.35        51.60 o                         
   3  11   5          7.44         36.50        44.33 o                         
   4  11   5          3.59         19.46        53.05 o                         
   5  11   5       1790.36       1835.41        72.69 o                         
   6  11   5          3.76         -1.35        46.69 o                         
   7  11   5        142.66        171.93        49.06 o                         
   8  11   5        250.00        233.60        51.43 o                         
   9  11   5         31.52        -19.18        51.00 o                         
  10  11   5        360.52        327.43       131.37 o                         
  11  11   5         11.65          5.72        95.08 o                         
  12  11   5         22.11         44.59       101.61 o                         
 -12  12   5         11.89         20.91        95.26 o                         
 -11  12   5        116.59         84.54       124.40 o                         
 -10  12   5         17.46        -30.90        53.69 o                         
  -9  12   5          0.28         -9.71        55.10 o                         
  -8  12   5        408.88        392.76        57.69 o                         
  -7  12   5        461.22        422.58        48.13 o                         
  -6  12   5         34.11         13.56        45.26 o                         
  -5  12   5         19.77         24.94        54.69 o                         
  -4  12   5         96.18        136.15        64.64 o                         
  -3  12   5         30.07         56.81        51.94 o                         
  -2  12   5        489.71        553.78       133.73 o                         
  -1  12   5        485.38        631.15        70.21 o                         
   0  12   5        190.06        169.70        49.79 o                         
   1  12   5         74.92        149.83        96.74 o                         
   2  12   5         36.44         -7.59        48.52 o                         
   3  12   5        412.44        428.69        52.21 o                         
   4  12   5        361.65        379.81        61.32 o                         
   5  12   5         42.07         46.90        51.23 o                         
   6  12   5          4.08          8.86        52.70 o                         
   7  12   5          0.02        -21.25        53.76 o                         
   8  12   5         13.33          4.53        54.95 o                         
   9  12   5         59.04         42.84        67.25 o                         
  10  12   5          1.88        -25.65        97.05 o                         
 -11  13   5          0.78         -5.72       102.41 o                         
 -10  13   5          2.41        102.14       133.42 o                         
  -9  13   5         94.78        120.41        50.74 o                         
  -8  13   5        112.48        137.02        52.08 o                         
  -7  13   5         71.73         89.28        52.51 o                         
  -6  13   5        109.46        124.92        62.61 o                         
  -5  13   5         43.16         55.59        52.35 o                         
  -4  13   5         19.45        -32.17        52.28 o                         
  -3  13   5         58.21         71.71        52.47 o                         
  -2  13   5        201.27        196.41        62.77 o                         
  -1  13   5        193.27        174.72        70.28 o                         
   0  13   5        223.76        186.64        62.73 o                         
   1  13   5          8.51         62.09        84.99 o                         
   2  13   5         96.69         79.94        48.74 o                         
   3  13   5        673.94        678.06        64.63 o                         
   4  13   5          0.40        -17.06        66.22 o                         
   5  13   5        113.22        188.13        58.99 o                         
   6  13   5          0.95          3.50        59.16 o                         
   7  13   5        190.25        209.53        61.17 o                         
   8  13   5          1.08        -29.05        73.24 o                         
   9  13   5        170.20        206.54        64.69 o                         
  -9  14   5        331.38        268.72       163.09 o                         
  -8  14   5         12.57         27.88        70.60 o                         
  -7  14   5         59.47         84.77        82.94 o                         
  -6  14   5         70.66         24.56        69.48 o                         
  -5  14   5        557.73        573.08        64.82 o                         
  -4  14   5         95.55         50.52        60.09 o                         
  -3  14   5         48.47         42.08        59.49 o                         
  -2  14   5          2.35        -21.38        67.52 o                         
  -1  14   5          7.30        -47.29        69.00 o                         
   0  14   5         59.72         89.31        90.62 o                         
   1  14   5         73.94         94.02        71.51 o                         
   2  14   5        121.80        180.91        63.95 o                         
   3  14   5         88.11        130.56       131.54 o                         
   4  14   5         65.42        193.83       282.75 o                         
   5  14   5          1.24         -7.05        65.18 o                         
   6  14   5         40.94         43.62        66.71 o                         
   7  14   5         31.75        120.11       319.39 o                         
  -6  15   5         44.68         18.59        84.63 o                         
  -5  15   5          8.83         52.10        86.59 o                         
  -4  15   5        185.31        278.38       105.46 o                         
  -3  15   5        205.81        125.16        67.50 o                         
  -2  15   5          0.05        -10.80        69.12 o                         
  -1  15   5         12.73         63.33        68.53 o                         
   0  15   5         76.19         37.35       139.23 o                         
   1  15   5        406.46        494.66        73.72 o                         
   2  15   5          8.38         48.78        81.18 o                         
   3  15   5        102.84        149.24       106.08 o                         
   4  15   5          6.37         68.19       100.36 o                         
 -18   0   6       1362.11       1399.27       112.96 o                         
 -16   0   6       1454.14       1617.95       121.36 o                         
 -14   0   6       7653.04       8280.63       311.44 o                         
 -12   0   6      10264.65      10771.67       463.09 o                         
 -10   0   6       5577.85       5712.11       223.59 o                         
  -8   0   6       6127.72       6432.51       162.30 o                         
  -6   0   6          4.15         15.87        13.55 o                         
  -4   0   6      12325.33      12060.42       255.34 o                         
  -2   0   6       4917.50       4658.52       131.84 o                         
   0   0   6       5473.54       5249.84       123.06 o                         
   2   0   6       1605.47       1684.18        71.30 o                         
   4   0   6       2574.68       2468.95        51.03 o                         
   6   0   6        581.05        588.81        22.14 o                         
   8   0   6        418.29        378.18        27.05 o                         
  10   0   6         14.36          6.26        30.54 o                         
  12   0   6        664.88        626.22        30.21 o                         
  14   0   6         14.97         37.93        44.97 o                         
 -18   1   6         12.35        -20.56        71.31 o                         
 -17   1   6        532.79        674.26        81.55 o                         
 -16   1   6        298.32        321.60        53.67 o                         
 -15   1   6         38.06         29.94        46.51 o                         
 -14   1   6       1267.08       1471.22        64.91 o                         
 -13   1   6       3779.79       3992.16        93.77 o                         
 -12   1   6        785.78        808.92        22.10 o                         
 -11   1   6        398.90        371.48        14.93 o                         
 -10   1   6          2.70          3.45        13.66 o                         
  -9   1   6       5152.92       5367.46       114.63 o                         
  -8   1   6         60.05         45.08        10.45 o                         
  -7   1   6       9297.77       9940.13       151.33 o                         
  -6   1   6         17.59         24.69         6.17 o                         
  -5   1   6       6980.36       7397.46       121.21 o                         
  -4   1   6      25802.41      26391.06       442.65 o                         
  -3   1   6       5990.53       6104.59        92.91 o                         
  -2   1   6        640.17        577.86        12.48 o                         
  -1   1   6        223.19        207.08         8.73 o                         
   0   1   6       4251.95       4114.66        71.51 o                         
   1   1   6       1105.13       1042.06        24.60 o                         
   2   1   6      10292.00      10032.53       151.08 o                         
   3   1   6        764.61        796.69        15.26 o                         
   4   1   6         20.62         71.42        10.27 o                         
   5   1   6       3067.67       3260.76        50.90 o                         
   6   1   6       1040.75       1078.21        22.06 o                         
   7   1   6      10801.34      11079.20       218.71 o                         
   8   1   6       3174.78       3453.30        65.80 o                         
   9   1   6        415.54        413.58        18.52 o                         
  10   1   6          0.22          0.22        16.66 o                         
  11   1   6        115.87        111.02        18.84 o                         
  12   1   6        999.48        944.65        36.57 o                         
  13   1   6        109.72         86.37        24.62 o                         
  14   1   6         33.13         43.33        29.71 o                         
  15   1   6        409.08        390.88       107.95 o                         
  16   1   6         28.68        -19.57       116.44 o                         
  17   1   6        103.06        120.20       131.37 o                         
 -18   2   6        338.13        434.22        93.74 o                         
 -17   2   6         10.42         79.89        81.77 o                         
 -16   2   6        275.45        354.51       106.08 o                         
 -15   2   6        964.30       1036.20        57.12 o                         
 -14   2   6        276.24        276.51        53.54 o                         
 -13   2   6        274.72        258.48        19.14 o                         
 -12   2   6        379.20        365.63        17.61 o                         
 -11   2   6        563.09        643.12        35.11 o                         
 -10   2   6        400.22        382.46        14.54 o                         
  -9   2   6         85.77        100.74        14.58 o                         
  -8   2   6       2591.06       2604.05        45.68 o                         
  -7   2   6       4705.30       5109.19        82.70 o                         
  -6   2   6       3104.33       3119.24        48.68 o                         
  -5   2   6       2551.93       2821.44        51.56 o                         
  -4   2   6        777.92        792.87        14.89 o                         
  -3   2   6        141.00        146.30         9.16 o                         
  -2   2   6        526.37        498.57        20.20 o                         
  -1   2   6         13.94         26.36        11.54 o                         
   0   2   6      31286.00      31156.82       545.73 o                         
   1   2   6        853.32        742.62        18.87 o                         
   2   2   6       5062.40       5212.33        93.96 o                         
   3   2   6       9598.25       9881.88       166.53 o                         
   4   2   6       5346.33       5417.67        89.36 o                         
   5   2   6         50.47         53.97        10.88 o                         
   6   2   6        286.01        256.84        13.15 o                         
   7   2   6        693.31        683.23        20.42 o                         
   8   2   6       2700.00       2689.32        47.53 o                         
   9   2   6        172.36        185.86        17.72 o                         
  10   2   6        524.88        524.91        20.36 o                         
  11   2   6        365.44        328.40        21.92 o                         
  12   2   6          4.91         -4.53        22.82 o                         
  13   2   6        169.72        134.36        22.63 o                         
  14   2   6          5.64        -39.20        39.20 o                         
  15   2   6         22.00        -29.04        74.89 o                         
  16   2   6          5.91        -39.32        86.15 o                         
 -18   3   6         24.48         56.93        90.44 o                         
 -17   3   6         11.06         97.14        84.09 o                         
 -16   3   6          0.09         12.15        75.78 o                         
 -15   3   6        526.91        468.09        73.19 o                         
 -14   3   6        444.84        408.69        68.41 o                         
 -13   3   6          3.74          9.83        20.25 o                         
 -12   3   6        528.35        534.87        37.95 o                         
 -11   3   6        144.42        140.72        18.43 o                         
 -10   3   6          0.65         17.34        48.74 o                         
  -9   3   6        476.16        478.96        21.41 o                         
  -8   3   6        419.60        399.08        16.36 o                         
  -7   3   6        756.75        847.09        18.43 o                         
  -6   3   6       6453.58       6755.00       115.50 o                         
  -5   3   6         15.30         28.98         8.19 o                         
  -4   3   6         14.98         69.10       183.97 o                         
  -3   3   6      19545.94      19177.69       359.90 o                         
  -2   3   6       3423.98       3405.84        59.49 o                         
  -1   3   6       3008.76       2942.97        53.84 o                         
   0   3   6       5622.62       5726.81       102.93 o                         
   1   3   6        120.45        152.44        20.71 o                         
   2   3   6       3846.75       3699.38        78.95 o                         
   3   3   6          4.73         16.46        18.75 o                         
   4   3   6        518.34        506.99        22.09 o                         
   5   3   6        147.76        154.97        15.14 o                         
   6   3   6       1064.19       1120.80        29.13 o                         
   7   3   6       2670.37       2617.94        49.20 o                         
   8   3   6        130.12        126.14        17.60 o                         
   9   3   6          3.06          5.88        49.17 o                         
  10   3   6        627.98        628.37        22.10 o                         
  11   3   6        472.74        421.34        26.54 o                         
  12   3   6        353.62        339.65        26.05 o                         
  13   3   6       1202.65       1074.22        51.40 o                         
  14   3   6         91.26         69.26        51.02 o                         
  15   3   6         55.14         62.08        70.78 o                         
  16   3   6          0.18        -56.57        87.58 o                         
 -18   4   6        160.32        176.05        92.76 o                         
 -17   4   6         46.04        115.37        86.33 o                         
 -16   4   6         14.88         19.75        78.02 o                         
 -15   4   6         24.57          7.47        29.88 o                         
 -14   4   6         63.04         91.91        29.42 o                         
 -13   4   6         85.40         84.10        22.88 o                         
 -12   4   6         28.70         54.77        27.82 o                         
 -11   4   6         60.51         68.22        22.99 o                         
 -10   4   6         13.99         16.55        19.82 o                         
  -9   4   6        754.97        677.50        25.52 o                         
  -8   4   6        439.11        454.07        13.71 o                         
  -7   4   6       6586.52       6668.86       128.20 o                         
  -6   4   6        335.53        342.05        12.67 o                         
  -5   4   6       2874.43       2908.43        55.69 o                         
  -4   4   6       4851.17       4798.54        88.12 o                         
  -3   4   6        631.61        607.40        17.60 o                         
  -2   4   6         18.52         33.16        13.44 o                         
  -1   4   6         80.17         99.00        13.54 o                         
   0   4   6        250.20        373.76        18.00 o                         
   1   4   6        437.10        535.46        19.04 o                         
   2   4   6       4184.31       4186.13        74.35 o                         
   3   4   6          3.69          2.36        15.06 o                         
   4   4   6        799.45        746.36        30.97 o                         
   5   4   6       1264.94       1251.37        26.28 o                         
   6   4   6         59.03         63.50        17.27 o                         
   7   4   6        277.39        264.90        17.62 o                         
   8   4   6        892.82        864.35        24.17 o                         
   9   4   6         15.82         20.13        18.54 o                         
  10   4   6        859.37        784.14        24.03 o                         
  11   4   6        226.48        227.27        23.44 o                         
  12   4   6        677.89        593.27        29.84 o                         
  13   4   6       1319.48       1179.66        59.47 o                         
  14   4   6        154.89        138.22        55.02 o                         
  15   4   6        401.61        459.26        89.77 o                         
  16   4   6        452.95        369.52        94.73 o                         
 -17   5   6        174.03        216.35        90.26 o                         
 -16   5   6        191.22        207.33        83.82 o                         
 -15   5   6         57.22         37.33        34.93 o                         
 -14   5   6          0.21         -8.89        42.64 o                         
 -13   5   6        139.46         88.22        29.01 o                         
 -12   5   6        156.65        103.78        31.92 o                         
 -11   5   6        188.98        173.88        31.12 o                         
 -10   5   6         26.17         55.29        25.40 o                         
  -9   5   6        518.55        502.05        14.11 o                         
  -8   5   6       2190.06       2171.70        41.30 o                         
  -7   5   6        191.51        196.81        11.96 o                         
  -6   5   6       1128.79       1171.80        25.00 o                         
  -5   5   6         41.82         48.10        16.27 o                         
  -4   5   6          2.63         -1.25        13.56 o                         
  -3   5   6       5147.57       5543.04       108.84 o                         
  -2   5   6        276.21        302.03        19.40 o                         
  -1   5   6       3100.76       3675.74        67.66 o                         
   0   5   6       1003.27       1060.26        27.42 o                         
   1   5   6       2613.36       2798.51        57.61 o                         
   2   5   6        279.13        299.30        17.85 o                         
   3   5   6       2741.86       2720.19        52.83 o                         
   4   5   6         61.01         39.38        19.23 o                         
   5   5   6        877.61        819.72        26.40 o                         
   6   5   6        436.51        426.41        20.92 o                         
   7   5   6        655.60        642.00        21.04 o                         
   8   5   6       1555.44       1621.01        39.55 o                         
   9   5   6        883.96        833.94        30.28 o                         
  10   5   6        556.18        516.04        27.19 o                         
  11   5   6        481.51        520.00        25.80 o                         
  12   5   6        221.59        216.12        28.56 o                         
  13   5   6         26.87         23.90        45.73 o                         
  14   5   6        344.58        264.31        50.99 o                         
  15   5   6          1.49          2.36        58.58 o                         
  16   5   6         10.34         24.75        92.31 o                         
 -17   6   6         15.96        -80.96        90.35 o                         
 -16   6   6         94.28        123.41       120.64 o                         
 -15   6   6        269.03        300.00        66.67 o                         
 -14   6   6         17.03          1.97        45.49 o                         
 -13   6   6         49.97         42.89        37.17 o                         
 -12   6   6        103.62         95.21        32.73 o                         
 -11   6   6         79.40         86.08        34.82 o                         
 -10   6   6         49.54         29.89        10.73 o                         
  -9   6   6        101.77         95.93        11.52 o                         
  -8   6   6         86.62         72.69        87.29 o                         
  -7   6   6       6876.95       6994.61       132.82 o                         
  -6   6   6        102.47        113.99        18.05 o                         
  -5   6   6        335.64        269.38        20.29 o                         
  -4   6   6        132.37        133.89        13.46 o                         
  -3   6   6        341.41        374.30        18.98 o                         
  -2   6   6       3620.48       3693.97        75.10 o                         
  -1   6   6       3349.26       3670.16        65.79 o                         
   0   6   6        256.68        240.40        20.58 o                         
   1   6   6        705.96        719.13        24.33 o                         
   2   6   6       1770.44       1950.33        48.24 o                         
   3   6   6        887.88        905.37        31.92 o                         
   4   6   6       1809.28       1907.32        48.33 o                         
   5   6   6         39.02         46.86        25.77 o                         
   6   6   6       1622.12       1597.85        41.27 o                         
   7   6   6        208.49        205.93        21.28 o                         
   8   6   6         41.83         33.33        21.64 o                         
   9   6   6        697.45        788.94        34.63 o                         
  10   6   6        273.44        240.08        30.23 o                         
  11   6   6        828.55        887.88        41.04 o                         
  12   6   6        646.78        616.44        42.69 o                         
  13   6   6         36.03          3.49        48.32 o                         
  14   6   6         14.02         30.49        53.60 o                         
  15   6   6        210.66        106.43        81.79 o                         
 -16   7   6         42.81          0.00        88.38 o                         
 -15   7   6          0.49        -22.25        55.05 o                         
 -14   7   6         85.56         73.37        55.05 o                         
 -13   7   6          1.95         -4.83        52.10 o                         
 -12   7   6         25.42         -8.67        71.22 o                         
 -11   7   6        725.88        661.64        29.94 o                         
 -10   7   6          5.71          5.41        15.13 o                         
  -9   7   6        231.72        238.62        21.63 o                         
  -8   7   6       1690.93       1748.70        52.96 o                         
  -7   7   6        235.25        243.67        17.57 o                         
  -6   7   6        349.66        367.76        23.13 o                         
  -5   7   6        379.25        410.79        23.90 o                         
  -4   7   6        337.18        279.71        21.22 o                         
  -3   7   6       1291.27       1203.15        27.37 o                         
  -2   7   6        630.92        643.76        24.22 o                         
  -1   7   6       1912.44       1955.66        45.23 o                         
   0   7   6          0.53          3.81        20.72 o                         
   1   7   6       2059.01       1983.36        43.02 o                         
   2   7   6        827.05        762.92        28.71 o                         
   3   7   6          4.03          5.74        22.11 o                         
   4   7   6         36.66         42.11        21.31 o                         
   5   7   6         98.91         74.63        24.26 o                         
   6   7   6       7414.17       7533.33       179.47 o                         
   7   7   6          7.35        -20.47        30.59 o                         
   8   7   6       2306.86       2270.84       110.29 o                         
   9   7   6        134.46        134.17        35.85 o                         
  10   7   6        797.09        819.94        48.49 o                         
  11   7   6        230.48        219.51        34.22 o                         
  12   7   6         34.24         63.20        54.47 o                         
  13   7   6         23.09          2.72        53.98 o                         
  14   7   6         39.56         28.60        57.47 o                         
  15   7   6         62.94         90.62        62.78 o                         
 -15   8   6        294.03        326.18        67.56 o                         
 -14   8   6         43.23          7.69        86.77 o                         
 -13   8   6        407.30        367.65        63.54 o                         
 -12   8   6          3.84         60.50        81.59 o                         
 -11   8   6        810.23        834.78        57.29 o                         
 -10   8   6         56.14         64.48        21.22 o                         
  -9   8   6        993.67        935.79        59.10 o                         
  -8   8   6         54.67         60.79        18.54 o                         
  -7   8   6        308.55        283.82        20.77 o                         
  -6   8   6        178.55        161.82        88.40 o                         
  -5   8   6         45.31         36.37        24.82 o                         
  -4   8   6          8.68         17.77        19.96 o                         
  -3   8   6        179.52        154.88        22.22 o                         
  -2   8   6       1613.90       1577.42        48.96 o                         
  -1   8   6        703.08        636.99        24.01 o                         
   0   8   6       1147.44       1186.91        35.18 o                         
   1   8   6        313.49        297.15        25.96 o                         
   2   8   6        587.97        592.51        30.35 o                         
   3   8   6        116.35        133.22        28.33 o                         
   4   8   6         59.15         95.13        26.00 o                         
   5   8   6         40.51         48.00        34.13 o                         
   6   8   6        360.89        341.90        30.27 o                         
   7   8   6        212.02        199.39        36.88 o                         
   8   8   6         79.49        105.55        32.46 o                         
   9   8   6         10.87         -4.20        30.79 o                         
  10   8   6        120.64        122.06        36.02 o                         
  11   8   6        144.04        133.99        41.66 o                         
  12   8   6         46.89         62.47        78.55 o                         
  13   8   6        836.27        866.39        95.44 o                         
  14   8   6        205.88        185.62        74.60 o                         
 -15   9   6        166.11        165.68       106.97 o                         
 -14   9   6        104.11         71.22        71.22 o                         
 -13   9   6         77.82         54.78        67.20 o                         
 -12   9   6        364.75        475.06        94.82 o                         
 -11   9   6          5.09         30.17        40.97 o                         
 -10   9   6        207.86        206.61        24.27 o                         
  -9   9   6        351.60        328.69        31.57 o                         
  -8   9   6         43.67         49.42        31.87 o                         
  -7   9   6        304.19        298.82        27.18 o                         
  -6   9   6        890.32        879.99        32.13 o                         
  -5   9   6        316.95        347.94        45.89 o                         
  -4   9   6        846.08        879.75        39.65 o                         
  -3   9   6        398.92        443.51        28.78 o                         
  -2   9   6       1534.76       1481.25        41.74 o                         
  -1   9   6       1371.52       1389.70        40.13 o                         
   0   9   6        542.71        529.87        29.98 o                         
   1   9   6         79.29        111.11        26.87 o                         
   2   9   6       1529.57       1481.69        40.87 o                         
   3   9   6        385.93        382.61        35.51 o                         
   4   9   6         12.25         17.09        30.39 o                         
   5   9   6        452.24        462.53        37.26 o                         
   6   9   6       1333.15       1407.43        45.19 o                         
   7   9   6       1714.73       1714.68        52.82 o                         
   8   9   6        383.56        370.76        42.05 o                         
   9   9   6        191.66        157.93        35.35 o                         
  10   9   6        217.17        277.04        55.70 o                         
  11   9   6        231.69        214.68        46.64 o                         
  12   9   6        122.80         93.74        86.24 o                         
  13   9   6         12.11        -11.35        90.71 o                         
 -15  10   6         89.44        117.34        88.47 o                         
 -14  10   6         48.42         24.04        80.70 o                         
 -13  10   6        104.00         98.66        76.67 o                         
 -12  10   6          3.92         28.69        73.55 o                         
 -11  10   6        136.90        126.56        37.66 o                         
 -10  10   6        298.55        291.13        68.99 o                         
  -9  10   6        589.52        581.18        30.73 o                         
  -8  10   6        170.67        196.72        38.79 o                         
  -7  10   6        885.28        891.26        37.81 o                         
  -6  10   6        244.39        209.87        36.86 o                         
  -5  10   6        899.84        925.54        43.37 o                         
  -4  10   6       2002.32       1912.28        59.24 o                         
  -3  10   6         28.17         40.02        30.55 o                         
  -2  10   6        637.98        644.02        45.24 o                         
  -1  10   6        103.71         43.92        38.13 o                         
   0  10   6         20.13         30.22        44.30 o                         
   1  10   6          1.16         24.21        44.95 o                         
   2  10   6          0.34          6.06        41.06 o                         
   3  10   6          2.29         -1.26        40.53 o                         
   4  10   6        301.34        324.06        60.27 o                         
   5  10   6        154.53        159.26        49.79 o                         
   6  10   6         56.72         79.57        44.03 o                         
   7  10   6        119.13        122.37        44.79 o                         
   8  10   6         13.85         23.20        46.37 o                         
   9  10   6         89.87        176.17        49.11 o                         
  10  10   6          0.33        -18.51        69.81 o                         
  11  10   6        751.61        819.21       100.89 o                         
  12  10   6         13.45        117.60        93.83 o                         
 -13  11   6        184.78        170.24        90.88 o                         
 -12  11   6        192.77        149.78        83.02 o                         
 -11  11   6          6.19         -4.74       111.26 o                         
 -10  11   6        192.52        174.89        43.52 o                         
  -9  11   6         42.66         16.32        55.35 o                         
  -8  11   6         41.75         43.47        41.19 o                         
  -7  11   6        638.64        684.24        40.60 o                         
  -6  11   6        179.12        184.88        38.63 o                         
  -5  11   6        639.44        563.90        45.98 o                         
  -4  11   6         64.86         80.41        40.66 o                         
  -3  11   6         90.99         60.56        50.09 o                         
  -2  11   6        285.81        291.81        44.20 o                         
  -1  11   6        340.59        294.48        44.75 o                         
   0  11   6        494.99        622.94        55.63 o                         
   1  11   6         55.75         16.54        50.97 o                         
   2  11   6          2.91         -5.85        45.05 o                         
   3  11   6        348.36        444.95        55.64 o                         
   4  11   6        371.55        388.58        55.35 o                         
   5  11   6         53.04         40.58        55.72 o                         
   6  11   6         47.70        156.48        58.67 o                         
   7  11   6         18.52        -35.90        70.53 o                         
   8  11   6         27.01         46.99        86.86 o                         
   9  11   6        145.33        121.00        91.42 o                         
  10  11   6         42.11         24.18        53.46 o                         
  11  11   6         91.75        149.24        98.84 o                         
 -12  12   6          1.49         68.54        95.17 o                         
 -11  12   6         23.54          9.47        89.28 o                         
 -10  12   6         51.61         93.97        46.89 o                         
  -9  12   6         62.31         14.57        44.05 o                         
  -8  12   6        133.25        232.10        64.07 o                         
  -7  12   6        370.30        377.02        47.88 o                         
  -6  12   6        908.98        922.69        59.76 o                         
  -5  12   6         42.36         73.19        56.59 o                         
  -4  12   6         60.72        103.17        64.83 o                         
  -3  12   6          7.48          0.82        46.58 o                         
  -2  12   6        167.05        222.89        40.32 o                         
  -1  12   6         43.74          0.20        47.86 o                         
   0  12   6       1588.87       1770.25       111.04 o                         
   1  12   6        142.02        163.77        58.21 o                         
   2  12   6         69.68        113.02        50.63 o                         
   3  12   6        123.17        143.23        71.86 o                         
   4  12   6        128.59        167.16        59.70 o                         
   5  12   6        138.01         74.37        53.96 o                         
   6  12   6         84.23         43.70        64.24 o                         
   7  12   6        101.42         85.72        67.16 o                         
   8  12   6        149.08        138.02        57.73 o                         
   9  12   6         26.78         -8.55        64.20 o                         
  10  12   6          5.91          2.86        99.91 o                         
 -11  13   6          0.01        -27.52       102.41 o                         
 -10  13   6        315.36        379.26       100.27 o                         
  -9  13   6         25.81         26.94        50.63 o                         
  -8  13   6        151.11         99.46        52.47 o                         
  -7  13   6        240.34        348.92        55.22 o                         
  -6  13   6        152.51        139.75        53.08 o                         
  -5  13   6         20.53         16.87        52.60 o                         
  -4  13   6        228.72        319.03        61.67 o                         
  -3  13   6          2.23         29.88        60.03 o                         
  -2  13   6       1057.89       1124.06        64.11 o                         
  -1  13   6         38.59         36.75        63.09 o                         
   0  13   6         14.46         62.09        45.07 o                         
   1  13   6        187.54        160.86        64.61 o                         
   2  13   6        282.07        256.09        73.01 o                         
   3  13   6        252.19        328.52       111.62 o                         
   4  13   6        290.47        349.78        67.44 o                         
   5  13   6        149.75        185.43        68.59 o                         
   6  13   6         42.00         47.59        60.17 o                         
   7  13   6        260.36        264.74        63.93 o                         
   8  13   6        134.00        114.65        62.61 o                         
  -9  14   6          3.32          7.51       105.63 o                         
  -8  14   6         40.26         22.23        58.11 o                         
  -7  14   6          7.84        -39.07        58.94 o                         
  -6  14   6       1359.12       1521.58       105.14 o                         
  -5  14   6        222.07        305.26        73.21 o                         
  -4  14   6          0.64          1.85        71.19 o                         
  -3  14   6         67.01         -3.57        69.64 o                         
  -2  14   6         17.10         -7.85        59.97 o                         
  -1  14   6        187.12        265.53        72.03 o                         
   0  14   6        149.50        109.75        72.03 o                         
   1  14   6        189.92        257.89       116.80 o                         
   2  14   6        287.54        298.45        94.64 o                         
   3  14   6         55.05         53.18        65.11 o                         
   4  14   6         16.34          8.93        55.92 o                         
   5  14   6        148.72        213.93        60.34 o                         
   6  14   6        145.44        162.38        59.64 o                         
  -6  15   6        111.74         76.23       119.93 o                         
  -5  15   6         97.65         70.69        87.49 o                         
  -4  15   6        234.82        359.44       151.16 o                         
  -3  15   6         34.57         65.74        77.97 o                         
  -2  15   6          3.36         14.95        80.43 o                         
  -1  15   6        161.31        198.85        82.66 o                         
   0  15   6        198.52        131.99       101.07 o                         
   1  15   6         43.77         52.13        82.43 o                         
   2  15   6        508.05        560.59       110.81 o                         
   3  15   6         54.27         65.33       102.23 o                         
 -17   0   7        125.02        133.15        79.89 o                         
 -15   0   7        100.25        106.61        91.96 o                         
 -13   0   7       1115.03       1092.75        69.97 o                         
 -11   0   7         13.70        -12.87        43.34 o                         
  -9   0   7          0.47         10.36         9.25 o                         
  -7   0   7       6405.66       6348.40       211.36 o                         
  -5   0   7       5617.57       6080.93       142.04 o                         
  -3   0   7         74.41         50.38         8.50 o                         
  -1   0   7        669.94        753.97        21.28 o                         
   1   0   7       1100.67       1107.96        55.58 o                         
   3   0   7        809.55        805.54        30.14 o                         
   5   0   7       4583.28       4626.95        98.82 o                         
   7   0   7        122.48        138.85        20.18 o                         
   9   0   7         81.00         52.25        23.60 o                         
  11   0   7        381.70        371.66        42.55 o                         
  13   0   7         18.83         46.16        31.73 o                         
 -18   1   7         33.91         18.00        71.14 o                         
 -17   1   7       1171.09       1434.53        93.70 o                         
 -16   1   7          0.12         27.13        50.74 o                         
 -15   1   7        367.00        419.08        49.13 o                         
 -14   1   7        153.65        225.75        50.18 o                         
 -13   1   7         58.68         48.34        13.84 o                         
 -12   1   7        943.43        906.41        24.52 o                         
 -11   1   7        862.85        904.66        22.72 o                         
 -10   1   7          5.27         -4.37        16.79 o                         
  -9   1   7        420.36        426.45        15.28 o                         
  -8   1   7        451.66        466.65        11.59 o                         
  -7   1   7        531.41        522.92        17.15 o                         
  -6   1   7        289.68        351.09        11.34 o                         
  -5   1   7       1060.41       1144.87        33.99 o                         
  -4   1   7       3969.02       4078.19        63.16 o                         
  -3   1   7       2613.49       2652.74        42.54 o                         
  -2   1   7       8184.95       7766.56       126.58 o                         
  -1   1   7        147.60        130.95         6.80 o                         
   0   1   7         77.63         56.67        11.84 o                         
   1   1   7         35.10         42.62         7.20 o                         
   2   1   7       2102.21       2099.32        35.51 o                         
   3   1   7       1856.59       1900.22        34.51 o                         
   4   1   7      10990.22      11404.19       178.61 o                         
   5   1   7        635.21        704.70        16.61 o                         
   6   1   7        350.59        333.76        14.50 o                         
   7   1   7       1430.22       1406.90        25.16 o                         
   8   1   7        623.17        603.26        22.22 o                         
   9   1   7         48.93         40.63        18.68 o                         
  10   1   7         75.84         68.08        19.10 o                         
  11   1   7         96.57         66.33        21.61 o                         
  12   1   7         14.67         26.54        23.13 o                         
  13   1   7        204.34        166.04        27.69 o                         
  14   1   7        299.08        352.74        38.69 o                         
  15   1   7          4.35        -58.80       106.34 o                         
  16   1   7         26.15         16.80       121.36 o                         
 -18   2   7        278.99        250.49        90.88 o                         
 -17   2   7         34.26         34.41        81.77 o                         
 -16   2   7         68.15         71.67       103.31 o                         
 -15   2   7        718.48        737.45        53.21 o                         
 -14   2   7        267.90        251.49        27.26 o                         
 -13   2   7         90.74         83.71        18.00 o                         
 -12   2   7       6688.75       6910.47       152.78 o                         
 -11   2   7        326.24        320.57        80.25 o                         
 -10   2   7        143.30        146.46        16.94 o                         
  -9   2   7        105.85        137.56        15.84 o                         
  -8   2   7       1485.50       1625.74        53.26 o                         
  -7   2   7       6148.76       6621.53       113.69 o                         
  -6   2   7         57.56         60.64         8.67 o                         
  -5   2   7       1027.60        929.58        18.89 o                         
  -4   2   7         67.31         62.81        51.50 o                         
  -3   2   7       5850.77       5665.91        90.76 o                         
  -2   2   7       1002.42        988.85        21.34 o                         
  -1   2   7        822.02        892.99        20.99 o                         
   0   2   7       7586.07       7646.72       131.83 o                         
   1   2   7       1672.67       1661.54        33.61 o                         
   2   2   7        701.79        758.71        24.24 o                         
   3   2   7        297.20        370.51        22.10 o                         
   4   2   7       2484.32       2678.66        49.07 o                         
   5   2   7         22.10         13.68        14.11 o                         
   6   2   7        788.56        761.10        19.69 o                         
   7   2   7        326.29        294.30        16.69 o                         
   8   2   7        316.24        302.71        16.90 o                         
   9   2   7        551.02        536.79        21.03 o                         
  10   2   7        241.06        238.45        20.15 o                         
  11   2   7       1503.96       1422.21        36.16 o                         
  12   2   7          4.15         24.80        25.24 o                         
  13   2   7        313.20        323.46        30.82 o                         
  14   2   7         41.52         26.87        43.50 o                         
  15   2   7         75.65        -13.14        78.82 o                         
  16   2   7          6.72         18.77        86.33 o                         
 -18   3   7         94.73         98.84       115.64 o                         
 -17   3   7          2.95         33.60       116.71 o                         
 -16   3   7       2314.16       2554.49       162.02 o                         
 -15   3   7        301.78        285.07        70.33 o                         
 -14   3   7          9.80         -1.95        33.35 o                         
 -13   3   7        247.99        257.10        19.13 o                         
 -12   3   7       2089.32       2184.87       118.08 o                         
 -11   3   7       2947.25       3052.41        83.56 o                         
 -10   3   7         37.58         41.21        21.61 o                         
  -9   3   7        120.60        103.46        16.21 o                         
  -8   3   7       2820.40       2923.13        58.41 o                         
  -7   3   7       1709.32       1841.18        37.86 o                         
  -6   3   7         68.57         81.94         9.36 o                         
  -5   3   7       1853.67       1884.66        33.02 o                         
  -4   3   7         74.88        113.48        11.13 o                         
  -3   3   7         97.90        129.11        14.57 o                         
  -2   3   7       3628.30       3667.95        94.90 o                         
  -1   3   7        388.54        340.86        14.49 o                         
   0   3   7       1207.42       1227.74        26.53 o                         
   1   3   7       5120.33       5255.42        96.84 o                         
   2   3   7        375.81        370.21        18.26 o                         
   3   3   7       2334.46       2242.09        44.13 o                         
   4   3   7        173.85        144.53        14.58 o                         
   5   3   7       5888.46       5998.71       109.11 o                         
   6   3   7        198.92        185.17        16.87 o                         
   7   3   7        646.05        636.66        18.45 o                         
   8   3   7        433.73        408.02        17.21 o                         
   9   3   7          0.08         -3.47        18.27 o                         
  10   3   7          1.77          8.87        21.51 o                         
  11   3   7        898.02        809.81        28.39 o                         
  12   3   7         22.59         22.20        26.09 o                         
  13   3   7        473.62        368.16        31.77 o                         
  14   3   7         75.84        106.55        53.52 o                         
  15   3   7          6.26         30.43        70.73 o                         
  16   3   7          0.14        -25.47        89.72 o                         
 -18   4   7        433.72        399.73       123.59 o                         
 -17   4   7        194.23        283.20       121.89 o                         
 -16   4   7          0.36        -47.01        78.02 o                         
 -15   4   7         39.95         96.07        99.82 o                         
 -14   4   7         37.09         40.95        61.26 o                         
 -13   4   7          1.72        -11.63        30.55 o                         
 -12   4   7        142.51        211.26        42.02 o                         
 -11   4   7        611.22        570.55        32.18 o                         
 -10   4   7       1028.77        984.69        31.37 o                         
  -9   4   7       1053.44        872.45        92.31 o                         
  -8   4   7       1021.52        984.55        20.94 o                         
  -7   4   7        316.96        346.41        21.13 o                         
  -6   4   7       1030.81       1035.55        20.73 o                         
  -5   4   7        560.95        533.18        15.84 o                         
  -4   4   7        126.74        120.36        13.60 o                         
  -3   4   7        862.12        943.44        28.13 o                         
  -2   4   7        341.34        377.75        18.02 o                         
  -1   4   7        131.31        152.43        15.73 o                         
   0   4   7         22.57         28.28        16.11 o                         
   1   4   7       3988.06       4257.03        79.29 o                         
   2   4   7       1122.55       1102.06        28.61 o                         
   3   4   7        868.99        854.31        28.74 o                         
   4   4   7       1947.56       1944.60        39.63 o                         
   5   4   7         84.94         70.06        16.72 o                         
   6   4   7        494.98        432.31        18.53 o                         
   7   4   7        501.56        461.07        20.98 o                         
   8   4   7        169.28        138.35        18.26 o                         
   9   4   7        578.47        562.03        21.39 o                         
  10   4   7        127.46        132.87        20.59 o                         
  11   4   7        347.67        302.08        26.62 o                         
  12   4   7         32.52         45.39        28.70 o                         
  13   4   7        514.91        542.85        38.86 o                         
  14   4   7        130.75        129.35        48.99 o                         
  15   4   7         59.74        107.17        74.31 o                         
  16   4   7        162.22        168.99        92.14 o                         
 -17   5   7         46.08         44.15        87.40 o                         
 -16   5   7         86.24        101.70        82.84 o                         
 -15   5   7        286.35        309.40        39.68 o                         
 -14   5   7        112.56        142.22        42.91 o                         
 -13   5   7          1.06         -5.71        32.80 o                         
 -12   5   7          5.28         -2.96        31.85 o                         
 -11   5   7        775.72        707.88        33.34 o                         
 -10   5   7        224.52        157.91        23.40 o                         
  -9   5   7        290.56        267.38        11.13 o                         
  -8   5   7         29.19         34.61        11.74 o                         
  -7   5   7       1464.56       1395.63        26.78 o                         
  -6   5   7        717.13        772.91        23.05 o                         
  -5   5   7       7350.70       7526.56       156.06 o                         
  -4   5   7        599.98        623.59        20.87 o                         
  -3   5   7         42.39         40.83        17.71 o                         
  -2   5   7       1520.88       1521.76        32.59 o                         
  -1   5   7          0.69         52.48        18.23 o                         
   0   5   7        871.70        997.41        27.77 o                         
   1   5   7       2900.58       3061.19        64.50 o                         
   2   5   7      14281.42      14364.88       304.45 o                         
   3   5   7          9.42          3.08        17.53 o                         
   4   5   7        928.20        958.30        30.82 o                         
   5   5   7        496.25        440.58        28.79 o                         
   6   5   7         34.59         42.25        17.17 o                         
   7   5   7       1201.71       1191.01        29.22 o                         
   8   5   7        112.15        112.66        19.74 o                         
   9   5   7        138.89        134.78        21.99 o                         
  10   5   7        661.43        602.05        30.83 o                         
  11   5   7         10.89         19.99        28.19 o                         
  12   5   7        537.15        546.14        34.47 o                         
  13   5   7        121.30        116.52        56.04 o                         
  14   5   7        114.22         52.56        57.91 o                         
  15   5   7         13.11         29.64        55.03 o                         
 -17   6   7         30.97         74.26       107.15 o                         
 -16   6   7          7.51         92.22       118.59 o                         
 -15   6   7         50.34         48.67        41.04 o                         
 -14   6   7        356.36        310.90        49.42 o                         
 -13   6   7        681.78        473.38        37.90 o                         
 -12   6   7        252.41        260.27        37.68 o                         
 -11   6   7          3.53         -5.93        30.09 o                         
 -10   6   7        898.41        899.64        27.25 o                         
  -9   6   7        310.53        310.97        14.81 o                         
  -8   6   7        412.17        429.51        22.01 o                         
  -7   6   7       1945.22       1932.20        39.70 o                         
  -6   6   7          9.65         21.63        15.12 o                         
  -5   6   7        881.43        857.18        29.19 o                         
  -4   6   7       1251.43       1135.98        29.55 o                         
  -3   6   7         92.36        109.90        21.55 o                         
  -2   6   7       1106.96       1104.25        31.64 o                         
  -1   6   7       3912.97       4207.75        82.47 o                         
   0   6   7          2.02          4.15        20.61 o                         
   1   6   7        955.73       1047.42        29.69 o                         
   2   6   7          8.84          3.88        23.02 o                         
   3   6   7        278.48        283.95        23.43 o                         
   4   6   7       1036.97       1031.13        35.82 o                         
   5   6   7         89.00         67.98        25.88 o                         
   6   6   7        468.89        436.37        28.30 o                         
   7   6   7       1460.80       1443.50        41.99 o                         
   8   6   7        514.78        515.21        26.07 o                         
   9   6   7         27.79         -1.64        28.87 o                         
  10   6   7        195.17        178.01        36.35 o                         
  11   6   7         30.97         26.18        28.51 o                         
  12   6   7       1808.86       1905.71       124.13 o                         
  13   6   7         66.20        117.78        61.08 o                         
  14   6   7         63.09         82.60        62.29 o                         
  15   6   7          0.14          7.11        60.28 o                         
 -16   7   7          6.24        -69.53        88.29 o                         
 -15   7   7          3.94        -36.73        55.14 o                         
 -14   7   7        108.16        118.86        54.16 o                         
 -13   7   7         19.11        -28.95        73.28 o                         
 -12   7   7        966.68        936.27        79.89 o                         
 -11   7   7        112.52        147.25        18.33 o                         
 -10   7   7         30.62         58.36        16.27 o                         
  -9   7   7          2.29         11.42        17.18 o                         
  -8   7   7        108.05        108.63        18.52 o                         
  -7   7   7         55.10         68.80        16.27 o                         
  -6   7   7         46.87         14.71        18.93 o                         
  -5   7   7       1343.12       1337.43        35.48 o                         
  -4   7   7          9.67         32.68        15.72 o                         
  -3   7   7        336.53        329.18        21.65 o                         
  -2   7   7       2579.92       2680.11        67.28 o                         
  -1   7   7         20.04         20.95        21.31 o                         
   0   7   7         61.15         53.81        20.42 o                         
   1   7   7        743.66        793.30        27.88 o                         
   2   7   7       1436.98       1372.99        33.72 o                         
   3   7   7        855.05        863.63        31.57 o                         
   4   7   7       1603.77       1506.05        41.12 o                         
   5   7   7          3.13        -15.92        26.96 o                         
   6   7   7      11465.05      11334.00       326.21 o                         
   7   7   7          5.62         -4.08        29.94 o                         
   8   7   7       1852.64       1796.80        65.75 o                         
   9   7   7       3560.62       3515.23       101.57 o                         
  10   7   7         85.63         69.62        39.75 o                         
  11   7   7          1.65         24.99        54.56 o                         
  12   7   7        162.87        118.12        50.80 o                         
  13   7   7          7.73          8.24        54.40 o                         
  14   7   7         75.24         61.41        59.96 o                         
 -15   8   7        139.40        133.33        64.70 o                         
 -14   8   7         56.64        -12.51        86.77 o                         
 -13   8   7        520.29        510.90        65.50 o                         
 -12   8   7        162.44        167.83        56.57 o                         
 -11   8   7        485.75        463.36        29.80 o                         
 -10   8   7        207.21        229.80        22.10 o                         
  -9   8   7        584.64        565.64        27.00 o                         
  -8   8   7       1766.15       1829.58        81.96 o                         
  -7   8   7         29.51         43.14        19.97 o                         
  -6   8   7        755.06        756.95        42.85 o                         
  -5   8   7         14.37         59.25        43.86 o                         
  -4   8   7         57.04         68.38        25.39 o                         
  -3   8   7          1.30         30.00        23.23 o                         
  -2   8   7         55.45         43.73        21.93 o                         
  -1   8   7       1483.69       1582.15        40.09 o                         
   0   8   7        654.46        627.29        29.98 o                         
   1   8   7        649.47        647.00        27.92 o                         
   2   8   7        679.44        660.83        30.00 o                         
   3   8   7        141.49        134.20        25.17 o                         
   4   8   7       2286.75       2374.15        78.82 o                         
   5   8   7         11.90         -4.93        31.61 o                         
   6   8   7        961.67        834.44        39.74 o                         
   7   8   7        825.71        787.18        44.03 o                         
   8   8   7       1004.58       1018.34        47.68 o                         
   9   8   7         33.53          4.59        39.99 o                         
  10   8   7          6.43         15.98        33.78 o                         
  11   8   7         45.94         35.58        53.74 o                         
  12   8   7          0.33        -23.59        80.34 o                         
  13   8   7         50.55         -1.48        60.08 o                         
  14   8   7         92.60         71.39        64.96 o                         
 -15   9   7         41.34         24.13        75.25 o                         
 -14   9   7        593.02        629.49       106.88 o                         
 -13   9   7         21.24          0.98        67.20 o                         
 -12   9   7        576.62        529.31        68.01 o                         
 -11   9   7       1174.75       1078.71        47.00 o                         
 -10   9   7          2.58         -0.49        25.84 o                         
  -9   9   7         53.04         40.65        24.37 o                         
  -8   9   7          0.59          6.95        24.35 o                         
  -7   9   7         79.87         86.96        26.47 o                         
  -6   9   7       3046.12       3155.31        77.94 o                         
  -5   9   7        500.68        462.83        29.13 o                         
  -4   9   7         20.37         17.07        26.73 o                         
  -3   9   7          0.58          2.91        27.46 o                         
  -2   9   7        797.68        800.20        52.83 o                         
  -1   9   7          1.91        -15.69        33.14 o                         
   0   9   7         20.95         46.79        32.46 o                         
   1   9   7          7.01         -6.93        37.60 o                         
   2   9   7        139.63         97.62        31.11 o                         
   3   9   7        216.49        203.32        32.31 o                         
   4   9   7         14.44        -32.26        36.46 o                         
   5   9   7         72.12        116.58        33.39 o                         
   6   9   7        509.96        501.64        45.25 o                         
   7   9   7        192.95        294.23        54.69 o                         
   8   9   7        906.79       1027.75        74.84 o                         
   9   9   7         72.20         60.64        50.29 o                         
  10   9   7         21.69         36.30        47.07 o                         
  11   9   7        125.17        107.00        59.51 o                         
  12   9   7         58.74        103.13       125.83 o                         
  13   9   7          0.02          1.88        95.26 o                         
 -14  10   7         34.48        107.60       116.26 o                         
 -13  10   7         14.85          9.56       107.33 o                         
 -12  10   7         40.33         58.27        73.55 o                         
 -11  10   7        261.05        303.12        39.92 o                         
 -10  10   7          0.41         29.35        31.20 o                         
  -9  10   7         60.02         40.25        35.93 o                         
  -8  10   7        394.61        386.84        33.35 o                         
  -7  10   7          2.68         -3.60        31.47 o                         
  -6  10   7        644.16        655.48        39.17 o                         
  -5  10   7       1871.57       1882.41        62.21 o                         
  -4  10   7        723.43        802.32        71.09 o                         
  -3  10   7        145.71        146.41        39.38 o                         
  -2  10   7       1302.08       1161.00        43.46 o                         
  -1  10   7        139.96         96.13        38.89 o                         
   0  10   7         58.40         70.29        46.26 o                         
   1  10   7        273.97        368.07        54.33 o                         
   2  10   7        802.53        776.36        47.99 o                         
   3  10   7        518.15        479.84        82.30 o                         
   4  10   7          3.14          5.84        49.30 o                         
   5  10   7        401.79        498.67        65.44 o                         
   6  10   7        249.40        260.77        65.20 o                         
   7  10   7         11.04         -9.62        65.29 o                         
   8  10   7          9.45         32.66        68.11 o                         
   9  10   7         53.11         70.54        62.01 o                         
  10  10   7         78.93         62.13        51.85 o                         
  11  10   7        207.73        271.58        94.99 o                         
  12  10   7        105.29        126.90        98.48 o                         
 -13  11   7         26.60        -46.83        89.90 o                         
 -12  11   7         17.61          1.88        81.95 o                         
 -11  11   7          8.16        -14.30        78.91 o                         
 -10  11   7        434.76        494.95        49.69 o                         
  -9  11   7         53.82         26.79        55.28 o                         
  -8  11   7         52.67         31.61        32.09 o                         
  -7  11   7        539.78        556.85        58.64 o                         
  -6  11   7       1244.60       1303.39        62.60 o                         
  -5  11   7         88.82        143.28        44.45 o                         
  -4  11   7         45.24         93.31        50.37 o                         
  -3  11   7       1020.66       1090.66        60.70 o                         
  -2  11   7         60.79         47.28        43.74 o                         
  -1  11   7        645.14        635.23        49.17 o                         
   0  11   7          0.17          4.58        52.03 o                         
   1  11   7        185.27        194.57        54.82 o                         
   2  11   7       1532.62       1601.30        78.88 o                         
   3  11   7         10.74         27.67        46.82 o                         
   4  11   7        676.39        793.50        62.64 o                         
   5  11   7        161.84        130.28        48.80 o                         
   6  11   7          0.03         -4.08        49.64 o                         
   7  11   7          4.26        -14.51        51.36 o                         
   8  11   7         20.01          7.66        53.70 o                         
   9  11   7          0.08          9.15        66.32 o                         
  10  11   7         10.21         -2.09        62.42 o                         
  11  11   7         64.11         29.49       105.45 o                         
 -12  12   7          2.72         28.51       136.10 o                         
 -11  12   7        112.70        123.41        89.19 o                         
 -10  12   7        110.74        113.67        88.02 o                         
  -9  12   7        269.06        282.20        50.37 o                         
  -8  12   7          6.39         34.79        45.05 o                         
  -7  12   7        455.70        470.60        67.37 o                         
  -6  12   7         30.78         31.58        72.75 o                         
  -5  12   7         38.05         64.59        47.12 o                         
  -4  12   7         75.50        178.16       120.51 o                         
  -3  12   7        135.42        170.13        49.89 o                         
  -2  12   7         29.64         56.65        54.90 o                         
  -1  12   7         40.38          3.74        59.07 o                         
   0  12   7         62.41         61.10        57.98 o                         
   1  12   7          5.40          1.49        50.65 o                         
   2  12   7         16.09        -34.07       125.60 o                         
   3  12   7        238.43        249.78        54.47 o                         
   4  12   7         37.24         -7.85        53.66 o                         
   5  12   7         12.21        -11.32        62.80 o                         
   6  12   7          8.49         30.12        67.40 o                         
   7  12   7         35.13         64.82        69.52 o                         
   8  12   7          1.34         28.07        77.88 o                         
   9  12   7          5.24        -17.40        60.02 o                         
  10  12   7         52.60         36.19       106.61 o                         
 -11  13   7         13.74         56.84       143.07 o                         
 -10  13   7          3.72         97.41        98.30 o                         
  -9  13   7        125.72        176.53        55.54 o                         
  -8  13   7        397.34        371.65        54.84 o                         
  -7  13   7         35.80         95.18        64.51 o                         
  -6  13   7          0.04        -27.47        59.16 o                         
  -5  13   7         71.58        105.76        54.01 o                         
  -4  13   7         22.24         30.83        53.71 o                         
  -3  13   7         22.51         -2.71        54.00 o                         
  -2  13   7         92.38         42.97        45.13 o                         
  -1  13   7       1202.25       1338.38        76.48 o                         
   0  13   7         31.37         50.48        56.45 o                         
   1  13   7          6.95        -13.31        56.54 o                         
   2  13   7         66.97         59.52        84.00 o                         
   3  13   7         50.98         47.63        59.00 o                         
   4  13   7          3.95          8.04        60.29 o                         
   5  13   7          1.79         27.90        72.46 o                         
   6  13   7          0.61          6.82        75.04 o                         
   7  13   7        132.82        205.09        77.28 o                         
   8  13   7         25.19         40.42        64.48 o                         
  -8  14   7        488.17        404.29        74.56 o                         
  -7  14   7          0.55        -24.58        59.30 o                         
  -6  14   7       1145.67       1107.71        83.61 o                         
  -5  14   7        371.33        397.95        75.67 o                         
  -4  14   7          7.20         58.86        61.12 o                         
  -3  14   7         19.94         53.97        62.00 o                         
  -2  14   7          0.15         70.25        73.02 o                         
  -1  14   7          1.37          7.26        63.48 o                         
   0  14   7          9.06         38.52        90.17 o                         
   1  14   7          9.32         18.74        58.39 o                         
   2  14   7          0.56        -48.08        95.26 o                         
   3  14   7         23.29         52.39        76.61 o                         
   4  14   7         26.64         63.88        67.60 o                         
   5  14   7         86.41        119.32        74.09 o                         
   6  14   7        111.25         38.07       130.56 o                         
  -5  15   7        382.37        385.43        91.24 o                         
  -4  15   7         35.72         79.49        69.30 o                         
  -3  15   7         28.63          3.88        68.84 o                         
  -2  15   7         42.78         21.54        95.44 o                         
  -1  15   7          2.40         -5.92        71.07 o                         
   0  15   7         28.59         13.59        83.14 o                         
   1  15   7        340.01        488.22        77.31 o                         
   2  15   7         27.19         26.36       108.31 o                         
   3  15   7        156.44        296.51       108.94 o                         
 -18   0   8          6.02         10.99        86.33 o                         
 -16   0   8        221.13        257.28        74.44 o                         
 -14   0   8         11.25        -83.73        83.73 o                         
 -12   0   8        155.53        151.12        48.88 o                         
 -10   0   8        427.61        405.32        15.79 o                         
  -8   0   8       4120.18       3947.91       135.66 o                         
  -6   0   8       1492.93       1501.58        36.16 o                         
  -4   0   8       1606.37       1549.95        39.54 o                         
  -2   0   8       5830.55       5866.35       163.28 o                         
   0   0   8       6931.72       6836.83       182.75 o                         
   2   0   8       5039.38       5111.63       126.24 o                         
   4   0   8       1554.75       1567.74        37.48 o                         
   6   0   8         32.54          5.01        17.00 o                         
   8   0   8        596.49        561.23        25.49 o                         
  10   0   8         81.14         64.55        27.57 o                         
  12   0   8         52.89         14.52        29.46 o                         
  14   0   8         48.68         45.13        53.80 o                         
 -18   1   8        307.03        353.23        73.64 o                         
 -17   1   8         40.84         -6.27        64.04 o                         
 -16   1   8        326.01        394.38        53.33 o                         
 -15   1   8         31.46         79.37        46.54 o                         
 -14   1   8       1176.56       1310.79        62.53 o                         
 -13   1   8       1070.24       1020.43        30.12 o                         
 -12   1   8         10.49         15.76        13.31 o                         
 -11   1   8       2319.09       2319.37        57.04 o                         
 -10   1   8        838.91        844.49        36.01 o                         
  -9   1   8        465.14        412.08        20.06 o                         
  -8   1   8        570.27        616.99        13.56 o                         
  -7   1   8       1697.99       1649.06        27.15 o                         
  -6   1   8       1537.18       1633.34        28.41 o                         
  -5   1   8          8.14         40.01         8.17 o                         
  -4   1   8        201.00        230.14         9.45 o                         
  -3   1   8         60.54         43.66        11.17 o                         
  -2   1   8          1.97          1.50         6.61 o                         
  -1   1   8       4594.88       4330.06        80.15 o                         
   0   1   8       2277.02       1974.38        42.33 o                         
   1   1   8       2762.44       2527.99        37.76 o                         
   2   1   8       4382.88       4218.01        65.59 o                         
   3   1   8        192.15        212.92        12.22 o                         
   4   1   8         35.84         63.09        11.44 o                         
   5   1   8        107.31         77.57        12.37 o                         
   6   1   8       1031.63       1145.60        24.06 o                         
   7   1   8        288.48        284.97        21.75 o                         
   8   1   8         48.07         46.35        16.68 o                         
   9   1   8        701.34        670.12        24.12 o                         
  10   1   8         11.28         19.71        23.77 o                         
  11   1   8        137.12        131.13        21.31 o                         
  12   1   8        337.81        270.22        26.76 o                         
  13   1   8         30.36         -5.17        35.55 o                         
  14   1   8         52.55         30.05        35.86 o                         
  15   1   8         61.94         18.68       112.24 o                         
 -18   2   8        461.07        612.15        96.42 o                         
 -17   2   8        334.45        488.47       119.84 o                         
 -16   2   8        207.97        275.33       105.09 o                         
 -15   2   8         11.59         -1.90        46.35 o                         
 -14   2   8       1181.19       1183.99       112.02 o                         
 -13   2   8         63.13         53.66        17.11 o                         
 -12   2   8       1444.90       1501.04        35.02 o                         
 -11   2   8         10.78         26.95        17.42 o                         
 -10   2   8        948.87        936.14        36.63 o                         
  -9   2   8          0.96          5.93        11.58 o                         
  -8   2   8        258.47        316.14         9.95 o                         
  -7   2   8        348.84        351.36        10.92 o                         
  -6   2   8         33.03         32.79        10.84 o                         
  -5   2   8         24.69         24.77        10.70 o                         
  -4   2   8        173.28        152.18        17.80 o                         
  -3   2   8         94.87        115.17        13.53 o                         
  -2   2   8        541.89        477.31        12.71 o                         
  -1   2   8        873.64       1013.59        23.63 o                         
   0   2   8        110.82        114.60        15.81 o                         
   1   2   8         20.32         42.77        15.00 o                         
   2   2   8        343.04        368.27        35.87 o                         
   3   2   8         52.93         75.41        18.67 o                         
   4   2   8       1108.30       1121.06        22.94 o                         
   5   2   8        178.19        179.84        14.30 o                         
   6   2   8        112.22        111.11        14.95 o                         
   7   2   8        528.49        533.48        19.85 o                         
   8   2   8        749.47        734.81        21.54 o                         
   9   2   8         60.59         61.09        17.75 o                         
  10   2   8         45.45         55.68        20.83 o                         
  11   2   8         82.66         72.44        24.28 o                         
  12   2   8        773.06        709.01        42.17 o                         
  13   2   8        475.33        513.91        41.72 o                         
  14   2   8          0.20         41.01        45.40 o                         
  15   2   8         60.49         55.50        81.86 o                         
  16   2   8          1.87         13.14        88.47 o                         
 -18   3   8          0.08        -54.07        89.45 o                         
 -17   3   8         63.07        146.56       117.60 o                         
 -16   3   8         33.95         -9.38       122.52 o                         
 -15   3   8          8.62          0.89        67.47 o                         
 -14   3   8         19.56          3.61        32.59 o                         
 -13   3   8        288.73        296.07        41.98 o                         
 -12   3   8       2633.46       2542.82       110.84 o                         
 -11   3   8        319.32        353.23        22.35 o                         
 -10   3   8        566.18        609.23        27.88 o                         
  -9   3   8       3135.86       3172.16        79.14 o                         
  -8   3   8        510.86        503.69        26.83 o                         
  -7   3   8       2879.57       3033.03        55.32 o                         
  -6   3   8       1375.49       1276.81        24.21 o                         
  -5   3   8       3297.09       3156.26        57.91 o                         
  -4   3   8       3625.20       3623.74        67.07 o                         
  -3   3   8       1667.20       1864.05        44.88 o                         
  -2   3   8       3584.27       3631.63        70.23 o                         
  -1   3   8       4585.95       4636.09        85.73 o                         
   0   3   8        806.35        893.39        30.34 o                         
   1   3   8        268.26        192.29        23.35 o                         
   2   3   8        588.05        536.59        25.78 o                         
   3   3   8        448.83        398.10        21.12 o                         
   4   3   8       4400.83       4436.04        99.53 o                         
   5   3   8         24.65         24.82        16.67 o                         
   6   3   8        113.85        104.17        15.84 o                         
   7   3   8       1135.13       1174.63        26.93 o                         
   8   3   8        419.96        420.29        19.74 o                         
   9   3   8        129.20        103.07        18.70 o                         
  10   3   8        129.85        111.65        27.52 o                         
  11   3   8          1.12          2.00        22.07 o                         
  12   3   8        211.30        187.46        29.45 o                         
  13   3   8          0.24        -31.62        31.62 o                         
  14   3   8         30.91         28.66        56.30 o                         
  15   3   8        467.74        463.68        62.76 o                         
 -18   4   8        171.37        242.27        93.56 o                         
 -17   4   8          2.26        148.08       363.63 o                         
 -16   4   8         23.58         -4.74        77.93 o                         
 -15   4   8        232.51        196.60       100.62 o                         
 -14   4   8         20.39         -1.94        37.24 o                         
 -13   4   8        283.67        264.27        31.76 o                         
 -12   4   8          8.68         24.02        23.85 o                         
 -11   4   8         12.44         22.40        26.91 o                         
 -10   4   8         97.85         91.21        22.02 o                         
  -9   4   8        285.20        266.94         9.43 o                         
  -8   4   8         12.22         -0.59         9.72 o                         
  -7   4   8       1790.80       1767.16        33.57 o                         
  -6   4   8       5435.44       5317.55        98.87 o                         
  -5   4   8       4318.30       4397.00        80.50 o                         
  -4   4   8         21.81         31.54        14.40 o                         
  -3   4   8         37.33         43.61        14.95 o                         
  -2   4   8        815.90        873.02        21.90 o                         
  -1   4   8          2.90         18.15        26.39 o                         
   0   4   8        386.14        306.75        23.95 o                         
   1   4   8       6400.93       7139.12       142.03 o                         
   2   4   8        511.87        535.91        23.63 o                         
   3   4   8        621.80        618.17        26.23 o                         
   4   4   8         11.34          1.78        18.87 o                         
   5   4   8         36.16         51.94        19.14 o                         
   6   4   8         19.54         12.43        17.69 o                         
   7   4   8        569.35        554.17        24.77 o                         
   8   4   8        245.31        243.06        22.09 o                         
   9   4   8       2543.19       2463.78        58.81 o                         
  10   4   8        106.57         82.26        22.90 o                         
  11   4   8          4.36         -0.96        26.98 o                         
  12   4   8        261.88        207.84        29.94 o                         
  13   4   8        100.53        109.30        41.71 o                         
  14   4   8         14.76         -7.30        50.12 o                         
  15   4   8         85.34         91.40        65.48 o                         
 -17   5   8        625.37        797.13        99.55 o                         
 -16   5   8        596.54        747.63        92.22 o                         
 -15   5   8        214.54        181.51        50.30 o                         
 -14   5   8        179.38        184.56        35.07 o                         
 -13   5   8        209.60        170.70        42.02 o                         
 -12   5   8        103.56         98.49        27.66 o                         
 -11   5   8        207.47        160.82        31.99 o                         
 -10   5   8        298.46        305.29        15.33 o                         
  -9   5   8         19.21         22.24        10.22 o                         
  -8   5   8        986.09       1038.68        23.84 o                         
  -7   5   8        253.28        250.36        13.27 o                         
  -6   5   8       1632.65       1745.82        32.69 o                         
  -5   5   8          6.81         14.02        14.05 o                         
  -4   5   8        229.37        241.30        21.50 o                         
  -3   5   8         63.98         40.30        17.84 o                         
  -2   5   8       1222.52       1373.93        34.04 o                         
  -1   5   8      10761.69      11036.31       204.88 o                         
   0   5   8      33391.57      34063.67       729.26 o                         
   1   5   8       4408.81       4252.33        89.13 o                         
   2   5   8         42.14         54.91        24.65 o                         
   3   5   8        673.10        599.60        23.92 o                         
   4   5   8          1.60          4.64        20.72 o                         
   5   5   8        545.48        536.34        27.00 o                         
   6   5   8        437.15        453.59        22.82 o                         
   7   5   8        176.06        224.89        21.53 o                         
   8   5   8         63.42         55.06        22.06 o                         
   9   5   8        653.69        625.66        28.72 o                         
  10   5   8        124.14        117.11        31.53 o                         
  11   5   8         19.09         20.57        27.82 o                         
  12   5   8        684.79        710.42        39.21 o                         
  13   5   8          0.40         -4.29        49.36 o                         
  14   5   8         78.14        117.61        76.17 o                         
  15   5   8        105.33         73.97        58.72 o                         
 -17   6   8        209.96        255.32        92.05 o                         
 -16   6   8          1.47         18.77       265.06 o                         
 -15   6   8         19.64         -6.59        40.47 o                         
 -14   6   8          2.12          7.77        46.47 o                         
 -13   6   8         11.03         -4.02        52.37 o                         
 -12   6   8         35.76         14.94        38.91 o                         
 -11   6   8       3155.11       2838.31       144.23 o                         
 -10   6   8        190.89        200.79        12.91 o                         
  -9   6   8          8.53         22.28        12.80 o                         
  -8   6   8        659.73        619.62        18.45 o                         
  -7   6   8        147.10        125.52        17.10 o                         
  -6   6   8        727.83        713.62        27.64 o                         
  -5   6   8       4880.71       4754.28        99.53 o                         
  -4   6   8         56.01         25.83        19.32 o                         
  -3   6   8       3311.65       3182.03        81.86 o                         
  -2   6   8        133.86        128.70        29.10 o                         
  -1   6   8          9.61         18.22        28.43 o                         
   0   6   8       1463.92       1544.62        34.13 o                         
   1   6   8       2368.00       2362.25        52.94 o                         
   2   6   8        392.28        421.64        22.49 o                         
   3   6   8          4.94          4.43        22.39 o                         
   4   6   8         68.98         83.75        23.30 o                         
   5   6   8         69.18         53.10        26.24 o                         
   6   6   8         48.28         46.05        24.57 o                         
   7   6   8         77.33         81.65        27.11 o                         
   8   6   8         20.55          6.65        26.52 o                         
   9   6   8        516.94        495.33        32.58 o                         
  10   6   8        374.78        374.00        39.28 o                         
  11   6   8        187.78        219.79        29.10 o                         
  12   6   8        123.49        117.10        40.75 o                         
  13   6   8        676.19        695.11        60.53 o                         
  14   6   8         91.27         98.26        82.46 o                         
 -16   7   8         29.82         47.81        87.22 o                         
 -15   7   8         31.73         20.38        55.23 o                         
 -14   7   8       1056.18       1029.48        69.79 o                         
 -13   7   8        173.35        162.82        73.28 o                         
 -11   7   8       1225.20       1036.47        33.25 o                         
 -10   7   8          8.35          6.03        12.96 o                         
  -9   7   8        470.05        464.96        21.04 o                         
  -8   7   8         77.30         69.39        15.52 o                         
  -7   7   8        965.37        933.17        34.45 o                         
  -6   7   8         60.23         57.92        18.88 o                         
  -5   7   8       6903.67       6949.94       151.56 o                         
  -4   7   8        494.18        469.06        27.60 o                         
  -3   7   8         67.14         70.76        23.36 o                         
  -2   7   8        136.80        247.41        50.70 o                         
  -1   7   8        182.25        171.92        21.42 o                         
   0   7   8       2963.11       3057.65        77.57 o                         
   1   7   8         83.14         61.23        25.54 o                         
   2   7   8         22.94         28.32        24.16 o                         
   3   7   8       1794.66       1855.06        46.87 o                         
   4   7   8         48.04         35.09        24.23 o                         
   5   7   8       2324.69       2167.18        66.74 o                         
   6   7   8       3780.65       3672.28       107.94 o                         
   7   7   8       1428.88       1392.09        39.69 o                         
   8   7   8        406.64        348.46        36.24 o                         
   9   7   8        673.92        603.44        42.14 o                         
  10   7   8          5.89         34.12        36.51 o                         
  11   7   8          3.07        -15.86        50.81 o                         
  12   7   8        531.11        601.22        53.69 o                         
  13   7   8        225.88        208.16        58.47 o                         
  14   7   8        234.10        198.53        72.42 o                         
 -15   8   8        152.86        105.36        91.87 o                         
 -14   8   8          1.78         18.32        61.75 o                         
 -13   8   8          3.32         48.08        82.66 o                         
 -12   8   8          5.27         33.51        56.57 o                         
 -11   8   8        121.27         92.20        26.39 o                         
 -10   8   8        488.89        447.44        21.85 o                         
  -9   8   8        881.67        871.68        37.15 o                         
  -8   8   8         92.48         94.46        25.76 o                         
  -7   8   8       5482.17       5405.79       135.98 o                         
  -6   8   8         37.13         40.43        20.35 o                         
  -5   8   8         91.78         88.97        25.61 o                         
  -4   8   8          4.06          6.88        21.27 o                         
  -3   8   8        948.14        972.18        32.80 o                         
  -2   8   8        345.84        367.72        27.47 o                         
  -1   8   8          0.55          2.92        31.26 o                         
   0   8   8         91.80         85.54        26.10 o                         
   1   8   8         86.40         82.32        28.31 o                         
   2   8   8        161.17        128.92        28.06 o                         
   3   8   8        283.85        239.69        33.39 o                         
   4   8   8         28.35         19.27        29.82 o                         
   5   8   8        125.52        160.00        34.60 o                         
   6   8   8       2701.32       2611.06       125.56 o                         
   7   8   8        673.96        638.71        37.22 o                         
   8   8   8        693.57        710.79        67.03 o                         
   9   8   8       2210.17       2359.00        93.91 o                         
  10   8   8          3.35        -56.57        64.02 o                         
  11   8   8        156.88        113.07        47.21 o                         
  12   8   8         82.71         95.26        83.91 o                         
  13   8   8         12.50         59.68        72.00 o                         
 -15   9   8        160.53        277.83       108.04 o                         
 -14   9   8          0.81          3.84        71.22 o                         
 -13   9   8         77.99         91.15        93.03 o                         
 -12   9   8         49.10        109.02        64.07 o                         
 -11   9   8         90.99         70.11        30.14 o                         
 -10   9   8        527.81        474.59        26.37 o                         
  -9   9   8        481.59        525.73        49.23 o                         
  -8   9   8        481.63        496.44        31.61 o                         
  -7   9   8        976.10        932.19        33.67 o                         
  -6   9   8        482.73        489.42        29.33 o                         
  -5   9   8       1992.93       1884.42        56.97 o                         
  -4   9   8        107.94        108.14        37.09 o                         
  -3   9   8        190.16        180.19        31.88 o                         
  -2   9   8       2002.12       1936.33        51.63 o                         
  -1   9   8       1492.66       1461.77        57.90 o                         
   0   9   8         87.26         93.93        31.07 o                         
   1   9   8       2186.08       2164.38        70.78 o                         
   2   9   8          1.61         16.24        37.60 o                         
   3   9   8        474.24        523.03        49.28 o                         
   4   9   8        625.55        644.69        79.58 o                         
   5   9   8        589.77        667.49        54.16 o                         
   6   9   8        237.46        227.81        44.00 o                         
   7   9   8        513.20        559.94        48.66 o                         
   8   9   8          1.52          7.87        45.86 o                         
   9   9   8         57.17         75.88        58.85 o                         
  10   9   8        136.27        128.68        50.96 o                         
  11   9   8        742.47        672.74        67.80 o                         
  12   9   8        313.09        287.04        94.46 o                         
 -14  10   8        102.92         74.89        80.70 o                         
 -13  10   8       1157.19        991.95        93.03 o                         
 -12  10   8         85.25         95.44        73.46 o                         
 -11  10   8         14.78        -31.37        70.42 o                         
 -10  10   8         82.02        104.59        31.68 o                         
  -9  10   8        232.45        204.07        26.57 o                         
  -8  10   8        117.95         93.40        27.39 o                         
  -7  10   8       1137.36       1235.60        47.21 o                         
  -6  10   8        579.49        573.21        37.69 o                         
  -5  10   8        266.59        289.14        32.53 o                         
  -4  10   8        419.73        415.60        34.16 o                         
  -3  10   8        446.10        419.16        37.32 o                         
  -2  10   8        506.65        625.76        49.60 o                         
  -1  10   8         75.98         60.58        39.79 o                         
   0  10   8         15.64         35.77        47.66 o                         
   1  10   8          0.23        -39.67        47.81 o                         
   2  10   8          1.67         39.29        42.61 o                         
   3  10   8         29.82         79.36        50.20 o                         
   4  10   8        102.76         84.97        52.91 o                         
   5  10   8        164.93        130.59        51.79 o                         
   6  10   8         86.57        171.14        48.61 o                         
   7  10   8         12.48        -29.26        48.59 o                         
   8  10   8         94.89        112.40        51.61 o                         
   9  10   8          3.03         -7.44        64.20 o                         
  10  10   8         91.16        110.32        59.79 o                         
  11  10   8         33.04         -2.86        95.80 o                         
  12  10   8         17.32         49.15        99.28 o                         
 -13  11   8        177.31        205.45       128.06 o                         
 -12  11   8         29.24         39.05       117.16 o                         
 -11  11   8        418.09        526.27       116.89 o                         
 -10  11   8         14.64         -3.69        36.40 o                         
  -9  11   8         66.05         88.63        48.96 o                         
  -8  11   8         10.27         14.98        40.28 o                         
  -7  11   8          6.54         48.49        43.12 o                         
  -6  11   8        643.01        595.89        55.19 o                         
  -5  11   8        287.12        298.94        43.85 o                         
  -4  11   8         36.74        145.16        51.90 o                         
  -3  11   8         12.44          1.77        67.60 o                         
  -2  11   8       1080.30       1050.17        60.59 o                         
  -1  11   8         11.34         -1.16        50.93 o                         
   0  11   8        252.71        291.96        54.65 o                         
   1  11   8          2.20         20.16        46.78 o                         
   2  11   8         62.30         99.89        55.49 o                         
   3  11   8         54.13         45.77        56.29 o                         
   4  11   8        365.33        315.96        51.30 o                         
   5  11   8        139.59        199.81        51.55 o                         
   6  11   8         13.77        -10.14        58.68 o                         
   7  11   8        370.74        415.01        79.18 o                         
   8  11   8          0.49         48.26        62.10 o                         
   9  11   8         76.23         15.96        57.05 o                         
  10  11   8        174.30        176.01        71.92 o                         
 -12  12   8         40.45         14.30        92.22 o                         
 -11  12   8          5.73       -101.52       127.08 o                         
 -10  12   8          3.63        -28.42        87.04 o                         
  -9  12   8         66.72         24.03        43.96 o                         
  -8  12   8        350.89        372.21        48.49 o                         
  -7  12   8         35.32         50.73        57.00 o                         
  -6  12   8        247.20        499.63       367.24 o                         
  -5  12   8        129.50        184.72        68.36 o                         
  -4  12   8        105.09         83.12        67.75 o                         
  -3  12   8          0.15         27.27        57.87 o                         
  -2  12   8         17.59         30.21        50.26 o                         
  -1  12   8       1049.11        994.67       122.83 o                         
   0  12   8          5.56         -8.49        70.87 o                         
   1  12   8        355.05        301.13        54.41 o                         
   2  12   8         52.41         43.65        53.14 o                         
   3  12   8         49.83         30.54        52.90 o                         
   4  12   8         53.38         -5.13        64.18 o                         
   5  12   8         65.09         40.11        64.26 o                         
   6  12   8        185.24        135.95        59.46 o                         
   7  12   8         19.88          8.57        60.16 o                         
   8  12   8        129.79        164.34        62.50 o                         
   9  12   8          6.10          2.21        74.78 o                         
 -10  13   8         90.09        134.23       100.18 o                         
  -9  13   8          1.52         24.87        73.23 o                         
  -8  13   8        234.99        243.76        54.08 o                         
  -7  13   8          0.97        -31.91        75.39 o                         
  -6  13   8          6.48        -49.86        54.16 o                         
  -5  13   8        202.48        184.63        55.38 o                         
  -4  13   8          7.16         66.38        55.11 o                         
  -3  13   8          0.16         53.23        47.31 o                         
  -2  13   8          5.91         27.70        56.31 o                         
  -1  13   8        121.47         63.81        56.42 o                         
   0  13   8        452.01        551.11        86.86 o                         
   1  13   8        197.22        187.58        59.65 o                         
   2  13   8        239.12        391.56        61.68 o                         
   3  13   8         54.95         71.90        59.95 o                         
   4  13   8          2.48        -72.49        88.23 o                         
   5  13   8         15.76        -18.60        90.53 o                         
   6  13   8         85.37         82.35        77.21 o                         
   7  13   8          8.36         36.73        78.79 o                         
  -8  14   8        321.50        324.41        74.13 o                         
  -7  14   8         17.60         37.97        60.44 o                         
  -6  14   8        479.71        653.99        99.69 o                         
  -5  14   8         44.19         29.85        80.25 o                         
  -4  14   8        200.18        294.55        85.08 o                         
  -3  14   8          0.11        -27.67        81.34 o                         
  -2  14   8         86.52        100.14        64.39 o                         
  -1  14   8          4.60         12.72        53.36 o                         
   0  14   8         63.68         86.89        76.24 o                         
   1  14   8         55.19         37.64        67.58 o                         
   2  14   8        229.10        354.29       139.63 o                         
   3  14   8         15.15         -1.26        67.69 o                         
   4  14   8        145.45        123.38        70.02 o                         
   5  14   8         37.74         42.81       135.12 o                         
  -4  15   8        250.14        412.69       131.63 o                         
  -3  15   8          2.93        -24.31       132.89 o                         
  -2  15   8         33.42         33.78       139.68 o                         
  -1  15   8         91.35         75.29        73.16 o                         
   0  15   8         36.79         25.67        74.98 o                         
   1  15   8         11.13         -6.59        77.73 o                         
 -17   0   9         82.86        101.97        79.89 o                         
 -15   0   9          0.82        165.50        92.85 o                         
 -13   0   9       1168.66       1212.59        71.85 o                         
 -11   0   9          2.21         -3.62         8.68 o                         
  -9   0   9        154.81        136.78        12.99 o                         
  -7   0   9       1552.81       1846.78        56.02 o                         
  -5   0   9      27957.90      29755.12       702.27 o                         
  -3   0   9        520.75        525.36        15.69 o                         
  -1   0   9       1112.63       1217.12        45.75 o                         
   1   0   9         25.17         34.16        22.28 o                         
   3   0   9       3363.09       3369.34       110.67 o                         
   5   0   9       2226.73       2222.13       103.93 o                         
   7   0   9        537.24        544.43        26.72 o                         
   9   0   9       2479.25       2385.36        84.18 o                         
  11   0   9        356.54        396.38        53.05 o                         
  13   0   9       2441.37       2243.14       139.50 o                         
 -18   1   9        347.50        481.50        92.22 o                         
 -17   1   9       1920.72       2152.00       111.71 o                         
 -16   1   9          0.02         14.69        50.39 o                         
 -15   1   9        283.03        359.74        49.15 o                         
 -14   1   9          4.25        104.68        54.65 o                         
 -13   1   9        806.57        863.59        29.77 o                         
 -12   1   9       3541.09       3678.56        99.15 o                         
 -11   1   9        410.55        404.63        21.77 o                         
 -10   1   9        103.16         94.31         9.39 o                         
  -9   1   9          8.82         24.62         8.59 o                         
  -8   1   9      13787.86      14732.13       261.62 o                         
  -7   1   9       1497.06       1498.08        33.74 o                         
  -6   1   9       1212.58       1386.48        24.30 o                         
  -5   1   9        687.68        678.26        15.99 o                         
  -4   1   9       5488.36       5494.48        94.66 o                         
  -3   1   9        966.67       1059.29        26.60 o                         
  -2   1   9         11.92         20.69        14.20 o                         
  -1   1   9       1584.89       1500.77        31.95 o                         
   0   1   9        375.30        375.81        16.18 o                         
   1   1   9        904.52        911.05        21.86 o                         
   2   1   9       3040.80       3067.77        67.47 o                         
   3   1   9        139.64        136.06         9.52 o                         
   4   1   9         77.79         69.28        15.03 o                         
   5   1   9       1921.55       1961.20        33.68 o                         
   6   1   9       1804.25       1851.03        45.73 o                         
   7   1   9        161.53        158.56        17.62 o                         
   8   1   9        595.35        544.99        22.28 o                         
   9   1   9        106.81        102.29        20.90 o                         
  10   1   9        122.31        102.39        21.95 o                         
  11   1   9        239.03        221.18        27.88 o                         
  12   1   9       1361.63       1286.99        58.34 o                         
  13   1   9          0.51        -16.89        40.07 o                         
  14   1   9         24.87         43.48        38.98 o                         
 -18   2   9         28.07         52.81        88.02 o                         
 -17   2   9        138.41        156.84       116.00 o                         
 -16   2   9          2.71        -41.82       114.39 o                         
 -15   2   9        103.59        127.38        46.98 o                         
 -14   2   9       1293.57       1222.22        73.39 o                         
 -13   2   9          0.09          6.21        18.66 o                         
 -12   2   9       1194.67       1239.42        32.19 o                         
 -11   2   9        195.09        186.03        18.62 o                         
 -10   2   9       1386.12       1433.54        37.40 o                         
  -9   2   9        192.84        190.51         8.19 o                         
  -8   2   9        236.10        231.45        11.66 o                         
  -7   2   9        481.70        518.38        15.30 o                         
  -6   2   9       1096.71       1109.92        28.28 o                         
  -5   2   9       1266.26       1318.48        27.25 o                         
  -4   2   9         84.92        141.07        11.62 o                         
  -3   2   9        349.92        456.02        18.02 o                         
  -2   2   9        233.27        245.82        11.30 o                         
  -1   2   9       3173.43       2975.16        60.49 o                         
   0   2   9        404.54        425.36        25.22 o                         
   1   2   9        158.18        199.87        17.49 o                         
   2   2   9        269.83        272.83        18.55 o                         
   3   2   9       2371.94       2481.43        44.14 o                         
   4   2   9       1019.78       1051.22        28.66 o                         
   5   2   9        685.07        644.76        20.35 o                         
   6   2   9       2679.01       2628.62        48.24 o                         
   7   2   9        104.59        119.05        16.47 o                         
   8   2   9        175.44        152.62        16.85 o                         
   9   2   9          0.80         -4.47        20.76 o                         
  10   2   9        730.63        696.18        28.01 o                         
  11   2   9        216.15        211.79        29.36 o                         
  12   2   9         29.50         32.75        28.92 o                         
  13   2   9        213.41        252.65       165.29 o                         
  14   2   9         61.67         70.75        57.84 o                         
  15   2   9        147.24        195.26        84.00 o                         
 -18   3   9         20.42         17.69        89.45 o                         
 -17   3   9        445.72        553.17       120.37 o                         
 -16   3   9         83.27        114.03        75.69 o                         
 -15   3   9        203.34        214.48        69.35 o                         
 -14   3   9         55.21         45.93        40.68 o                         
 -13   3   9         20.12         17.93        20.64 o                         
 -12   3   9       4940.49       5550.51       309.48 o                         
 -11   3   9       1860.39       1903.93        71.56 o                         
 -10   3   9       1496.36       1373.41        39.52 o                         
  -9   3   9        146.42        158.22        11.22 o                         
  -8   3   9          0.22         -6.64        10.38 o                         
  -7   3   9         41.94         40.85        11.66 o                         
  -6   3   9        515.19        475.88        13.55 o                         
  -5   3   9         51.16         69.11        12.42 o                         
  -4   3   9          6.49         -8.69        12.19 o                         
  -3   3   9       2596.15       2324.14        50.89 o                         
  -2   3   9        236.65        270.97        15.52 o                         
  -1   3   9       5135.88       5624.20       101.96 o                         
   0   3   9        818.35        788.86        21.87 o                         
   1   3   9       8325.60       9629.93       179.44 o                         
   2   3   9       3515.92       3442.46        66.46 o                         
   3   3   9       3302.63       3518.12        73.01 o                         
   4   3   9       4503.49       4571.23        86.20 o                         
   5   3   9       2646.17       2504.12        54.86 o                         
   6   3   9         96.39         93.63        15.53 o                         
   7   3   9         76.13         72.23        16.53 o                         
   8   3   9         89.96        102.93        19.55 o                         
   9   3   9         11.79          3.74        19.54 o                         
  10   3   9        467.44        419.03        25.03 o                         
  11   3   9        206.75        220.06        32.01 o                         
  12   3   9         41.42         37.51        29.67 o                         
  13   3   9         11.64          2.68        34.02 o                         
  14   3   9          1.81         -7.91        59.73 o                         
  15   3   9         17.77         -0.98       117.69 o                         
 -18   4   9        121.53        290.61        94.37 o                         
 -17   4   9        124.32        190.08       120.73 o                         
 -16   4   9         37.67          0.00        77.84 o                         
 -15   4   9        479.13        408.84       103.40 o                         
 -14   4   9        137.80        120.43        30.25 o                         
 -13   4   9         57.90         70.54        25.51 o                         
 -12   4   9        112.18        112.80        24.64 o                         
 -11   4   9          5.21         29.86        24.52 o                         
 -10   4   9        511.42        442.43        30.68 o                         
  -9   4   9          0.03         -7.29         8.54 o                         
  -8   4   9        858.33        822.86        20.27 o                         
  -7   4   9       1140.61       1120.32        28.22 o                         
  -6   4   9         32.46         42.66        11.52 o                         
  -5   4   9        126.68        151.58        13.57 o                         
  -4   4   9        525.74        485.40        27.15 o                         
  -3   4   9          2.84        -14.58        14.58 o                         
  -2   4   9       1286.91       1349.07        38.10 o                         
  -1   4   9        422.49        469.71        21.36 o                         
   0   4   9      18906.06      19834.51       376.80 o                         
   1   4   9         32.82         50.50        20.89 o                         
   2   4   9       1375.01       1403.89        35.91 o                         
   3   4   9        496.06        563.53        22.36 o                         
   4   4   9        105.27         77.94        22.54 o                         
   5   4   9          2.18         16.34        18.97 o                         
   6   4   9        283.88        303.16        19.36 o                         
   7   4   9          2.85          4.84        21.79 o                         
   8   4   9       1615.88       1564.23        36.93 o                         
   9   4   9        177.03        177.79        22.58 o                         
  10   4   9        520.30        551.12        32.12 o                         
  11   4   9        332.54        346.84        30.40 o                         
  12   4   9        357.94        357.06        35.45 o                         
  13   4   9         67.01         69.50        41.75 o                         
  14   4   9         41.72         24.96        54.05 o                         
  15   4   9          0.03         11.45        78.52 o                         
 -17   5   9          2.68        -62.82       123.77 o                         
 -16   5   9        368.19        417.96        86.42 o                         
 -15   5   9        405.74        598.30       138.34 o                         
 -14   5   9        237.42        254.21        55.50 o                         
 -13   5   9        842.08        705.86        39.99 o                         
 -12   5   9        147.32         98.26        33.17 o                         
 -11   5   9         82.67         66.66        30.72 o                         
 -10   5   9         33.37         49.69         9.40 o                         
  -9   5   9        644.92        594.92        17.59 o                         
  -8   5   9       2345.77       2204.96        48.38 o                         
  -7   5   9        188.60        198.84        15.82 o                         
  -6   5   9       2599.73       2692.01        60.88 o                         
  -5   5   9         92.28         64.24        15.38 o                         
  -4   5   9       2481.81       2349.85        55.59 o                         
  -3   5   9          1.79          4.26        19.32 o                         
  -2   5   9        531.66        493.34        22.63 o                         
  -1   5   9        587.56        567.99        29.12 o                         
   0   5   9      30045.92      30625.03       660.53 o                         
   1   5   9        769.47        697.74        26.68 o                         
   2   5   9         37.27         50.50        22.38 o                         
   3   5   9        544.19        548.41        25.04 o                         
   4   5   9       1003.32        959.60        95.65 o                         
   5   5   9       1154.52       1051.13        33.24 o                         
   6   5   9       1309.78       1227.66        41.35 o                         
   7   5   9        994.03        983.64        34.76 o                         
   8   5   9       1378.89       1347.09        82.04 o                         
   9   5   9        565.14        513.42        26.39 o                         
  10   5   9        282.03        290.18        35.07 o                         
  11   5   9         35.98         61.71        33.02 o                         
  12   5   9          0.12         11.41        40.97 o                         
  13   5   9        339.67        378.86        54.12 o                         
  14   5   9         11.60          3.10        65.80 o                         
 -17   6   9         61.48          2.77        89.99 o                         
 -16   6   9         77.13         44.06        84.45 o                         
 -15   6   9         64.27         58.55        40.59 o                         
 -14   6   9         49.18         92.94        47.45 o                         
 -13   6   9        412.65        324.02        78.19 o                         
 -12   6   9        509.20        475.69        49.87 o                         
 -11   6   9        432.98        405.24        25.15 o                         
 -10   6   9       2550.26       2492.17        72.79 o                         
  -9   6   9          6.62         -3.46        15.47 o                         
  -8   6   9        398.00        389.38        18.23 o                         
  -7   6   9         29.31         32.64        20.71 o                         
  -6   6   9        418.87        420.22        18.76 o                         
  -5   6   9       3142.32       3202.94        95.15 o                         
  -4   6   9         70.31         50.13        20.20 o                         
  -3   6   9         51.54         41.12        31.33 o                         
  -2   6   9        373.43        368.33        22.41 o                         
  -1   6   9        405.78        450.49        23.23 o                         
   0   6   9        540.17        527.19        29.64 o                         
   1   6   9        250.69        254.30        23.37 o                         
   2   6   9         24.58         19.13        24.28 o                         
   3   6   9        220.51        201.51        26.03 o                         
   4   6   9       1326.17       1332.07        40.26 o                         
   5   6   9        615.66        595.68        29.09 o                         
   6   6   9       3688.66       3714.07       155.57 o                         
   7   6   9         30.19         28.38        26.93 o                         
   8   6   9         74.98        101.31        32.79 o                         
   9   6   9       1127.48       1103.00        52.92 o                         
  10   6   9          0.84         17.00        30.56 o                         
  11   6   9        219.99        142.68        64.40 o                         
  12   6   9       1096.26       1037.07        54.42 o                         
  13   6   9         12.06         29.48        55.81 o                         
  14   6   9         52.25         79.34        84.62 o                         
 -16   7   9          0.51         23.41        87.93 o                         
 -15   7   9          1.14          8.76        79.45 o                         
 -14   7   9        490.30        449.33        81.23 o                         
 -13   7   9        121.25        155.94        72.21 o                         
 -12   7   9        636.56        506.16        55.67 o                         
 -11   7   9         10.92          9.69        12.43 o                         
 -10   7   9          3.69          7.70        16.55 o                         
  -9   7   9          0.82          2.30        19.79 o                         
  -8   7   9        212.84        246.69        19.83 o                         
  -7   7   9        168.26        158.17        18.02 o                         
  -6   7   9       1041.70        955.86        29.68 o                         
  -5   7   9        467.91        471.74        22.18 o                         
  -4   7   9        831.82        759.88        29.36 o                         
  -3   7   9        180.14        174.07        25.95 o                         
  -2   7   9       2643.40       2442.30       116.25 o                         
  -1   7   9        414.31        396.89        29.62 o                         
   0   7   9        124.80         94.11        41.90 o                         
   1   7   9       1309.73       1351.39        35.34 o                         
   2   7   9         63.87         62.53        25.80 o                         
   3   7   9        827.37        762.73        33.10 o                         
   4   7   9        712.81        733.66        45.25 o                         
   5   7   9        189.07        158.36        30.19 o                         
   6   7   9         73.98         67.88        40.41 o                         
   7   7   9          6.91        -13.64        32.26 o                         
   8   7   9        122.79        136.17        37.61 o                         
   9   7   9        366.29        322.30        50.75 o                         
  10   7   9        491.17        502.46        47.37 o                         
  11   7   9        103.25         70.80        46.53 o                         
  12   7   9       1987.86       1993.36       128.48 o                         
  13   7   9        252.94        294.86        71.31 o                         
 -15   8   9          6.81         52.19        66.76 o                         
 -14   8   9        159.38        167.74        63.63 o                         
 -13   8   9         54.10         71.04        83.56 o                         
 -12   8   9         37.98         24.84        56.48 o                         
 -11   8   9          0.58         -2.03        23.63 o                         
 -10   8   9        230.03        218.89        20.41 o                         
  -9   8   9        459.19        468.97        22.89 o                         
  -8   8   9        274.93        256.62        38.34 o                         
  -7   8   9        222.06        205.39        24.87 o                         
  -6   8   9       8421.44       8378.00       234.49 o                         
  -5   8   9       2693.38       2569.41        55.65 o                         
  -4   8   9         50.20         50.73        24.56 o                         
  -3   8   9         20.65         43.42        23.53 o                         
  -2   8   9         13.57         47.22        41.44 o                         
  -1   8   9        369.62        355.88        28.15 o                         
   0   8   9        590.54        599.55        29.33 o                         
   1   8   9         59.53         67.87        26.23 o                         
   2   8   9          0.03          7.40        29.62 o                         
   3   8   9         96.11         75.50        30.96 o                         
   4   8   9       1123.74       1004.49        39.96 o                         
   5   8   9       1006.13        902.91        46.63 o                         
   6   8   9        110.95        110.23        47.24 o                         
   7   8   9         33.23         82.32        48.53 o                         
   8   8   9        662.07        668.25        55.69 o                         
   9   8   9         22.07         45.79        46.36 o                         
  10   8   9       1216.63       1254.38        69.53 o                         
  11   8   9        181.31        115.01        49.29 o                         
  12   8   9        784.53        685.73        73.23 o                         
  13   8   9         54.83         45.84        63.49 o                         
 -15   9   9         14.43         44.41        76.23 o                         
 -14   9   9        171.89        173.19       100.98 o                         
 -13   9   9         92.61         47.90        66.13 o                         
 -12   9   9        361.75        382.03        66.84 o                         
 -11   9   9         46.43         58.79        32.74 o                         
 -10   9   9        164.20        166.38        59.70 o                         
  -9   9   9        873.76        801.70        33.32 o                         
  -8   9   9        463.18        451.23        31.48 o                         
  -7   9   9        852.97        946.39        48.76 o                         
  -6   9   9        434.36        434.24        47.60 o                         
  -5   9   9       1978.55       1827.53        57.77 o                         
  -4   9   9        726.88        703.87        36.01 o                         
  -3   9   9       2616.41       2700.19        74.75 o                         
  -2   9   9          0.05         13.03        29.97 o                         
  -1   9   9        253.35        240.13        32.19 o                         
   0   9   9        772.39        940.31        52.34 o                         
   1   9   9        332.27        304.02        40.97 o                         
   2   9   9       1079.40       1210.49        64.70 o                         
   3   9   9       1615.71       1556.36        59.11 o                         
   4   9   9        291.74        351.57        44.34 o                         
   5   9   9       1369.43       1390.61        64.50 o                         
   6   9   9        489.08        530.40        55.34 o                         
   7   9   9         18.92          7.65        52.43 o                         
   8   9   9         75.34         80.53        54.45 o                         
   9   9   9         11.38        -40.30        65.24 o                         
  10   9   9         54.42         61.61        63.32 o                         
  11   9   9         32.39         71.88        53.61 o                         
  12   9   9         46.47         48.08       132.89 o                         
 -14  10   9        100.77         74.89       115.19 o                         
 -13  10   9       1019.97       1110.63       120.64 o                         
 -12  10   9         86.14        137.26       104.91 o                         
 -11  10   9         11.04        -45.67        72.21 o                         
 -10  10   9        355.52        367.83        81.28 o                         
  -9  10   9        126.57        132.99        27.85 o                         
  -8  10   9         22.03          4.43        35.65 o                         
  -7  10   9        287.41        241.60        38.61 o                         
  -6  10   9         11.51         30.36        63.36 o                         
  -5  10   9         56.24         75.49        31.97 o                         
  -4  10   9        392.93        399.76        40.82 o                         
  -3  10   9          3.70         12.93        39.12 o                         
  -2  10   9       1144.42       1138.99        52.65 o                         
  -1  10   9        626.78        603.18        46.81 o                         
   0  10   9         64.31         96.16        50.71 o                         
   1  10   9          0.98        -41.07        43.56 o                         
   2  10   9        367.63        595.61       212.87 o                         
   3  10   9        387.00        335.12        48.04 o                         
   4  10   9          2.03        -34.32        54.27 o                         
   5  10   9        372.39        401.55        50.63 o                         
   6  10   9        405.16        361.48        51.85 o                         
   7  10   9        204.70        227.56        52.38 o                         
   8  10   9        161.33        130.97        54.91 o                         
   9  10   9         24.29         29.66        55.28 o                         
  10  10   9          6.15        -26.28        68.76 o                         
  11  10   9         61.60         53.08       100.45 o                         
 -13  11   9          6.13        -25.83        81.14 o                         
 -12  11   9          5.36        -27.61        85.70 o                         
 -11  11   9         46.47        105.36        80.70 o                         
 -10  11   9        102.16        105.92        57.73 o                         
  -9  11   9        100.18         74.14        39.52 o                         
  -8  11   9         24.05         71.95        40.16 o                         
  -7  11   9         16.42         46.09        40.13 o                         
  -6  11   9         30.04         28.85        42.13 o                         
  -5  11   9          1.57        -47.63        47.63 o                         
  -4  11   9        323.74        311.35        54.49 o                         
  -3  11   9        378.45        481.23       105.23 o                         
  -2  11   9         10.09        -58.53        58.53 o                         
  -1  11   9        758.29        731.12        78.28 o                         
   0  11   9        764.46        642.98        55.80 o                         
   1  11   9         48.81         33.33        67.56 o                         
   2  11   9        383.47        298.38        52.01 o                         
   3  11   9          5.91         -1.36        57.94 o                         
   4  11   9        165.85        124.21        59.49 o                         
   5  11   9        142.05        128.11        52.99 o                         
   6  11   9          7.83        -52.68        64.35 o                         
   7  11   9         71.69         66.12        68.66 o                         
   8  11   9         94.90         60.32        69.97 o                         
   9  11   9          0.05         28.18        59.47 o                         
  10  11   9          4.83         25.74       101.88 o                         
 -12  12   9         19.98         23.77        93.12 o                         
 -11  12   9         29.30         13.32        90.97 o                         
 -10  12   9         45.49        140.03       125.83 o                         
  -9  12   9        320.30        335.46        58.27 o                         
  -8  12   9        124.99         80.37        65.17 o                         
  -7  12   9         54.45        119.90        62.04 o                         
  -6  12   9        253.55        308.04        93.39 o                         
  -5  12   9        701.35        755.66        64.33 o                         
  -4  12   9        212.81        281.35        73.51 o                         
  -3  12   9        257.93        256.39        60.81 o                         
  -2  12   9         26.06         22.29        60.06 o                         
  -1  12   9        111.30        150.08        68.71 o                         
   0  12   9        163.99        116.57        52.32 o                         
   1  12   9         26.76         28.16        61.58 o                         
   2  12   9         19.02         34.36        54.25 o                         
   3  12   9          0.57         26.90        62.65 o                         
   4  12   9         16.06         38.05        57.52 o                         
   5  12   9          5.63         14.63        58.63 o                         
   6  12   9          6.46          8.69        60.57 o                         
   7  12   9         28.07         34.22        63.11 o                         
   8  12   9         82.69         19.20        63.14 o                         
   9  12   9        113.85         63.00       120.37 o                         
 -10  13   9        135.61        119.03       141.73 o                         
  -9  13   9         25.38          5.48        50.12 o                         
  -8  13   9         48.64         -2.82        51.71 o                         
  -7  13   9         37.55         60.28        95.89 o                         
  -6  13   9         28.83         61.56        54.37 o                         
  -5  13   9         20.11        -15.38        66.36 o                         
  -4  13   9          0.06        -26.62        52.57 o                         
  -3  13   9         50.73         38.40        67.33 o                         
  -2  13   9         83.09         78.55        67.18 o                         
  -1  13   9        101.40         84.30        58.18 o                         
   0  13   9         79.95         74.78        61.12 o                         
   1  13   9       1295.04       1355.24       126.41 o                         
   2  13   9         29.27          2.57        61.49 o                         
   3  13   9        158.85        243.70        73.78 o                         
   4  13   9         22.43        592.62       353.71 o                         
   5  13   9         56.72         20.02        77.46 o                         
   6  13   9        189.08        194.69        68.34 o                         
   7  13   9         31.17         78.19       127.70 o                         
  -8  14   9        232.75        229.57        74.38 o                         
  -7  14   9         66.69         52.11        60.13 o                         
  -6  14   9        456.41        474.62        80.07 o                         
  -5  14   9         15.12        -22.43        78.46 o                         
  -4  14   9         17.82        137.71        81.50 o                         
  -3  14   9          3.54         83.56       120.20 o                         
  -2  14   9        125.81        143.20        54.56 o                         
  -1  14   9        289.58        315.60        68.26 o                         
   0  14   9          0.02        -15.40        67.54 o                         
   1  14   9          7.57         87.97        79.50 o                         
   2  14   9          8.26          4.24        69.12 o                         
   3  14   9         29.55         43.57        80.82 o                         
   4  14   9        142.59        161.54        73.75 o                         
  -3  15   9        156.48        397.58        99.37 o                         
  -2  15   9          0.53         73.28        98.66 o                         
  -1  15   9         47.79        112.06       100.80 o                         
   0  15   9          0.95        -73.65        87.98 o                         
 -18   0  10        143.45        147.81        87.22 o                         
 -16   0  10         74.66         98.30       101.97 o                         
 -14   0  10        110.09        131.54        94.73 o                         
 -12   0  10         14.15         18.78         8.16 o                         
 -10   0  10        564.92        547.92        21.81 o                         
  -8   0  10       5962.47       6288.36       205.52 o                         
  -6   0  10       1717.13       1615.03        53.63 o                         
  -4   0  10      12296.53      12146.42       349.10 o                         
  -2   0  10        264.62        261.78        23.41 o                         
   0   0  10       1355.44       1431.51        47.76 o                         
   2   0  10        292.62        259.23        25.31 o                         
   4   0  10         65.49         -2.16        29.33 o                         
   6   0  10        443.56        379.84        31.59 o                         
   8   0  10        159.74        171.87        38.34 o                         
  10   0  10        344.59        351.68        38.70 o                         
  12   0  10         30.79         58.62        54.78 o                         
  14   0  10         48.31         78.73        64.34 o                         
 -18   1  10        157.82        102.86        74.91 o                         
 -17   1  10        327.60        384.21        59.45 o                         
 -16   1  10        114.04        100.71        51.40 o                         
 -15   1  10        376.79        384.54        49.13 o                         
 -14   1  10        209.22        354.90       135.97 o                         
 -13   1  10         77.52         67.21        11.75 o                         
 -12   1  10       3412.20       3787.35        81.38 o                         
 -11   1  10       1075.35       1043.08        23.36 o                         
 -10   1  10         82.83         91.32        59.68 o                         
  -9   1  10        852.06        828.31        17.98 o                         
  -8   1  10          0.39          2.65        10.39 o                         
  -7   1  10       3839.38       3862.76        58.47 o                         
  -6   1  10       2978.17       3171.00        55.80 o                         
  -5   1  10       1680.30       1844.77        33.51 o                         
  -4   1  10       2865.90       2924.49        72.20 o                         
  -3   1  10       6389.73       6379.25       126.71 o                         
  -2   1  10          2.94        -14.71        14.71 o                         
  -1   1  10       8692.80       8992.25       195.71 o                         
   0   1  10        541.50        564.76        20.07 o                         
   1   1  10        679.94        719.47        26.58 o                         
   2   1  10        760.15        818.10        20.73 o                         
   3   1  10        486.51        478.35        24.20 o                         
   4   1  10          7.41          8.55        12.09 o                         
   5   1  10        433.34        420.78        18.22 o                         
   6   1  10         28.65         24.49        18.31 o                         
   7   1  10        998.92        980.37        28.26 o                         
   8   1  10        227.33        185.55        19.55 o                         
   9   1  10         11.86         32.67        22.54 o                         
  10   1  10        650.10        572.70        30.08 o                         
  11   1  10        141.61        114.73        27.32 o                         
  12   1  10        187.42        187.98        33.36 o                         
  13   1  10       1429.44       1375.99        58.43 o                         
  14   1  10         17.29         69.99        65.40 o                         
 -18   2  10          6.52        114.92        88.92 o                         
 -17   2  10        214.58        287.58       116.89 o                         
 -16   2  10         60.62        143.97       104.02 o                         
 -15   2  10         60.62         26.42        46.63 o                         
 -14   2  10       1229.99       1327.02       111.02 o                         
 -13   2  10         83.32         82.34        15.83 o                         
 -12   2  10       2176.56       2221.47       107.37 o                         
 -11   2  10        564.49        549.90        20.73 o                         
 -10   2  10       1249.12       1193.99        24.85 o                         
  -9   2  10       1892.16       1864.35        42.94 o                         
  -8   2  10       1686.12       1707.38        28.88 o                         
  -7   2  10       3755.95       3957.27        75.99 o                         
  -6   2  10        133.67        128.72        14.25 o                         
  -5   2  10        666.62        701.76        20.10 o                         
  -4   2  10       1380.69       1408.23        27.15 o                         
  -3   2  10         15.27         27.48        12.15 o                         
  -2   2  10       5613.87       5877.28       104.07 o                         
  -1   2  10        107.27        137.67        15.79 o                         
   0   2  10         16.74          8.07        17.86 o                         
   1   2  10        775.33        804.04        25.99 o                         
   2   2  10        257.16        268.07        10.80 o                         
   3   2  10       1458.86       1580.29        44.09 o                         
   4   2  10       1683.93       1593.49        41.91 o                         
   5   2  10         99.91         81.89        13.83 o                         
   6   2  10        972.02        945.20        26.68 o                         
   7   2  10        658.31        659.28        25.27 o                         
   8   2  10       1241.78       1266.43        35.96 o                         
   9   2  10       1198.94       1143.58        36.35 o                         
  10   2  10        164.02        198.17        25.62 o                         
  11   2  10         13.67          3.83        28.58 o                         
  12   2  10         80.37         92.68        36.38 o                         
  13   2  10        167.15        168.86        37.79 o                         
  14   2  10         15.57         32.53        73.06 o                         
  15   2  10         94.89        128.69        84.18 o                         
 -18   3  10          1.01         -3.75        89.36 o                         
 -17   3  10         61.18         -8.40       115.55 o                         
 -16   3  10        152.55        214.74        77.48 o                         
 -15   3  10         77.76         66.40        68.27 o                         
 -14   3  10       1248.03       1268.35        51.90 o                         
 -13   3  10        766.64        747.04        87.72 o                         
 -12   3  10       2073.87       1971.37        99.44 o                         
 -11   3  10        159.52        119.89        19.83 o                         
 -10   3  10        530.56        511.92        29.02 o                         
  -9   3  10          5.38         -2.75         9.66 o                         
  -8   3  10          1.02          2.62        11.73 o                         
  -7   3  10       5054.11       5000.59       112.52 o                         
  -6   3  10       1327.91       1277.01        28.43 o                         
  -5   3  10        268.66        270.51        14.03 o                         
  -4   3  10        307.00        291.99        16.78 o                         
  -3   3  10       4168.51       4466.64        80.35 o                         
  -2   3  10        751.88        666.39        23.68 o                         
  -1   3  10       3556.17       4107.78        73.37 o                         
   0   3  10       1219.68       1209.59        27.93 o                         
   1   3  10       8989.97       9788.70       181.17 o                         
   2   3  10        223.10        216.30        19.10 o                         
   3   3  10        410.37        377.86        20.75 o                         
   4   3  10       1110.94       1139.51        30.42 o                         
   5   3  10       2622.17       2636.95        48.39 o                         
   6   3  10        203.28        193.96        18.19 o                         
   7   3  10       2077.82       2037.79        49.83 o                         
   8   3  10       1315.64       1218.71        51.07 o                         
   9   3  10        120.88        137.64        23.79 o                         
  10   3  10          0.00         -1.25        24.32 o                         
  11   3  10          4.62         19.14        32.23 o                         
  12   3  10         17.82         14.41        37.60 o                         
  13   3  10          4.87         18.85        41.95 o                         
  14   3  10         97.95         81.15        74.51 o                         
  15   3  10          5.46        -30.47        90.44 o                         
 -18   4  10         28.10          3.75        90.53 o                         
 -17   4  10         12.82        -34.58       118.77 o                         
 -16   4  10        144.44        225.74        79.62 o                         
 -15   4  10         26.20         31.01        71.31 o                         
 -14   4  10         31.29         22.38        39.01 o                         
 -13   4  10        120.48        126.52        26.37 o                         
 -12   4  10        367.53        343.66        26.49 o                         
 -11   4  10        848.79        834.16        26.00 o                         
 -10   4  10          1.25          7.40         7.88 o                         
  -9   4  10          2.67          5.57        11.60 o                         
  -8   4  10        248.36        262.97        14.07 o                         
  -7   4  10        670.11        682.66        18.98 o                         
  -6   4  10       1138.45       1152.88        28.00 o                         
  -5   4  10       1544.78       1410.95        27.17 o                         
  -4   4  10        649.54        653.05        20.12 o                         
  -3   4  10        706.59        642.52        65.59 o                         
  -2   4  10       5788.80       5934.06       120.80 o                         
  -1   4  10       4230.26       4840.96        93.43 o                         
   0   4  10       8681.95       8798.59       176.43 o                         
   1   4  10        107.83        105.31        21.51 o                         
   2   4  10       1392.41       1366.18        41.80 o                         
   3   4  10        796.15        745.90        28.37 o                         
   4   4  10        258.13        240.76        21.93 o                         
   5   4  10        488.73        474.73        34.47 o                         
   6   4  10        645.27        604.30        23.63 o                         
   7   4  10        301.57        286.71        21.38 o                         
   8   4  10        948.72        941.27        42.57 o                         
   9   4  10        198.25        204.42        28.96 o                         
  10   4  10        334.88        352.30        27.34 o                         
  11   4  10        554.07        489.90        50.40 o                         
  12   4  10         99.71        110.02       191.81 o                         
  13   4  10        272.10        288.84        55.29 o                         
  14   4  10          9.03        -20.44        55.10 o                         
 -17   5  10         24.45        121.71        88.92 o                         
 -16   5  10        115.64        179.09        82.48 o                         
 -14   5  10        549.43        527.93        46.80 o                         
 -13   5  10        521.97        387.04        37.11 o                         
 -12   5  10         41.17         16.61        32.18 o                         
 -11   5  10         98.18         55.92        32.77 o                         
 -10   5  10          3.11         10.47        11.84 o                         
  -9   5  10        439.13        420.37        29.21 o                         
  -8   5  10        185.87        196.79        12.90 o                         
  -7   5  10        635.05        615.46        19.49 o                         
  -6   5  10        611.94        604.05        20.68 o                         
  -5   5  10         85.61        128.08        18.24 o                         
  -4   5  10         70.31         79.05        19.34 o                         
  -3   5  10        554.91        598.71        45.64 o                         
  -2   5  10        122.09         88.47        18.18 o                         
  -1   5  10       2218.34       2299.57        50.01 o                         
   0   5  10       7824.13       7824.10       159.39 o                         
   1   5  10       2196.58       2089.32        46.79 o                         
   2   5  10        895.46        983.01        33.03 o                         
   3   5  10        104.77         45.54        25.15 o                         
   4   5  10       2858.58       2855.84        66.78 o                         
   5   5  10       1754.49       1807.10        43.01 o                         
   6   5  10       6355.94       6501.00       138.00 o                         
   7   5  10        142.14        159.25        33.16 o                         
   8   5  10        118.81        137.47        44.87 o                         
   9   5  10         25.27         50.95        28.49 o                         
  10   5  10         50.89         17.10        29.83 o                         
  11   5  10        204.59        196.82        43.74 o                         
  12   5  10        266.09        237.89        47.43 o                         
  13   5  10          2.22        -10.26        54.15 o                         
  14   5  10         16.73         60.95        58.80 o                         
 -17   6  10        162.41        176.85        91.69 o                         
 -16   6  10          2.47         39.32       118.05 o                         
 -15   6  10         27.29         31.08        41.62 o                         
 -13   6  10        769.13        705.00        70.33 o                         
 -12   6  10         31.78         36.84        40.09 o                         
 -11   6  10         24.64         49.93        16.67 o                         
 -10   6  10        643.77        634.21        27.09 o                         
  -9   6  10        220.29        209.92        14.28 o                         
  -8   6  10         96.16         84.73        13.28 o                         
  -7   6  10       6417.62       6277.74       129.24 o                         
  -6   6  10       2274.47       2177.35        44.14 o                         
  -5   6  10        642.63        651.29        27.77 o                         
  -4   6  10         35.33         -0.15        21.29 o                         
  -3   6  10        442.02        456.94        22.48 o                         
  -2   6  10       1420.98       1524.27        39.49 o                         
  -1   6  10        150.16         90.19        22.33 o                         
   0   6  10         22.55         50.90        27.83 o                         
   1   6  10          0.25          0.10        23.28 o                         
   2   6  10          0.67         10.60        22.41 o                         
   3   6  10        891.83        908.28        38.26 o                         
   4   6  10          0.04        -26.15        26.15 o                         
   5   6  10          0.75        -34.96        34.96 o                         
   6   6  10        188.37        212.64        25.40 o                         
   7   6  10       1252.48       1201.60        37.56 o                         
   8   6  10        127.02        102.60        32.45 o                         
   9   6  10          7.23         33.61        41.31 o                         
  10   6  10        151.95        138.28        42.49 o                         
  11   6  10        760.82        746.26        44.43 o                         
  12   6  10         24.94         30.77        39.31 o                         
  13   6  10         16.20         10.67        64.52 o                         
  14   6  10         81.30         80.47        61.44 o                         
 -16   7  10        239.29        413.67        92.49 o                         
 -15   7  10        107.43        132.71        81.41 o                         
 -14   7  10         77.86         34.76        76.23 o                         
 -13   7  10         75.58         50.94        72.12 o                         
 -12   7  10        808.36        771.13        61.30 o                         
 -11   7  10        566.78        496.67        25.88 o                         
 -10   7  10          4.02         19.27        18.64 o                         
  -9   7  10        308.41        286.53        22.85 o                         
  -8   7  10       3664.29       3633.41        76.77 o                         
  -7   7  10        104.03        118.97        20.37 o                         
  -6   7  10        947.99        895.88        39.01 o                         
  -5   7  10        156.59        116.84        24.00 o                         
  -4   7  10        907.81        932.61        40.18 o                         
  -3   7  10       2588.10       2500.92        58.31 o                         
  -2   7  10        178.84        250.24        37.75 o                         
  -1   7  10        877.25        931.78        32.59 o                         
   0   7  10        175.19        154.82        24.76 o                         
   1   7  10         18.15         44.14        26.38 o                         
   2   7  10          0.31          1.02        28.57 o                         
   3   7  10        813.33        769.58        35.43 o                         
   4   7  10          7.52         12.29        34.32 o                         
   5   7  10        362.84        359.55        33.11 o                         
   6   7  10        245.76        195.59        46.53 o                         
   7   7  10        432.14        501.55        42.91 o                         
   8   7  10         64.20         81.69        60.66 o                         
   9   7  10        673.54        712.25        56.28 o                         
  10   7  10        225.40        223.57        47.95 o                         
  11   7  10          7.43         22.74        40.14 o                         
  12   7  10        548.95        566.54        61.09 o                         
  13   7  10          2.56          1.05        61.57 o                         
 -15   8  10        424.82        492.04        96.69 o                         
 -14   8  10         72.97         55.85        87.67 o                         
 -13   8  10        241.76        182.21        61.39 o                         
 -12   8  10         58.70         77.39        81.14 o                         
 -11   8  10         49.36         52.91        25.86 o                         
 -10   8  10         80.12         72.96        19.57 o                         
  -9   8  10         27.23          1.57        20.46 o                         
  -8   8  10        109.16         98.76        24.72 o                         
  -7   8  10        380.79        380.87        28.32 o                         
  -6   8  10       3044.54       2946.66        78.01 o                         
  -5   8  10       4236.03       4136.11       120.55 o                         
  -4   8  10        271.12        297.46        29.90 o                         
  -3   8  10        454.89        436.02        28.20 o                         
  -2   8  10        106.37        118.00        26.86 o                         
  -1   8  10         80.63         97.72        26.23 o                         
   0   8  10         60.61         26.12        28.36 o                         
   1   8  10        572.61        578.23        41.01 o                         
   2   8  10        326.81        353.26        40.03 o                         
   3   8  10        184.70        184.39        39.65 o                         
   4   8  10        751.95        958.07        95.62 o                         
   5   8  10        297.46        329.62        43.98 o                         
   6   8  10         32.95         40.92        43.32 o                         
   7   8  10        276.08        267.58        46.67 o                         
   8   8  10         97.79         71.76        47.64 o                         
   9   8  10          0.44          8.92        49.90 o                         
  10   8  10         56.81         37.55        71.76 o                         
  11   8  10        679.41        743.97       131.54 o                         
  12   8  10         36.68          1.02        61.25 o                         
 -15   9  10          6.86         19.30       108.04 o                         
 -14   9  10         51.56        -11.53        66.31 o                         
 -13   9  10        113.82        174.17        95.71 o                         
 -12   9  10        103.37         88.65        67.74 o                         
 -11   9  10        189.32        157.95        32.57 o                         
 -10   9  10         20.80         37.50        26.83 o                         
  -9   9  10         10.12         -6.71        21.21 o                         
  -8   9  10        298.93        267.24        29.61 o                         
  -7   9  10       3011.74       3063.39        93.43 o                         
  -6   9  10        173.40        161.48        28.74 o                         
  -5   9  10         20.85         57.67        40.82 o                         
  -4   9  10          7.35         40.29        29.56 o                         
  -3   9  10         12.60         28.32        30.47 o                         
  -2   9  10        813.95        756.02        48.65 o                         
  -1   9  10          0.16         40.11        38.34 o                         
   0   9  10        323.65        340.24        41.57 o                         
   1   9  10          0.14        -46.21        46.21 o                         
   2   9  10        148.60        128.08        42.94 o                         
   3   9  10        316.82        302.22        45.08 o                         
   4   9  10         75.27        128.76        63.25 o                         
   5   9  10         28.10         21.69        45.53 o                         
   6   9  10         35.92         63.45        47.42 o                         
   7   9  10         16.30        -20.04        48.59 o                         
   8   9  10         16.20          7.41        51.16 o                         
   9   9  10        149.68        172.46        54.27 o                         
  10   9  10         50.15         98.79        67.53 o                         
  11   9  10         26.02         18.14        62.69 o                         
 -14  10  10          5.10         23.06        75.78 o                         
 -13  10  10         25.66        -20.11        75.51 o                         
 -12  10  10          0.05         10.46        75.25 o                         
 -11  10  10         43.35         97.77        74.08 o                         
 -10  10  10        452.27        447.09        36.40 o                         
  -9  10  10        159.55        161.83        34.41 o                         
  -8  10  10        879.87        909.51        39.63 o                         
  -7  10  10        385.52        393.34        35.05 o                         
  -6  10  10          0.11         -2.72        34.44 o                         
  -5  10  10         58.80        -47.70        47.70 o                         
  -4  10  10        313.13        322.45        42.71 o                         
  -3  10  10         61.11         55.85        41.21 o                         
  -2  10  10        962.22        916.11        50.96 o                         
  -1  10  10         33.09         10.03        42.60 o                         
   0  10  10        640.99        608.83        56.01 o                         
   1  10  10          6.24        -24.91        52.38 o                         
   2  10  10         11.61         -4.29        53.50 o                         
   3  10  10        298.37        333.00        49.39 o                         
   4  10  10         55.73         11.76        48.31 o                         
   5  10  10        213.79        152.15        58.09 o                         
   6  10  10        839.26        868.18        59.43 o                         
   7  10  10        368.02        393.96        83.78 o                         
   8  10  10          4.53        -25.94        56.39 o                         
   9  10  10         44.86         36.22        57.97 o                         
  10  10  10         33.98         82.07        85.53 o                         
  11  10  10          0.02        -43.52       144.86 o                         
 -13  11  10         73.08        121.18        83.02 o                         
 -12  11  10         27.01         38.07        83.65 o                         
 -11  11  10         82.78         62.56        83.47 o                         
 -10  11  10          5.63          1.34        37.56 o                         
  -9  11  10        100.90        114.44        43.11 o                         
  -8  11  10        131.69         81.68        44.04 o                         
  -7  11  10         62.96         38.30        42.67 o                         
  -6  11  10         50.14         42.45        43.46 o                         
  -5  11  10         64.74         56.06        44.34 o                         
  -4  11  10          0.58          8.40        53.72 o                         
  -3  11  10        141.00        201.97        55.29 o                         
  -2  11  10        191.71        190.33        56.14 o                         
  -1  11  10        844.09        876.21        56.13 o                         
   0  11  10        129.85         35.02        49.17 o                         
   1  11  10        175.07        205.36        59.29 o                         
   2  11  10       1181.65       1099.51        61.23 o                         
   3  11  10          0.76        -35.37        69.84 o                         
   4  11  10        961.34       1074.97        63.65 o                         
   5  11  10          0.69        -50.16        64.58 o                         
   6  11  10          1.95         39.54        68.49 o                         
   7  11  10        325.84        359.04        85.37 o                         
   8  11  10         34.88         81.19        86.01 o                         
   9  11  10          2.95          9.03        68.84 o                         
 -12  12  10          2.03         40.84       138.60 o                         
 -11  12  10          5.43        -33.15        92.85 o                         
 -10  12  10         11.72         34.05        88.83 o                         
  -9  12  10        221.81        290.13        58.80 o                         
  -8  12  10         49.21         68.93        57.97 o                         
  -7  12  10         95.87         87.99        63.88 o                         
  -6  12  10         79.21        102.22        49.76 o                         
  -5  12  10         24.80         59.83        60.19 o                         
  -4  12  10        426.40        500.25        81.14 o                         
  -3  12  10         85.43         63.45        51.40 o                         
  -2  12  10         10.98         23.19        51.93 o                         
  -1  12  10        153.54        189.13        74.63 o                         
   0  12  10        170.72        102.65        54.36 o                         
   1  12  10        202.88        195.73        63.63 o                         
   2  12  10        208.66        286.34        65.75 o                         
   3  12  10          4.73         55.04        85.19 o                         
   4  12  10          3.89         59.51        60.52 o                         
   5  12  10          1.93         85.97       163.72 o                         
   6  12  10         87.27        113.23        64.48 o                         
   7  12  10          5.67          9.30        67.38 o                         
   8  12  10        113.54         70.78        67.14 o                         
 -10  13  10          9.87         41.55       101.07 o                         
  -9  13  10          3.27        -22.61        99.02 o                         
  -8  13  10        358.08        384.36        68.27 o                         
  -7  13  10         10.84         -1.19        66.44 o                         
  -6  13  10         43.38        123.98        87.99 o                         
  -5  13  10         33.91         27.94        53.95 o                         
  -4  13  10          0.69         -6.86        57.21 o                         
  -3  13  10        178.42        158.58        58.72 o                         
  -2  13  10         51.35         91.76        59.64 o                         
  -1  13  10          7.39        -14.16        69.53 o                         
   0  13  10        166.26        125.80        61.77 o                         
   1  13  10         79.92        119.94        62.81 o                         
   2  13  10        306.12        396.45        76.01 o                         
   3  13  10        180.66        202.71        65.96 o                         
   4  13  10        218.83        257.52        79.33 o                         
   5  13  10        172.36        263.17        92.94 o                         
   6  13  10         54.53        105.85        71.16 o                         
  -7  14  10          1.72        129.67       106.52 o                         
  -6  14  10        180.16        179.62        78.19 o                         
  -5  14  10          0.68        -40.21       112.15 o                         
  -4  14  10         46.19         85.87        68.47 o                         
  -3  14  10         22.93         75.33        85.61 o                         
  -2  14  10          9.46         62.29        89.63 o                         
  -1  14  10         44.10         87.32        79.94 o                         
   0  14  10          2.97         20.56        68.27 o                         
   1  14  10         88.21        131.80        70.11 o                         
   2  14  10         65.57         43.94        82.29 o                         
   3  14  10         46.99        -25.32        72.88 o                         
   4  14  10          7.32        -37.00       101.43 o                         
 -17   0  11        340.10        381.05        84.45 o                         
 -15   0  11        858.19        987.12        79.09 o                         
 -13   0  11        159.76        170.24        55.23 o                         
 -11   0  11       3959.69       4136.52       106.36 o                         
  -9   0  11        465.19        502.80        19.76 o                         
  -7   0  11       3009.07       3188.97        77.61 o                         
  -5   0  11          2.02        -18.91        18.91 o                         
  -3   0  11        440.88        553.76        42.94 o                         
  -1   0  11          5.70         -1.40        22.14 o                         
   1   0  11       4858.51       5006.92       144.01 o                         
   3   0  11       5318.98       5168.40       150.53 o                         
   5   0  11       1622.34       1520.04        62.69 o                         
   7   0  11        244.50        275.42        46.37 o                         
   9   0  11          0.89         16.26        37.01 o                         
  11   0  11       2045.36       1856.82       110.54 o                         
  13   0  11         13.21        -32.62        66.31 o                         
 -18   1  11        316.12        396.93        74.18 o                         
 -17   1  11        263.54        256.06        58.16 o                         
 -16   1  11        486.57        546.28        55.58 o                         
 -15   1  11         12.00        -28.80        53.66 o                         
 -14   1  11        366.40        456.67        47.77 o                         
 -13   1  11          0.08         -4.32        18.91 o                         
 -12   1  11        216.59        216.62        14.28 o                         
 -11   1  11         16.77         32.77        15.16 o                         
 -10   1  11       1016.47        989.25        20.63 o                         
  -9   1  11        576.24        548.02        15.01 o                         
  -8   1  11        235.76        225.05        12.28 o                         
  -7   1  11       1093.63       1107.62        20.37 o                         
  -6   1  11        131.02         98.15        12.93 o                         
  -5   1  11         25.57         27.63        10.25 o                         
  -4   1  11       5389.44       5501.99       101.19 o                         
  -3   1  11        651.36        616.57        19.07 o                         
  -2   1  11        591.41        593.70        20.30 o                         
  -1   1  11         80.11         70.46        16.06 o                         
   0   1  11       2982.29       2923.01        56.74 o                         
   1   1  11        802.27        780.57        24.49 o                         
   2   1  11         92.51         88.26        12.41 o                         
   3   1  11          0.12         13.19        13.83 o                         
   4   1  11        697.43        702.11        21.58 o                         
   5   1  11        545.97        545.69        21.89 o                         
   6   1  11       1115.07       1075.72        56.69 o                         
   7   1  11        104.30         73.17        22.36 o                         
   8   1  11        242.58        230.07        21.58 o                         
   9   1  11         29.27        -18.65        25.30 o                         
  10   1  11        517.52        572.18        90.68 o                         
  11   1  11         38.74          8.50        45.11 o                         
  12   1  11          0.03        -52.36        62.05 o                         
  13   1  11        599.07        647.95        61.72 o                         
  14   1  11        325.74        311.35        74.71 o                         
 -18   2  11         53.27         57.37        87.93 o                         
 -17   2  11         21.72         65.77        81.59 o                         
 -16   2  11          9.61         -4.65       103.93 o                         
 -15   2  11          7.77        -18.81        53.92 o                         
 -14   2  11         32.21         23.62        28.06 o                         
 -13   2  11          1.51         21.86        18.66 o                         
 -12   2  11        821.07        800.14        28.09 o                         
 -11   2  11         11.24         14.66        14.10 o                         
 -10   2  11       1040.75       1130.23        26.80 o                         
  -9   2  11        197.26        174.46        10.77 o                         
  -8   2  11        271.46        251.27        13.53 o                         
  -7   2  11       2242.20       2209.71        43.86 o                         
  -6   2  11        246.77        246.18        13.49 o                         
  -5   2  11        194.09        196.51        15.15 o                         
  -4   2  11       1017.41        991.37        22.85 o                         
  -3   2  11       2705.34       2859.21        52.09 o                         
  -2   2  11         83.32         93.95        10.93 o                         
  -1   2  11        879.38        825.45        21.93 o                         
   0   2  11         59.89         51.32        10.44 o                         
   1   2  11          7.65          8.64        11.50 o                         
   2   2  11       1122.49       1097.31        32.09 o                         
   3   2  11        667.47        702.23        35.60 o                         
   4   2  11          0.24          6.40        12.06 o                         
   5   2  11        536.91        511.30        17.39 o                         
   6   2  11         16.48          2.95        17.72 o                         
   7   2  11        345.83        340.15        20.41 o                         
   8   2  11        190.08        200.55        25.71 o                         
   9   2  11        302.63        310.55        32.61 o                         
  10   2  11        167.46        131.81        37.05 o                         
  11   2  11        122.95        165.83        48.17 o                         
  12   2  11        137.50        146.63        39.08 o                         
  13   2  11         32.66         22.56        39.62 o                         
  14   2  11          2.54        -30.91        53.14 o                         
 -18   3  11         24.48         16.71        89.28 o                         
 -17   3  11         26.10         22.34       116.35 o                         
 -16   3  11         80.99        135.21        76.50 o                         
 -15   3  11        426.15        493.47        73.82 o                         
 -14   3  11        447.48        367.62        37.22 o                         
 -13   3  11        945.91        834.51        36.14 o                         
 -12   3  11         84.89         91.16        21.61 o                         
 -11   3  11          5.30          9.31        21.20 o                         
 -10   3  11        325.60        302.32        11.55 o                         
  -9   3  11        137.57        127.63        12.24 o                         
  -8   3  11          8.80          7.26        11.28 o                         
  -7   3  11         65.04         68.69        15.15 o                         
  -6   3  11       2490.54       2534.68        50.96 o                         
  -5   3  11        299.88        270.62        14.38 o                         
  -4   3  11       3202.83       3133.27        78.68 o                         
  -3   3  11        110.52         91.79        13.40 o                         
  -2   3  11        129.92        135.36        11.43 o                         
  -1   3  11         44.41        -17.08        17.08 o                         
   0   3  11         12.59          9.72        20.80 o                         
   1   3  11       3789.12       4216.36        86.21 o                         
   2   3  11       1318.98       1220.56        31.93 o                         
   3   3  11       1284.62       1228.66        44.25 o                         
   4   3  11       1230.95       1215.47        28.84 o                         
   5   3  11        920.12        913.04        37.89 o                         
   6   3  11         17.13         34.17        17.27 o                         
   7   3  11       4748.35       4828.23        97.47 o                         
   8   3  11        184.71        180.05        22.51 o                         
   9   3  11         90.64        100.90        27.09 o                         
  10   3  11        257.21        264.32        34.10 o                         
  11   3  11         34.36         66.55        36.20 o                         
  12   3  11        361.55        352.71        73.19 o                         
  13   3  11         13.41         10.86        50.18 o                         
  14   3  11          0.87        -29.12        62.52 o                         
 -18   4  11         39.04         45.67        91.33 o                         
 -17   4  11          6.84         30.83       120.46 o                         
 -16   4  11        167.41        194.55        81.41 o                         
 -15   4  11        104.13        105.90        72.21 o                         
 -14   4  11         40.64         21.67        38.33 o                         
 -13   4  11         91.78        111.55        39.49 o                         
 -12   4  11       3560.89       3654.85       101.92 o                         
 -11   4  11          0.92         -1.34        22.82 o                         
 -10   4  11        385.14        401.82        28.61 o                         
  -9   4  11        142.01        178.33        14.69 o                         
  -8   4  11        135.36        156.60        13.43 o                         
  -7   4  11        269.20        266.63        15.37 o                         
  -6   4  11        269.74        250.94        14.94 o                         
  -5   4  11         13.43         26.11        15.81 o                         
  -4   4  11       1056.74       1025.10        23.79 o                         
  -3   4  11        653.99        606.25        22.53 o                         
  -2   4  11        368.27        303.28        28.29 o                         
  -1   4  11       1792.74       2073.18        82.75 o                         
   0   4  11       2482.82       2485.46        52.99 o                         
   1   4  11        552.40        573.59        27.38 o                         
   2   4  11          2.12         68.04        27.51 o                         
   3   4  11          0.47        -12.09        24.50 o                         
   4   4  11        260.54        253.86        23.17 o                         
   5   4  11         31.30         15.14        21.95 o                         
   6   4  11       8139.23       8347.11       168.78 o                         
   7   4  11        205.44        242.05        23.59 o                         
   8   4  11         59.03         54.54        21.51 o                         
   9   4  11          0.06         -7.39        24.58 o                         
  10   4  11          5.38         11.49        33.04 o                         
  11   4  11         22.45         -1.88        38.28 o                         
  12   4  11        200.61        212.16        46.71 o                         
  13   4  11         23.19         29.28        40.79 o                         
  14   4  11         54.49         56.60        55.49 o                         
 -17   5  11        274.89        341.19        92.58 o                         
 -16   5  11        222.73        198.48        84.27 o                         
 -15   5  11         18.41        -74.08        74.08 o                         
 -14   5  11         58.40         82.78        34.97 o                         
 -13   5  11        185.24        177.21        56.84 o                         
 -12   5  11         11.68         41.74        29.41 o                         
 -11   5  11       1994.18       1858.49        52.01 o                         
 -10   5  11        521.91        490.80        19.24 o                         
  -9   5  11       1354.66       1258.95        31.09 o                         
  -8   5  11        757.53        739.82        21.12 o                         
  -7   5  11        327.61        283.70        16.88 o                         
  -6   5  11       1137.84       1081.00        25.01 o                         
  -5   5  11        905.24        902.20        23.85 o                         
  -4   5  11       1302.41       1221.49        37.22 o                         
  -3   5  11        113.89         91.29        19.36 o                         
  -2   5  11       5348.83       5492.47       120.90 o                         
  -1   5  11         16.77         -0.93        26.46 o                         
   0   5  11       2688.62       2720.51        61.15 o                         
   1   5  11        747.99        813.82        30.27 o                         
   2   5  11       1258.27       1142.73        34.99 o                         
   3   5  11        127.66        128.67        23.50 o                         
   4   5  11        126.68         93.18        28.05 o                         
   5   5  11       1941.49       1899.83        62.45 o                         
   6   5  11       8880.69       9478.46       282.97 o                         
   7   5  11       1761.17       1720.25        46.51 o                         
   8   5  11        868.47        846.71        30.41 o                         
   9   5  11        344.98        349.95        47.25 o                         
  10   5  11        357.87        345.49        44.34 o                         
  11   5  11         11.10          3.49        36.35 o                         
  12   5  11          4.91          2.20        39.38 o                         
  13   5  11        273.77        295.39        80.45 o                         
  14   5  11        110.87         99.45        58.26 o                         
 -17   6  11         23.02         32.71        90.62 o                         
 -16   6  11        553.57        756.20       127.17 o                         
 -15   6  11          8.15         30.83        77.66 o                         
 -13   6  11        401.71        356.48        67.29 o                         
 -12   6  11          5.73         53.42        41.82 o                         
 -11   6  11        202.27        225.12        20.93 o                         
 -10   6  11        211.95        205.95        13.87 o                         
  -9   6  11        289.78        271.48        21.54 o                         
  -8   6  11       6734.07       6541.93       140.29 o                         
  -7   6  11        234.37        214.49        19.44 o                         
  -6   6  11        913.50        872.97        27.27 o                         
  -5   6  11         75.44         59.07        20.59 o                         
  -4   6  11         97.73        194.06        78.66 o                         
  -3   6  11        121.57        126.98        21.93 o                         
  -2   6  11        961.31        976.85        30.10 o                         
  -1   6  11         19.64         15.38        31.77 o                         
   0   6  11        133.75        114.08        24.22 o                         
   1   6  11        167.59        249.96        37.08 o                         
   2   6  11        175.01        162.60        24.90 o                         
   3   6  11       1135.20       1090.90        37.39 o                         
   4   6  11        493.25        496.73        42.45 o                         
   5   6  11        399.75        398.82        36.20 o                         
   6   6  11         11.94         -5.07        28.00 o                         
   7   6  11         48.75         58.49        31.86 o                         
   8   6  11       2624.91       2650.15        74.54 o                         
   9   6  11         26.15          5.83        42.90 o                         
  10   6  11       1380.74       1343.34        56.37 o                         
  11   6  11        102.97        131.94        49.75 o                         
  12   6  11        286.28        252.62        53.51 o                         
  13   6  11        203.03        135.77        68.39 o                         
 -16   7  11        104.82        130.38        88.47 o                         
 -14   7  11        470.63        511.70        61.75 o                         
 -13   7  11        342.59        317.42        56.57 o                         
 -12   7  11         78.68         99.28        52.55 o                         
 -11   7  11        722.14        690.06        26.28 o                         
 -10   7  11        409.58        375.68        22.83 o                         
  -9   7  11       1063.50       1026.07        36.38 o                         
  -8   7  11        983.77        897.42        33.27 o                         
  -7   7  11        550.74        563.22        25.56 o                         
  -6   7  11       3239.69       3138.49        83.69 o                         
  -5   7  11        706.53        688.66        26.84 o                         
  -4   7  11        103.90        103.70        24.41 o                         
  -3   7  11        313.02        290.07        33.93 o                         
  -2   7  11       1147.39       1111.12        33.02 o                         
  -1   7  11        108.97        106.82        27.22 o                         
   0   7  11        491.76        453.09        32.34 o                         
   1   7  11       1048.64       1111.58        38.25 o                         
   2   7  11       2878.43       2741.25        94.81 o                         
   3   7  11        319.12        275.11        32.12 o                         
   4   7  11        449.46        409.44        47.17 o                         
   5   7  11        727.93        656.60        45.56 o                         
   6   7  11          8.01         12.64        32.60 o                         
   7   7  11        208.95        192.71        38.97 o                         
   8   7  11        371.03        319.22        47.02 o                         
   9   7  11        367.17        401.84        50.31 o                         
  10   7  11         68.64         56.81        43.77 o                         
  11   7  11         34.65         54.70        54.80 o                         
  12   7  11         71.10         39.27        81.86 o                         
 -14   8  11        114.67        132.71        63.45 o                         
 -13   8  11         48.71         52.64        86.15 o                         
 -12   8  11        687.37        666.30        67.74 o                         
 -11   8  11         42.90         90.67        29.60 o                         
 -10   8  11       1511.48       1461.67        47.16 o                         
  -9   8  11        709.01        625.74        30.14 o                         
  -8   8  11       1319.52       1284.98        49.48 o                         
  -7   8  11        439.00        414.25        30.05 o                         
  -6   8  11       3073.58       2915.41        78.74 o                         
  -5   8  11          0.02         -5.03        26.00 o                         
  -4   8  11        205.35        164.76        46.95 o                         
  -3   8  11        732.36        678.40        36.15 o                         
  -2   8  11       1360.93       1273.31        46.01 o                         
  -1   8  11        342.26        253.93        43.13 o                         
   0   8  11         18.32         24.00        41.95 o                         
   1   8  11         15.26        -26.81        77.66 o                         
   2   8  11       1470.15       1394.22        60.63 o                         
   3   8  11        382.38        370.57        59.79 o                         
   4   8  11       1541.34       1454.97       119.48 o                         
   5   8  11          6.75         -4.85        43.81 o                         
   6   8  11        260.36        294.00        47.07 o                         
   7   8  11        423.49        408.43        50.10 o                         
   8   8  11          4.86         -3.01        49.32 o                         
   9   8  11         75.36         71.99        51.60 o                         
  10   8  11        158.18        125.74        64.33 o                         
  11   8  11        309.85        283.50        50.60 o                         
  12   8  11       2106.67       2117.50       144.69 o                         
 -15   9  11         54.95         99.28        78.10 o                         
 -14   9  11          2.35         -3.84        94.99 o                         
 -13   9  11         24.56         35.39        66.93 o                         
 -12   9  11         86.02         75.25        67.56 o                         
 -11   9  11         24.39         -3.27        35.56 o                         
 -10   9  11        230.76        267.28        35.33 o                         
  -9   9  11          6.89         -2.94        27.23 o                         
  -8   9  11         17.82         32.39        31.58 o                         
  -7   9  11         20.72        -13.69        32.52 o                         
  -6   9  11        650.98        677.81        34.21 o                         
  -5   9  11       1628.81       1541.50        88.62 o                         
  -4   9  11          0.76         15.68        33.61 o                         
  -3   9  11          1.20         -4.78        49.95 o                         
  -2   9  11          6.90         96.92        47.82 o                         
  -1   9  11         12.58         23.20        41.51 o                         
   0   9  11          0.26        -32.50        40.88 o                         
   1   9  11       1926.55       1889.04        75.78 o                         
   2   9  11        436.33        483.25        60.19 o                         
   3   9  11        857.33        883.08       101.61 o                         
   4   9  11        174.79        168.80        55.42 o                         
   5   9  11        288.14        343.00        50.33 o                         
   6   9  11        310.94        321.83        51.94 o                         
   7   9  11          7.38         19.80        58.35 o                         
   8   9  11        209.99        187.30        62.13 o                         
   9   9  11         30.44        141.94        79.51 o                         
  10   9  11          4.22        -13.15        57.95 o                         
  11   9  11          0.08        -50.94        95.26 o                         
 -14  10  11         33.62         -3.84        78.55 o                         
 -12  10  11          6.34        -43.70       109.38 o                         
 -11  10  11        177.72         73.01       105.27 o                         
 -10  10  11        443.69        436.17        50.21 o                         
  -9  10  11         47.73         47.40        41.46 o                         
  -8  10  11        700.57        615.19        37.79 o                         
  -7  10  11        258.46        253.78        33.09 o                         
  -6  10  11       1516.68       1401.28        57.52 o                         
  -5  10  11        215.57        226.10        50.26 o                         
  -4  10  11        543.26        664.38        47.72 o                         
  -3  10  11         36.38         26.20        42.59 o                         
  -2  10  11        825.43        755.76        67.56 o                         
  -1  10  11         97.59        108.67        61.04 o                         
   0  10  11        138.05        101.68        55.78 o                         
   1  10  11        134.14        155.40        47.99 o                         
   2  10  11         14.90         68.68        48.70 o                         
   3  10  11         19.20         49.00        49.40 o                         
   4  10  11        224.18        240.16        51.69 o                         
   5  10  11         20.05         45.03        52.35 o                         
   6  10  11          9.97        -36.95        54.16 o                         
   7  10  11          6.97         48.40        57.20 o                         
   8  10  11        313.06        318.59        64.34 o                         
   9  10  11         90.01         95.05        60.36 o                         
  10  10  11         78.54         60.00        74.37 o                         
 -13  11  11          0.02         54.33       121.98 o                         
 -12  11  11        369.79        320.02       123.50 o                         
 -10  11  11          0.81         -9.24        38.92 o                         
  -9  11  11          5.14         44.34        51.83 o                         
  -8  11  11          9.44         32.26        50.67 o                         
  -7  11  11        220.18        206.12        89.77 o                         
  -6  11  11         28.14         79.74        63.70 o                         
  -5  11  11         53.37        102.09        45.92 o                         
  -4  11  11         12.94         49.99        55.08 o                         
  -3  11  11         97.90        128.47        98.39 o                         
  -2  11  11        196.66        114.86        57.31 o
[truncated: 288,444 more chars]
