# Supplementary material for: Structural studies of crystalline forms of triamterene with carboxylic acid, GRAS and API molecules
Source: IUCrJ. 2018 Apr 6;5(Pt 3):309–24. doi: 10.1107/S2052252518003317 (PMC5929377; doi:10.1107/S2052252518003317)
Supplement: Supplementary file 8 [file m-05-00309-1g_DMSOsup8.hkl]

data_1g_DMSO                                                                    
_shelx_title ' wj1237 (ar13) in P-1'                                            
_shelx_refln_list_code          4                                               
_shelx_F_calc_maximum      159.60                                               
_exptl_crystal_F_000       836.00                                               
_reflns_d_resolution_high  0.7702                                               
                                                                                
loop_                                                                           
 _space_group_symop_operation_xyz                                               
 'x, y, z'                                                                      
 '-x, -y, -z'                                                                   
                                                                                
_cell_length_a    11.2398                                                       
_cell_length_b    13.2439                                                       
_cell_length_c    15.4624                                                       
_cell_angle_alpha 113.595                                                       
_cell_angle_beta  103.527                                                       
_cell_angle_gamma  91.977                                                       
                                                                                
_shelx_F_squared_multiplier     1.000                                           
                                                                                
loop_                                                                           
 _refln_index_h                                                                 
 _refln_index_k                                                                 
 _refln_index_l                                                                 
 _refln_F_squared_calc                                                          
 _refln_F_squared_meas                                                          
 _refln_F_squared_sigma                                                         
 _refln_observed_status                                                         
   2   0   0       1642.51       1324.51        30.24 o                         
   3   0   0       4713.46       4469.05        93.40 o                         
   4   0   0       1596.96       1524.54        34.43 o                         
   5   0   0          2.16         10.50         2.12 o                         
   6   0   0          0.15         12.23         1.55 o                         
   7   0   0        356.70        322.32         7.51 o                         
   8   0   0         12.80         13.90         2.30 o                         
   9   0   0          3.09          8.37         4.16 o                         
  10   0   0        497.44        534.88        49.37 o                         
  11   0   0         26.47         29.01         4.12 o                         
  12   0   0          7.95          0.21         4.06 o                         
  13   0   0          1.52          5.85         5.21 o                         
  14   0   0          4.40          7.81         5.15 o                         
 -14   1   0          0.56         -7.85         9.63 o                         
 -13   1   0         21.76         21.07         7.38 o                         
 -12   1   0          3.57          2.16         3.66 o                         
 -11   1   0        130.40        138.28         6.87 o                         
 -10   1   0          0.69          3.83         2.53 o                         
  -9   1   0        800.41        750.30        21.83 o                         
  -8   1   0         21.49         29.38         1.69 o                         
  -7   1   0         13.28         11.81         1.32 o                         
  -6   1   0        601.32        645.92        12.87 o                         
  -5   1   0        235.70        281.88         5.67 o                         
  -4   1   0        893.40        838.24        16.83 o                         
  -3   1   0        110.97        116.37         2.23 o                         
  -1   1   0         70.67         29.47         3.39 o                         
   1   1   0       3727.51       3950.27       251.35 o                         
   2   1   0       1371.83       1605.09        39.29 o                         
   3   1   0       3489.65       3542.56        98.13 o                         
   4   1   0       1459.01       1294.92        38.49 o                         
   5   1   0        319.44        301.62        11.29 o                         
   6   1   0        293.79        278.92         8.43 o                         
   7   1   0         21.18          9.32         2.18 o                         
   8   1   0        270.87        269.76        10.09 o                         
   9   1   0         39.30         34.14         3.04 o                         
  10   1   0        172.52        209.10        12.06 o                         
  11   1   0        195.47        187.15         9.84 o                         
  12   1   0        217.03        248.66        10.00 o                         
  13   1   0          2.45          5.98         5.06 o                         
 -14   2   0          8.48         19.05         5.51 o                         
 -13   2   0          2.53          6.17         7.48 o                         
 -12   2   0          0.85          4.70         4.23 o                         
 -11   2   0          0.59         -2.13         4.89 o                         
 -10   2   0          7.29          3.70         2.55 o                         
  -9   2   0        438.88        471.27        15.42 o                         
  -8   2   0          1.37          6.10         2.95 o                         
  -7   2   0        243.02        265.35         6.52 o                         
  -6   2   0          0.59          1.94         2.58 o                         
  -5   2   0        149.54        258.43         5.00 o                         
  -4   2   0       1653.99       1371.70        24.38 o                         
  -3   2   0       2406.44       2087.70        32.94 o                         
  -2   2   0       8264.59       7944.49       140.98 o                         
  -1   2   0        327.56        275.18         6.04 o                         
   0   2   0       1319.37       1278.98        46.45 o                         
   1   2   0        293.32        215.58         5.92 o                         
   2   2   0       8908.67       8962.66       176.82 o                         
   3   2   0        820.91        823.43        21.86 o                         
   4   2   0        205.89        127.84         3.82 o                         
   5   2   0         13.41         30.77         2.38 o                         
   6   2   0        578.09        541.95        16.46 o                         
   7   2   0         42.98         29.95         2.41 o                         
   8   2   0         37.29         35.21         3.25 o                         
   9   2   0        144.69        133.18         5.54 o                         
  10   2   0          0.36          1.07         3.27 o                         
  11   2   0        110.60        115.19         7.99 o                         
  12   2   0        241.75        269.76        11.80 o                         
  13   2   0          6.46         20.48         6.31 o                         
 -14   3   0          2.54          5.00         7.23 o                         
 -13   3   0          7.19          9.94         5.58 o                         
 -12   3   0          6.62         11.03         3.50 o                         
 -11   3   0          1.69          3.35         6.33 o                         
 -10   3   0        100.74        100.75         6.35 o                         
  -9   3   0          4.18         -0.30         1.52 o                         
  -8   3   0         44.61         49.01         2.59 o                         
  -7   3   0        242.43        227.45         5.10 o                         
  -6   3   0        480.96        564.00        10.05 o                         
  -5   3   0       5702.14       6599.70       127.36 o                         
  -4   3   0        109.38         98.50         2.31 o                         
  -3   3   0       1051.46        859.64        15.80 o                         
  -2   3   0        343.83        451.07         8.52 o                         
  -1   3   0        505.33        491.83         8.50 o                         
   0   3   0       1007.00        817.83        14.92 o                         
   1   3   0       4430.28       3758.08        68.20 o                         
   2   3   0         95.66        120.13         3.39 o                         
   3   3   0       3489.50       3769.38        79.86 o                         
   4   3   0        870.65        723.48        22.15 o                         
   5   3   0         13.46         26.12         2.68 o                         
   6   3   0        108.87        117.97         4.21 o                         
   7   3   0        156.81        180.48         9.47 o                         
   8   3   0          6.39          9.52         2.25 o                         
   9   3   0         13.29         24.06         4.63 o                         
  10   3   0          4.85         16.57         3.34 o                         
  11   3   0         46.89         52.23        12.13 o                         
  12   3   0          4.61         11.60         9.64 o                         
  13   3   0         14.58          8.41         8.86 o                         
 -14   4   0          7.50         11.54         7.48 o                         
 -13   4   0          0.02         21.27         8.96 o                         
 -12   4   0         21.97         17.67         6.72 o                         
 -11   4   0          0.01         -0.56         2.78 o                         
 -10   4   0         63.61         77.85         3.45 o                         
  -9   4   0        327.69        287.72         7.74 o                         
  -8   4   0        223.86        219.20         8.45 o                         
  -7   4   0        400.10        462.54        11.17 o                         
  -6   4   0        340.01        369.12         9.13 o                         
  -5   4   0       3719.95       4297.84        71.44 o                         
  -4   4   0        991.27       1015.41        17.89 o                         
  -3   4   0        384.93        274.70         6.69 o                         
  -2   4   0       5089.88       4773.13        85.96 o                         
  -1   4   0        831.64        958.30        17.73 o                         
   0   4   0        312.67        306.91         5.30 o                         
   1   4   0       3061.20       2833.05        52.55 o                         
   2   4   0        307.97        196.55         3.97 o                         
   3   4   0         63.25         57.05         3.91 o                         
   4   4   0          1.97          2.90         1.16 o                         
   5   4   0        913.09        895.51        26.39 o                         
   6   4   0         73.14         72.41         4.15 o                         
   7   4   0         34.22         37.03         3.23 o                         
   8   4   0          1.15          3.80         2.82 o                         
   9   4   0          5.95          1.93         3.36 o                         
  10   4   0         18.76          2.52         3.45 o                         
  11   4   0          5.53         10.01         7.25 o                         
  12   4   0         24.49         30.50         5.90 o                         
  13   4   0        126.51        164.59         8.38 o                         
 -13   5   0          5.17         -1.56         6.37 o                         
 -12   5   0         16.56         13.00         3.91 o                         
 -11   5   0        160.87        132.21        21.76 o                         
 -10   5   0         81.04         92.53         3.72 o                         
  -9   5   0        140.91        138.84         5.25 o                         
  -8   5   0        418.82        456.48        12.91 o                         
  -7   5   0          3.91          3.82         1.55 o                         
  -6   5   0        200.30        226.48         5.65 o                         
  -5   5   0       1314.04       1641.72        32.22 o                         
  -4   5   0       1070.87       1239.49        22.94 o                         
  -3   5   0        145.94        249.42         5.03 o                         
  -2   5   0          9.53         25.86         2.30 o                         
  -1   5   0       1305.02       1222.61        21.59 o                         
   0   5   0         86.28         75.61         2.11 o                         
   1   5   0        700.88        720.69        12.75 o                         
   2   5   0        149.07        143.71         3.05 o                         
   3   5   0        401.54        436.84         8.84 o                         
   4   5   0        771.65        861.31        18.18 o                         
   5   5   0        280.40        371.40        10.77 o                         
   6   5   0         37.10         54.04         6.68 o                         
   7   5   0        281.51        226.71         9.23 o                         
   8   5   0         16.43         13.91         3.00 o                         
   9   5   0          0.05          0.64         4.31 o                         
  10   5   0         15.47          6.17         6.36 o                         
  11   5   0          0.95         10.24         4.09 o                         
  12   5   0          0.30          0.56         5.18 o                         
 -13   6   0          2.07          5.67         5.85 o                         
 -12   6   0         26.69         21.05         5.02 o                         
 -11   6   0         77.70         68.14         5.32 o                         
 -10   6   0          2.47          5.77         2.86 o                         
  -9   6   0         10.31          0.62         3.24 o                         
  -8   6   0          6.60         19.39         2.47 o                         
  -7   6   0          1.48          8.78         2.25 o                         
  -6   6   0          0.10         -2.40         2.40 o                         
  -5   6   0          1.22          0.04         2.39 o                         
  -4   6   0       2294.88       2386.92        45.59 o                         
  -3   6   0        104.22         69.88         5.04 o                         
  -2   6   0       2457.47       2540.78        48.48 o                         
  -1   6   0          0.78          4.22         1.39 o                         
   0   6   0        313.00        325.48         6.97 o                         
   1   6   0         34.19         31.09         1.91 o                         
   2   6   0        181.51        198.96         7.29 o                         
   3   6   0          9.05          4.75         1.76 o                         
   4   6   0        253.58        286.51         6.29 o                         
   5   6   0        504.48        555.32        13.08 o                         
   6   6   0        509.23        549.30        17.61 o                         
   7   6   0        230.11        239.60         7.99 o                         
   8   6   0         71.16         66.00         7.19 o                         
   9   6   0          0.42          4.72         5.22 o                         
  10   6   0          7.47          4.38         4.31 o                         
  11   6   0          3.36          0.90         7.42 o                         
  12   6   0          5.34         -1.63         4.94 o                         
 -13   7   0          1.24         11.98         7.34 o                         
 -12   7   0         29.86         45.32         6.22 o                         
 -11   7   0          8.25          7.37         6.48 o                         
 -10   7   0         72.18         72.24         4.76 o                         
  -9   7   0        120.90        114.85         8.04 o                         
  -8   7   0          1.15          1.62         2.55 o                         
  -7   7   0        193.19        179.14         4.85 o                         
  -6   7   0        276.33        286.22         9.11 o                         
  -5   7   0          7.11          9.38         1.48 o                         
  -4   7   0         72.11        100.33         3.05 o                         
  -3   7   0         20.10          6.50         1.32 o                         
  -2   7   0       2511.25       2809.88        50.24 o                         
  -1   7   0        346.58        303.99         5.84 o                         
   0   7   0         15.04          5.61         2.22 o                         
   1   7   0         70.88         87.04         5.69 o                         
   2   7   0          4.42          6.68         1.86 o                         
   3   7   0          0.07          5.22         1.44 o                         
   4   7   0        460.54        440.76        10.31 o                         
   5   7   0        408.21        416.90        10.03 o                         
   6   7   0         17.48         11.08         5.59 o                         
   7   7   0         18.14          6.30         3.28 o                         
   8   7   0        175.14        160.02         7.82 o                         
   9   7   0         24.99         32.84         8.01 o                         
  10   7   0          0.17          4.72         4.56 o                         
  11   7   0          0.73          2.01         4.57 o                         
 -13   8   0          0.85         11.83        10.49 o                         
 -12   8   0          7.71         15.85         8.37 o                         
 -11   8   0          2.50          6.53         4.46 o                         
 -10   8   0         28.79         37.68         8.90 o                         
  -9   8   0        179.12        177.78        29.77 o                         
  -8   8   0          0.01          1.79         1.76 o                         
  -7   8   0         58.38         61.74         2.76 o                         
  -6   8   0         46.02         48.96         2.71 o                         
  -5   8   0         61.16         43.52         2.70 o                         
  -4   8   0        102.91        135.88         3.75 o                         
  -3   8   0        122.07        130.95         3.41 o                         
  -2   8   0          0.08         -1.20         2.23 o                         
  -1   8   0        167.02        184.72         5.56 o                         
   0   8   0         72.16         68.59         3.03 o                         
   1   8   0         50.88         40.69         2.21 o                         
   2   8   0        319.34        348.61         8.77 o                         
   3   8   0         13.78         25.34         2.49 o                         
   4   8   0         12.88         10.92         2.08 o                         
   5   8   0        309.29        279.41         8.30 o                         
   6   8   0          1.87          2.48         3.08 o                         
   7   8   0         23.73         28.62         3.37 o                         
   8   8   0        129.72        110.33         6.06 o                         
   9   8   0         15.43         17.25        13.90 o                         
  10   8   0          8.07          5.45         8.17 o                         
  11   8   0          0.06          9.35         9.85 o                         
 -12   9   0          0.28        -10.03        10.03 o                         
 -11   9   0          0.19         -2.03         4.16 o                         
 -10   9   0          0.15         -5.25         5.45 o                         
  -8   9   0         45.41         57.49        10.64 o                         
  -7   9   0         24.73         20.16         3.05 o                         
  -6   9   0          0.01          5.77         3.37 o                         
  -5   9   0          6.67          9.83         2.02 o                         
  -4   9   0          5.48          6.27         2.42 o                         
  -3   9   0        243.78        198.54         4.98 o                         
  -2   9   0         80.04        107.27         5.79 o                         
  -1   9   0        524.85        515.34        11.44 o                         
   0   9   0         93.89         78.60         2.84 o                         
   1   9   0        145.95        149.63         5.74 o                         
   2   9   0          7.24         13.23         2.03 o                         
   3   9   0         59.80         76.80         2.72 o                         
   4   9   0         29.55         31.86         2.39 o                         
   5   9   0        358.54        388.58        10.88 o                         
   6   9   0          0.46          9.52         3.34 o                         
   7   9   0         31.94         21.96         3.86 o                         
   8   9   0         10.68         12.46         4.90 o                         
   9   9   0          4.60         -4.34         5.25 o                         
  10   9   0          0.01         -2.68         5.92 o                         
 -12  10   0         12.93         -1.78        10.45 o                         
 -11  10   0          0.01         -0.12         4.92 o                         
 -10  10   0         11.68         12.08         7.28 o                         
  -9  10   0         24.84         43.08         8.62 o                         
  -8  10   0          0.03          3.47         2.41 o                         
  -7  10   0        119.21        120.40        10.25 o                         
  -6  10   0         13.64          9.31         4.27 o                         
  -5  10   0          8.14          3.37         3.88 o                         
  -4  10   0          2.17          4.26         2.47 o                         
  -3  10   0          9.24          4.31         1.84 o                         
  -2  10   0         34.33         51.32         4.51 o                         
  -1  10   0        623.38        630.23        15.52 o                         
   0  10   0        163.89        122.03         3.92 o                         
   1  10   0         34.97         30.53         2.81 o                         
   2  10   0          5.88         10.07         2.58 o                         
   3  10   0         82.76         63.33         3.16 o                         
   4  10   0         42.08         43.64         2.67 o                         
   5  10   0         31.40         19.79         3.42 o                         
   6  10   0         14.50         22.57         3.74 o                         
   7  10   0         18.97         38.18         4.96 o                         
   8  10   0          0.11          3.21         6.81 o                         
   9  10   0          0.25         -3.38         5.66 o                         
 -11  11   0         22.68         35.18         7.69 o                         
 -10  11   0         11.39         22.59         9.73 o                         
  -9  11   0          4.19         -0.66         4.18 o                         
  -8  11   0         80.83         84.00         6.86 o                         
  -7  11   0         14.75          8.79         4.43 o                         
  -6  11   0        121.01        151.99         6.68 o                         
  -5  11   0         13.29          2.72         2.85 o                         
  -4  11   0          0.11          1.74         3.90 o                         
  -3  11   0         37.53         24.88         2.81 o                         
  -2  11   0          0.76          0.84         2.11 o                         
  -1  11   0        100.81         92.58         4.30 o                         
   0  11   0         20.02         34.88         3.36 o                         
   1  11   0          2.28          2.15         2.73 o                         
   2  11   0         31.62         23.84         3.83 o                         
   3  11   0          2.04          2.23         2.51 o                         
   4  11   0          0.28          2.08         2.82 o                         
   5  11   0          3.35          6.81         4.36 o                         
   6  11   0          0.20         -5.63         6.02 o                         
   7  11   0         18.33         21.95         4.64 o                         
   8  11   0          9.88          6.53         8.58 o                         
 -10  12   0          1.22          6.36        11.14 o                         
  -9  12   0         13.27         22.78         5.50 o                         
  -8  12   0        141.80        146.03         7.93 o                         
  -7  12   0         19.99         20.69         5.77 o                         
  -6  12   0         16.90         15.18         4.14 o                         
  -5  12   0         81.79         66.57         6.38 o                         
  -4  12   0         27.56         24.70         5.28 o                         
  -3  12   0          1.90          2.13         2.25 o                         
  -2  12   0          5.88          4.69         2.82 o                         
  -1  12   0         22.86         25.65         5.05 o                         
   0  12   0        159.97        146.44         8.72 o                         
   1  12   0         29.82         33.10         4.03 o                         
   2  12   0         44.85         58.99         4.36 o                         
   3  12   0         11.52         12.21         4.51 o                         
   4  12   0         10.48         -3.37         3.90 o                         
   5  12   0         62.24         55.05         7.18 o                         
   6  12   0          1.92         -1.68         5.90 o                         
   7  12   0          0.23          1.25         5.88 o                         
  -9  13   0         18.02         13.10         8.75 o                         
  -8  13   0          1.55         11.29         5.77 o                         
  -7  13   0        100.34         73.62         7.60 o                         
  -6  13   0         15.42          4.12         7.21 o                         
  -5  13   0          2.23         -1.64         8.03 o                         
  -4  13   0          4.74         -0.54         3.25 o                         
  -3  13   0        119.47        124.63        11.12 o                         
  -2  13   0         81.90         64.44         6.08 o                         
  -1  13   0          5.05          8.30         3.24 o                         
   0  13   0         58.92         69.54         4.24 o                         
   1  13   0         25.14         25.95         3.44 o                         
   2  13   0          8.41          6.34         5.04 o                         
   3  13   0         18.38         12.26         4.31 o                         
   4  13   0         30.71         52.39         6.80 o                         
   5  13   0          1.94         -3.87         6.60 o                         
   6  13   0          3.01         -0.10         7.28 o                         
  -8  14   0         16.82         20.35         6.19 o                         
  -7  14   0         95.93         83.87         8.23 o                         
  -6  14   0         14.48         19.59         7.83 o                         
  -5  14   0         43.03         52.37         8.16 o                         
  -4  14   0          0.00          1.85        19.11 o                         
  -3  14   0          3.95          4.73         3.88 o                         
  -2  14   0          1.65          1.38         3.65 o                         
  -1  14   0          0.02          3.43         3.00 o                         
   0  14   0          0.14          3.51         4.26 o                         
   1  14   0         11.08         17.41         4.11 o                         
   2  14   0         20.64         24.79         4.06 o                         
   3  14   0          2.27          2.14         5.93 o                         
   4  14   0          7.62          4.66         5.44 o                         
  -6  15   0          8.32         10.68         8.27 o                         
  -5  15   0          0.22        -12.84        18.05 o                         
  -4  15   0          5.00          1.41        13.59 o                         
  -3  15   0         25.28         27.37        14.01 o                         
  -2  15   0          4.58         14.87         4.59 o                         
  -1  15   0         36.83         32.13         7.08 o                         
   0  15   0         24.08         19.75         4.23 o                         
   1  15   0          8.73          7.91         4.75 o                         
   2  15   0          0.64          4.02         4.16 o                         
   1 -16   1         18.42          8.89         7.03 o                         
   2 -16   1         20.79         15.39         8.79 o                         
   3 -16   1          0.62          1.18         7.42 o                         
  -3 -15   1          0.41          2.87         5.07 o                         
  -2 -15   1         24.80         35.50         4.51 o                         
  -1 -15   1          1.77          2.73         3.83 o                         
   0 -15   1         14.13         17.40         4.44 o                         
   1 -15   1         14.75         12.19         4.70 o                         
   2 -15   1         65.32         66.53         7.70 o                         
   3 -15   1          0.14          4.46         6.33 o                         
   4 -15   1         55.14         73.64        15.05 o                         
   5 -15   1          1.65         -6.56         6.56 o                         
   6 -15   1         19.83         32.02         6.50 o                         
  -5 -14   1          5.04          9.99         7.46 o                         
  -4 -14   1          7.21         10.98         4.75 o                         
  -3 -14   1          3.08         -0.44         4.54 o                         
  -2 -14   1          3.14          3.20         5.41 o                         
  -1 -14   1         12.09         14.97         3.37 o                         
   0 -14   1         40.37         36.10         4.56 o                         
   1 -14   1          3.76         -3.16         3.16 o                         
   2 -14   1         12.52          5.39         3.05 o                         
   3 -14   1          9.47         12.63         3.46 o                         
   4 -14   1        129.41        123.12         8.54 o                         
   5 -14   1        135.75        126.86         9.48 o                         
   6 -14   1          5.66          8.52         6.36 o                         
   7 -14   1          6.41          1.69         4.94 o                         
   8 -14   1          0.44         -0.88         8.48 o                         
  -6 -13   1         11.17         -1.61         5.85 o                         
  -5 -13   1          4.64         10.13         6.38 o                         
  -4 -13   1         10.59         13.11         5.94 o                         
  -3 -13   1          2.30         -0.81         4.02 o                         
  -2 -13   1          8.75          8.07         4.04 o                         
  -1 -13   1          3.51         -3.85         3.85 o                         
   0 -13   1          0.58         -2.76         3.03 o                         
   1 -13   1          3.97         17.09         3.31 o                         
   2 -13   1         22.46         20.35         5.71 o                         
   3 -13   1         19.58         24.41         4.31 o                         
   4 -13   1         88.94         82.79         8.08 o                         
   5 -13   1        196.20        164.91        15.01 o                         
   6 -13   1         12.56         16.25         5.75 o                         
   7 -13   1          0.29          7.44         9.65 o                         
   8 -13   1          0.27         -2.99         6.17 o                         
   9 -13   1          0.26         11.75         8.03 o                         
  -8 -12   1          0.61          5.11         6.09 o                         
  -7 -12   1          7.33         17.14         5.52 o                         
  -6 -12   1         21.27         28.12         5.11 o                         
  -5 -12   1          8.69          7.09         3.95 o                         
  -4 -12   1         94.62        118.50         8.50 o                         
  -3 -12   1         11.28         12.71         4.45 o                         
  -2 -12   1         39.74         43.81         6.86 o                         
  -1 -12   1         28.15         14.74         4.66 o                         
   0 -12   1          1.41          7.30         2.68 o                         
   1 -12   1         28.53         46.77         5.11 o                         
   2 -12   1         23.23         27.88         2.73 o                         
   3 -12   1          0.01          0.93         2.35 o                         
   4 -12   1         15.16         20.90         5.24 o                         
   5 -12   1          0.56          5.35         5.23 o                         
   6 -12   1         27.60         32.20         3.08 o                         
   7 -12   1         22.91         24.26         6.32 o                         
   8 -12   1         28.69          4.63         5.84 o                         
   9 -12   1          4.41         15.15         5.37 o                         
  -9 -11   1          3.58         12.72         5.44 o                         
  -8 -11   1          0.07         -4.10         7.65 o                         
  -7 -11   1          3.80          7.32         4.99 o                         
  -6 -11   1          1.48          0.57         6.13 o                         
  -5 -11   1          8.99          3.80         4.43 o                         
  -4 -11   1         61.56         56.85         2.86 o                         
  -3 -11   1        321.96        331.43        14.19 o                         
  -2 -11   1         15.07         14.56         3.14 o                         
  -1 -11   1          0.29          8.78         2.92 o                         
   0 -11   1         42.07         43.72         3.08 o                         
   1 -11   1        192.07        214.04         8.27 o                         
   2 -11   1          3.13          4.53         2.50 o                         
   3 -11   1        109.08        109.11         3.82 o                         
   4 -11   1         15.57         15.91         3.22 o                         
   5 -11   1          7.44          6.62         2.41 o                         
   6 -11   1         72.18         63.67         3.45 o                         
   7 -11   1        220.96        175.44         6.90 o                         
   8 -11   1        107.88        100.38        20.41 o                         
   9 -11   1         25.00         21.60         4.56 o                         
  10 -11   1          0.36          8.38         7.05 o                         
  11 -11   1          1.73         12.43         5.30 o                         
  -9 -10   1          0.63         -2.68         4.31 o                         
  -8 -10   1          1.90          2.66         5.09 o                         
  -7 -10   1          1.29         -3.90         3.90 o                         
  -6 -10   1         26.92         19.42         4.26 o                         
  -5 -10   1        123.93        191.53         5.94 o                         
  -4 -10   1         21.19         15.46         3.37 o                         
  -3 -10   1         66.86         85.75         3.67 o                         
  -2 -10   1          9.41         18.45         2.41 o                         
  -1 -10   1          0.00          5.54         2.43 o                         
   0 -10   1         26.78         21.98         2.44 o                         
   1 -10   1        333.28        344.52         8.66 o                         
   2 -10   1         86.29         96.13         3.64 o                         
   3 -10   1         61.58         63.29         4.88 o                         
   4 -10   1        102.69        101.35         3.77 o                         
   5 -10   1        113.84        106.97         5.62 o                         
   6 -10   1          8.67          7.42         2.56 o                         
   7 -10   1        167.05        176.94         6.68 o                         
   8 -10   1         15.61          4.77         8.21 o                         
  10 -10   1          3.53         -5.94         5.94 o                         
  11 -10   1          2.52         -2.59         5.67 o                         
  12 -10   1         11.21         13.08         6.01 o                         
 -10  -9   1          6.63         -4.99         5.81 o                         
  -9  -9   1         36.88         18.15         4.84 o                         
  -8  -9   1          0.92         -0.12         5.06 o                         
  -7  -9   1         18.76          9.90         4.42 o                         
  -6  -9   1          0.01         -2.27         2.98 o                         
  -5  -9   1         19.74          9.19         2.16 o                         
  -4  -9   1         94.99         87.18         3.50 o                         
  -3  -9   1        117.47         99.86         4.70 o                         
  -2  -9   1          6.77          3.07         1.92 o                         
  -1  -9   1          0.00          2.06         1.80 o                         
   0  -9   1         21.02         19.30         1.95 o                         
   1  -9   1         24.56         27.30         2.07 o                         
   2  -9   1        121.38        121.59         3.74 o                         
   3  -9   1        459.22        455.65         9.79 o                         
   4  -9   1        131.07        120.79         3.47 o                         
   5  -9   1         53.09         56.29         2.95 o                         
   6  -9   1         91.04         93.21         3.46 o                         
   7  -9   1         57.05         64.21         6.93 o                         
   8  -9   1          0.30         -2.35         4.38 o                         
   9  -9   1         43.13         31.48         8.44 o                         
  10  -9   1          1.62          0.42         9.37 o                         
  11  -9   1          1.58          7.55         5.33 o                         
  12  -9   1         41.07         41.12         7.57 o                         
 -11  -8   1          0.03         -0.90         7.37 o                         
 -10  -8   1          8.61         17.63         8.74 o                         
  -9  -8   1         22.39         25.61         6.35 o                         
  -8  -8   1         13.62         27.17         5.99 o                         
  -7  -8   1         10.36          2.57         6.07 o                         
  -6  -8   1          7.89         -1.83         3.08 o                         
  -5  -8   1        211.66        236.01         5.79 o                         
  -4  -8   1         10.36          4.48         1.69 o                         
  -3  -8   1         23.25         28.51         2.17 o                         
  -2  -8   1        131.85        100.46         3.41 o                         
  -1  -8   1         21.80         34.55         2.50 o                         
   0  -8   1        207.74        226.26         7.25 o                         
   1  -8   1       1447.68       1492.47        31.12 o                         
   2  -8   1        137.68        188.36         4.25 o                         
   3  -8   1        794.51        881.91        17.41 o                         
   4  -8   1        103.93        112.38         4.15 o                         
   5  -8   1          1.24          2.55         1.73 o                         
   6  -8   1          4.94         -0.44         2.66 o                         
   7  -8   1          7.49          4.67         2.18 o                         
   8  -8   1         47.85         25.18         3.96 o                         
   9  -8   1         50.33         60.51         5.18 o                         
  10  -8   1         24.93         20.90         4.81 o                         
  11  -8   1        112.08        103.48         6.55 o                         
  12  -8   1         57.74         71.54        12.54 o                         
  13  -8   1          4.15          6.24         7.58 o                         
 -12  -7   1          0.29          8.16         5.94 o                         
 -11  -7   1         16.30         18.14         5.19 o                         
 -10  -7   1         32.37         32.45         4.90 o                         
  -9  -7   1          2.58          4.32         5.38 o                         
  -8  -7   1         12.56          9.68         3.34 o                         
  -7  -7   1          1.34          3.41         6.54 o                         
  -6  -7   1         31.51         28.82         5.14 o                         
  -5  -7   1        156.94        133.45         5.16 o                         
  -4  -7   1        277.90        271.82         6.25 o                         
  -3  -7   1         80.75         86.71         2.41 o                         
  -2  -7   1        118.23        113.21         2.59 o                         
  -1  -7   1          2.79         -1.60         1.60 o                         
   0  -7   1         40.98         37.67         3.13 o                         
   1  -7   1          1.85         -1.25         1.66 o                         
   2  -7   1        753.95        751.94        13.76 o                         
   3  -7   1       1604.95       1806.58        33.80 o                         
   4  -7   1         27.07         35.78         3.38 o                         
   5  -7   1        985.44       1097.67        21.32 o                         
   6  -7   1         53.87         56.31         2.13 o                         
   7  -7   1         34.47         35.44         2.40 o                         
   8  -7   1         16.54         18.83         3.19 o                         
   9  -7   1        125.94        101.92         8.83 o                         
  10  -7   1         42.92         54.47         4.97 o                         
  11  -7   1         69.07         75.90         8.94 o                         
  12  -7   1          5.55          7.99         6.10 o                         
  13  -7   1          1.88         11.81        10.47 o                         
 -12  -6   1         21.09         22.75         6.06 o                         
 -11  -6   1         10.74         32.47         7.06 o                         
 -10  -6   1         18.18         17.98         4.59 o                         
  -9  -6   1         33.85         28.46         3.41 o                         
  -8  -6   1         74.81         69.30         3.82 o                         
  -7  -6   1        266.56        262.34         8.65 o                         
  -6  -6   1        345.29        279.71         9.17 o                         
  -5  -6   1         24.07         20.95         2.20 o                         
  -4  -6   1         92.09        101.10         2.98 o                         
  -3  -6   1         35.40         23.80         1.99 o                         
  -2  -6   1        204.55        201.42         4.08 o                         
  -1  -6   1        746.62        931.39        14.38 o                         
   0  -6   1        173.81        222.71         4.79 o                         
   1  -6   1        290.60        294.98         6.22 o                         
   2  -6   1         77.59        157.59         4.87 o                         
   3  -6   1       3878.90       4188.91        75.52 o                         
   4  -6   1        224.09        249.46         4.93 o                         
   5  -6   1        293.40        258.15         5.51 o                         
   6  -6   1         97.32        104.20         5.46 o                         
   7  -6   1        168.96        145.30         4.73 o                         
   8  -6   1         78.33         74.95         2.94 o                         
   9  -6   1         96.05        111.10         5.07 o                         
  10  -6   1          1.28          0.69         3.28 o                         
  11  -6   1          8.02         -1.76         4.95 o                         
  12  -6   1          8.89         10.09         5.31 o                         
  13  -6   1          1.74          4.83         9.38 o                         
 -12  -5   1         57.33         81.56         6.74 o                         
 -11  -5   1         10.10          9.58         4.48 o                         
 -10  -5   1          0.18         -0.28         4.83 o                         
  -9  -5   1         54.64         80.08         5.40 o                         
  -8  -5   1          8.08         10.34         3.55 o                         
  -7  -5   1        177.96        172.24         5.93 o                         
  -6  -5   1        408.15        462.95        12.77 o                         
  -5  -5   1          0.05         -2.19         2.19 o                         
  -4  -5   1       1086.03       1188.29        23.84 o                         
  -3  -5   1        679.32        765.14        16.03 o                         
  -2  -5   1         32.54         47.12         3.25 o                         
  -1  -5   1        905.16       1015.37        16.94 o                         
   0  -5   1         71.25         39.56         1.67 o                         
   1  -5   1        857.54        993.79        19.06 o                         
   2  -5   1       1291.14       1400.08        24.46 o                         
   3  -5   1        952.46       1037.73        17.74 o                         
   4  -5   1       1059.36       1144.90        22.05 o                         
   5  -5   1         30.67         26.23         3.04 o                         
   6  -5   1        213.08        214.14         5.77 o                         
   7  -5   1         27.65         29.48         2.11 o                         
   8  -5   1          1.32         -0.92         2.15 o                         
   9  -5   1        139.00        116.36         4.11 o                         
  10  -5   1        109.54        119.98         9.82 o                         
  11  -5   1         36.92         24.83         8.27 o                         
  12  -5   1          1.73         -0.67         6.03 o                         
  13  -5   1          0.28         -0.29         5.15 o                         
 -13  -4   1         32.38         23.94         6.00 o                         
 -12  -4   1          6.03         -0.67         6.71 o                         
 -11  -4   1          6.67         10.29         4.59 o                         
 -10  -4   1        163.88        175.73         9.12 o                         
  -9  -4   1         64.09         42.99         5.22 o                         
  -8  -4   1          4.11          1.69         2.91 o                         
  -7  -4   1         10.68         14.17         2.13 o                         
  -6  -4   1        152.53        163.55         4.94 o                         
  -5  -4   1        296.06        314.53         9.37 o                         
  -4  -4   1       1510.68       1830.84        38.95 o                         
  -3  -4   1        586.72        460.96         8.76 o                         
  -2  -4   1        655.17        917.01        14.69 o                         
  -1  -4   1         38.21         60.23         1.84 o                         
   0  -4   1       2661.27       3013.31        53.44 o                         
   1  -4   1         10.25          9.73         1.25 o                         
   2  -4   1       1798.28       2113.01        36.42 o                         
   3  -4   1       5123.39       6001.85       108.76 o                         
   4  -4   1         40.03         21.59         6.27 o                         
   5  -4   1       3818.36       4134.95        78.19 o                         
   6  -4   1        420.57        559.26        12.96 o                         
   7  -4   1          0.02          0.25         1.22 o                         
   8  -4   1         26.25         29.54         3.30 o                         
   9  -4   1         48.56         48.45         4.53 o                         
  10  -4   1          5.94          6.19         2.74 o                         
  11  -4   1         28.71         25.26         2.17 o                         
  12  -4   1         35.92         42.59         5.19 o                         
  13  -4   1          5.32         11.35         8.61 o                         
 -13  -3   1          5.18          9.25         7.51 o                         
 -12  -3   1         63.96         29.34         5.42 o                         
 -11  -3   1         46.48         61.19         6.32 o                         
 -10  -3   1         71.08         57.32         4.60 o                         
  -9  -3   1          1.45          6.60         6.89 o                         
  -8  -3   1         14.79          6.45         2.13 o                         
  -7  -3   1        184.45        175.33         8.02 o                         
  -6  -3   1       1348.69       1357.70        38.03 o                         
  -5  -3   1         20.12         22.46         2.52 o                         
  -4  -3   1       3158.92       3240.81        68.24 o                         
  -3  -3   1         42.35          7.38         1.73 o                         
  -2  -3   1      14556.67      13973.25       260.58 o                         
  -1  -3   1       1565.17       1492.03        27.58 o                         
   0  -3   1        473.20        404.78         7.40 o                         
   1  -3   1        370.47        400.44         7.76 o                         
   2  -3   1         25.28          6.36         1.01 o                         
   3  -3   1       1033.56        872.31        14.64 o                         
   4  -3   1        682.41        627.35        13.16 o                         
   5  -3   1         28.14         36.35         3.11 o                         
   6  -3   1          3.50         -1.20         1.68 o                         
   7  -3   1        168.47        151.88         3.87 o                         
   8  -3   1         37.59         34.25         1.98 o                         
   9  -3   1          2.56          4.05         1.57 o                         
  10  -3   1         97.11         84.41         3.45 o                         
  11  -3   1         24.39         22.55         4.76 o                         
  12  -3   1         68.93         74.98         6.62 o                         
  13  -3   1          1.19          4.24         7.61 o                         
 -13  -2   1          3.84          8.64         4.83 o                         
 -12  -2   1        232.58        287.22        12.80 o                         
 -11  -2   1        580.21        704.52        29.98 o                         
 -10  -2   1        105.84        116.44         5.33 o                         
  -9  -2   1          0.03          1.76         2.41 o                         
  -8  -2   1         17.28         20.11         2.84 o                         
  -7  -2   1          2.13          4.45         2.88 o                         
  -6  -2   1       1094.33       1044.58        29.31 o                         
  -5  -2   1        785.61        753.73        19.65 o                         
  -4  -2   1         55.38         54.40         2.26 o                         
  -3  -2   1       1016.30       1070.65        25.98 o                         
  -2  -2   1       1570.25       1737.74        43.25 o                         
  -1  -2   1        289.44        246.99        20.06 o                         
   0  -2   1        348.68        247.25        12.71 o                         
   1  -2   1        162.93         93.19         7.85 o                         
   2  -2   1       8152.25       7001.65       141.73 o                         
   3  -2   1       1683.77       1484.02        25.82 o                         
   4  -2   1         42.76         39.70         2.82 o                         
   5  -2   1        412.33        481.20         7.98 o                         
   6  -2   1       2893.03       2973.33        59.42 o                         
   7  -2   1       1518.37       1719.10        40.34 o                         
   8  -2   1         18.20         22.82         1.58 o                         
   9  -2   1         52.16         65.53         2.89 o                         
  10  -2   1          4.35          0.72         3.37 o                         
  11  -2   1         47.25         39.44        11.85 o                         
  12  -2   1        171.20        155.55         8.71 o                         
  13  -2   1          1.85          0.48         5.02 o                         
 -14  -1   1         22.66          7.13         6.25 o                         
 -13  -1   1          2.24         -3.21         8.94 o                         
 -12  -1   1         32.40         25.07         5.29 o                         
 -11  -1   1        280.12        305.29        12.78 o                         
 -10  -1   1          0.01         -2.47         3.51 o                         
  -9  -1   1          0.01          1.79         2.13 o                         
  -8  -1   1        211.21        187.31         4.97 o                         
  -7  -1   1        652.16        653.92        15.04 o                         
  -6  -1   1         25.22         22.07         1.51 o                         
  -5  -1   1       1093.57        990.18        20.70 o                         
  -4  -1   1        554.55        447.43        10.43 o                         
  -3  -1   1        143.38        246.35         7.33 o                         
  -2  -1   1       1090.01       1201.36        49.99 o                         
   1  -1   1       2930.56       2454.91       146.76 o                         
   2  -1   1       2153.43       2176.37        44.43 o                         
   3  -1   1         76.76        119.96         2.53 o                         
   4  -1   1        315.28        275.11         5.87 o                         
   5  -1   1        237.76        275.98         5.68 o                         
   6  -1   1        421.63        599.52        12.72 o                         
   7  -1   1       1103.73       1291.90        28.46 o                         
   8  -1   1         68.31         86.02         4.70 o                         
   9  -1   1         30.27         45.54         4.11 o                         
  10  -1   1        370.23        411.78        16.16 o                         
  11  -1   1          4.01         11.02         3.25 o                         
  12  -1   1         17.25         39.50         4.16 o                         
  13  -1   1          8.67         17.66         4.78 o                         
 -14   0   1         28.69         43.16         6.62 o                         
 -13   0   1          0.02          0.05         5.42 o                         
 -12   0   1        129.27        148.50         9.79 o                         
 -11   0   1        170.19        177.40         8.78 o                         
 -10   0   1        143.57        144.68         5.58 o                         
  -9   0   1        287.62        295.47         8.15 o                         
  -8   0   1         89.90         85.28         2.70 o                         
  -7   0   1        890.69        895.56        19.88 o                         
  -6   0   1        792.20        790.73        16.40 o                         
  -5   0   1        904.19        923.74        17.31 o                         
  -4   0   1       2900.10       2790.83        58.30 o                         
  -3   0   1       2738.54       2088.42        46.69 o                         
  -2   0   1       4295.95       4264.03       205.94 o                         
   1   0   1        260.75        214.05        29.90 o                         
   2   0   1         68.12         23.92         0.92 o                         
   3   0   1       7249.18       6014.52       114.49 o                         
   4   0   1       1414.98       1202.46        22.59 o                         
   5   0   1         14.86         14.45         2.02 o                         
   6   0   1        964.96       1031.85        27.19 o                         
   7   0   1        540.98        611.89        20.48 o                         
   8   0   1       1303.82       1395.21        55.83 o                         
   9   0   1         51.23         37.23         2.84 o                         
  10   0   1        207.32        235.80         9.25 o                         
  11   0   1         28.92         26.27         4.59 o                         
  12   0   1          0.51         -7.66         7.66 o                         
  13   0   1         28.71         27.26         4.64 o                         
 -14   1   1         21.30         23.46         7.61 o                         
 -13   1   1          7.60          6.26         4.46 o                         
 -12   1   1          0.28          0.02         3.51 o                         
 -11   1   1        459.85        509.26        22.68 o                         
 -10   1   1        155.99        156.48         5.58 o                         
  -9   1   1          0.06         -0.90         1.65 o                         
  -8   1   1        157.93        192.54         5.49 o                         
  -7   1   1        141.32        115.51         4.51 o                         
  -6   1   1        272.75        257.17         6.65 o                         
  -5   1   1        669.18        762.47        15.01 o                         
  -4   1   1       1376.17       1249.03        22.97 o                         
  -3   1   1         90.10         77.44         1.89 o                         
  -2   1   1       2933.71       2635.62        54.19 o                         
  -1   1   1         13.02         21.86         2.45 o                         
   0   1   1          4.12          5.63         1.57 o                         
   1   1   1        690.40        528.57       141.10 o                         
   2   1   1      12536.13      12525.62       332.78 o                         
   3   1   1          0.15          7.24         0.72 o                         
   4   1   1        670.39        869.87        20.12 o                         
   5   1   1        556.73        736.31        16.80 o                         
   6   1   1        416.75        384.45        11.00 o                         
   7   1   1          1.12         -1.73         1.73 o                         
   8   1   1        273.72        251.63        10.21 o                         
   9   1   1         19.41         11.51         2.93 o                         
  10   1   1        161.42        152.99        16.99 o                         
  11   1   1        115.24        106.52         6.31 o                         
  12   1   1        304.26        288.75        15.58 o                         
  13   1   1          1.43          3.23         5.02 o                         
 -14   2   1          0.46          5.59         9.84 o                         
 -13   2   1          1.97         -4.29         4.29 o                         
 -12   2   1         75.14         64.67         5.09 o                         
 -11   2   1        169.04        148.03         7.14 o                         
 -10   2   1        156.79        167.72         5.67 o                         
  -9   2   1        135.15        136.82         4.43 o                         
  -8   2   1         52.33         63.28         2.28 o                         
  -7   2   1         66.55         76.93         2.40 o                         
  -6   2   1        358.38        357.57         8.02 o                         
  -5   2   1         97.39         68.91         3.41 o                         
  -4   2   1        473.80        529.09         8.79 o                         
  -3   2   1         30.36          9.68         1.46 o                         
  -2   2   1         28.69         72.29         2.29 o                         
  -1   2   1       7503.52       6668.16       131.97 o                         
   0   2   1      13241.52      12359.61       398.38 o                         
   3   2   1         50.65         73.02         2.00 o                         
   4   2   1       1056.55       1039.19        20.38 o                         
   5   2   1         19.84          8.19         1.63 o                         
   6   2   1         45.15         55.46         2.73 o                         
   7   2   1        202.39        215.61         7.53 o                         
   8   2   1        155.87        176.07        13.09 o                         
   9   2   1         41.07         34.48         3.19 o                         
  10   2   1         36.50         34.73         3.97 o                         
  11   2   1         27.05         13.16         8.40 o                         
  12   2   1         89.29         95.04         7.31 o                         
  13   2   1          0.00          8.45         4.89 o                         
 -14   3   1          0.01         -4.08         7.25 o                         
 -13   3   1         21.66         10.30         7.39 o                         
 -12   3   1        161.16        163.51        12.67 o                         
 -11   3   1         50.08         58.31         3.74 o                         
 -10   3   1         23.63         21.30         2.03 o                         
  -9   3   1        310.94        290.66         9.80 o                         
  -8   3   1        279.78        271.09         6.84 o                         
  -7   3   1        209.15        245.85         5.51 o                         
  -6   3   1         29.24         25.69         1.46 o                         
  -5   3   1         88.53         67.01         2.19 o                         
  -4   3   1        132.48        129.65         4.12 o                         
  -3   3   1       2485.00       2597.91        52.45 o                         
  -2   3   1        914.74       1098.96        20.41 o                         
  -1   3   1        444.80        420.77         7.73 o                         
   0   3   1       1058.01       1007.46        19.43 o                         
   2   3   1       8411.51       8748.13       197.40 o                         
   3   3   1         43.10         38.09         1.61 o                         
   4   3   1        131.44        152.30         2.99 o                         
   5   3   1        194.51        203.56         6.16 o                         
   6   3   1        131.68         88.79         3.31 o                         
   7   3   1          4.46          4.74         2.56 o                         
   8   3   1         87.56         66.19         5.18 o                         
   9   3   1          7.41          2.03         6.00 o                         
  10   3   1          0.34          1.67         3.00 o                         
  11   3   1        126.83        174.49        10.34 o                         
  12   3   1          8.44          7.23         6.18 o                         
  13   3   1         52.03         42.11         5.31 o                         
 -14   4   1          1.55         -4.71         7.62 o                         
 -13   4   1         28.31         26.46        10.76 o                         
 -12   4   1         39.42         58.81        10.97 o                         
 -11   4   1         13.88         11.42         2.06 o                         
 -10   4   1          2.16          3.97         1.83 o                         
  -9   4   1         13.43         14.23         2.30 o                         
  -8   4   1        509.63        569.76        15.74 o                         
  -7   4   1        185.21        149.60         5.27 o                         
  -6   4   1        387.52        379.95         7.44 o                         
  -5   4   1         88.85        100.17         2.79 o                         
  -4   4   1       1371.21       1601.01        30.10 o                         
  -3   4   1       1917.77       1856.21        30.29 o                         
  -2   4   1        708.58        602.43        10.27 o                         
  -1   4   1          9.07          2.56         1.12 o                         
   0   4   1       2658.21       2264.49        37.64 o                         
   1   4   1        667.61        723.99        12.63 o                         
   2   4   1       1499.77       1442.92        21.35 o                         
   3   4   1       1817.05       1845.46        30.95 o                         
   4   4   1         57.08         78.05         2.64 o                         
   5   4   1        400.42        432.26        12.25 o                         
   6   4   1        209.98        241.92         8.41 o                         
   7   4   1        180.17        209.17         7.94 o                         
   8   4   1        147.43        165.43         7.28 o                         
   9   4   1          5.53         16.53         2.75 o                         
  10   4   1         16.29          8.36         5.49 o                         
  11   4   1         10.84          5.98         4.72 o                         
  12   4   1         31.57         38.92         5.07 o                         
 -14   5   1          3.19          2.91        11.20 o                         
 -13   5   1          1.50         13.88        15.14 o                         
 -12   5   1         40.15         43.98         5.38 o                         
 -11   5   1         53.08         46.06         4.49 o                         
 -10   5   1         18.51         25.55         1.99 o                         
  -9   5   1          4.42         -0.46         3.32 o                         
  -8   5   1          2.87         -2.22         2.22 o                         
  -7   5   1          0.07          4.66         1.73 o                         
  -6   5   1         44.69         37.27         2.20 o                         
  -5   5   1        376.61        347.36         7.09 o                         
  -4   5   1         24.00          5.17         1.57 o                         
  -3   5   1        801.09        841.34        14.17 o                         
  -2   5   1        359.25        408.08         6.92 o                         
  -1   5   1          9.78          9.12         1.38 o                         
   0   5   1        453.47        485.12         8.73 o                         
   1   5   1         85.10        110.98         3.28 o                         
   2   5   1        160.63        165.83         3.56 o                         
   3   5   1       3192.42       3444.36        55.61 o                         
   4   5   1        596.59        597.49        14.52 o                         
   5   5   1       1013.47       1137.04        26.80 o                         
   6   5   1        130.19        129.71         4.88 o                         
   7   5   1          3.63          5.97         2.02 o                         
   8   5   1          6.96         11.35         3.65 o                         
   9   5   1          8.36          0.92         4.87 o                         
  10   5   1         34.21         11.12        14.38 o                         
  11   5   1          0.64         -2.04         5.47 o                         
  12   5   1         13.99         11.95         7.11 o                         
 -13   6   1          0.69         -3.47         6.96 o                         
 -12   6   1         29.90         33.54         7.20 o                         
 -11   6   1          0.40          5.15         6.76 o                         
 -10   6   1          0.07         -3.41         3.41 o                         
  -9   6   1        232.16        209.36        14.55 o                         
  -8   6   1        184.27        164.79         4.99 o                         
  -7   6   1          0.84         -1.84         1.97 o                         
  -6   6   1        662.53        661.39        13.15 o                         
  -5   6   1       1616.61       1786.63        36.58 o                         
  -4   6   1       2097.05       2137.27        42.31 o                         
  -3   6   1       1070.41       1428.07        25.01 o                         
  -2   6   1        105.70        100.90         3.26 o                         
  -1   6   1          0.87         -0.59         1.53 o                         
   0   6   1        512.57        427.45         8.03 o                         
   1   6   1       1548.97       1652.74        26.03 o                         
   2   6   1        294.97        281.34         5.80 o                         
   3   6   1        880.41        878.87        17.14 o                         
   4   6   1         13.69          9.37         2.22 o                         
   5   6   1        268.08        266.66         7.30 o                         
   6   6   1        303.09        300.68        12.70 o                         
   7   6   1          4.08          5.72         2.78 o                         
   8   6   1         18.99         11.55         3.64 o                         
   9   6   1          7.23          4.28         3.97 o                         
  10   6   1          1.84          7.32         3.87 o                         
  11   6   1         14.75         21.49         4.80 o                         
 -13   7   1          3.17          0.44         7.16 o                         
 -12   7   1         16.59         41.48        11.47 o                         
 -11   7   1          2.55          1.80         6.49 o                         
 -10   7   1         22.37          9.40         8.04 o                         
  -9   7   1          0.38          2.95         3.31 o                         
  -8   7   1          0.03         -2.43         2.43 o                         
  -7   7   1         22.71         13.91         1.84 o                         
  -6   7   1        126.61        117.46         5.27 o                         
  -5   7   1        200.17        198.48         4.71 o                         
  -4   7   1       1047.74       1317.18        28.61 o                         
  -3   7   1        456.39        376.59         8.18 o                         
  -2   7   1          0.39         -1.91         1.91 o                         
  -1   7   1        174.08        197.46         7.54 o                         
   0   7   1        223.66        256.49         7.70 o                         
   1   7   1        177.84        192.00         4.21 o                         
   2   7   1        379.66        357.52         7.23 o                         
   3   7   1          2.34          4.55         1.93 o                         
   4   7   1         11.06         15.71         2.26 o                         
   5   7   1          0.16         -1.26         2.64 o                         
   6   7   1        183.22        137.20         4.30 o                         
   7   7   1          4.91         13.38         3.32 o                         
   8   7   1         97.95         68.59         6.31 o                         
   9   7   1         18.93         15.07         5.93 o                         
  10   7   1         12.46         16.36         8.27 o                         
  11   7   1          1.25         14.98         7.59 o                         
 -13   8   1         17.44         23.38        11.45 o                         
 -12   8   1          0.80          1.33         9.34 o                         
 -11   8   1          4.07          2.92         5.91 o                         
 -10   8   1          7.52          2.48         7.03 o                         
  -9   8   1         42.73         39.79         3.27 o                         
  -8   8   1          7.67         12.02         3.54 o                         
  -7   8   1         17.57          8.49         1.91 o                         
  -6   8   1         69.33         49.11         2.48 o                         
  -5   8   1         11.82         26.17         2.38 o                         
  -4   8   1          2.55         -0.11         2.77 o                         
  -3   8   1          2.83          5.18         2.67 o                         
  -2   8   1         73.37         57.52         2.00 o                         
  -1   8   1         25.73         46.79         2.90 o                         
   0   8   1         87.43         63.01         3.22 o                         
   1   8   1          4.65         -0.66         1.89 o                         
   2   8   1          6.90          3.08         1.53 o                         
   3   8   1          1.20          0.65         1.63 o                         
   4   8   1         47.71         27.31         3.09 o                         
   5   8   1         91.17         99.78         3.67 o                         
   6   8   1         15.43         13.75         3.29 o                         
   7   8   1        128.62        156.64         6.96 o                         
   8   8   1         48.22         38.28         6.44 o                         
   9   8   1          1.42          7.09         6.28 o                         
  10   8   1         39.09         25.32         9.87 o                         
 -12   9   1          4.07          5.80         7.37 o                         
 -11   9   1          5.68         10.26         5.48 o                         
 -10   9   1          2.15         -5.32         5.32 o                         
  -9   9   1         55.17         57.20         3.70 o                         
  -8   9   1          0.71          0.40         2.44 o                         
  -7   9   1         62.99         79.41         3.78 o                         
  -6   9   1          3.54          3.63         3.59 o                         
  -5   9   1          1.55          4.93         2.47 o                         
  -4   9   1         72.68         55.68         2.86 o                         
  -3   9   1        508.07        534.90        15.34 o                         
  -2   9   1        229.90        243.14         5.48 o                         
  -1   9   1        259.54        283.57         7.39 o                         
   0   9   1         77.86         93.58         5.08 o                         
   1   9   1         39.10         53.43         3.27 o                         
   2   9   1         39.38         29.53         2.13 o                         
   3   9   1         12.95         15.34         2.35 o                         
   4   9   1          4.68         13.29         1.93 o                         
   5   9   1        117.35         97.08         5.97 o                         
   6   9   1         49.37         51.00         5.52 o                         
   7   9   1         57.22         27.18        11.36 o                         
   8   9   1          0.79          7.32         6.00 o                         
   9   9   1          0.37          2.17         5.37 o                         
 -12  10   1          1.22          9.55        10.47 o                         
 -11  10   1          0.95          0.49         5.59 o                         
 -10  10   1         30.59         24.87         8.65 o                         
  -9  10   1          0.01         -0.03         5.64 o                         
  -8  10   1         45.70         56.85         5.43 o                         
  -7  10   1          9.91          4.97         3.70 o                         
  -6  10   1        135.48        134.67         5.68 o                         
  -5  10   1        321.37        367.07        11.64 o                         
  -4  10   1        191.28        204.72        10.42 o                         
  -3  10   1          1.88          2.92         2.26 o                         
  -2  10   1          2.58          2.02         1.87 o                         
  -1  10   1        162.30        165.81         7.90 o                         
   0  10   1          8.01          4.79         2.59 o                         
   1  10   1          0.01          0.18         2.17 o                         
   2  10   1          1.52          1.29         2.27 o                         
   3  10   1         13.15          8.55         2.34 o                         
   4  10   1         25.09         25.82         3.46 o                         
   5  10   1         18.18         14.31         3.46 o                         
   6  10   1         34.36         31.32         4.47 o                         
   7  10   1        128.06        172.92         9.37 o                         
   8  10   1          0.30         10.21         5.23 o                         
   9  10   1          0.00          8.42         5.86 o                         
 -11  11   1         13.40         21.62         7.46 o                         
 -10  11   1          3.64         -2.50         4.89 o                         
  -9  11   1          1.66         -2.14         4.53 o                         
  -8  11   1          0.58         -3.55         3.55 o                         
  -7  11   1         10.25         13.64         3.56 o                         
  -6  11   1         73.02         80.15         4.37 o                         
  -5  11   1         16.09         12.61         4.26 o                         
  -4  11   1         10.36         10.97         3.12 o                         
  -3  11   1         65.35         61.44         4.13 o                         
  -2  11   1         61.39         59.59         3.35 o                         
  -1  11   1         17.13         15.88         2.44 o                         
   0  11   1          2.29          2.35         2.55 o                         
   1  11   1          0.21         -2.91         2.91 o                         
   2  11   1         27.92         33.18         3.36 o                         
   3  11   1          0.52         -3.29         3.29 o                         
   4  11   1          0.36         -3.04         3.04 o                         
   5  11   1         51.98         91.24         7.14 o                         
   6  11   1          9.14         11.80         5.00 o                         
   7  11   1         51.82         54.95         5.83 o                         
   8  11   1          2.78          1.87         6.07 o                         
 -10  12   1          1.77          2.18         7.21 o                         
  -9  12   1          1.47          3.76         5.28 o                         
  -8  12   1          1.63          5.50         4.88 o                         
  -7  12   1          8.61         13.54         6.78 o                         
  -6  12   1         91.84         76.80         5.24 o                         
  -5  12   1          0.34         10.08         3.27 o                         
  -4  12   1          1.05          6.50         3.09 o                         
  -3  12   1          5.18         12.64         3.18 o                         
  -2  12   1         71.45         67.19         3.53 o                         
  -1  12   1        109.55        126.55         6.27 o                         
   0  12   1         85.74         78.27         8.16 o                         
   1  12   1         20.83         12.19         2.82 o                         
   2  12   1          3.89          0.52         3.45 o                         
   3  12   1         37.08         30.69         4.58 o                         
   4  12   1          1.35          3.23         3.98 o                         
   5  12   1          0.06         -1.25         6.07 o                         
   6  12   1          0.10         -5.33         5.33 o                         
  -9  13   1         14.33         16.74         6.15 o                         
  -8  13   1         10.09          8.28         4.43 o                         
  -7  13   1          0.31         -0.26         6.04 o                         
  -6  13   1        111.55        116.19        10.90 o                         
  -5  13   1         24.89         30.31         3.98 o                         
  -4  13   1         20.77         19.93         4.17 o                         
  -3  13   1         45.01         49.10         4.32 o                         
  -2  13   1          0.14          1.18         3.11 o                         
  -1  13   1          4.97         14.70         4.91 o                         
   0  13   1         48.15         62.85         5.34 o                         
   1  13   1          1.14          4.05         3.45 o                         
   2  13   1         30.63         45.48         4.86 o                         
   3  13   1          0.73          2.31         5.33 o                         
   4  13   1         26.55         22.72         5.17 o                         
   5  13   1          4.34         -4.72         6.65 o                         
  -7  14   1         54.86         44.96         8.50 o                         
  -6  14   1         14.33         18.36         5.86 o                         
  -5  14   1         38.99         51.29         6.90 o                         
  -4  14   1          0.08          3.02         4.13 o                         
  -3  14   1          2.78         -3.03         6.41 o                         
  -2  14   1          0.74         -3.83         3.99 o                         
  -1  14   1          9.28          6.77         3.75 o                         
   0  14   1          8.78          7.00         5.70 o                         
   1  14   1          5.30          2.74         3.69 o                         
   2  14   1         39.24         34.09         4.88 o                         
   3  14   1          9.09          8.22         5.10 o                         
  -5  15   1         46.15         30.10         7.13 o                         
  -4  15   1          2.64         13.29         8.68 o                         
  -3  15   1         12.77         22.77         8.98 o                         
  -2  15   1          2.92         -5.61         5.61 o                         
  -1  15   1          0.15          4.94         7.60 o                         
   0  15   1          3.35          8.70         4.20 o                         
  -1 -16   2         60.02         53.79         8.54 o                         
   0 -16   2         24.94         19.55        12.71 o                         
   1 -16   2         73.81         82.35        10.59 o                         
   2 -16   2          1.39          5.39         6.78 o                         
   3 -16   2         38.27         48.61        10.06 o                         
   4 -16   2          1.00         -1.45         6.89 o                         
  -4 -15   2          7.96          4.09         9.50 o                         
  -3 -15   2          1.64          0.82         5.07 o                         
  -2 -15   2          2.87         -0.40         4.87 o                         
  -1 -15   2          1.08          0.64         3.58 o                         
   0 -15   2          0.44         -2.88         3.90 o                         
   1 -15   2         41.55         40.59         4.14 o                         
   2 -15   2          1.38          2.99         7.03 o                         
   3 -15   2         92.32         97.43         7.75 o                         
   4 -15   2         34.01         49.57         8.96 o                         
   5 -15   2          4.52         15.32         7.74 o                         
   6 -15   2          0.48         12.16         6.18 o                         
   7 -15   2          0.79          2.77         7.11 o                         
  -5 -14   2          2.97         10.60         7.02 o                         
  -4 -14   2         12.18          8.70         4.77 o                         
  -3 -14   2          9.37         15.87         4.69 o                         
  -2 -14   2          4.38          0.13         4.46 o                         
  -1 -14   2          0.55         -3.16         4.73 o                         
   0 -14   2        142.77        155.80         6.96 o                         
   1 -14   2        126.82        138.71         8.59 o                         
   2 -14   2          4.90         10.93         3.03 o                         
   3 -14   2         21.64         21.69         3.60 o                         
   4 -14   2         27.81         20.07         7.20 o                         
   5 -14   2        119.25        124.20         9.67 o                         
   6 -14   2         18.75         16.10         6.51 o                         
   7 -14   2          1.89          8.39        10.06 o                         
   8 -14   2          2.88          7.11         9.25 o                         
  -7 -13   2          1.09         -5.84         5.84 o                         
  -6 -13   2         10.68         17.83         7.59 o                         
  -5 -13   2          1.20         -3.67         3.67 o                         
  -4 -13   2         48.10         42.03         4.72 o                         
  -3 -13   2          0.99         -0.13         4.88 o                         
  -2 -13   2         29.63         33.69         4.29 o                         
  -1 -13   2        220.92        235.84        10.69 o                         
   0 -13   2         19.44         19.36         2.92 o                         
   1 -13   2          1.17          4.06         2.50 o                         
   2 -13   2          7.41          5.40         2.64 o                         
   3 -13   2         26.27         20.94         5.25 o                         
   4 -13   2         60.30         59.29        11.25 o                         
   5 -13   2         12.97         26.77         9.68 o                         
   6 -13   2          0.26         -1.91         4.11 o                         
   7 -13   2         20.92         15.53         4.82 o                         
   8 -13   2         74.99         95.07         7.39 o                         
   9 -13   2         28.18         44.72        12.15 o                         
  -8 -12   2          5.12          7.67         6.08 o                         
  -7 -12   2          6.49         21.88         5.42 o                         
  -6 -12   2          1.97          1.66         5.75 o                         
  -5 -12   2          0.37          2.66         3.30 o                         
  -4 -12   2         72.42         63.03         6.90 o                         
  -3 -12   2         16.50         22.41         3.53 o                         
  -2 -12   2         20.29         24.39         3.94 o                         
  -1 -12   2         54.42         51.90         4.07 o                         
   0 -12   2          9.86          4.16         5.96 o                         
   1 -12   2        110.23        115.11         4.69 o                         
   2 -12   2        160.17        145.67         7.96 o                         
   3 -12   2         22.98         23.06         2.66 o                         
   4 -12   2          5.51         10.06         1.86 o                         
   5 -12   2         58.09         46.08         4.95 o                         
   6 -12   2        186.10        172.87        16.04 o                         
   7 -12   2        103.63         93.90         9.52 o                         
   8 -12   2          1.56          6.43         5.55 o                         
   9 -12   2         19.68         13.37         7.63 o                         
  -9 -11   2          0.08          2.91         5.09 o                         
  -8 -11   2          0.03          1.44         4.29 o                         
  -7 -11   2         19.39          5.36         5.15 o                         
  -6 -11   2          0.31          3.47         2.92 o                         
  -5 -11   2         73.37         63.74         7.48 o                         
  -4 -11   2          0.14         -2.59         2.59 o                         
  -3 -11   2          1.94          1.53         4.14 o                         
  -2 -11   2         94.18        100.32         4.16 o                         
  -1 -11   2          0.97          4.78         2.32 o                         
   0 -11   2         18.44         16.01         2.62 o                         
   1 -11   2        104.75         90.41         3.56 o                         
   2 -11   2         58.92         65.67         4.72 o                         
   3 -11   2         76.76         79.57         4.85 o                         
   4 -11   2          3.33          1.76         2.38 o                         
   5 -11   2        225.48        229.31         8.36 o                         
   6 -11   2        274.12        249.53        10.33 o                         
   7 -11   2        178.71        173.87         9.92 o                         
   8 -11   2        150.10        152.12         9.65 o                         
   9 -11   2         21.34         23.73         3.99 o                         
  10 -11   2         10.36         17.60        12.76 o                         
  11 -11   2          6.95         13.23        12.47 o                         
 -10 -10   2         33.23         27.98         5.40 o                         
  -9 -10   2          5.33         10.36         5.77 o                         
  -8 -10   2          0.41         -1.02         5.69 o                         
  -7 -10   2          0.14         11.83         3.99 o                         
  -6 -10   2          1.48          1.68         4.65 o                         
  -5 -10   2         28.20         25.95         4.60 o                         
  -4 -10   2          0.01         -1.01         2.15 o                         
  -3 -10   2         27.12         22.98         2.19 o                         
  -2 -10   2         70.74         40.61         2.38 o                         
  -1 -10   2          4.32          1.39         2.05 o                         
   0 -10   2         33.58         29.73         2.14 o                         
   1 -10   2        136.29        137.55         3.87 o                         
   2 -10   2        126.50        129.47         5.07 o                         
   3 -10   2         82.64         71.14         4.22 o                         
   4 -10   2        119.71        108.68         3.59 o                         
   5 -10   2         48.86         39.15         3.49 o                         
   6 -10   2         68.65         60.46         6.19 o                         
   7 -10   2        120.66        118.84         6.94 o                         
   8 -10   2          2.60          7.35         6.04 o                         
   9 -10   2         54.49         60.16        12.84 o                         
  10 -10   2          0.45         -1.13         8.62 o                         
  11 -10   2         12.65          9.48         4.81 o                         
  12 -10   2          0.00         27.67        10.84 o                         
 -11  -9   2          0.28         -2.25         7.83 o                         
 -10  -9   2          2.27          3.19         4.97 o                         
  -9  -9   2        106.96         98.75         8.48 o                         
  -8  -9   2         13.13         25.35         8.18 o                         
  -7  -9   2          0.81          2.00         3.97 o                         
  -6  -9   2          0.76          4.84         3.03 o                         
  -5  -9   2          8.57          9.62         2.24 o                         
  -4  -9   2          0.01          1.55         2.10 o                         
  -3  -9   2         14.36          4.19         1.82 o                         
  -2  -9   2          2.04         -1.05         1.79 o                         
  -1  -9   2        281.39        310.53         8.16 o                         
   0  -9   2         74.74         96.16         2.96 o                         
   1  -9   2        148.88        127.11         3.43 o                         
   2  -9   2         82.34         59.39         2.26 o                         
   3  -9   2        394.28        354.58         7.33 o                         
   4  -9   2         29.49         26.48         2.27 o                         
   5  -9   2        230.09        240.95         9.21 o                         
   6  -9   2         18.52         11.67         3.69 o                         
   7  -9   2         32.50         20.13         4.81 o                         
   8  -9   2        175.34        149.42         6.82 o                         
   9  -9   2        208.46        122.17         8.51 o                         
  10  -9   2         15.95         13.01         5.92 o                         
  11  -9   2          2.52          5.75         6.31 o                         
  12  -9   2          3.32          4.21         9.96 o                         
 -11  -8   2          3.11         15.06         8.16 o                         
 -10  -8   2          1.28          3.79         7.75 o                         
  -9  -8   2          7.21          1.71         6.75 o                         
  -8  -8   2         39.01         19.21         5.65 o                         
  -7  -8   2          0.65          0.61         4.15 o                         
  -6  -8   2         76.38         70.14         3.32 o                         
  -5  -8   2         62.12         64.18         2.80 o                         
  -4  -8   2          1.13          1.98         1.49 o                         
  -3  -8   2        560.70        564.80        11.99 o                         
  -2  -8   2          0.26         -1.45         1.45 o                         
  -1  -8   2          7.68          3.31         1.79 o                         
   0  -8   2        642.97        713.64        13.77 o                         
   1  -8   2         22.11         28.39         1.79 o                         
   2  -8   2          1.27          7.78         1.70 o                         
   3  -8   2        798.72        847.27        16.06 o                         
   4  -8   2         24.33         14.66         1.12 o                         
   5  -8   2          3.56          4.59         1.31 o                         
   6  -8   2          0.27          0.96         2.35 o                         
   7  -8   2         28.95         34.67         3.04 o                         
   8  -8   2         57.83         50.04         3.18 o                         
   9  -8   2        132.00        101.38        19.76 o                         
  10  -8   2          9.43          2.31         5.06 o                         
  11  -8   2         16.37         11.25         5.02 o                         
  12  -8   2          3.48          3.93        10.19 o                         
 -12  -7   2          0.31          0.96         5.53 o                         
 -11  -7   2          0.14         -1.78         5.90 o                         
 -10  -7   2          2.12         -4.53         4.53 o                         
  -9  -7   2         41.43         54.74         4.93 o                         
  -8  -7   2         32.85         14.07         3.40 o                         
  -7  -7   2        197.36        195.21         7.58 o                         
  -6  -7   2         85.75         73.80         4.99 o                         
  -5  -7   2         36.77         28.34         2.00 o                         
  -4  -7   2         32.00         32.27         1.69 o                         
  -3  -7   2          2.65          1.36         1.71 o                         
  -2  -7   2        192.05        235.23         4.74 o                         
  -1  -7   2         49.91         59.51         2.09 o                         
   0  -7   2        173.05        139.24         4.46 o                         
   1  -7   2        257.87        264.07         5.56 o                         
   2  -7   2        160.67        126.54         3.69 o                         
   3  -7   2        564.93        523.63         9.51 o                         
   4  -7   2         14.34         17.68         3.18 o                         
   5  -7   2         21.16         18.80         2.32 o                         
   6  -7   2         82.25         77.83         3.35 o                         
   7  -7   2        227.36        195.78         5.74 o                         
   8  -7   2          2.49          2.47         2.10 o                         
   9  -7   2          0.13          0.89         2.55 o                         
  10  -7   2         26.63         35.67         5.76 o                         
  11  -7   2          0.26         -4.62        10.69 o                         
  12  -7   2          8.95         10.28         4.37 o                         
  13  -7   2          2.37          1.94         9.69 o                         
 -12  -6   2          1.53          8.64         6.21 o                         
 -11  -6   2          1.08          4.78         4.88 o                         
 -10  -6   2          1.39          5.51         7.97 o                         
  -9  -6   2         37.00         40.95         4.83 o                         
  -8  -6   2        629.15        705.37        31.09 o                         
  -7  -6   2        191.03        172.69         6.11 o                         
  -6  -6   2         65.41         62.07         2.88 o                         
  -5  -6   2         67.07         92.68         3.15 o                         
  -4  -6   2         42.81         36.79         2.19 o                         
  -3  -6   2          1.77          1.42         1.65 o                         
  -2  -6   2        252.24        229.95         4.56 o                         
  -1  -6   2         68.49         91.21         3.74 o                         
   0  -6   2        239.50        271.51         4.96 o                         
   1  -6   2       1604.88       1477.58        31.44 o                         
   2  -6   2        351.48        395.02         7.28 o                         
   3  -6   2       1895.02       2160.25        36.97 o                         
   4  -6   2        775.18        700.19        13.18 o                         
   5  -6   2        152.87         96.92         2.98 o                         
   6  -6   2          5.29          1.62         1.51 o                         
   7  -6   2          4.07          8.74         2.07 o                         
   8  -6   2          0.46          0.45         2.00 o                         
   9  -6   2          3.49         -0.72         2.26 o                         
  10  -6   2         27.94         32.73         8.28 o                         
  11  -6   2        105.88        108.15         6.70 o                         
  12  -6   2          0.00          0.08         4.07 o                         
  13  -6   2          4.52         10.06         7.10 o                         
 -13  -5   2         72.70         69.35         9.03 o                         
 -12  -5   2          0.89          4.23         5.66 o                         
 -11  -5   2          4.34         -1.78         4.01 o                         
 -10  -5   2         20.34         43.93         4.31 o                         
  -9  -5   2         39.61         35.81         3.74 o                         
  -8  -5   2        232.57        209.02         8.32 o                         
  -7  -5   2         66.19         57.71         4.49 o                         
  -6  -5   2          0.97          1.82         1.35 o                         
  -5  -5   2         35.17         44.49         2.12 o                         
  -4  -5   2        554.90        643.72        14.84 o                         
  -3  -5   2         48.48         60.10         3.16 o                         
  -2  -5   2       1225.96       1482.34        24.72 o                         
  -1  -5   2          0.93          6.72         1.75 o                         
   0  -5   2        114.18        117.61         2.85 o                         
   1  -5   2         75.77        119.17         7.32 o                         
   2  -5   2         44.01         38.19         2.92 o                         
   3  -5   2        103.20        161.78         5.17 o                         
   4  -5   2       3314.88       4304.66        89.75 o                         
   5  -5   2       1479.27       1379.05        29.23 o                         
   6  -5   2         29.33         44.77         2.24 o                         
   7  -5   2          4.17         10.19         2.38 o                         
   8  -5   2         26.86         35.69         2.56 o                         
   9  -5   2        109.00         97.33         3.89 o                         
  10  -5   2         65.70         65.92         4.56 o                         
  11  -5   2         43.86         42.79         5.29 o                         
  12  -5   2          2.13         -4.48         4.48 o                         
  13  -5   2          0.48          0.24         5.79 o                         
 -13  -4   2         54.74         60.26         6.36 o                         
 -12  -4   2        113.67        120.83         7.76 o                         
 -11  -4   2         19.64         47.31         5.23 o                         
 -10  -4   2          1.08          3.38         3.13 o                         
  -9  -4   2          0.82          1.84         3.94 o                         
  -8  -4   2         11.96         17.53         3.43 o                         
  -7  -4   2        432.43        476.24        13.63 o                         
  -6  -4   2        188.70        200.52         6.90 o                         
  -5  -4   2       4916.00       4891.23       118.33 o                         
  -4  -4   2         73.07         85.23         3.21 o                         
  -3  -4   2        768.41        728.45        15.62 o                         
  -2  -4   2         27.14         66.43         2.56 o                         
  -1  -4   2        550.46        508.35         9.38 o                         
   0  -4   2        276.71        222.23         4.51 o                         
   1  -4   2       2227.94       2280.72        46.78 o                         
   2  -4   2          7.29          6.08         2.89 o                         
   3  -4   2       4782.09       4695.74        90.57 o                         
   4  -4   2       1091.08       1164.16        21.12 o                         
   5  -4   2        354.39        287.18         5.94 o                         
   6  -4   2         36.60         36.34         2.29 o                         
   7  -4   2         57.46         34.15         2.52 o                         
   8  -4   2        375.37        341.20        11.47 o                         
   9  -4   2        394.17        366.94        10.54 o                         
  10  -4   2         14.81         10.50         2.71 o                         
  11  -4   2         10.13          7.44         3.32 o                         
  12  -4   2         20.58         25.37         6.60 o                         
  13  -4   2          1.53          4.45         6.78 o                         
 -13  -3   2         45.70         75.11         6.48 o                         
 -12  -3   2        131.45        138.76         7.54 o                         
 -11  -3   2         43.82         74.28         5.68 o                         
 -10  -3   2         23.48         32.53        12.02 o                         
  -9  -3   2        130.91        153.99         6.61 o                         
  -8  -3   2          4.19          3.33         2.20 o                         
  -7  -3   2         94.28        101.95         3.55 o                         
  -6  -3   2        273.67        235.35         5.08 o                         
  -5  -3   2       2115.44       2417.77        48.98 o                         
  -4  -3   2       1992.77       2055.02        48.29 o                         
  -3  -3   2         72.01         84.31         2.84 o                         
  -2  -3   2        743.30       1014.07        21.48 o                         
  -1  -3   2       1469.67       1658.97        27.88 o                         
   0  -3   2       3336.21       3662.14        67.27 o                         
   1  -3   2       3820.11       3800.90        77.13 o                         
   2  -3   2       3018.87       3146.96        59.71 o                         
   3  -3   2         33.26         14.26         0.95 o                         
   4  -3   2         32.91         75.85         2.72 o                         
   5  -3   2        588.30        570.59        11.00 o                         
   6  -3   2        135.74        138.16         3.55 o                         
   7  -3   2         32.83         38.86         1.73 o                         
   8  -3   2         13.29         25.92         1.95 o                         
   9  -3   2         23.51         31.55         2.22 o                         
  10  -3   2         67.47         57.07         3.62 o                         
  11  -3   2         11.20          8.51         2.99 o                         
  12  -3   2         12.20         13.40         3.68 o                         
  13  -3   2          5.54          7.82         9.18 o                         
 -14  -2   2          8.86          8.98         4.66 o                         
 -13  -2   2          4.50          3.20         4.72 o                         
 -12  -2   2          9.49          5.64         4.77 o                         
 -11  -2   2         85.09         51.34         7.38 o                         
 -10  -2   2          2.11          2.93         4.00 o                         
  -9  -2   2         35.09         40.68         3.33 o                         
  -8  -2   2        170.75        173.20         6.38 o                         
  -7  -2   2         42.37         43.89         2.90 o                         
  -6  -2   2         35.13         13.12         1.33 o                         
  -5  -2   2        359.89        290.84         7.45 o                         
  -4  -2   2        202.79        225.11         6.93 o                         
  -3  -2   2        397.69        380.70        19.50 o                         
  -2  -2   2      16173.72      15249.83       356.37 o                         
  -1  -2   2        569.34        592.99        13.32 o                         
   0  -2   2        276.55        192.11         4.61 o                         
   1  -2   2        503.81        315.07         5.58 o                         
   2  -2   2       1651.84       1645.14        29.33 o                         
   3  -2   2        989.25        857.26        16.39 o                         
   4  -2   2       2419.45       2646.80        50.11 o                         
   5  -2   2        812.60        907.62        15.31 o                         
   6  -2   2       1621.77       1991.35        36.79 o                         
   7  -2   2        389.24        440.99        10.04 o                         
   8  -2   2        548.30        508.50        13.76 o                         
   9  -2   2         11.46          8.06         2.39 o                         
  10  -2   2         13.30         15.32         2.37 o                         
  11  -2   2         55.08         40.85         4.65 o                         
  12  -2   2         25.84         37.14         6.16 o                         
  13  -2   2          7.04         10.16         7.55 o                         
 -14  -1   2          0.91          5.72         4.98 o                         
 -13  -1   2          0.20         10.86         4.55 o                         
 -12  -1   2         10.06         16.12         3.84 o                         
 -11  -1   2         10.08          4.82         3.43 o                         
 -10  -1   2         90.77         87.19         9.06 o                         
  -9  -1   2        388.59        396.27        11.06 o                         
  -8  -1   2         20.39         23.18         2.52 o                         
  -7  -1   2          3.65          8.19         1.66 o                         
  -6  -1   2          5.83          4.37         1.36 o                         
  -5  -1   2        211.54        267.27         8.03 o                         
  -4  -1   2       3224.11       2924.86        70.35 o                         
  -3  -1   2        474.41        551.41        14.78 o                         
  -2  -1   2       1310.65       1067.53        26.26 o                         
  -1  -1   2       2034.73       1992.98       110.44 o                         
   0  -1   2        188.48        130.44         7.32 o                         
   1  -1   2        272.05        298.83        13.67 o                         
   2  -1   2       3274.37       3212.65        84.76 o                         
   3  -1   2       1587.41       1177.99        23.66 o                         
   4  -1   2         31.59         39.41         1.85 o                         
   5  -1   2        229.41        175.39         4.08 o                         
   6  -1   2       4584.38       4507.79       114.15 o                         
   7  -1   2         84.10         97.28         4.33 o                         
   8  -1   2          0.00          0.56         2.14 o                         
   9  -1   2         50.95         43.34         3.00 o                         
  10  -1   2          2.17          2.06         3.04 o                         
  11  -1   2        113.18        111.87        38.08 o                         
  12  -1   2         10.64          6.24         5.52 o                         
  13  -1   2          3.55          3.39         7.82 o                         
 -14   0   2          0.31          6.66         4.19 o                         
 -13   0   2          6.77         10.13         6.27 o                         
 -12   0   2         53.33         45.63         5.26 o                         
 -11   0   2        323.13        336.70        14.85 o                         
 -10   0   2       1341.74       1554.23        56.20 o                         
  -9   0   2          2.05          7.39         2.38 o                         
  -8   0   2         57.65         53.36         2.21 o                         
  -7   0   2         22.89         17.10         1.61 o                         
  -6   0   2        252.32        264.79         7.66 o                         
  -5   0   2         41.84         45.02         2.77 o                         
  -4   0   2          7.16          4.47         1.45 o                         
  -3   0   2       3429.54       3238.44        70.10 o                         
  -2   0   2       4293.23       3728.59        81.82 o                         
  -1   0   2       1184.34       1465.96        79.65 o                         
   0   0   2       3229.78       2553.80       131.48 o                         
   1   0   2        672.06        716.00        20.98 o                         
   2   0   2       6412.51       6002.97       148.84 o                         
   3   0   2       2173.83       2173.50        43.31 o                         
   4   0   2        177.42        201.03         4.01 o                         
   5   0   2        199.57        235.31         5.25 o                         
   6   0   2        790.33        796.24        21.96 o                         
   7   0   2        320.36        351.22        12.58 o                         
   8   0   2        411.72        394.26        14.20 o                         
   9   0   2        219.08        180.93        18.34 o                         
  10   0   2         70.49         70.58         7.69 o                         
  11   0   2          8.73          6.81         3.64 o                         
  12   0   2          0.95          8.86         4.59 o                         
  13   0   2         77.38         76.84         6.00 o                         
 -14   1   2          6.60         12.96        10.28 o                         
 -13   1   2          3.31          1.03         8.43 o                         
 -12   1   2          4.15          5.55         3.78 o                         
 -11   1   2        163.79        195.75         9.13 o                         
 -10   1   2       1697.79       1749.89        69.46 o                         
  -9   1   2         20.92         10.65         2.06 o                         
  -8   1   2        196.13        190.78         4.95 o                         
  -7   1   2        302.95        342.61         8.73 o                         
  -6   1   2        253.42        274.16         5.84 o                         
  -5   1   2         52.43         58.84         3.08 o                         
  -4   1   2        374.12        462.87         9.01 o                         
  -3   1   2        546.03        636.53        12.88 o                         
  -2   1   2        180.20        299.25         5.82 o                         
  -1   1   2       1101.04        899.10        19.62 o                         
   1   1   2       7304.01       6782.77       206.20 o                         
   2   1   2        262.74        299.11         7.09 o                         
   3   1   2         65.84         87.62         2.57 o                         
   4   1   2         10.85         16.69         2.19 o                         
   5   1   2        159.25        179.98         3.73 o                         
   6   1   2         21.48         14.91         1.83 o                         
   7   1   2         88.48         93.33         3.72 o                         
   8   1   2        415.81        444.39        22.31 o                         
   9   1   2         12.52          6.89         2.86 o                         
  10   1   2        126.58        131.56         7.12 o                         
  11   1   2        144.43        109.50         7.17 o                         
  12   1   2         18.62         13.34         4.83 o                         
  13   1   2          0.00          1.44         6.33 o                         
 -14   2   2          0.93          6.69         8.60 o                         
 -13   2   2         23.26         22.14         4.00 o                         
 -12   2   2         11.41         13.38         3.59 o                         
 -11   2   2          4.84         -1.37         2.72 o                         
 -10   2   2        206.00        225.07         9.69 o                         
  -9   2   2        438.96        439.79        12.84 o                         
  -8   2   2          6.22          5.43         1.81 o                         
  -7   2   2         36.30         41.80         2.37 o                         
  -6   2   2         70.41         46.45         1.94 o                         
  -5   2   2        105.40        122.65         3.09 o                         
  -4   2   2        159.14        222.16         5.62 o                         
  -3   2   2       1447.19       1349.95        24.87 o                         
  -2   2   2       2097.19       2257.27        42.58 o                         
  -1   2   2        113.88        226.03         5.83 o                         
   0   2   2        106.73         44.66         3.05 o                         
   1   2   2      18332.60      17736.12       810.67 o                         
   2   2   2       2071.89       2137.19        47.42 o                         
   3   2   2         18.23         13.91         3.24 o                         
   4   2   2        865.68       1055.97        22.12 o                         
   5   2   2         60.90         80.84         2.72 o                         
   6   2   2         54.18         42.97         2.62 o                         
   7   2   2        110.03         98.09         3.83 o                         
   8   2   2        450.03        429.41        15.14 o                         
   9   2   2        259.01        285.51        15.26 o                         
  10   2   2         73.06         61.32         5.61 o                         
  11   2   2         42.76         35.04         4.73 o                         
  12   2   2         18.30         29.28         5.99 o                         
  13   2   2          1.21          2.24         9.00 o                         
 -14   3   2         17.45         22.31        10.49 o                         
 -13   3   2          0.55          2.15         8.95 o                         
 -12   3   2          0.01          0.00         4.31 o                         
 -11   3   2          1.24          4.95         4.42 o                         
 -10   3   2        109.72        119.22         4.29 o                         
  -9   3   2        412.02        386.02        10.06 o                         
  -8   3   2         39.10         31.71         2.90 o                         
  -7   3   2         52.65         58.45         1.83 o                         
  -6   3   2         28.36         37.69         2.51 o                         
  -5   3   2         51.61         52.67         2.31 o                         
  -4   3   2         59.98         54.97         3.87 o                         
  -3   3   2       4929.85       4981.64        86.75 o                         
  -2   3   2       1060.70        843.88        16.25 o                         
  -1   3   2        347.91        445.89         9.82 o                         
   0   3   2       1627.59       1434.91        38.60 o                         
   1   3   2       5852.30       5584.15       116.89 o                         
   2   3   2          0.44         18.65         3.05 o                         
   3   3   2         28.50         45.65         2.54 o                         
   4   3   2        348.73        383.34         7.26 o                         
   5   3   2        240.31        287.46         5.56 o                         
   6   3   2        125.63        125.38         4.32 o                         
   7   3   2        105.15        100.89         4.07 o                         
   8   3   2         22.42         29.09         2.95 o                         
   9   3   2         73.71         49.37         5.34 o                         
  10   3   2        120.33         93.71         9.33 o                         
  11   3   2         90.56         74.51         4.97 o                         
  12   3   2         10.21         -1.71         5.07 o                         
 -14   4   2          0.32         -0.44        10.78 o                         
 -13   4   2         20.16         21.67         5.92 o                         
 -12   4   2          4.01          8.98         6.74 o                         
 -11   4   2          0.14         -0.42         2.59 o                         
 -10   4   2          7.34          6.49         2.00 o                         
  -9   4   2         61.65         65.69         2.53 o                         
  -8   4   2        416.07        452.76        10.50 o                         
  -7   4   2         15.77         13.86         1.97 o                         
  -6   4   2         32.81         60.96         2.36 o                         
  -5   4   2        621.46        587.45        11.59 o                         
  -4   4   2       1505.11       1336.60        22.02 o                         
  -3   4   2        473.02        442.96         8.32 o                         
  -2   4   2        244.32        230.68         4.17 o                         
  -1   4   2        136.93        139.21         3.61 o                         
   0   4   2          9.96         10.82         2.03 o                         
   1   4   2         63.82         60.14         2.74 o                         
   2   4   2       2780.91       2935.69        48.26 o                         
   3   4   2       6717.93       6994.85       132.31 o                         
   4   4   2        389.45        432.36         8.63 o                         
   5   4   2         14.86         16.41         3.00 o                         
   6   4   2         47.79         47.61         2.69 o                         
   7   4   2          4.97         -1.08         2.67 o                         
   8   4   2          2.95          5.63         2.63 o                         
   9   4   2          0.62          5.48         3.01 o                         
  10   4   2         70.27         96.00         9.98 o                         
  11   4   2         35.31         59.38         5.24 o                         
  12   4   2          6.33         -4.12         6.68 o                         
 -14   5   2          0.96         -1.57         7.64 o                         
 -13   5   2          7.01          5.36        10.07 o                         
 -12   5   2         11.72         21.26         6.90 o                         
 -11   5   2          5.02          1.54         5.08 o                         
 -10   5   2         20.09         26.29         3.20 o                         
  -9   5   2         12.85          8.75         1.80 o                         
  -8   5   2         72.42         73.80         2.31 o                         
  -7   5   2         48.46         52.49         2.59 o                         
  -6   5   2        669.99        774.26        16.70 o                         
  -5   5   2         23.57         32.86         1.70 o                         
  -4   5   2        445.67        593.44        10.52 o                         
  -3   5   2        122.29        184.91         3.56 o                         
  -2   5   2        952.43        844.87        14.68 o                         
  -1   5   2         22.03         28.22         1.66 o                         
   0   5   2        571.32        536.68        10.07 o                         
   1   5   2       1187.22       1253.68        20.25 o                         
   2   5   2       7473.72       8174.66       124.57 o                         
   3   5   2       3197.68       3144.40        54.03 o                         
   4   5   2         23.94         15.76         1.54 o                         
   5   5   2          3.29          2.74         4.91 o                         
   6   5   2         46.72         45.16         3.15 o                         
   7   5   2         24.09         23.03         2.55 o                         
   8   5   2         19.45         32.15         4.09 o                         
   9   5   2         30.66         48.70         5.35 o                         
  10   5   2         30.06         22.56         4.67 o                         
  11   5   2          5.21         11.31         6.90 o                         
 -13   6   2         30.28         43.47         7.52 o                         
 -12   6   2          8.57         10.34         5.73 o                         
 -11   6   2         45.57         46.83         8.00 o                         
 -10   6   2         10.93         18.26         9.35 o                         
  -9   6   2         19.67         19.01         2.40 o                         
  -8   6   2         55.28         58.77         3.71 o                         
  -7   6   2          0.30         -1.87         1.87 o                         
  -6   6   2        273.31        260.90         5.90 o                         
  -5   6   2         79.64         93.72         2.68 o                         
  -4   6   2       1509.52       1499.50        27.05 o                         
  -3   6   2          2.97          4.90         1.58 o                         
  -2   6   2         21.24         63.97         5.01 o                         
  -1   6   2        255.48        341.45         8.14 o                         
   0   6   2          0.06         -0.90         1.49 o                         
   1   6   2        951.53        939.75        18.66 o                         
   2   6   2        209.70        210.84         3.88 o                         
   3   6   2       1101.55       1166.23        20.71 o                         
   4   6   2        119.56        102.78         2.74 o                         
   5   6   2        563.33        633.84        17.19 o                         
   6   6   2          1.75          5.51         1.54 o                         
   7   6   2         14.56         25.22         4.15 o                         
   8   6   2         25.43         27.98         3.96 o                         
   9   6   2         11.88         19.74         5.73 o                         
  10   6   2          0.58         -0.08         3.76 o                         
  11   6   2          0.06          6.05         5.62 o                         
 -13   7   2         17.46         43.08        10.99 o                         
 -12   7   2         60.08         54.49         6.16 o                         
 -11   7   2         50.50         51.70         7.47 o                         
 -10   7   2          5.49          9.33         5.05 o                         
  -9   7   2         44.15         41.93         4.94 o                         
  -8   7   2          4.38         11.60         2.36 o                         
  -7   7   2          0.22         -0.67         1.98 o                         
  -6   7   2        305.83        275.10         6.89 o                         
  -5   7   2          9.03          3.37         2.05 o                         
  -4   7   2        544.40        490.75        10.26 o                         
  -3   7   2        269.11        314.87         6.41 o                         
  -2   7   2        857.11        739.48        13.41 o                         
  -1   7   2         38.56         25.09         2.37 o                         
   0   7   2          2.20          3.08         1.52 o                         
   1   7   2         18.93         28.84         2.72 o                         
   2   7   2        417.91        317.85         6.54 o                         
   3   7   2        473.25        463.83         9.80 o                         
   4   7   2        294.89        298.41         8.16 o                         
   5   7   2        833.36        703.31        19.32 o                         
   6   7   2          5.98          7.87         1.94 o                         
   7   7   2          1.88          6.79         3.60 o                         
   8   7   2         39.43         45.09         6.51 o                         
   9   7   2          0.54         -4.40         6.15 o                         
  10   7   2          0.38          5.04         6.39 o                         
 -13   8   2         33.11         46.18        11.20 o                         
 -12   8   2         24.91         36.46         6.57 o                         
 -11   8   2         43.32         58.78         8.47 o                         
 -10   8   2          0.14          1.95         3.38 o                         
  -9   8   2          0.01         -2.52         2.52 o                         
  -8   8   2          1.55          5.02         3.84 o                         
  -7   8   2        376.17        399.80        10.42 o                         
  -6   8   2          1.50          1.00         2.02 o                         
  -5   8   2        227.57        228.53         7.44 o                         
  -4   8   2        339.04        327.38         8.29 o                         
  -3   8   2        194.29        204.46         4.54 o                         
  -2   8   2        359.28        428.33         8.00 o                         
  -1   8   2         66.35         69.33         2.64 o                         
   0   8   2          1.63          2.72         1.57 o                         
   1   8   2         85.77        101.29         3.49 o                         
   2   8   2        117.70        157.48         7.33 o                         
   3   8   2         27.14         29.71         2.04 o                         
   4   8   2         27.96         26.13         2.21 o                         
   5   8   2        228.62        209.19         6.72 o                         
   6   8   2        284.79        254.27         9.89 o                         
   7   8   2         25.18         23.87         4.80 o                         
   8   8   2         91.77         85.43         6.09 o                         
   9   8   2          1.50         -4.39         4.39 o                         
  10   8   2          0.31          3.44         5.85 o                         
 -12   9   2          6.87         -4.60        13.85 o                         
 -11   9   2          9.68         18.52         5.74 o                         
 -10   9   2         11.22         12.59         6.56 o                         
  -9   9   2         62.99         61.96         3.56 o                         
  -8   9   2          1.21         -0.14         2.38 o                         
  -7   9   2         69.22         62.73         5.74 o                         
  -6   9   2          6.85          7.88         5.20 o                         
  -5   9   2         43.25         41.37         2.92 o                         
  -4   9   2         23.35         15.20         3.85 o                         
  -3   9   2        777.83        807.23        24.36 o                         
  -2   9   2        105.62         94.51         3.30 o                         
  -1   9   2        118.14        130.99         4.98 o                         
   0   9   2         98.88        107.29         3.24 o                         
   1   9   2         11.71         12.41         2.30 o                         
   2   9   2         10.43          5.57         1.95 o                         
   3   9   2          2.63          6.89         2.97 o                         
   4   9   2          1.03         -0.08         2.10 o                         
   5   9   2          1.72          3.26         2.82 o                         
   6   9   2        121.19        123.48         8.00 o                         
   7   9   2         48.99         43.12         5.83 o                         
   8   9   2         24.65         27.34         5.23 o                         
   9   9   2         16.56         17.89         7.96 o                         
 -11  10   2         25.06         35.68         5.41 o                         
 -10  10   2          0.03          0.81         5.57 o                         
  -9  10   2         18.08         27.52         3.82 o                         
  -8  10   2          1.56          6.70         2.79 o                         
  -7  10   2         16.58         21.56         3.12 o                         
  -6  10   2          0.04          4.84         2.93 o                         
  -5  10   2          0.34          5.73         3.74 o                         
  -4  10   2         20.33         22.82         2.65 o                         
  -3  10   2        102.10         98.21         6.01 o                         
  -2  10   2        469.88        509.08        17.40 o                         
  -1  10   2         11.78         11.50         2.15 o                         
   0  10   2         82.63         64.57         4.09 o                         
   1  10   2         25.41         20.54         2.69 o                         
   2  10   2          4.84          6.18         2.05 o                         
   3  10   2          2.67          7.97         2.73 o                         
   4  10   2          0.97         -1.21         2.77 o                         
   5  10   2         30.40         32.44         4.51 o                         
   6  10   2          0.33          3.24         4.60 o                         
   7  10   2          1.08          4.76         4.68 o                         
   8  10   2          4.17          9.25         4.97 o                         
 -11  11   2          0.86          4.74         7.01 o                         
 -10  11   2          5.33          5.70         5.59 o                         
  -9  11   2         10.50         -0.44         9.80 o                         
  -8  11   2          0.60         -2.90         2.90 o                         
  -7  11   2         17.70         17.56         4.26 o                         
  -6  11   2         23.96         19.73         3.61 o                         
  -5  11   2         26.45         31.29         6.40 o                         
  -4  11   2        113.58        112.50         6.53 o                         
  -3  11   2         12.62          7.45         2.48 o                         
  -2  11   2         12.13         11.04         3.48 o                         
  -1  11   2         14.56          9.50         2.38 o                         
   0  11   2        155.40        156.63         7.64 o                         
   1  11   2         10.74          1.50         2.44 o                         
   2  11   2          3.19          6.30         4.03 o                         
   3  11   2         18.45         11.11         3.25 o                         
   4  11   2          3.18          1.13         9.44 o                         
   5  11   2         13.68         10.51         4.02 o                         
   6  11   2          1.19          8.48         5.40 o                         
   7  11   2         28.84         30.65         5.70 o                         
 -10  12   2          3.92         11.58         9.57 o                         
  -9  12   2          1.78          6.71         5.67 o                         
  -8  12   2          4.81         11.61         4.30 o                         
  -7  12   2          1.88          5.11         3.57 o                         
  -6  12   2         65.11         74.09         4.87 o                         
  -5  12   2          6.86          9.45         3.71 o                         
  -4  12   2         21.43         20.33         3.62 o                         
  -3  12   2          3.69         -1.98         3.47 o                         
  -2  12   2          0.55         -3.33         5.82 o                         
  -1  12   2          2.04         -2.34         2.62 o                         
   0  12   2         95.68         78.70         7.27 o                         
   1  12   2         87.54         98.07         8.40 o                         
   2  12   2          0.00          7.72         7.45 o                         
   3  12   2          3.94          6.40         5.79 o                         
   4  12   2          3.11          8.25         5.71 o                         
   5  12   2          0.00         -0.87         5.39 o                         
   6  12   2          0.16          1.47         5.71 o                         
  -8  13   2          9.47          9.13         5.04 o                         
  -7  13   2         20.39         28.00         4.87 o                         
  -6  13   2          1.09         -6.55         6.55 o                         
  -5  13   2          0.30         -0.01         3.67 o                         
  -4  13   2          8.45         14.24         3.92 o                         
  -3  13   2         22.39         27.43         4.22 o                         
  -2  13   2         18.86          8.66         4.29 o                         
  -1  13   2          0.01         -0.10         6.05 o                         
   0  13   2          0.75          4.09         5.41 o                         
   1  13   2         16.64         16.30         3.70 o                         
   2  13   2          0.96         -4.13         4.13 o                         
   3  13   2          0.21          6.84         6.14 o                         
   4  13   2          0.21         -2.77         6.13 o                         
  -7  14   2          9.14          7.54         6.79 o                         
  -6  14   2          0.00          6.91         6.84 o                         
  -5  14   2          4.02          0.21         6.99 o                         
  -4  14   2          4.71          7.75         4.22 o                         
  -3  14   2          0.08          0.38         4.21 o                         
  -2  14   2          2.09          2.97         3.97 o                         
  -1  14   2          2.54         11.05         4.48 o                         
   0  14   2          8.76          9.48         4.09 o                         
   1  14   2          0.32         -1.11         4.16 o                         
   2  14   2          1.23          7.03         4.82 o                         
  -2 -16   3         20.36         15.77         7.30 o                         
  -1 -16   3         50.01         62.05         5.41 o                         
   0 -16   3         11.12         -4.72         5.56 o                         
   1 -16   3         84.81         82.10         8.04 o                         
   2 -16   3          4.74          4.17         6.73 o                         
   3 -16   3          0.79         10.40        13.14 o                         
   4 -16   3          2.10         -2.86        10.24 o                         
   5 -16   3          0.81          7.24         7.16 o                         
  -4 -15   3          0.07          3.22         5.01 o                         
  -3 -15   3          0.46          0.07         5.01 o                         
  -2 -15   3          3.37         12.08         5.92 o                         
  -1 -15   3          5.35         -1.08         4.12 o                         
   0 -15   3         78.93         99.98         6.69 o                         
   1 -15   3         36.66         27.25         3.54 o                         
   2 -15   3          5.81          5.32         6.13 o                         
   3 -15   3          9.80         27.99         6.97 o                         
   4 -15   3          0.02          1.06         4.48 o                         
   5 -15   3         35.42         25.11         7.25 o                         
   6 -15   3         24.61         24.30         6.32 o                         
   7 -15   3          0.21         18.16         7.06 o                         
  -6 -14   3         40.31         44.56         7.90 o                         
  -5 -14   3          2.82          1.00         4.49 o                         
  -4 -14   3          0.62         -3.34         7.25 o                         
  -3 -14   3         34.77         29.80         4.89 o                         
  -2 -14   3          4.02          6.87         4.33 o                         
  -1 -14   3          6.26          5.59         4.15 o                         
   0 -14   3         91.04         91.74         5.51 o                         
   1 -14   3          3.83          4.14         3.78 o                         
   2 -14   3         85.08         94.64         3.98 o                         
   3 -14   3          5.84         -2.34         5.39 o                         
   4 -14   3         39.40         52.39         6.93 o                         
   5 -14   3         16.54         14.01         8.73 o                         
   6 -14   3         17.56         24.81        18.91 o                         
   7 -14   3          0.88         -5.81         6.54 o                         
   8 -14   3          2.81         -4.59        13.49 o                         
  -7 -13   3          0.41         -2.54         5.58 o                         
  -6 -13   3         23.54         22.04         4.23 o                         
  -5 -13   3          4.45          4.64         4.16 o                         
  -4 -13   3          1.73          3.25         4.27 o                         
  -3 -13   3          0.74         -1.75         3.95 o                         
  -2 -13   3          0.54          1.23         3.82 o                         
  -1 -13   3          3.07          7.14         4.17 o                         
   0 -13   3         17.89         23.08         8.32 o                         
   1 -13   3         13.02         22.47         2.59 o                         
   2 -13   3        359.39        373.53        15.06 o                         
   3 -13   3          5.66         10.14         2.31 o                         
   4 -13   3          3.09          2.57         2.17 o                         
   5 -13   3        239.21        259.31        14.94 o                         
   6 -13   3          0.73          6.78         7.01 o                         
   7 -13   3          0.04          0.33        10.36 o                         
   8 -13   3         21.37         25.39        13.32 o                         
   9 -13   3          5.35          8.83        11.38 o                         
  -8 -12   3          9.05         12.90         5.08 o                         
  -7 -12   3          0.06         -5.81         5.82 o                         
  -6 -12   3         16.26          4.10         4.47 o                         
  -5 -12   3          0.20          6.32         4.60 o                         
  -4 -12   3         15.67         16.23         3.08 o                         
  -3 -12   3          2.23          3.00         4.76 o                         
  -2 -12   3          0.79         -3.52         3.52 o                         
  -1 -12   3          0.22         -1.09         3.28 o                         
   0 -12   3         46.05         46.12         3.52 o                         
   1 -12   3         38.16         37.06         4.76 o                         
   2 -12   3          0.20          0.53         2.10 o                         
   3 -12   3         82.96         76.66         6.31 o                         
   4 -12   3          0.25          1.18         1.63 o                         
   5 -12   3        140.02        123.89         8.03 o                         
   6 -12   3        365.30        354.56        17.47 o                         
   7 -12   3          2.43         16.80        15.52 o                         
   8 -12   3          1.88         -4.78         5.62 o                         
   9 -12   3          2.75         -1.38         4.67 o                         
  10 -12   3          3.60          6.55        10.40 o                         
  -9 -11   3          1.51          3.92         5.40 o                         
  -8 -11   3          1.58          1.26         4.76 o                         
  -7 -11   3          4.08          2.00         5.79 o                         
  -6 -11   3          5.57         12.12         4.78 o                         
  -5 -11   3        134.40        166.07         6.94 o                         
  -4 -11   3         28.45         27.71         3.87 o                         
  -3 -11   3        226.22        192.64         6.14 o                         
  -2 -11   3          3.60          4.31         2.37 o                         
  -1 -11   3        201.76        143.80         5.28 o                         
   0 -11   3         28.77         25.23         2.58 o                         
   1 -11   3          8.02          9.17         4.00 o                         
   2 -11   3          4.63          2.83         2.96 o                         
   3 -11   3          0.07          0.30         2.58 o                         
   4 -11   3          7.11          8.84         2.03 o                         
   5 -11   3          2.25          8.98         4.77 o                         
   6 -11   3        334.85        268.52        13.74 o                         
   7 -11   3         54.30         51.63         5.79 o                         
   8 -11   3         47.70         29.87         5.69 o                         
   9 -11   3         19.68         19.50         4.36 o                         
  10 -11   3          2.47        -10.96        11.43 o                         
  11 -11   3         13.67         10.85         5.77 o                         
 -10 -10   3          9.64         14.39        11.68 o                         
  -9 -10   3         18.40         26.13         6.00 o                         
  -8 -10   3          0.40         11.35         6.68 o                         
  -7 -10   3         29.25         43.15         4.35 o                         
  -6 -10   3          0.32         -4.21         4.21 o                         
  -5 -10   3         11.70         17.79         2.65 o                         
  -4 -10   3         17.15         20.64         2.29 o                         
  -3 -10   3       1135.43       1268.51        28.48 o                         
  -2 -10   3         71.56         65.77         4.28 o                         
  -1 -10   3         14.75         13.55         2.31 o                         
   0 -10   3         56.56         48.35         2.64 o                         
   1 -10   3         21.65          9.62         2.69 o                         
   2 -10   3          0.91          1.68         1.51 o                         
   3 -10   3        281.19        277.07         6.71 o                         
   4 -10   3          7.19         14.76         1.96 o                         
   5 -10   3          2.72          0.82         4.17 o                         
   6 -10   3          0.67         -0.70         3.86 o                         
   7 -10   3        104.43         94.20         5.69 o                         
   8 -10   3         56.61         55.21         5.86 o                         
   9 -10   3         16.47         14.40         4.12 o                         
  10 -10   3         14.88         26.89         6.56 o                         
  11 -10   3          2.41          2.09         4.92 o                         
 -11  -9   3          2.72         27.41         7.14 o                         
 -10  -9   3         10.61          0.82         5.73 o                         
  -9  -9   3         13.46          7.74         6.29 o                         
  -8  -9   3         14.69         15.51         7.19 o                         
  -7  -9   3         20.07         37.18         4.15 o                         
  -6  -9   3         39.69         31.55         3.28 o                         
  -5  -9   3         62.41         62.94         4.65 o                         
  -4  -9   3        113.58        102.56         3.11 o                         
  -3  -9   3        580.78        584.07        12.72 o                         
  -2  -9   3         42.92         41.96         2.65 o                         
  -1  -9   3        168.56        196.76         5.57 o                         
   0  -9   3         10.78          9.44         1.89 o                         
   1  -9   3         70.63         45.64         2.89 o                         
   2  -9   3         84.40         86.74         3.33 o                         
   3  -9   3         10.36         10.40         1.42 o                         
   4  -9   3        151.03        160.42         4.00 o                         
   5  -9   3        206.73        188.36         9.39 o                         
   6  -9   3          2.12          6.32         4.26 o                         
   7  -9   3       1028.33        964.22        37.71 o                         
   8  -9   3          0.88          2.76         3.93 o                         
   9  -9   3         54.22         31.34         4.89 o                         
  10  -9   3          2.97          3.08         4.76 o                         
  11  -9   3          1.71          0.40         4.26 o                         
  12  -9   3          3.66         -5.40         5.40 o                         
 -12  -8   3          4.03         -1.58         6.22 o                         
 -11  -8   3          6.40          4.85         6.11 o                         
 -10  -8   3         43.71         37.63         4.86 o                         
  -9  -8   3         63.24         65.36         5.17 o                         
  -8  -8   3          7.68         20.15         5.66 o                         
  -7  -8   3          1.40          7.93         3.39 o                         
  -6  -8   3        201.75        214.01         7.29 o                         
  -5  -8   3        200.32        165.73         5.26 o                         
  -4  -8   3         39.97         40.46         2.14 o                         
  -3  -8   3        121.86        116.33         3.37 o                         
  -2  -8   3          1.28         -1.47         1.47 o                         
  -1  -8   3         56.22         64.54         3.43 o                         
   0  -8   3        941.44        786.84        15.60 o                         
   1  -8   3        116.15        140.75         3.38 o                         
   2  -8   3        464.78        475.19         8.50 o                         
   3  -8   3       1213.27       1189.87        21.17 o                         
   4  -8   3         62.16         47.33         4.35 o                         
   5  -8   3        290.09        240.54         7.01 o                         
   6  -8   3        171.08        140.24         5.23 o                         
   7  -8   3         35.37         51.50         2.74 o                         
   8  -8   3        116.98        125.69         4.86 o                         
   9  -8   3          1.87          6.63         6.94 o                         
  10  -8   3          1.79         -3.86         3.86 o                         
  11  -8   3          1.36         -5.12         5.12 o                         
  12  -8   3          9.36         11.21         6.84 o                         
 -12  -7   3          8.99          9.99         5.05 o                         
 -11  -7   3          0.30          5.66         6.00 o                         
 -10  -7   3          0.23          3.11         4.59 o                         
  -9  -7   3         26.39         27.72         5.44 o                         
  -8  -7   3         62.83         47.37         4.26 o                         
  -7  -7   3        387.68        450.50        21.37 o                         
  -6  -7   3          1.40          3.77         1.99 o                         
  -5  -7   3          1.58          0.14         2.48 o                         
  -4  -7   3         28.59         30.00         2.07 o                         
  -3  -7   3          3.76         -0.44         1.44 o                         
  -2  -7   3         77.20         68.58         2.35 o                         
  -1  -7   3        311.95        373.87         9.07 o                         
   0  -7   3          2.10         13.28         2.14 o                         
   1  -7   3       2148.85       2276.68        47.77 o                         
   2  -7   3        481.73        487.30         8.79 o                         
   3  -7   3        443.53        483.00        11.15 o                         
   4  -7   3         12.16         23.78         3.86 o                         
   5  -7   3         18.45         32.55         2.88 o                         
   6  -7   3         13.79          7.12         1.42 o                         
   7  -7   3        180.77        187.28         6.61 o                         
   8  -7   3         37.48         38.08         6.03 o                         
   9  -7   3         84.55         54.85         3.65 o                         
  10  -7   3        164.46        149.07        10.34 o                         
  11  -7   3         19.61         27.80         4.17 o                         
  12  -7   3         49.58         57.60         7.46 o                         
  13  -7   3         22.28         25.87         6.53 o                         
 -13  -6   3          0.10          4.49         5.48 o                         
 -12  -6   3          1.59          7.10         5.34 o                         
 -11  -6   3          3.41          3.46         4.70 o                         
 -10  -6   3          6.29         12.83         4.54 o                         
  -9  -6   3         71.51         83.88         6.07 o                         
  -8  -6   3        121.35        114.05         7.85 o                         
  -7  -6   3        154.65        132.40         6.40 o                         
  -6  -6   3          1.87          2.75         1.63 o                         
  -5  -6   3        129.86        124.97         5.77 o                         
  -4  -6   3         24.78         14.58         2.18 o                         
  -3  -6   3       1682.02       1771.07        36.11 o                         
  -2  -6   3        114.34        152.60         4.96 o                         
  -1  -6   3        840.84        824.55        14.98 o                         
   0  -6   3         97.57        118.79         3.05 o                         
   1  -6   3       1024.24       1057.06        21.88 o                         
   2  -6   3          7.79         10.61         2.15 o                         
   3  -6   3        115.07        122.07         6.23 o                         
   4  -6   3        205.12        181.59         5.77 o                         
   5  -6   3       1913.49       1948.42        39.28 o                         
   6  -6   3        184.60        132.09         4.13 o                         
   7  -6   3          2.98          1.63         1.79 o                         
   8  -6   3          2.72          6.56         2.14 o                         
   9  -6   3          1.97          4.55         2.24 o                         
  10  -6   3        555.13        492.88        21.84 o                         
  11  -6   3          0.76          6.67         7.19 o                         
  12  -6   3         61.02         65.30        16.29 o                         
  13  -6   3          0.36         -1.90         7.00 o                         
 -13  -5   3         17.96         18.09         6.04 o                         
 -12  -5   3          1.47         -0.24         6.92 o                         
 -11  -5   3         28.14         48.72        12.80 o                         
 -10  -5   3          7.71          7.93         5.54 o                         
  -9  -5   3         10.07         16.16         3.19 o                         
  -8  -5   3         20.78         13.74         2.68 o                         
  -7  -5   3         23.57         29.27         2.56 o                         
  -6  -5   3        120.90        101.28         3.01 o                         
  -5  -5   3        360.96        406.53         8.89 o                         
  -4  -5   3        902.85       1044.25        22.88 o                         
  -3  -5   3          3.63         18.10         6.60 o                         
  -2  -5   3        550.40        559.61        13.16 o                         
  -1  -5   3        132.66        173.36         5.13 o                         
   0  -5   3          8.71         15.65         2.01 o                         
   1  -5   3        211.86        195.49         4.03 o                         
   2  -5   3        696.62        818.23        16.22 o                         
   3  -5   3        481.74        460.12        10.08 o                         
   4  -5   3       1220.06       1274.33        22.05 o                         
   5  -5   3          7.83          7.16         1.59 o                         
   6  -5   3         25.81         18.47         1.32 o                         
   7  -5   3          1.33          6.00         1.76 o                         
   8  -5   3         14.10          4.78         2.49 o                         
   9  -5   3         51.76         49.86         2.96 o                         
  10  -5   3        132.50        111.80         8.68 o                         
  11  -5   3          4.16          7.21         3.68 o                         
  12  -5   3         18.01         14.45         6.49 o                         
  13  -5   3          3.45          0.17         5.79 o                         
 -13  -4   3         35.51         32.38         6.02 o                         
 -12  -4   3         12.40         23.26         4.26 o                         
 -11  -4   3          0.58         -2.57         4.40 o                         
 -10  -4   3          0.12          4.14         5.10 o                         
  -9  -4   3        249.25        251.99        11.99 o                         
  -8  -4   3         63.83         75.90         6.68 o                         
  -7  -4   3        146.28        162.72         3.83 o                         
  -6  -4   3         51.02         48.23         3.12 o                         
  -5  -4   3        219.73        225.79         5.49 o                         
  -4  -4   3        605.31        784.31        16.21 o                         
  -3  -4   3       1358.71       1521.48        30.86 o                         
  -2  -4   3        787.41        789.06        15.46 o                         
  -1  -4   3        135.32         96.12         2.33 o                         
   0  -4   3          8.00          1.04         1.03 o                         
   1  -4   3        761.30        823.70        14.24 o                         
   2  -4   3       4061.72       3798.70        74.12 o                         
   3  -4   3        786.36        868.56        15.80 o                         
   4  -4   3       1417.23       1331.58        22.09 o                         
   5  -4   3        760.61        762.11        16.23 o                         
   6  -4   3         13.01          4.84         1.45 o                         
   7  -4   3          4.71          4.06         1.74 o                         
   8  -4   3         55.65         68.54         2.78 o                         
   9  -4   3        164.22        175.12         6.74 o                         
  10  -4   3         58.89         71.30         3.40 o                         
  11  -4   3          7.98          5.26         6.38 o                         
  12  -4   3          2.26          1.42         6.37 o                         
  13  -4   3          3.06         -6.59         6.59 o                         
 -14  -3   3         58.63         48.80         5.76 o                         
 -13  -3   3        184.60        205.57        12.87 o                         
 -12  -3   3        120.02         99.96         8.06 o                         
 -11  -3   3         49.23         55.33         5.18 o                         
 -10  -3   3         46.84         78.35         5.54 o                         
  -9  -3   3         62.83         83.21         6.55 o                         
  -8  -3   3         24.73         25.72         1.50 o                         
  -7  -3   3        142.06        170.68         6.52 o                         
  -6  -3   3        133.25        155.11         5.17 o                         
  -5  -3   3        604.35        731.63        18.44 o                         
  -4  -3   3        103.53         86.51         3.82 o                         
  -3  -3   3       1227.95       1474.21        36.17 o                         
  -2  -3   3       2430.44       2267.76        45.49 o                         
  -1  -3   3       2918.77       2547.66        39.31 o                         
   0  -3   3       8242.24       7915.55       149.03 o                         
   1  -3   3        164.56         88.61         2.67 o                         
   2  -3   3       9205.89       8270.00       175.92 o                         
   3  -3   3       1566.63       1648.31        31.19 o                         
   4  -3   3         26.91         64.97         2.65 o                         
   5  -3   3       1185.36       1435.06        32.82 o                         
   6  -3   3       1018.70       1136.70        20.56 o                         
   7  -3   3         83.47         89.62         2.60 o                         
   8  -3   3         94.71        100.95         3.61 o                         
   9  -3   3          0.07          0.17         2.47 o                         
  10  -3   3          7.49          3.96         4.16 o                         
  11  -3   3         10.32         17.87         4.14 o                         
  12  -3   3         12.07          4.48         9.17 o                         
  13  -3   3          0.62         -1.34         9.82 o                         
 -14  -2   3         14.42         23.30        11.15 o                         
 -13  -2   3         14.21         11.36         7.21 o                         
 -12  -2   3        383.53        566.47        24.09 o                         
 -11  -2   3         51.73         36.76         4.42 o                         
 -10  -2   3        107.55         85.16         8.05 o                         
  -9  -2   3        275.20        227.10         7.85 o                         
  -8  -2   3          8.44         11.27         3.19 o                         
  -7  -2   3         61.18         48.28         2.35 o                         
  -6  -2   3        462.29        436.64        12.62 o                         
  -5  -2   3         16.15         15.67         2.16 o                         
  -4  -2   3       2389.59       2375.52        58.64 o                         
  -3  -2   3       4564.65       4402.32        97.72 o                         
  -2  -2   3      13214.67      12669.66       261.99 o                         
  -1  -2   3       7885.58       7900.75       127.36 o                         
   0  -2   3        848.10        997.84        22.14 o                         
   1  -2   3         47.79         33.28         3.41 o                         
   2  -2   3        382.12        442.95        10.44 o                         
   3  -2   3       2239.32       1868.54        50.44 o                         
   4  -2   3        989.59        986.95        23.94 o                         
   5  -2   3        644.21        752.39        14.90 o                         
   6  -2   3        398.72        402.47         9.18 o                         
   7  -2   3          0.02          4.73         1.75 o                         
   8  -2   3         41.43         47.77         2.42 o                         
   9  -2   3         21.49         22.57         3.47 o                         
  10  -2   3         63.44         45.28         2.62 o                         
  11  -2   3         12.28         16.03         3.52 o                         
  12  -2   3          1.67          3.36         4.56 o                         
  13  -2   3          0.67         16.36         8.92 o                         
 -14  -1   3          0.27          6.26         7.11 o                         
 -13  -1   3          2.83          4.60         4.39 o                         
 -12  -1   3         78.13         68.41         6.64 o                         
 -11  -1   3         21.60         33.10         5.79 o                         
 -10  -1   3        452.03        478.96        19.53 o                         
  -9  -1   3         26.26         34.11         2.83 o                         
  -8  -1   3         36.78         30.90         1.83 o                         
  -7  -1   3         83.92        102.00         4.63 o                         
  -6  -1   3       1383.58       1515.50        35.29 o                         
  -5  -1   3        806.38        755.66        16.22 o                         
  -4  -1   3       1632.57       1766.86        40.98 o                         
  -3  -1   3      25471.03      23057.95      1243.30 o                         
  -2  -1   3       1386.96       1137.16        24.65 o                         
  -1  -1   3       2427.02       2105.29        37.09 o                         
   0  -1   3        129.89        257.04         5.35 o                         
   1  -1   3       2733.55       2840.85        81.24 o                         
   2  -1   3          3.62          5.65         2.03 o                         
   3  -1   3        965.97        882.86        16.72 o                         
   4  -1   3       1479.84       1453.23        27.17 o                         
   5  -1   3        109.40        138.59         3.59 o                         
   6  -1   3        117.20        147.27         3.78 o                         
   7  -1   3          0.06         -1.37         1.37 o                         
   8  -1   3         16.12         36.46         2.05 o                         
   9  -1   3         24.08         30.56         3.67 o                         
  10  -1   3          0.00          1.84         3.44 o                         
  11  -1   3          7.17         11.12         4.62 o                         
  12  -1   3         12.01          5.99         4.53 o                         
  13  -1   3          4.79         -2.53         4.76 o                         
 -14   0   3          5.51          2.34         6.28 o                         
 -13   0   3         11.86         19.35         4.84 o                         
 -12   0   3          2.02         -1.25         7.53 o                         
 -11   0   3        114.76         97.59         9.34 o                         
 -10   0   3        678.89        781.93        30.15 o                         
  -9   0   3        222.02        203.24         6.96 o                         
  -8   0   3        168.31        141.57         3.89 o                         
  -7   0   3         44.36         35.68         2.00 o                         
  -6   0   3        180.86        218.53         7.88 o                         
  -5   0   3        473.00        447.52         8.62 o                         
  -4   0   3        818.11        801.52        15.68 o                         
  -3   0   3       3197.18       3001.75        65.00 o                         
  -2   0   3        939.28        879.02        19.39 o                         
  -1   0   3       2862.92       2952.68        68.40 o                         
   0   0   3        929.71       1001.69        24.94 o                         
   1   0   3        154.39         94.96         3.09 o                         
   2   0   3       3727.33       3198.93        76.05 o                         
   3   0   3       1176.19       1006.96        23.62 o                         
   4   0   3         25.05         15.21         1.21 o                         
   5   0   3        297.35        286.23         6.21 o                         
   6   0   3          3.55          6.54         3.56 o                         
   7   0   3         58.14         68.24         4.22 o                         
   8   0   3        497.62        413.77        34.24 o                         
   9   0   3        207.97        240.14        17.86 o                         
  10   0   3         38.33         43.79         4.69 o                         
  11   0   3          0.08          0.31         4.21 o                         
  12   0   3         43.74         50.82         5.25 o                         
  13   0   3          1.92          5.21         5.76 o                         
 -14   1   3          1.23         14.98         8.13 o                         
 -13   1   3          0.21         -2.77         4.73 o                         
 -12   1   3          1.33         10.37         7.54 o                         
 -11   1   3        157.76        153.21         9.30 o                         
 -10   1   3        401.05        357.76        14.16 o                         
  -9   1   3         59.76         63.91         2.86 o                         
  -8   1   3          9.40          9.96         1.97 o                         
  -7   1   3        169.75        195.65         4.69 o                         
  -6   1   3       1490.35       1530.09        31.64 o                         
  -5   1   3        524.26        531.73        12.97 o                         
  -4   1   3       1848.82       1929.08        34.38 o                         
  -3   1   3          2.61         -1.61         1.61 o                         
  -2   1   3         16.27          0.97         0.94 o                         
  -1   1   3         28.70         59.59         2.16 o                         
   0   1   3       4805.76       4026.86       105.02 o                         
   1   1   3        132.32        239.67         9.60 o                         
   2   1   3          6.54          2.94         1.04 o                         
   3   1   3         88.64        116.25         2.91 o                         
   4   1   3        125.59        172.97         5.49 o                         
   5   1   3        829.39        874.88        20.06 o                         
   6   1   3         49.11         52.79         2.63 o                         
   7   1   3        407.44        373.43        13.19 o                         
   8   1   3        134.74        150.10         6.11 o                         
   9   1   3         69.03         76.55         4.98 o                         
  10   1   3          0.17          6.35         3.60 o                         
  11   1   3         26.97         19.97         4.90 o                         
  12   1   3          2.48          0.57         3.92 o                         
 -14   2   3          2.34          5.36        10.26 o                         
 -13   2   3          8.04         14.76         6.12 o                         
 -12   2   3         52.87         61.29         4.86 o                         
 -11   2   3        153.78        168.45         8.17 o                         
 -10   2   3        189.31        169.14         7.47 o                         
  -9   2   3        755.97        829.44        25.62 o                         
  -8   2   3        529.88        492.47        19.83 o                         
  -7   2   3       1054.57        993.50        20.33 o                         
  -6   2   3          4.88          3.34         1.69 o                         
  -5   2   3        177.52        176.43         5.51 o                         
  -4   2   3         44.35         54.49         2.16 o                         
  -3   2   3        159.51        185.18         5.73 o                         
  -2   2   3        215.92        214.64         5.24 o                         
  -1   2   3       2171.47       2007.24        43.25 o                         
   0   2   3       1774.89       1901.39        41.88 o                         
   1   2   3       1349.28       1368.01        28.25 o                         
   2   2   3        467.36        354.42         8.19 o                         
   3   2   3        187.14        170.62         4.76 o                         
   4   2   3       2078.18       2251.31        51.84 o                         
   5   2   3        365.68        329.97         8.57 o                         
   6   2   3         48.47         50.07         2.02 o                         
   7   2   3          3.71          5.64         2.09 o                         
   8   2   3          0.48          3.53         2.41 o                         
   9   2   3         15.64         15.12         3.24 o                         
  10   2   3          0.05         -2.41         3.75 o                         
  11   2   3          5.96          3.63         6.98 o                         
  12   2   3         23.60         27.65         5.58 o                         
 -14   3   3          6.88         -0.11         7.60 o                         
 -13   3   3          0.31          7.05         6.36 o                         
 -12   3   3         38.80         39.62         6.19 o                         
 -11   3   3        313.60        320.05        18.78 o                         
 -10   3   3        979.45       1034.23        30.49 o                         
  -9   3   3        967.83       1017.89        33.39 o                         
  -8   3   3        261.75        288.72        10.64 o                         
  -7   3   3          0.34         -0.89         1.97 o                         
  -6   3   3         70.27         65.79         2.22 o                         
  -5   3   3        130.40        123.38         3.25 o                         
  -4   3   3        168.84        208.23         4.19 o                         
  -3   3   3        700.95        552.46        11.17 o                         
  -2   3   3        450.49        426.64         7.85 o                         
  -1   3   3        128.92        153.57         3.60 o                         
   0   3   3         57.81         83.76         2.23 o                         
   1   3   3       1523.34       1661.65        28.53 o                         
   2   3   3        373.42        371.48         7.34 o                         
   3   3   3       2525.19       2772.26        60.37 o                         
   4   3   3        558.08        594.05        11.60 o                         
   5   3   3         29.53         15.94         1.21 o                         
   6   3   3          4.13          9.06         2.20 o                         
   7   3   3          1.15          5.68         2.04 o                         
   8   3   3        198.49        197.85        11.78 o                         
   9   3   3          3.15          5.50         2.84 o                         
  10   3   3         15.84         13.40         4.22 o                         
  11   3   3         20.65         10.04         6.83 o                         
  12   3   3         52.15         62.15         8.76 o                         
 -13   4   3         45.98         43.64        11.03 o                         
 -12   4   3         81.34        110.26         8.39 o                         
 -11   4   3        263.23        247.01        22.11 o                         
 -10   4   3          2.78          3.88         3.36 o                         
  -9   4   3        775.38        768.23        22.13 o                         
  -8   4   3          0.37          1.20         2.23 o                         
  -7   4   3          0.52          0.86         1.87 o                         
  -6   4   3          4.03         -2.15         2.37 o                         
  -5   4   3         54.56         77.01         2.53 o                         
  -4   4   3        178.82        232.59         4.57 o                         
  -3   4   3        138.09        258.62         4.55 o                         
  -2   4   3        220.70        284.52         7.45 o                         
  -1   4   3        453.50        507.04         9.41 o                         
   0   4   3        161.72        191.89         4.06 o                         
   1   4   3          4.69         11.36         3.02 o                         
   2   4   3       1847.97       1786.68        32.21 o                         
   3   4   3       3301.62       3730.88        70.30 o                         
   4   4   3          8.28         10.54         1.56 o                         
   5   4   3        240.91        259.03         6.53 o                         
   6   4   3         15.73         13.90         1.48 o                         
   7   4   3          3.80          0.98         1.90 o                         
   8   4   3         33.84         14.93         2.70 o                         
   9   4   3          9.76          9.32         2.86 o                         
  10   4   3         66.29         61.07         4.66 o                         
  11   4   3         41.73         47.18         7.26 o                         
 -14   5   3         20.79         26.54        11.24 o                         
 -13   5   3          0.06         -4.26         8.17 o                         
 -12   5   3          6.41         28.45        10.07 o                         
 -11   5   3          1.21          3.33        16.86 o                         
 -10   5   3         21.03         12.88         1.76 o                         
  -9   5   3         37.03         31.19         2.66 o                         
  -8   5   3        166.47        171.79         4.27 o                         
  -7   5   3        103.22        103.48         4.56 o                         
  -6   5   3        109.04        109.44         4.11 o                         
  -5   5   3          0.93          4.14         1.17 o                         
  -4   5   3        717.69        666.04        11.51 o                         
  -3   5   3       1142.48       1133.46        18.90 o                         
  -2   5   3          0.21          3.06         2.14 o                         
  -1   5   3        217.37        194.94         4.70 o                         
   0   5   3        223.88        203.10         4.53 o                         
   1   5   3         62.97        100.58         3.77 o                         
   2   5   3       2310.35       2606.76        44.00 o                         
   3   5   3       1133.09       1101.89        22.56 o                         
   4   5   3        109.10        131.08         3.50 o                         
   5   5   3        120.44        123.97         5.11 o                         
   6   5   3         45.55         45.30         2.51 o                         
   7   5   3         47.00         41.80         2.94 o                         
   8   5   3          1.95          4.66         2.62 o                         
   9   5   3          2.49         -3.28         3.28 o                         
  10   5   3         54.86         52.98        10.51 o                         
  11   5   3         28.73          1.43        16.18 o                         
 -13   6   3          0.40         -3.16         5.72 o                         
 -12   6   3         48.09         53.31        10.97 o                         
 -11   6   3         72.17         88.07         8.01 o                         
 -10   6   3         22.24         29.16         4.57 o                         
  -9   6   3          3.21          3.26         2.92 o                         
  -8   6   3         11.07         23.17         2.32 o                         
  -7   6   3         96.36         78.67         3.25 o                         
  -6   6   3        328.90        348.52         7.85 o                         
  -5   6   3        309.50        296.11         5.92 o                         
  -4   6   3        210.06        208.49         4.34 o                         
  -3   6   3        343.09        336.02         6.26 o                         
  -2   6   3         11.73          8.36         3.24 o                         
  -1   6   3         88.54        114.31         5.35 o                         
   0   6   3         27.76         30.96         1.73 o                         
   1   6   3         55.81         41.31         2.12 o                         
   2   6   3        170.14        162.82         3.42 o                         
   3   6   3        235.04        169.50         3.90 o                         
   4   6   3          3.19         10.44         1.99 o                         
   5   6   3        180.51        139.41         4.57 o                         
   6   6   3         31.29         16.40         1.93 o                         
   7   6   3          0.76         -0.88         3.41 o                         
   8   6   3          1.43         -4.62         4.62 o                         
   9   6   3          1.76         -1.68         7.94 o                         
  10   6   3          4.78         20.40        24.57 o                         
 -13   7   3         22.71         19.34        10.34 o                         
 -12   7   3         31.32         33.34         6.31 o                         
 -11   7   3          2.70         -0.69         9.34 o                         
 -10   7   3          9.48         11.17         3.26 o                         
  -9   7   3         13.39         14.85         3.53 o                         
  -8   7   3          3.57          1.49         2.72 o                         
  -7   7   3        149.01        172.70         4.92 o                         
  -6   7   3        146.56        155.09         3.62 o                         
  -5   7   3        826.51        801.16        16.75 o                         
  -4   7   3         14.22          7.40         1.83 o                         
  -3   7   3          0.59          0.99         1.67 o                         
  -2   7   3        289.60        293.73         6.23 o                         
  -1   7   3        381.04        333.21         6.86 o                         
   0   7   3          3.34          4.19         1.45 o                         
   1   7   3         67.23         67.57         2.68 o                         
   2   7   3        158.14        149.14         4.07 o                         
   3   7   3       1552.27       1692.42        41.40 o                         
   4   7   3        155.82        118.70         3.89 o                         
   5   7   3         56.77         54.85         3.40 o                         
   6   7   3          0.36         -2.68         4.64 o                         
   7   7   3          0.39         12.03         4.80 o                         
   8   7   3         10.66         13.30         5.71 o                         
   9   7   3          0.77          7.48         5.92 o                         
  10   7   3          1.17         10.08         6.71 o                         
 -12   8   3          2.68          0.72         6.97 o                         
 -11   8   3         19.45         20.03         4.41 o                         
 -10   8   3          1.28          1.57         3.14 o                         
  -9   8   3          1.00          7.45         4.03 o                         
  -8   8   3         46.14         47.74         3.37 o                         
  -7   8   3        194.48        187.37         7.06 o                         
  -6   8   3         16.20         13.89         2.98 o                         
  -5   8   3          0.32         -1.57         1.66 o                         
  -4   8   3         44.76         43.50         2.24 o                         
  -3   8   3        514.76        595.27        13.20 o                         
  -2   8   3        444.45        460.69         9.70 o                         
  -1   8   3         41.99         44.30         2.10 o                         
   0   8   3        309.01        318.02        10.87 o                         
   1   8   3        182.42        195.35         5.70 o                         
   2   8   3        293.61        288.58         8.35 o                         
   3   8   3        367.81        334.19         9.45 o                         
   4   8   3        114.89        108.32         3.33 o                         
   5   8   3        134.89        138.22         6.26 o                         
   6   8   3          0.70          3.38         3.21 o                         
   7   8   3          3.84          5.34         3.98 o                         
   8   8   3          5.48          8.15         4.77 o                         
   9   8   3          9.52          2.13         5.16 o                         
 -12   9   3         22.77         63.09        11.22 o                         
 -11   9   3         74.71         73.03         7.05 o                         
 -10   9   3         10.35          7.85         3.51 o                         
  -9   9   3         32.92         42.92         8.86 o                         
  -8   9   3          0.86          0.62         3.16 o                         
  -7   9   3          0.46         -2.51         2.54 o                         
  -6   9   3          0.01         -2.07         3.03 o                         
  -5   9   3         46.47         60.40         3.65 o                         
  -4   9   3         64.08         49.21         2.47 o                         
  -3   9   3        163.68        185.33         4.99 o                         
  -2   9   3         37.70         31.17         2.79 o                         
  -1   9   3          5.35          7.87         2.37 o                         
   0   9   3          6.80          6.71         1.82 o                         
   1   9   3         41.11         28.13         2.37 o                         
   2   9   3        129.57        100.20         4.08 o                         
   3   9   3          0.21         -1.57         2.37 o                         
   4   9   3          7.66          6.67         2.69 o                         
   5   9   3        164.10        157.37         8.42 o                         
   6   9   3        161.91        130.32         7.53 o                         
   7   9   3          0.28         -2.68         4.29 o                         
   8   9   3          2.05          8.41         7.39 o                         
 -11  10   3         22.76         46.30         7.68 o                         
 -10  10   3          6.27          4.00         5.61 o                         
  -9  10   3         23.29         30.91         3.83 o                         
  -8  10   3         19.25         11.36         6.46 o                         
  -7  10   3         40.45         41.64         7.38 o                         
  -6  10   3         11.11          9.77         4.79 o                         
  -5  10   3         50.54         40.05         7.52 o                         
  -4  10   3          0.37         -4.56         4.56 o                         
  -3  10   3        117.12        120.60         4.50 o                         
  -2  10   3          7.29          3.47         2.28 o                         
  -1  10   3         90.68         77.32         4.56 o                         
   0  10   3          0.66         -2.41         4.81 o                         
   1  10   3         90.77         91.54         6.14 o                         
   2  10   3          9.63         15.81         2.86 o                         
   3  10   3          0.90         -0.48         2.30 o                         
   4  10   3          0.14          1.91         4.86 o                         
   5  10   3         22.99         20.72         4.68 o                         
   6  10   3        143.80        118.04         9.24 o                         
   7  10   3         56.15         49.10         6.80 o                         
 -10  11   3         11.22          5.80         9.53 o                         
  -9  11   3          2.59         -0.11         7.71 o                         
  -8  11   3          1.19          4.31         3.17 o                         
  -7  11   3          1.39          0.85         3.44 o                         
  -6  11   3         74.52         74.52         8.97 o                         
  -5  11   3         41.32         35.96         3.56 o                         
  -4  11   3         10.24          8.32         2.62 o                         
  -3  11   3          1.75          3.15         4.51 o                         
  -2  11   3         92.63         93.73         3.75 o                         
  -1  11   3          0.34         -2.14         2.44 o                         
   0  11   3          8.34          2.09         3.88 o                         
   1  11   3         17.94         15.66         3.06 o                         
   2  11   3          1.93          1.54         3.47 o                         
   3  11   3          4.82         13.05         9.19 o                         
   4  11   3          0.06         -2.36         5.88 o                         
   5  11   3          2.43         -3.40         5.76 o                         
   6  11   3         12.93          7.29         6.93 o                         
  -9  12   3          0.02          4.26         7.26 o                         
  -8  12   3          1.96          4.56         5.17 o                         
  -7  12   3          4.87          8.05         4.39 o                         
  -6  12   3         41.15         45.50         6.53 o                         
  -5  12   3          5.60          7.07         6.81 o                         
  -4  12   3          0.17          6.59         4.11 o                         
  -3  12   3         65.38         68.26         4.97 o                         
  -2  12   3          0.00          0.52         3.78 o                         
  -1  12   3         10.74          5.70         3.31 o                         
   0  12   3          1.99         -2.50         3.86 o                         
   1  12   3         14.73         14.59         3.62 o                         
   2  12   3          6.76          2.16         4.02 o                         
   3  12   3          0.01         -2.82         4.23 o                         
   4  12   3          0.06         -0.44         5.55 o                         
   5  12   3          1.29          4.46         6.28 o                         
  -8  13   3          8.87         15.83         6.01 o                         
  -7  13   3          1.04         -0.20         6.44 o                         
  -6  13   3         11.59          5.96         6.32 o                         
  -5  13   3          2.14          9.72         4.06 o                         
  -4  13   3         14.64          9.14         4.16 o                         
  -3  13   3          1.11          0.60         4.95 o                         
  -2  13   3          0.05          5.71         3.55 o                         
  -1  13   3          0.07         -4.12         4.12 o                         
   0  13   3          0.40         -0.60         3.25 o                         
   1  13   3         29.41         28.39         6.30 o                         
   2  13   3          0.64         -2.29         5.67 o                         
   3  13   3          0.79          3.04         5.18 o                         
  -6  14   3         15.83         12.25         5.86 o                         
  -5  14   3          2.42         -5.33         5.33 o                         
  -4  14   3          6.93          9.32         3.93 o                         
  -3  14   3          1.95         16.34        13.82 o                         
  -2  14   3          0.14          2.31         3.98 o                         
  -1  14   3          2.45          6.18         5.90 o                         
   0  14   3          0.75         -0.91         5.43 o                         
   1  14   3         35.43         45.43        22.38 o                         
  -3 -16   4          4.24         12.76         7.56 o                         
  -2 -16   4         26.61         33.35         5.06 o                         
  -1 -16   4          2.10          3.97         3.72 o                         
   0 -16   4         36.21         53.64         7.31 o                         
   1 -16   4        116.38        137.74        13.70 o                         
   2 -16   4          2.69          8.56         5.71 o                         
   3 -16   4          0.77         14.30         6.77 o                         
   4 -16   4          0.22          3.73         6.96 o                         
   5 -16   4          2.43         -8.92         8.92 o                         
  -5 -15   4          0.29          4.08         8.45 o                         
  -4 -15   4          9.43         20.67         7.21 o                         
  -3 -15   4         11.29         21.48         5.09 o                         
  -2 -15   4         14.17         10.85         5.13 o                         
  -1 -15   4          1.32         -4.57         4.57 o                         
   0 -15   4        177.23        184.04        10.21 o                         
   1 -15   4        143.95        156.14         7.88 o                         
   2 -15   4          1.29          1.12         6.66 o                         
   3 -15   4         23.30         31.24        12.15 o                         
   4 -15   4         27.36         14.75         4.56 o                         
   5 -15   4          1.97         -6.23         7.43 o                         
   6 -15   4         15.20         19.49        11.99 o                         
   7 -15   4          1.11         -2.89         9.08 o                         
  -6 -14   4         25.34         15.73         7.18 o                         
  -5 -14   4         86.22        101.60         6.03 o                         
  -4 -14   4          0.01          2.11         4.49 o                         
  -3 -14   4         59.48         59.24         9.02 o                         
  -2 -14   4          8.85         -0.57         4.13 o                         
  -1 -14   4         90.16         94.92         5.43 o                         
   0 -14   4         25.96         13.66         3.61 o                         
   1 -14   4        104.37        111.19         7.52 o                         
   2 -14   4         14.00         20.91         2.86 o                         
   3 -14   4         19.81         15.97         9.67 o                         
   4 -14   4          0.80          5.95         5.49 o                         
   5 -14   4         10.68         -1.68        11.50 o                         
   6 -14   4          0.11          1.56         6.23 o                         
   7 -14   4         20.06         38.74        12.05 o                         
   8 -14   4          5.14         15.55         6.98 o                         
  -8 -13   4          4.52         13.31         7.85 o                         
  -7 -13   4          5.99          4.20         5.47 o                         
  -6 -13   4          7.72          9.90         3.80 o                         
  -5 -13   4        173.00        147.43         7.09 o                         
  -4 -13   4          1.03          4.33         9.15 o                         
  -3 -13   4          4.44          9.80         4.04 o                         
  -2 -13   4          0.08         -3.83         3.83 o                         
  -1 -13   4         49.26         47.03         4.50 o                         
   0 -13   4         85.24         96.35         6.41 o                         
   1 -13   4         84.08         86.37         6.31 o                         
   2 -13   4        224.34        245.66         9.38 o                         
   3 -13   4          8.97         11.37         3.29 o                         
   4 -13   4         32.68         32.85         4.92 o                         
   5 -13   4         30.00         23.78         5.48 o                         
   6 -13   4         29.79         16.75         4.88 o                         
   7 -13   4          0.00         -2.92         4.59 o                         
   8 -13   4          5.96          5.94        14.40 o                         
   9 -13   4          2.90          1.64         9.08 o                         
  -9 -12   4          4.00         10.17        12.60 o                         
  -8 -12   4         65.40         83.02         6.88 o                         
  -7 -12   4          5.32         23.34         5.43 o                         
  -6 -12   4          9.62         13.17         6.35 o                         
  -5 -12   4          0.21         -4.49         5.26 o                         
  -4 -12   4          4.45         22.55         3.77 o                         
  -3 -12   4          0.94          8.18         3.86 o                         
  -2 -12   4        129.00        134.76         7.25 o                         
  -1 -12   4        151.00        170.56         6.96 o                         
   0 -12   4          1.60         -3.51         4.52 o                         
   1 -12   4         25.13         37.36         6.67 o                         
   2 -12   4          0.20          0.19         2.82 o                         
   3 -12   4          3.13          6.42         2.63 o                         
   4 -12   4        327.14        322.71        11.39 o                         
   5 -12   4          5.17          0.61         7.44 o                         
   6 -12   4          6.89          9.05        13.91 o                         
   7 -12   4          6.79         -0.36         5.35 o                         
   8 -12   4          0.00         -6.79         6.79 o                         
   9 -12   4          8.25          4.88         5.37 o                         
 -10 -11   4          2.89         -3.35         7.68 o                         
  -9 -11   4         13.52         39.21         5.16 o                         
  -8 -11   4          5.83          0.40         4.73 o                         
  -7 -11   4         17.91          7.94         5.71 o                         
  -6 -11   4          0.61         10.22         3.21 o                         
  -5 -11   4        109.20        118.71         5.43 o                         
  -4 -11   4        250.55        214.71         7.66 o                         
  -3 -11   4          1.35          4.91         2.29 o                         
  -2 -11   4        113.93        138.66         6.56 o                         
  -1 -11   4          9.68          4.21         3.60 o                         
   0 -11   4         97.44        102.34         4.75 o                         
   1 -11   4        155.42        173.08         7.46 o                         
   2 -11   4         90.45        101.87         4.55 o                         
   3 -11   4          4.86          7.77         1.70 o                         
   4 -11   4         18.33         15.45         4.87 o                         
   5 -11   4         10.66          8.81         5.58 o                         
   6 -11   4          6.26         -2.12         4.03 o                         
   7 -11   4          2.60         10.86        13.37 o                         
   8 -11   4          3.02         -7.92         7.92 o                         
   9 -11   4         52.38         51.10        13.27 o                         
  10 -11   4         15.22         10.88         5.51 o                         
  11 -11   4          0.23         -4.22         4.71 o                         
 -10 -10   4         24.85          9.94        13.21 o                         
  -9 -10   4         48.59         27.80         6.36 o                         
  -8 -10   4          4.15         -6.47         7.40 o                         
  -7 -10   4          4.22         -0.14         3.98 o                         
  -6 -10   4         35.03         10.06         4.65 o                         
  -5 -10   4         64.16         56.90         3.46 o                         
  -4 -10   4          0.67          4.70         2.74 o                         
  -3 -10   4         28.11         28.68         2.19 o                         
  -2 -10   4        117.90         99.96         4.65 o                         
  -1 -10   4        198.05        209.88         9.83 o                         
   0 -10   4        417.10        379.66        14.66 o                         
   1 -10   4        508.58        448.89         9.62 o                         
   2 -10   4          0.34         -0.19         1.71 o                         
   3 -10   4          1.12          1.64         1.72 o                         
   4 -10   4         25.55         33.21         6.02 o                         
   5 -10   4         33.71         35.50         4.78 o                         
   6 -10   4        298.88        304.28        12.61 o                         
   7 -10   4        181.30        132.70         7.65 o                         
   8 -10   4        335.91        304.66        14.48 o                         
   9 -10   4         55.89         56.15         6.56 o                         
  10 -10   4          6.20         31.39         6.55 o                         
  11 -10   4         52.48         59.86         6.03 o                         
 -11  -9   4         14.56         -3.07         8.04 o                         
 -10  -9   4          0.07         11.18         5.71 o                         
  -9  -9   4         40.80         48.75         7.37 o                         
  -8  -9   4          0.30          0.13         4.47 o                         
  -7  -9   4         32.55         39.64         5.05 o                         
  -6  -9   4          4.02         14.50         2.46 o                         
  -5  -9   4          0.12         -0.62         2.95 o                         
  -4  -9   4         50.13         40.58         2.80 o                         
  -3  -9   4         97.38        107.19         3.49 o                         
  -2  -9   4         67.69         76.97         3.46 o                         
  -1  -9   4        733.55        688.06        15.49 o                         
   0  -9   4        172.18        153.96         4.89 o                         
   1  -9   4          2.99          4.23         2.39 o                         
   2  -9   4        132.35        149.09         5.78 o                         
   3  -9   4         44.11         53.72         4.54 o                         
   4  -9   4         52.63         45.05         2.49 o                         
   5  -9   4        200.65        141.79         5.25 o                         
   6  -9   4        332.42        277.30        12.04 o                         
   7  -9   4        344.38        352.28        15.43 o                         
   8  -9   4        263.01        211.09        10.97 o                         
   9  -9   4        106.68        108.66         6.88 o                         
  10  -9   4         33.83         44.20         6.56 o                         
  11  -9   4          5.89          8.20         5.12 o                         
  12  -9   4         29.63         38.37         7.30 o                         
 -12  -8   4          0.40          4.63         5.91 o                         
 -11  -8   4          4.02          5.24         5.39 o                         
 -10  -8   4          3.59          7.64         4.55 o                         
  -9  -8   4          5.03          3.13         4.38 o                         
  -8  -8   4          6.64         -0.95         2.54 o                         
  -7  -8   4          4.06          5.39         2.33 o                         
  -6  -8   4         27.08         29.83         3.57 o                         
  -5  -8   4          1.63          1.98         2.50 o                         
  -4  -8   4          1.45          8.13         2.86 o                         
  -3  -8   4        152.60        167.16         5.33 o                         
  -2  -8   4        160.31        167.15         3.90 o                         
  -1  -8   4        970.94        992.15        19.32 o                         
   0  -8   4         97.01        113.51         3.30 o                         
   1  -8   4        176.86        206.02         5.42 o                         
   2  -8   4         49.15         61.65         1.77 o                         
   3  -8   4         78.74         82.67         4.55 o                         
   4  -8   4         31.46         43.24         3.68 o                         
   5  -8   4        743.94        769.40        16.55 o                         
   6  -8   4          5.48          6.40         2.46 o                         
   7  -8   4         15.37          7.30         3.43 o                         
   8  -8   4        270.50        286.08        10.83 o                         
   9  -8   4        209.78        182.61        19.20 o                         
  10  -8   4          4.66          8.21        11.45 o                         
  11  -8   4         51.57         58.19         5.47 o                         
  12  -8   4         11.80         21.15         5.83 o                         
 -12  -7   4          2.98          9.74         5.77 o                         
 -11  -7   4          8.10          0.82         5.21 o                         
 -10  -7   4          0.04          3.42         4.60 o                         
  -9  -7   4          0.07         -1.18         3.63 o                         
  -8  -7   4        117.42        144.89         7.98 o                         
  -7  -7   4         35.56         44.17         5.56 o                         
  -6  -7   4         31.04         30.13         2.14 o                         
  -5  -7   4        343.17        307.05         8.16 o                         
  -4  -7   4        237.04        202.61         5.50 o                         
  -3  -7   4        161.58        140.59         3.68 o                         
  -2  -7   4        825.70        979.61        17.20 o                         
  -1  -7   4        393.87        474.82        10.56 o                         
   0  -7   4        608.78        647.60        11.00 o                         
   1  -7   4         31.25         24.26         1.72 o                         
   2  -7   4        132.08        120.54         4.64 o                         
   3  -7   4        550.16        501.02        11.32 o                         
   4  -7   4        198.56        181.51         5.17 o                         
   5  -7   4         51.51         43.24         3.43 o                         
   6  -7   4        334.78        294.55         7.91 o                         
   7  -7   4        846.58        864.56        26.18 o                         
   8  -7   4         56.21         53.29         4.22 o                         
   9  -7   4          6.68         -2.65         3.37 o                         
  10  -7   4         37.55         26.38         3.93 o                         
  11  -7   4          7.37          7.31         5.19 o                         
  12  -7   4          2.27          4.32         6.65 o                         
 -13  -6   4          4.36          7.12        10.55 o                         
 -12  -6   4          9.77          5.93         5.20 o                         
 -11  -6   4          0.12          5.65         3.84 o                         
 -10  -6   4          0.20          1.45         4.25 o                         
  -9  -6   4         39.03         31.42         4.91 o                         
  -8  -6   4         20.74         28.10         3.14 o                         
  -7  -6   4        187.75        160.07         5.54 o                         
  -6  -6   4        188.18        180.11         5.10 o                         
  -5  -6   4        154.75        138.08         3.84 o                         
  -4  -6   4        352.05        310.11         6.62 o                         
  -3  -6   4        719.38        723.19        14.72 o                         
  -2  -6   4        330.14        265.37         7.05 o                         
  -1  -6   4        144.43        153.16         3.60 o                         
   0  -6   4          2.79         18.29         2.53 o                         
   1  -6   4       1156.81       1260.89        21.37 o                         
   2  -6   4        891.44        970.19        19.64 o                         
   3  -6   4        112.83        141.91         3.83 o                         
   4  -6   4        103.83        112.14         3.50 o                         
   5  -6   4        311.79        329.23         6.42 o                         
   6  -6   4        195.52        190.09         4.37 o                         
   7  -6   4        189.31        193.90         6.97 o                         
   8  -6   4         57.93         31.14         2.43 o                         
   9  -6   4          8.63          4.85         3.55 o                         
  10  -6   4          1.71          1.29         3.80 o                         
  11  -6   4          0.22         -2.28         3.15 o                         
  12  -6   4          3.78         10.75         6.51 o                         
  13  -6   4         13.52         10.47        10.70 o                         
 -13  -5   4         11.61         18.50         5.15 o                         
 -12  -5   4          4.76          1.87         8.54 o                         
 -11  -5   4         13.96          3.83         4.59 o                         
 -10  -5   4          1.83          3.02         4.28 o                         
  -9  -5   4        219.45        226.52        13.11 o                         
  -8  -5   4        104.14        105.05         4.97 o                         
  -7  -5   4        695.79        738.41        19.16 o                         
  -6  -5   4          2.97         18.21         2.79 o                         
  -5  -5   4         11.26          4.80         2.05 o                         
  -4  -5   4          3.17          1.38         1.62 o                         
  -3  -5   4        276.74        282.23         5.91 o                         
  -2  -5   4        122.95        129.21         4.59 o                         
  -1  -5   4       1003.18        892.46        17.27 o                         
   0  -5   4       3590.58       3478.29        54.14 o                         
   1  -5   4       4438.93       4312.61        71.05 o                         
   2  -5   4        685.75        835.01        15.39 o                         
   3  -5   4        202.63        172.07         4.35 o                         
   4  -5   4        462.16        481.58         8.44 o                         
   5  -5   4        234.65        247.90         4.95 o                         
   6  -5   4        316.80        277.60         6.87 o                         
   7  -5   4          0.90          6.69         1.72 o                         
   8  -5   4          4.15          5.88         1.94 o                         
   9  -5   4        130.95        116.16         4.25 o                         
  10  -5   4          0.10         -4.03         4.03 o                         
  11  -5   4          0.61          3.55         3.27 o                         
  12  -5   4         15.37          7.03         5.32 o                         
  13  -5   4          0.31          9.11         5.08 o                         
 -13  -4   4          0.70         -3.71         8.62 o                         
 -12  -4   4         22.13         18.72         5.23 o                         
 -11  -4   4         12.23         -3.30         3.95 o                         
 -10  -4   4        104.94        132.80         9.58 o                         
  -9  -4   4         93.29        115.34         3.93 o                         
  -8  -4   4         21.44         34.51         2.85 o                         
  -7  -4   4       1004.53       1122.61        34.26 o                         
  -6  -4   4        191.34        183.43         8.57 o                         
  -5  -4   4        560.39        663.32        15.57 o                         
  -4  -4   4        655.04        634.98        13.38 o                         
  -3  -4   4         71.33         61.60         2.29 o                         
  -2  -4   4       3218.50       3110.99        64.60 o                         
  -1  -4   4       1088.14       1067.96        16.06 o                         
   0  -4   4       3819.05       3462.81        56.65 o                         
   1  -4   4         11.35         20.92         4.58 o                         
   2  -4   4         32.24         51.79         2.76 o                         
   3  -4   4       1098.09       1009.44        17.95 o                         
   4  -4   4         65.92         64.42         1.98 o                         
   5  -4   4        207.69        179.04         5.45 o                         
   6  -4   4        116.90        130.91         3.43 o                         
   7  -4   4        523.13        524.54        12.32 o                         
   8  -4   4        102.84        106.20         3.79 o                         
   9  -4   4         10.69          5.32         2.50 o                         
  10  -4   4        192.65        176.92        12.27 o                         
  11  -4   4         46.40         48.04         7.85 o                         
  13  -4   4          3.90         -0.06         6.56 o                         
 -14  -3   4          6.62         -5.75         5.75 o                         
 -13  -3   4          2.41         -0.53         5.44 o                         
 -12  -3   4          0.00          2.85         4.47 o                         
 -11  -3   4         38.46         58.77         5.31 o                         
 -10  -3   4          8.50          3.15         1.76 o                         
  -9  -3   4          0.82         -0.10         2.48 o                         
  -8  -3   4        135.06        101.06         3.80 o                         
  -7  -3   4        410.26        402.84        12.47 o                         
  -6  -3   4          0.32         -0.19         1.90 o                         
  -5  -3   4         39.77         47.09         4.26 o                         
  -4  -3   4       1416.90       1452.37        32.24 o                         
  -3  -3   4       3493.43       3523.17        69.45 o                         
  -2  -3   4       1547.74       1759.07        37.40 o                         
  -1  -3   4        953.59        907.38        15.40 o                         
   0  -3   4       2513.08       2478.53        53.18 o                         
   1  -3   4       1475.98       1167.06        20.49 o                         
   2  -3   4        123.60        159.01         5.46 o                         
   3  -3   4         10.41         13.20         1.70 o                         
   4  -3   4         10.95         15.30         3.01 o                         
   5  -3   4        547.44        653.21        16.51 o                         
   6  -3   4          1.10          1.23         2.54 o                         
   7  -3   4         13.43         11.87         2.75 o                         
   8  -3   4        756.65        790.24        25.34 o                         
   9  -3   4        317.01        279.56        10.73 o                         
  10  -3   4         48.32         54.59         5.55 o                         
  11  -3   4          8.32         -4.40         4.40 o                         
  12  -3   4         42.13         18.44         8.10 o                         
  13  -3   4          5.65         16.44         6.68 o                         
 -14  -2   4         18.08         16.20         5.75 o                         
 -13  -2   4         20.28         15.43         7.34 o                         
 -12  -2   4         19.18         35.03         4.67 o                         
 -11  -2   4          0.95         -3.01         4.24 o                         
 -10  -2   4         52.79         37.43         3.00 o                         
  -9  -2   4        294.59        292.60        10.03 o                         
  -8  -2   4        111.20        120.53         6.16 o                         
  -7  -2   4        359.64        363.31        15.38 o                         
  -6  -2   4        575.48        565.00        17.78 o                         
  -5  -2   4        155.41        154.59         4.13 o                         
  -4  -2   4       3307.88       3498.24        76.36 o                         
  -3  -2   4        331.38        399.56         9.85 o                         
  -2  -2   4        945.65        957.95        21.43 o                         
  -1  -2   4         70.61         24.77         1.05 o                         
   0  -2   4        640.35        489.86        10.14 o                         
   1  -2   4        139.37         70.48         1.99 o                         
   2  -2   4         21.15         41.03         1.93 o                         
   3  -2   4        555.07        574.26        15.03 o                         
   4  -2   4       1071.60       1113.50        27.74 o                         
   5  -2   4          9.98          8.75         2.09 o                         
   6  -2   4        707.56        694.74        19.04 o                         
   7  -2   4        160.64        128.27         3.74 o                         
   8  -2   4         83.81         89.95         4.40 o                         
   9  -2   4         11.70         19.67         2.11 o                         
  10  -2   4         20.66         18.50         5.66 o                         
  11  -2   4         23.62         18.70         8.28 o                         
  12  -2   4         12.93         19.41         5.15 o                         
  13  -2   4         12.59          9.31         6.47 o                         
 -14  -1   4         52.99         70.05         7.69 o                         
 -13  -1   4         74.57         82.85         7.83 o                         
 -12  -1   4        352.80        366.48        16.63 o                         
 -11  -1   4         20.37         23.16        10.40 o                         
 -10  -1   4         50.85         77.27         3.75 o                         
  -9  -1   4         50.58         75.62         3.30 o                         
  -8  -1   4         93.58         90.08         3.23 o                         
  -7  -1   4        215.31        211.13         6.36 o                         
  -6  -1   4        128.56        160.81         3.71 o                         
  -5  -1   4        460.41        515.50        11.33 o                         
  -4  -1   4       4838.15       4978.39       114.40 o                         
  -3  -1   4       2555.51       2706.26        59.58 o                         
  -2  -1   4        174.56        194.13         5.41 o                         
  -1  -1   4        673.01        677.92        12.01 o                         
   0  -1   4       1669.78       1604.20        34.07 o                         
   1  -1   4        818.34        758.58        21.11 o                         
   2  -1   4       1254.82       1426.56        46.51 o                         
   3  -1   4       1688.36       2176.01        48.59 o                         
   4  -1   4        334.38        495.24        12.57 o                         
   5  -1   4        354.35        278.82         6.04 o                         
   6  -1   4       1262.38       1189.31        30.38 o                         
   7  -1   4          0.04         -0.01         1.64 o                         
   8  -1   4         49.40         52.51         3.67 o                         
   9  -1   4         21.35         33.10         2.45 o                         
  10  -1   4          3.39          3.27         4.85 o                         
  11  -1   4          0.17         -1.11         7.13 o                         
  12  -1   4          0.62         -1.87         5.73 o                         
 -14   0   4         22.57         30.66         6.65 o                         
 -13   0   4          0.00          2.94         5.07 o                         
 -12   0   4        408.01        526.85        29.60 o                         
 -11   0   4        271.54        271.19         9.69 o                         
 -10   0   4         88.64         78.68         3.97 o                         
  -9   0   4        599.62        671.05        23.92 o                         
  -8   0   4        518.39        487.40        15.15 o                         
  -7   0   4        215.56        188.37         4.62 o                         
  -6   0   4         68.36         54.60         2.36 o                         
  -5   0   4         60.88         92.43         4.21 o                         
  -4   0   4        317.14        323.53         7.50 o                         
  -3   0   4        154.78        116.12         2.96 o                         
  -2   0   4        116.71         77.55         2.36 o                         
  -1   0   4       2305.50       1643.99        33.60 o                         
   0   0   4       4348.12       3774.27        93.81 o                         
   1   0   4        150.75        133.64         4.29 o                         
   2   0   4        634.42        637.15        29.76 o                         
   3   0   4        266.76        200.84         7.88 o                         
   4   0   4         59.68         83.08         3.96 o                         
   5   0   4        959.71       1110.35        27.47 o                         
   6   0   4       1843.08       2233.88        53.53 o                         
   7   0   4         21.22         35.06         1.67 o                         
   8   0   4          3.22          5.56         1.44 o                         
   9   0   4         66.47         78.75         4.70 o                         
  10   0   4          1.09         -0.74         3.15 o                         
  11   0   4          1.11          4.30         4.04 o                         
  12   0   4          5.75          5.33         4.60 o                         
 -14   1   4          3.44         -2.47         6.18 o                         
 -13   1   4          5.10         17.00         4.54 o                         
 -12   1   4         95.58        119.27        15.88 o                         
 -11   1   4        286.24        304.39        15.88 o                         
 -10   1   4          8.51          4.35         2.89 o                         
  -9   1   4        395.39        324.37        10.31 o                         
  -8   1   4         31.35         32.19         2.19 o                         
  -7   1   4         62.49         98.26         4.17 o                         
  -6   1   4        236.15        297.08         5.84 o                         
  -5   1   4        112.29        136.50         4.18 o                         
  -4   1   4        159.22        177.57         3.93 o                         
  -3   1   4       5040.28       4932.03        93.27 o                         
  -2   1   4         59.86         44.20         2.34 o                         
  -1   1   4        383.33        381.43        12.03 o                         
   0   1   4       3475.91       3709.19       149.52 o                         
   1   1   4       1030.05        957.54        32.90 o                         
   2   1   4          3.19          5.82         2.08 o                         
   3   1   4        489.29        477.20        10.97 o                         
   4   1   4          8.14         12.18         1.41 o                         
   5   1   4          1.00          3.44         1.94 o                         
   6   1   4         55.71         31.78         1.48 o                         
   7   1   4         26.43         37.70         2.35 o                         
   8   1   4          6.26          6.44         3.31 o                         
   9   1   4         32.24         40.60         5.41 o                         
  10   1   4         18.49         15.72         3.35 o                         
  11   1   4          0.30          1.81         6.90 o                         
  12   1   4         17.36         16.92         6.56 o                         
 -14   2   4          4.93         20.32        17.28 o                         
 -13   2   4          0.75          8.78         7.88 o                         
 -12   2   4         27.94         35.94         4.17 o                         
 -11   2   4         11.15          3.88         4.58 o                         
 -10   2   4        102.53        106.22         5.69 o                         
  -9   2   4       2846.69       3179.99        97.48 o                         
  -8   2   4        259.28        283.56         7.50 o                         
  -7   2   4          5.88         18.62         3.14 o                         
  -6   2   4        112.81        144.65         4.26 o                         
  -5   2   4          1.15         -1.71         1.71 o                         
  -4   2   4       1969.31       2377.34        51.80 o                         
  -3   2   4        227.59        245.53         5.41 o                         
  -2   2   4       8292.31       7748.52       150.04 o                         
  -1   2   4        481.37        417.83         8.12 o                         
   0   2   4        946.80        876.12        20.28 o                         
   1   2   4        646.32        591.52        14.69 o                         
   2   2   4        215.90        250.72         6.12 o                         
   3   2   4          4.06         13.75         0.99 o                         
   4   2   4         32.48         35.54         1.94 o                         
   5   2   4          6.87         15.75         1.63 o                         
   6   2   4        149.35        196.89         6.42 o                         
   7   2   4          4.44          5.77         4.17 o                         
   8   2   4          0.43         -2.32         2.32 o                         
   9   2   4         93.95         93.92         5.00 o                         
  10   2   4          0.00         -2.61         6.78 o                         
  11   2   4          1.65         -2.12         3.91 o                         
  12   2   4          5.16         16.65         6.03 o                         
 -14   3   4          0.11         -0.67         7.64 o                         
 -13   3   4          1.14          1.85         7.06 o                         
 -12   3   4          0.86          5.20         3.93 o                         
 -11   3   4          1.85          4.18         3.09 o                         
 -10   3   4        233.02        233.34         7.76 o                         
  -9   3   4       2566.04       2769.84        70.18 o                         
  -8   3   4        627.94        630.09        16.42 o                         
  -7   3   4         79.18         52.74         2.39 o                         
  -6   3   4        385.96        343.27         8.15 o                         
  -5   3   4        329.02        235.50         4.95 o                         
  -4   3   4         99.54        112.26         4.91 o                         
  -3   3   4       1568.06       1685.12        29.96 o                         
  -2   3   4          4.80         12.34         1.52 o                         
  -1   3   4        156.55        178.82         5.05 o                         
   0   3   4          0.37          9.71         1.75 o                         
   1   3   4       2043.94       2229.52        37.68 o                         
   2   3   4         11.37          6.18         1.93 o                         
   3   3   4        133.91        133.97         3.83 o                         
   4   3   4         51.23         87.77         3.22 o                         
   5   3   4         58.64         69.37         2.48 o                         
   6   3   4         65.44         57.32         2.43 o                         
   7   3   4          0.51         -1.12         2.03 o                         
   8   3   4         13.03          9.93         2.70 o                         
   9   3   4        100.25         76.89         8.30 o                         
  10   3   4         28.14         27.65         5.19 o                         
  11   3   4         29.39         29.98         9.17 o                         
 -14   4   4          0.98         -0.46        10.59 o                         
 -13   4   4          2.19          0.20         9.87 o                         
 -12   4   4         11.68         22.76         6.43 o                         
 -11   4   4          5.25          4.27         2.90 o                         
 -10   4   4        118.69        122.26         4.93 o                         
  -9   4   4        590.97        599.39        23.62 o                         
  -8   4   4        649.71        685.97        33.00 o                         
  -7   4   4        203.93        186.32         4.83 o                         
  -6   4   4          3.01          1.21         1.61 o                         
  -5   4   4         17.33         20.43         1.76 o                         
  -4   4   4         19.76         18.82         1.45 o                         
  -3   4   4        700.31        714.19        11.40 o                         
  -2   4   4        384.41        318.56         5.77 o                         
  -1   4   4          2.16          4.40         1.54 o                         
   0   4   4        305.87        296.18         8.14 o                         
   1   4   4       2326.07       2406.08        45.57 o                         
   2   4   4        328.63        286.28         5.38 o                         
   3   4   4        382.71        422.22         8.74 o                         
   4   4   4          6.79         -0.70         1.26 o                         
   5   4   4        119.18        118.94         3.36 o                         
   6   4   4         50.63         34.11         1.74 o                         
   7   4   4          0.55          1.53         2.56 o                         
   8   4   4          2.00          4.89         2.72 o                         
   9   4   4         13.92         21.12         3.57 o                         
  10   4   4         10.94          8.26         5.75 o                         
  11   4   4         19.54          9.09         6.35 o                         
 -13   5   4          0.52          1.90         5.93 o                         
 -12   5   4          2.91          3.24         5.46 o                         
 -11   5   4         14.80         33.25         6.59 o                         
 -10   5   4          0.03          0.64         3.45 o                         
  -9   5   4          0.00         -2.50         2.61 o                         
  -8   5   4       2360.30       2673.22        61.66 o                         
  -7   5   4        159.53        145.21         6.79 o                         
  -6   5   4        188.14        187.30         4.81 o                         
  -5   5   4         41.03         42.86         1.85 o                         
  -4   5   4        628.59        647.84        10.96 o                         
  -3   5   4        436.75        528.06         9.09 o                         
  -2   5   4         97.10        153.82         6.24 o                         
  -1   5   4        842.04        901.73        15.43 o                         
   0   5   4        169.84        171.99         5.51 o                         
   1   5   4        130.29        137.42         5.66 o                         
   2   5   4       1396.04       1468.55        29.65 o                         
   3   5   4        352.85        307.27         6.61 o                         
   4   5   4        162.07        103.02         3.51 o                         
   5   5   4         73.71         39.04         3.28 o                         
   6   5   4          4.15         10.33         2.71 o                         
   7   5   4          0.24         -0.95         3.06 o                         
   8   5   4          7.37          8.49         4.04 o                         
   9   5   4          5.12         -5.41         5.41 o                         
  10   5   4          5.26          5.18         6.80 o                         
  11   5   4         20.24         26.11         6.52 o                         
 -13   6   4          1.01          3.94         7.31 o                         
 -12   6   4          0.03          9.02         9.48 o                         
 -11   6   4         29.91         45.82         4.08 o                         
 -10   6   4          9.29          7.66         3.86 o                         
  -9   6   4          1.72         -0.03         1.77 o                         
  -8   6   4        272.98        224.86         7.03 o                         
  -7   6   4        154.81        161.44         4.17 o                         
  -6   6   4        164.85        190.28         5.34 o                         
  -5   6   4         15.00         17.27         1.75 o                         
  -4   6   4         53.77         44.64         1.61 o                         
  -3   6   4        300.61        259.70         7.49 o                         
  -2   6   4         13.15         11.90         1.31 o                         
  -1   6   4         39.57         50.70         1.75 o                         
   0   6   4        225.67        194.97         5.87 o                         
   1   6   4         28.96         21.79         2.29 o                         
   2   6   4         86.48         70.67         2.16 o                         
   3   6   4         31.54         23.64         1.57 o                         
   4   6   4       1560.01       1737.57        43.15 o                         
   5   6   4          1.21          5.69         1.85 o                         
   6   6   4         29.56         14.07         3.00 o                         
   7   6   4         50.56         55.13         5.65 o                         
   8   6   4          7.77          3.85         5.05 o                         
   9   6   4          0.32         14.32         9.40 o                         
  10   6   4         27.00          1.56        13.73 o                         
 -13   7   4         10.80          7.43        10.38 o                         
 -12   7   4          8.00         25.39         8.51 o                         
 -11   7   4          7.09         -1.48         5.62 o                         
 -10   7   4         20.44         18.92         6.94 o                         
  -9   7   4        124.81        121.25        10.15 o                         
  -8   7   4          0.07          2.82         2.31 o                         
  -7   7   4          1.03         -1.66         2.27 o                         
  -6   7   4        388.95        414.00        10.03 o                         
  -5   7   4        224.38        194.34         4.59 o                         
  -4   7   4        275.81        274.44         6.34 o                         
  -3   7   4         22.28         14.76         1.81 o                         
  -2   7   4         91.29         87.85         2.55 o                         
  -1   7   4        137.21        145.56         6.58 o                         
   0   7   4          9.62         10.81         2.74 o                         
   1   7   4         28.69         31.69         1.81 o                         
   2   7   4          1.01          4.28         1.83 o                         
   3   7   4        188.83        145.05         5.38 o                         
   4   7   4        784.53        775.02        24.27 o                         
   5   7   4          8.55          7.16         1.97 o                         
   6   7   4          1.40          0.64         2.72 o                         
   7   7   4          8.26         11.16         4.91 o                         
   8   7   4          6.00         15.48         7.84 o                         
   9   7   4          0.35         -4.96         4.96 o                         
 -12   8   4          5.00          6.15         6.95 o                         
 -11   8   4         31.27         52.80         4.87 o                         
 -10   8   4         10.77         13.92         5.07 o                         
  -9   8   4          8.51          7.78         3.48 o                         
  -8   8   4          2.57         -4.96         4.96 o                         
  -7   8   4         39.47         35.03         1.89 o                         
  -6   8   4         49.66         46.06         2.19 o                         
  -5   8   4        774.69        814.32        18.58 o                         
  -4   8   4          3.97          8.20         4.30 o                         
  -3   8   4         44.68         34.85         3.15 o                         
  -2   8   4        319.51        328.37         6.83 o                         
  -1   8   4         16.26         11.50         2.02 o                         
   0   8   4          0.75          7.17         2.34 o                         
   1   8   4          7.13          6.30         1.65 o                         
   2   8   4         59.40         62.99         2.61 o                         
   3   8   4          1.95          1.58         1.93 o                         
   4   8   4        152.94        138.35         4.66 o                         
   5   8   4          0.02          3.31         2.78 o                         
   6   8   4         51.33         46.23         6.69 o                         
   7   8   4          8.21         16.59         7.02 o                         
   8   8   4          0.01         12.26         4.24 o                         
   9   8   4          4.49          7.69         8.50 o                         
 -12   9   4         42.11         56.35        11.49 o                         
 -11   9   4         77.85         79.98        12.78 o                         
 -10   9   4          1.03         -1.88         3.50 o                         
  -9   9   4          7.39         11.17         3.58 o                         
  -8   9   4         48.11         45.56         4.08 o                         
  -7   9   4        125.47        122.26         5.03 o                         
  -6   9   4          5.04          4.67         1.91 o                         
  -5   9   4         43.99         35.29         2.26 o                         
  -4   9   4        857.68        870.90        22.86 o                         
  -3   9   4          5.97          4.28         2.08 o                         
  -2   9   4          3.03          7.38         3.05 o                         
  -1   9   4         35.95         27.41         2.28 o                         
   0   9   4          0.32          1.90         2.05 o                         
   1   9   4          1.81          2.89         2.21 o                         
   2   9   4         21.20         27.43         2.69 o                         
   3   9   4         16.77         32.84         2.47 o                         
   4   9   4          0.36          5.56         4.23 o                         
   5   9   4         94.44         96.77        10.07 o                         
   6   9   4         14.74         25.56         5.91 o                         
   7   9   4          0.05          7.15         4.37 o                         
   8   9   4          2.93         15.51         7.01 o                         
 -11  10   4          0.98         10.82         6.76 o                         
 -10  10   4         14.13         10.93         8.22 o                         
  -9  10   4         26.93         25.77         3.95 o                         
  -8  10   4         12.95         16.99         3.44 o                         
  -7  10   4          1.24          2.09         3.54 o                         
  -6  10   4         55.88         41.80         3.07 o                         
  -5  10   4         19.61         15.41         2.97 o                         
  -4  10   4         36.31         27.88         2.29 o                         
  -3  10   4        138.03        150.86         6.32 o                         
  -2  10   4        114.48         90.52         3.56 o                         
  -1  10   4        307.55        315.05        12.46 o                         
   0  10   4         89.21         77.35         5.92 o                         
   1  10   4          6.78          4.79         3.74 o                         
   2  10   4          1.39          2.72         3.47 o                         
   3  10   4          1.47         -3.47         4.40 o                         
   4  10   4         16.78         12.52         4.37 o                         
   5  10   4         30.15         22.22         4.03 o                         
   6  10   4          9.87         16.03         6.35 o                         
   7  10   4          2.45          6.00         6.59 o                         
 -10  11   4        124.57        137.21         9.63 o                         
  -9  11   4         13.67         10.85         6.15 o                         
  -8  11   4          0.11         -3.56         3.62 o                         
  -7  11   4          0.08          4.77         6.11 o                         
  -6  11   4          0.24         -1.61         2.89 o                         
  -5  11   4         35.10         30.62         4.18 o                         
  -4  11   4          3.29         -0.01         4.16 o                         
  -3  11   4         15.96         40.12         5.90 o                         
  -2  11   4          0.46         -2.83         2.83 o                         
  -1  11   4        226.50        274.06        12.84 o                         
   0  11   4          2.58          2.63         3.76 o                         
   1  11   4          0.40          6.02         3.14 o                         
   2  11   4          2.25         -4.05         4.71 o                         
   3  11   4          9.91         10.02         5.06 o                         
   4  11   4          0.99          4.39         6.09 o                         
   5  11   4          8.19         13.77         6.19 o                         
  -9  12   4          6.65         11.93         8.94 o                         
  -8  12   4          4.70          6.99         5.11 o                         
  -7  12   4          4.95          6.64         3.94 o                         
  -6  12   4          0.06          1.12         3.77 o                         
  -5  12   4          0.34          5.84         3.93 o                         
  -4  12   4         41.42         41.08         4.98 o                         
  -3  12   4         20.29          9.21         3.58 o                         
  -2  12   4          1.95          3.36         4.26 o                         
  -1  12   4         13.15         17.09         3.86 o                         
   0  12   4         45.15         38.71         5.67 o                         
   1  12   4          9.80         24.50         4.11 o                         
   2  12   4         11.30         -0.69         5.29 o                         
   3  12   4          1.92          1.73         4.32 o                         
   4  12   4          0.05         -2.52         6.62 o                         
  -7  13   4          1.95         -4.78         5.71 o                         
  -6  13   4          0.89          4.73         3.40 o                         
  -5  13   4          1.24         -4.29         4.29 o                         
  -4  13   4          1.62          6.01         4.55 o                         
  -3  13   4          0.25         -0.11         3.60 o                         
  -2  13   4         15.27          5.61         4.02 o                         
  -1  13   4          6.52         12.06         4.59 o                         
   0  13   4          7.08         15.26         5.41 o                         
   1  13   4          5.55         -1.76         7.72 o                         
   2  13   4         29.85         34.16         6.84 o                         
  -3  14   4         10.58          5.00         7.43 o                         
  -2  14   4          0.03         -4.40         7.03 o                         
  -3 -16   5          2.79         -0.89         5.43 o                         
  -2 -16   5          9.19         14.03         4.53 o                         
  -1 -16   5          8.87          4.42         5.05 o                         
   0 -16   5        152.88        173.41        11.66 o                         
   1 -16   5        276.65        320.15        17.47 o                         
   2 -16   5         15.23          0.67         5.62 o                         
   3 -16   5          0.07          9.74         6.70 o                         
   4 -16   5         20.61         17.86         7.11 o                         
   5 -16   5         25.66         27.99        12.54 o                         
  -5 -15   5          0.01          4.13         6.73 o                         
  -4 -15   5          5.80          7.27         5.33 o                         
  -3 -15   5         14.54         18.38         5.00 o                         
  -2 -15   5          3.69          0.68         6.35 o                         
  -1 -15   5         52.31         50.85         9.53 o                         
   0 -15   5        278.67        312.28        10.29 o                         
   1 -15   5        904.34        924.97        30.57 o                         
   2 -15   5        254.11        257.81        14.23 o                         
   3 -15   5         16.41         21.03         6.18 o                         
   4 -15   5          1.50          6.43         5.22 o                         
   5 -15   5          4.31         -5.26         8.36 o                         
   6 -15   5          8.91          7.18         6.51 o                         
   7 -15   5         23.25         38.12         7.48 o                         
  -7 -14   5          0.18          9.35         8.79 o                         
  -6 -14   5          3.78          9.43         6.07 o                         
  -5 -14   5         11.03         26.61        10.23 o                         
  -4 -14   5         13.81          1.38         5.18 o                         
  -3 -14   5          6.47         -2.18         4.94 o                         
  -2 -14   5          0.56         -3.78         4.13 o                         
  -1 -14   5          3.67          9.34         5.45 o                         
   0 -14   5        209.75        198.74         8.01 o                         
   1 -14   5        166.18        166.69         6.16 o                         
   2 -14   5          0.00         -0.65         3.78 o                         
   3 -14   5          0.12         -4.37         6.78 o                         
   4 -14   5          3.44         10.61         5.59 o                         
   5 -14   5         52.68         28.06         6.22 o                         
   6 -14   5         38.98         31.36         5.68 o                         
   7 -14   5          2.08          7.50        13.00 o                         
   8 -14   5          0.51         -4.18         5.82 o                         
  -8 -13   5         50.04         34.74         7.41 o                         
  -7 -13   5         25.70         48.55         8.38 o                         
  -6 -13   5         31.46         14.25         5.85 o                         
  -5 -13   5        132.22        144.70         8.25 o                         
  -4 -13   5          0.23          8.85         5.17 o                         
  -3 -13   5          2.53         15.91         5.02 o                         
  -2 -13   5         18.65         28.64         6.21 o                         
  -1 -13   5          6.39          3.22         3.71 o                         
   0 -13   5         82.87         79.77         3.79 o                         
   1 -13   5         20.40         34.44         2.35 o                         
   2 -13   5        352.76        358.24        10.13 o                         
   3 -13   5         23.48         23.30         3.18 o                         
   4 -13   5          7.58          4.33         5.07 o                         
   5 -13   5          0.26          2.20         5.11 o                         
   6 -13   5          3.63         -0.14         6.96 o                         
   7 -13   5          1.05         -4.32         5.97 o                         
   8 -13   5          0.02         -3.32         4.44 o                         
   9 -13   5          4.16         23.70         7.03 o                         
  -9 -12   5          7.00          7.45         6.24 o                         
  -8 -12   5          0.51          3.46         7.54 o                         
  -7 -12   5         93.64         89.35         8.64 o                         
  -6 -12   5         66.75         67.37         6.03 o                         
  -5 -12   5        259.40        334.76        11.59 o                         
  -4 -12   5         14.38         20.57         4.95 o                         
  -3 -12   5         11.90          4.19         4.65 o                         
  -2 -12   5         25.07         28.37         3.96 o                         
  -1 -12   5         50.14         50.21         3.99 o                         
   0 -12   5         28.42         25.46         2.61 o                         
   1 -12   5         26.90         22.93         2.43 o                         
   2 -12   5        407.50        436.89         9.88 o                         
   3 -12   5        145.38        128.88         7.44 o                         
   4 -12   5         59.46         54.01         3.08 o                         
   5 -12   5        160.13        140.93        18.33 o                         
   6 -12   5        136.08        132.84        11.07 o                         
   7 -12   5          0.60         12.14         5.60 o                         
   8 -12   5         17.28          7.72         8.55 o                         
   9 -12   5         14.86         18.19         6.94 o                         
 -10 -11   5          3.02          3.38         7.31 o                         
  -9 -11   5          8.35         12.08         6.62 o                         
  -8 -11   5         25.79         44.49         5.78 o                         
  -7 -11   5         15.46         16.67         3.30 o                         
  -6 -11   5         48.92         56.96         4.15 o                         
  -5 -11   5        192.88        168.70         6.86 o                         
  -4 -11   5        150.43        147.55         5.98 o                         
  -3 -11   5        374.54        372.14        15.36 o                         
  -2 -11   5        165.49        156.98         5.03 o                         
  -1 -11   5         27.96         35.55         2.59 o                         
   0 -11   5         82.89         85.12         3.22 o                         
   1 -11   5        293.85        282.32        12.69 o                         
   2 -11   5         24.06         29.75         1.82 o                         
   3 -11   5        865.41        855.19        22.75 o                         
   4 -11   5        167.67        156.17         7.80 o                         
   5 -11   5          6.56          4.75         3.60 o                         
   6 -11   5          1.68          2.68         4.76 o                         
   7 -11   5         15.49         23.24        11.43 o                         
   8 -11   5         55.63         62.15         6.40 o                         
   9 -11   5         27.06         33.06         5.36 o                         
  10 -11   5          4.47         17.15         6.93 o                         
  11 -11   5          0.26          4.84         6.83 o                         
 -11 -10   5         39.00         47.80         8.57 o                         
 -10 -10   5         33.31         56.75         7.35 o                         
  -9 -10   5          0.53          3.62         8.03 o                         
  -8 -10   5         62.75         81.60         6.86 o                         
  -7 -10   5          3.99         -1.01         3.13 o                         
  -6 -10   5         97.46         91.19         5.93 o                         
  -5 -10   5        205.51        231.34         8.54 o                         
  -4 -10   5        415.96        402.07        10.46 o                         
  -3 -10   5          7.70          4.89         2.15 o                         
  -2 -10   5          4.92          4.89         1.94 o                         
  -1 -10   5        137.34        102.27         5.33 o                         
   0 -10   5         79.95         94.99         3.48 o                         
   1 -10   5        206.62        221.27         9.65 o                         
   2 -10   5        583.23        581.22        16.77 o                         
   3 -10   5        260.47        287.51         8.83 o                         
   4 -10   5         83.97         99.73         7.68 o                         
   5 -10   5         87.57         79.65         7.68 o                         
   6 -10   5          3.85          6.26         4.55 o                         
   7 -10   5         22.53         10.69         4.85 o                         
   8 -10   5        106.99         98.30         6.98 o                         
   9 -10   5          0.03          0.42         5.76 o                         
  10 -10   5         21.07         14.48         6.94 o                         
  11 -10   5          1.59          0.50         4.64 o                         
 -11  -9   5          3.30         20.25         9.36 o                         
 -10  -9   5          4.85         19.07         5.80 o                         
  -9  -9   5         20.59         22.72         6.61 o                         
  -8  -9   5          1.16          3.41         3.14 o                         
  -7  -9   5          1.38          4.72         3.27 o                         
  -6  -9   5        115.97        105.09         4.47 o                         
  -5  -9   5         88.68         94.86         3.54 o                         
  -4  -9   5        334.56        324.84         9.42 o                         
  -3  -9   5       1186.39       1304.32        28.36 o                         
  -2  -9   5        235.75        225.05        10.10 o                         
  -1  -9   5        328.56        318.45         7.08 o                         
   0  -9   5        412.63        436.98        10.82 o                         
   1  -9   5         21.20         16.23         1.61 o                         
   2  -9   5          9.26         15.42         1.88 o                         
   3  -9   5          1.20         -1.82         2.17 o                         
   4  -9   5         13.12          7.63         2.37 o                         
   5  -9   5        126.94        128.45         5.03 o                         
   6  -9   5         80.39         82.23         5.48 o                         
   7  -9   5        196.36        192.38         9.78 o                         
   8  -9   5          1.08          0.64         3.82 o                         
   9  -9   5         30.94         30.46         9.43 o                         
  10  -9   5          0.60          6.70         4.74 o                         
  11  -9   5         24.70         18.11         5.12 o                         
  12  -9   5         92.80        106.96        12.60 o                         
 -12  -8   5         33.75         39.54         6.36 o                         
 -11  -8   5          0.05          5.15         8.81 o                         
 -10  -8   5          0.42         -5.61         5.61 o                         
  -9  -8   5        212.88        224.52        11.71 o                         
  -8  -8   5         60.79         57.57         4.38 o                         
  -7  -8   5          1.62          1.95         3.06 o                         
  -6  -8   5         27.71         24.34         2.35 o                         
  -5  -8   5         15.81         22.63         2.17 o                         
  -4  -8   5         15.63         10.90         2.47 o                         
  -3  -8   5        719.58        708.01        16.06 o                         
  -2  -8   5        396.67        372.72         8.80 o                         
  -1  -8   5         18.11         43.75         3.72 o                         
   0  -8   5          6.15          4.79         2.23 o                         
   1  -8   5         18.21         19.77         1.88 o                         
   2  -8   5          7.89          5.47         2.35 o                         
   3  -8   5          0.33          1.54         2.25 o                         
   4  -8   5         90.87         54.24         2.91 o                         
   5  -8   5        117.89         87.52         3.09 o                         
   6  -8   5          0.01          0.42         1.51 o                         
   7  -8   5         57.71         46.31         9.37 o                         
   8  -8   5        151.21        128.84         7.66 o                         
   9  -8   5        162.30        141.25        10.40 o                         
  10  -8   5          9.15          1.60         3.79 o                         
  11  -8   5         56.50         46.74         4.84 o                         
  12  -8   5          5.72          2.56         6.97 o                         
 -12  -7   5         58.72         48.48         6.23 o                         
 -11  -7   5         49.59         45.49         5.81 o                         
 -10  -7   5          4.82          0.07         7.05 o                         
  -9  -7   5         29.53         21.58         3.46 o                         
  -8  -7   5         36.89         52.51         3.11 o                         
  -7  -7   5        290.34        312.71        11.30 o                         
  -6  -7   5        465.72        458.96        11.67 o                         
  -5  -7   5       1171.85       1186.36        34.01 o                         
  -4  -7   5        198.06        226.20         5.78 o                         
  -3  -7   5        313.04        328.19         7.87 o                         
  -2  -7   5        569.89        638.03        11.46 o                         
  -1  -7   5         69.58         87.74         2.81 o                         
   0  -7   5         74.99         97.85         3.25 o                         
   1  -7   5        187.38        198.97         4.20 o                         
   2  -7   5         33.42         34.38         2.90 o                         
   3  -7   5         29.47         36.72         5.38 o                         
   4  -7   5         23.93         56.63         4.56 o                         
   5  -7   5          2.21         11.03         1.54 o                         
   6  -7   5        282.46        275.86         6.89 o                         
   7  -7   5        223.68        217.88         8.63 o                         
   8  -7   5        627.66        572.94        17.44 o                         
   9  -7   5         44.91         40.87         5.75 o                         
  10  -7   5         12.95         17.56         3.82 o                         
  11  -7   5          3.11          6.92         7.01 o                         
  12  -7   5         15.94         25.60         6.91 o                         
 -13  -6   5          2.07          1.28         5.90 o                         
 -12  -6   5         14.98          9.98         6.93 o                         
 -11  -6   5         10.57         11.50         4.36 o                         
 -10  -6   5         11.42         16.21        11.42 o                         
  -9  -6   5         36.47         56.89         3.77 o                         
  -8  -6   5        356.29        319.92        13.63 o                         
  -7  -6   5        507.95        467.34        13.12 o                         
  -6  -6   5        388.26        375.22        10.87 o                         
  -5  -6   5        108.31         91.08         2.84 o                         
  -4  -6   5        231.44        166.90         5.73 o                         
  -3  -6   5        380.66        408.01         7.56 o                         
  -2  -6   5         46.95         49.35         3.45 o                         
  -1  -6   5        723.42        813.50        15.68 o                         
   0  -6   5       4550.11       4525.97        75.28 o                         
   1  -6   5         58.25         47.99         3.11 o                         
   2  -6   5        229.43        215.01         4.96 o                         
   3  -6   5        561.56        573.34        11.88 o                         
   4  -6   5          2.69         12.52         2.03 o                         
   5  -6   5          5.81          0.46         0.94 o                         
   6  -6   5         18.79         19.91         1.83 o                         
   7  -6   5       1550.83       1622.37        50.23 o                         
   8  -6   5        840.08        890.89        36.41 o                         
   9  -6   5         40.28         45.85         3.96 o                         
  10  -6   5         34.50         30.08         4.57 o                         
  11  -6   5         13.03         20.40         6.16 o                         
  12  -6   5          0.73          1.60         5.10 o                         
 -13  -5   5          5.94          5.10         5.89 o                         
 -12  -5   5          0.20          3.46         7.53 o                         
 -11  -5   5          4.94          2.05         5.03 o                         
 -10  -5   5         18.45         31.03         3.92 o                         
  -9  -5   5         12.61          5.43         3.20 o                         
  -8  -5   5         74.80        106.55         9.71 o                         
  -7  -5   5        406.74        391.95        10.31 o                         
  -6  -5   5        820.23        839.40        23.07 o                         
  -5  -5   5       1035.59        883.04        21.87 o                         
  -4  -5   5        429.81        351.53         7.54 o                         
  -3  -5   5       1908.41       2106.00        36.50 o                         
  -2  -5   5         73.44         92.45         2.61 o                         
  -1  -5   5        523.29        656.36        10.92 o                         
   0  -5   5       1592.08       1668.17        25.69 o                         
   1  -5   5          4.82         12.64         1.15 o                         
   2  -5   5         35.19         37.62         2.66 o                         
   3  -5   5         15.57          9.83         3.39 o                         
   4  -5   5        134.32        149.60         3.81 o                         
   5  -5   5        561.74        581.49        15.61 o                         
   6  -5   5        366.76        403.23        10.11 o                         
   7  -5   5        147.87        131.31         4.59 o                         
   8  -5   5        315.21        342.43         9.94 o                         
   9  -5   5        106.89        111.99         4.58 o                         
  10  -5   5         93.79         63.75         4.19 o                         
  11  -5   5         74.44         63.53        12.10 o                         
  12  -5   5          1.77         -1.13         8.06 o                         
 -14  -4   5         15.82         13.75         9.40 o                         
 -13  -4   5         50.69         63.56        12.35 o                         
 -12  -4   5         33.60         23.48         6.42 o                         
 -11  -4   5          5.80          7.02         4.56 o                         
 -10  -4   5         14.31         11.11         3.09 o                         
  -9  -4   5          5.01          0.90         2.51 o                         
  -8  -4   5        491.65        416.07        20.27 o                         
  -7  -4   5         74.33         82.84         3.29 o                         
  -6  -4   5          0.02         -2.09         2.09 o                         
  -5  -4   5        469.64        422.51        10.11 o                         
  -4  -4   5       1281.14       1292.94        28.81 o                         
  -3  -4   5        134.99        184.74         4.90 o                         
  -2  -4   5        585.61        677.02        12.51 o                         
  -1  -4   5         31.70         27.91         1.73 o                         
   0  -4   5        766.85        850.70        15.14 o                         
   1  -4   5          0.15          2.22         1.15 o                         
   2  -4   5        527.55        641.68        13.64 o                         
   3  -4   5        108.42        168.06         3.93 o                         
   4  -4   5        145.81        158.29         7.81 o                         
   5  -4   5         54.01         37.56         3.02 o                         
   6  -4   5         19.98         33.95         4.47 o                         
   7  -4   5         43.31         39.45         2.38 o                         
   8  -4   5        200.62        186.50         5.94 o                         
   9  -4   5          0.46         -0.58         2.05 o                         
  10  -4   5          3.30          8.98         4.76 o                         
  11  -4   5         79.95         75.58         6.16 o                         
  12  -4   5          0.00          6.79         8.88 o                         
 -14  -3   5          2.83         -7.35         7.35 o                         
 -13  -3   5         55.68         54.33         9.35 o                         
 -12  -3   5         26.99         30.12         5.05 o                         
 -11  -3   5         12.73         26.34         5.80 o                         
 -10  -3   5        123.39         99.28         7.53 o                         
  -9  -3   5        348.98        305.24        16.07 o                         
  -8  -3   5         36.07         32.06         3.19 o                         
  -7  -3   5         18.12         13.04         3.13 o                         
  -6  -3   5         11.25          5.66         2.02 o                         
  -5  -3   5        167.67        178.23         5.95 o                         
  -4  -3   5        233.44        305.73         6.52 o                         
  -3  -3   5        698.01        786.58        17.80 o                         
  -2  -3   5          1.64          1.92         1.78 o                         
  -1  -3   5          1.82          8.76         1.43 o                         
   0  -3   5       3958.82       3595.66        69.97 o                         
   1  -3   5         14.63          6.63         1.33 o                         
   2  -3   5        359.57        231.57         5.16 o                         
   3  -3   5       2506.72       2376.99        44.62 o                         
   4  -3   5          0.48          3.21         2.27 o                         
   5  -3   5        263.21        262.30         9.04 o                         
   6  -3   5          6.00          6.46         2.18 o                         
   7  -3   5         89.31         76.01         6.19 o                         
   8  -3   5          0.57          2.41         2.45 o                         
   9  -3   5         12.14         12.14         2.51 o                         
  10  -3   5        106.22        124.68        10.65 o                         
  11  -3   5         25.24         34.47         5.73 o                         
  12  -3   5          0.44          1.13         7.45 o                         
 -14  -2   5          6.31         17.90         4.85 o                         
 -13  -2   5         17.91         21.31         8.98 o                         
 -12  -2   5          3.24          5.97         5.02 o                         
 -11  -2   5        159.86        136.66        13.45 o                         
 -10  -2   5          2.09         -4.39         7.42 o                         
  -9  -2   5        102.14         65.87         6.61 o                         
  -8  -2   5         15.56          6.92         2.86 o                         
  -7  -2   5         75.31         61.54         2.40 o                         
  -6  -2   5        868.10        948.52        21.94 o                         
  -5  -2   5       3240.67       3588.07        79.71 o                         
  -4  -2   5        461.96        452.88         9.50 o                         
  -3  -2   5        714.36        681.29        14.90 o                         
  -2  -2   5        247.17        242.48         4.92 o                         
  -1  -2   5        959.80       1031.59        15.45 o                         
   0  -2   5       3340.62       3426.56        65.05 o                         
   1  -2   5        718.70        631.07        14.51 o                         
   2  -2   5        277.98        366.67         9.77 o                         
   3  -2   5         11.14         29.36         7.53 o                         
   4  -2   5        363.87        292.27         8.30 o                         
   5  -2   5          7.41          1.74         1.69 o                         
   6  -2   5        136.85        109.12         4.44 o                         
   7  -2   5          2.75          3.67         1.77 o                         
   8  -2   5        545.10        563.45        28.29 o                         
   9  -2   5         84.08         91.80         5.26 o                         
  10  -2   5         36.32          9.96         5.88 o                         
  11  -2   5          6.84         16.16         5.31 o                         
  12  -2   5         19.50         14.65        14.01 o                         
 -14  -1   5         38.04         29.85         5.25 o                         
 -13  -1   5         93.81         99.60        17.41 o                         
 -12  -1   5          5.08         11.59         4.68 o                         
 -11  -1   5         20.42         25.59         2.97 o                         
 -10  -1   5          1.10          5.34         3.47 o                         
  -9  -1   5         48.21         34.10         3.45 o                         
  -8  -1   5         48.60         28.57         3.62 o                         
  -7  -1   5        110.82        116.67         3.48 o                         
  -6  -1   5         50.23         90.56         2.48 o                         
  -5  -1   5        938.34        801.74        16.24 o                         
  -4  -1   5         73.44        124.64         3.78 o                         
  -3  -1   5       2502.35       2330.78        49.35 o                         
  -2  -1   5       1513.57       1388.96        30.22 o                         
  -1  -1   5       1077.94        951.99        16.24 o                         
   0  -1   5        113.99         88.93         2.32 o                         
   1  -1   5       1213.98       1174.33        36.45 o                         
   2  -1   5         97.89         98.14         6.28 o                         
   3  -1   5       1068.50       1068.75        23.16 o                         
   4  -1   5         78.88         99.87         5.42 o                         
   5  -1   5          0.58          2.85         1.34 o                         
   6  -1   5          2.62          0.15         2.66 o                         
   7  -1   5        248.33        348.74        16.27 o                         
   8  -1   5        120.59         97.99         7.98 o                         
   9  -1   5         26.74         31.99         7.28 o                         
  10  -1   5          6.45          6.26        12.54 o                         
  11  -1   5          0.33         -5.90         5.90 o                         
  12  -1   5         18.63         27.92        10.28 o                         
 -14   0   5         30.12         37.84         5.46 o                         
 -13   0   5         12.67         32.62         7.78 o                         
 -12   0   5         60.17         88.85        11.29 o                         
 -11   0   5         73.80         79.41         5.30 o                         
 -10   0   5         19.25         12.76         3.57 o                         
  -9   0   5        297.05        284.15         9.47 o                         
  -8   0   5          1.14          5.55         1.93 o                         
  -7   0   5         35.45         31.70         2.17 o                         
  -6   0   5        214.64        213.70         4.89 o                         
  -5   0   5        843.58        797.95        17.28 o                         
  -4   0   5        508.66        498.02        13.48 o                         
  -3   0   5        645.05        673.34        14.30 o                         
  -2   0   5       2949.08       2865.77        64.04 o                         
  -1   0   5        226.70        283.18         6.62 o                         
   0   0   5       3393.76       2988.22        72.38 o                         
   1   0   5         63.43         80.74         2.33 o                         
   2   0   5        260.40        239.19         8.15 o                         
   3   0   5          5.94         17.23         1.28 o                         
   4   0   5          1.10          2.54         3.32 o                         
   5   0   5        423.00        423.54         9.49 o                         
   6   0   5        142.07        186.22         7.89 o                         
   7   0   5         32.91         11.71         1.97 o                         
   8   0   5         35.29         60.09         2.84 o                         
   9   0   5         73.72         66.22         5.23 o                         
  10   0   5          4.39          2.84         4.75 o                         
  11   0   5          1.10         -3.43         5.94 o                         
  12   0   5          0.54         16.29        10.05 o                         
 -14   1   5         34.73         44.01         8.07 o                         
 -13   1   5          0.00          2.12         4.72 o                         
 -12   1   5        128.70        113.92         7.19 o                         
 -11   1   5         16.15         16.69         3.10 o                         
 -10   1   5        122.62        157.25        14.92 o                         
  -9   1   5         15.76          8.92         2.39 o                         
  -8   1   5         42.00         46.37         2.19 o                         
  -7   1   5         43.70         44.77         2.68 o                         
  -6   1   5        193.48        202.54         4.63 o                         
  -5   1   5       1532.94       1796.59        33.74 o                         
  -4   1   5       2722.76       3127.61        63.29 o                         
  -3   1   5       7019.83       7017.97       142.27 o                         
  -2   1   5       2401.65       2675.34        64.04 o                         
  -1   1   5        122.84        164.17         8.30 o                         
   0   1   5         66.14        110.86        10.33 o                         
   1   1   5          4.80         11.34         5.34 o                         
   2   1   5        194.45        219.39         9.96 o                         
   3   1   5       1142.20       1143.56        30.22 o                         
   4   1   5        200.03        224.06         6.49 o                         
   5   1   5        403.88        362.45        12.23 o                         
   6   1   5          9.67         12.61         1.79 o                         
   7   1   5        155.78         95.90         4.02 o                         
   8   1   5          8.78         -0.41         7.73 o                         
   9   1   5          4.35         12.57         6.67 o                         
  10   1   5          0.02         -3.64         3.64 o                         
  11   1   5          0.50          1.18        15.34 o                         
 -13   2   5          0.29          2.96         3.63 o                         
 -12   2   5         36.35         67.09         6.49 o                         
 -11   2   5        256.48        216.96        25.22 o                         
 -10   2   5        646.72        682.99        33.08 o                         
  -9   2   5         88.71         74.39         3.12 o                         
  -8   2   5          1.89          3.92         1.71 o                         
  -7   2   5         68.70         69.03         2.43 o                         
  -6   2   5       2483.10       2498.88        58.91 o                         
  -5   2   5       1005.50        910.84        18.70 o                         
  -4   2   5        139.78        109.94         3.48 o                         
  -3   2   5        250.41        298.25        10.43 o                         
  -2   2   5       2200.02       2088.44        37.35 o                         
  -1   2   5         92.08         89.67         2.73 o                         
   0   2   5          8.74         32.49         3.42 o                         
   1   2   5        851.34        906.74        31.49 o                         
   2   2   5        274.90        188.05         9.06 o                         
   3   2   5        280.60        351.98         9.46 o                         
   4   2   5        793.46        781.52        17.70 o                         
   5   2   5          0.77          2.02         1.67 o                         
   6   2   5        134.59        117.79         8.21 o                         
   7   2   5         96.66        102.85         3.49 o                         
   8   2   5         32.67         45.23         3.62 o                         
   9   2   5         26.84         24.25         5.13 o                         
  10   2   5          0.00         -4.47         4.47 o                         
  11   2   5          7.19          0.43         6.39 o                         
 -14   3   5          3.78          2.47        10.59 o                         
 -13   3   5         22.91         40.60        13.20 o                         
 -12   3   5         26.58         22.32         5.29 o                         
 -11   3   5        125.06        142.25        22.22 o                         
 -10   3   5        110.15         98.60         9.17 o                         
  -9   3   5        104.49        116.86         3.59 o                         
  -8   3   5          5.24          5.20         2.31 o                         
  -7   3   5        255.32        202.39         5.99 o                         
  -6   3   5        384.27        390.88         9.46 o                         
  -5   3   5         26.42         38.88         2.73 o                         
  -4   3   5          5.40         20.32         1.78 o                         
  -3   3   5         36.49         47.24         2.01 o                         
  -2   3   5        359.95        313.83         6.41 o                         
  -1   3   5       1585.92       1725.06        35.30 o                         
   0   3   5        297.63        282.03         6.31 o                         
   1   3   5        965.59       1031.43        17.10 o                         
   2   3   5        599.47        529.01        11.11 o                         
   3   3   5        184.96        134.68         5.08 o                         
   4   3   5          6.66          6.82         1.82 o                         
   5   3   5         72.22         50.86         2.05 o                         
   6   3   5          2.98          0.78         1.51 o                         
   7   3   5         22.87         20.70         5.78 o                         
   8   3   5         17.28         13.63         3.45 o                         
   9   3   5          3.31          2.55         4.53 o                         
  10   3   5         19.73         31.31         8.73 o                         
  11   3   5          4.22          4.35         6.62 o                         
 -14   4   5          0.56         13.98        10.82 o                         
 -13   4   5          4.12          4.13         5.08 o                         
 -12   4   5         10.25         21.14         6.98 o                         
 -11   4   5         54.30         57.55         3.87 o                         
 -10   4   5         15.54          6.90         4.29 o                         
  -9   4   5        150.57        145.42         8.58 o                         
  -8   4   5       1792.99       1887.72        47.36 o                         
  -7   4   5        736.83        795.71        23.00 o                         
  -6   4   5        212.58        211.43         6.76 o                         
  -5   4   5        298.85        282.87         8.09 o                         
  -4   4   5        184.93        132.39         4.64 o                         
  -3   4   5        662.63        841.93        14.66 o                         
  -2   4   5        241.87        296.78         5.41 o                         
  -1   4   5        608.69        598.41        13.51 o                         
   0   4   5         65.20         81.19         2.29 o                         
   1   4   5        705.96        790.19        15.20 o                         
   2   4   5        129.18        144.49         4.14 o                         
   3   4   5        565.35        626.00        15.59 o                         
   4   4   5          3.43          9.40         3.22 o                         
   5   4   5         18.73         35.17         2.23 o                         
   6   4   5          2.14          3.20         1.56 o                         
   7   4   5          6.84          8.77         3.57 o                         
   8   4   5          4.39          2.32         3.66 o                         
   9   4   5         14.73         29.23         5.91 o                         
  10   4   5          0.34          3.18         7.81 o                         
  11   4   5          0.71         -5.24        15.73 o                         
 -13   5   5         47.70         47.95         9.86 o                         
 -12   5   5         21.61         13.02         7.41 o                         
 -11   5   5          1.16          4.06         6.43 o                         
 -10   5   5         41.80         34.19         3.96 o                         
  -9   5   5        144.65        157.25         7.60 o                         
  -8   5   5       2199.38       2393.25        65.48 o                         
  -7   5   5       4350.97       4605.67       112.33 o                         
  -6   5   5          3.45          2.12         2.31 o                         
  -5   5   5         19.79         21.39         1.41 o                         
  -4   5   5         53.76         47.77         1.77 o                         
  -3   5   5         70.33         64.66         2.22 o                         
  -2   5   5        276.87        310.82         6.23 o                         
  -1   5   5          7.06         14.90         1.66 o                         
   0   5   5        562.78        517.01        19.11 o                         
   1   5   5         13.11         15.55         1.39 o                         
   2   5   5         17.54         29.61         3.00 o                         
   3   5   5        364.85        304.18         7.04 o                         
   4   5   5         44.75         34.61         2.57 o                         
   5   5   5         21.62         14.32         1.98 o                         
   6   5   5          0.44          1.30         2.07 o                         
   7   5   5         13.33         13.63         6.61 o                         
   8   5   5          4.92         12.77         7.49 o                         
   9   5   5         16.93         18.21         5.95 o                         
  10   5   5          6.39         10.84        11.16 o                         
 -13   6   5          0.62         -6.11        10.17 o                         
 -12   6   5         13.25         16.02         5.04 o                         
 -11   6   5          3.20         -1.00         8.17 o                         
 -10   6   5         23.48         27.95        13.91 o                         
  -9   6   5        374.13        425.46        15.69 o                         
  -8   6   5       1028.93       1060.88        28.78 o                         
  -7   6   5        156.57        153.21         6.31 o                         
  -6   6   5        154.73        127.00         4.92 o                         
  -5   6   5        161.21        158.81         3.90 o                         
  -4   6   5         89.39        100.58         3.68 o                         
  -3   6   5         10.37         12.48         2.69 o                         
  -2   6   5          2.39          4.20         2.06 o                         
  -1   6   5        264.12        316.01         9.03 o                         
   0   6   5        624.39        691.14        15.56 o                         
   1   6   5         46.85         36.74         1.88 o                         
   2   6   5        437.73        427.52         9.43 o                         
   3   6   5         96.83        101.41         5.54 o                         
   4   6   5        654.03        642.21        17.40 o                         
   5   6   5        222.21        194.85         6.39 o                         
   6   6   5         44.16         41.23         4.37 o                         
   7   6   5          2.50         -4.43         4.55 o                         
   8   6   5         27.47         30.21         6.59 o                         
   9   6   5          2.67          3.91         5.26 o                         
 -13   7   5          2.90        -10.17        10.17 o                         
 -12   7   5          0.83          4.57         4.74 o                         
 -11   7   5         50.68         57.19         8.27 o                         
 -10   7   5         15.53         11.46         4.40 o                         
  -9   7   5          2.72         -2.98         3.22 o                         
  -8   7   5          7.00          7.05         2.33 o                         
  -7   7   5        619.71        684.60        18.44 o                         
  -6   7   5          9.37          6.10         1.68 o                         
  -5   7   5        352.48        332.53         7.43 o                         
  -4   7   5         97.55         98.58         4.58 o                         
  -3   7   5          0.01         -1.58         1.58 o                         
  -2   7   5         11.16         10.24         1.48 o                         
  -1   7   5        217.78        195.80         5.15 o                         
   0   7   5         31.09         29.98         3.88 o                         
   1   7   5          1.19          8.73         1.90 o                         
   2   7   5         54.72         45.93         2.44 o                         
   3   7   5        434.62        430.73        11.95 o                         
   4   7   5         48.36         46.27         4.26 o                         
   5   7   5         51.68         36.35         3.04 o                         
   6   7   5         35.90         33.88         3.90 o                         
   7   7   5          2.35         16.35         4.26 o                         
   8   7   5          0.68          3.90         5.29 o                         
   9   7   5          4.12         22.33        10.95 o                         
 -12   8   5         35.20         53.76         6.28 o                         
 -11   8   5          8.63          9.99         4.64 o                         
 -10   8   5         45.76         50.14         8.90 o                         
  -9   8   5          3.16          6.05         6.15 o                         
  -8   8   5         14.40         16.75         4.56 o                         
  -7   8   5         77.08         71.86         4.70 o                         
  -6   8   5          1.32          1.63         2.32 o                         
  -5   8   5          2.08          2.56         1.82 o                         
  -4   8   5         46.16         40.79         2.43 o                         
  -3   8   5        122.52        100.18         3.73 o                         
  -2   8   5          0.70          4.27         2.00 o                         
  -1   8   5         15.46         20.79         2.24 o                         
   0   8   5        308.21        290.75        14.35 o                         
   1   8   5         46.94         73.37         4.97 o                         
   2   8   5         97.50         79.79         3.75 o                         
   3   8   5        162.51        165.62         6.90 o                         
   4   8   5          9.89         24.42         3.25 o                         
   5   8   5        116.58         91.54         5.32 o                         
   6   8   5          0.55         -0.95         5.92 o                         
   7   8   5         33.41         31.61         8.13 o                         
   8   8   5          1.50          1.08         8.38 o                         
 -11   9   5          0.09         -5.19         5.29 o                         
 -10   9   5          0.50          6.46         4.69 o                         
  -9   9   5          0.03         -2.22         3.56 o                         
  -8   9   5        132.58        135.03         6.39 o                         
  -7   9   5         51.46         56.59         3.11 o                         
  -6   9   5          5.05          8.86         2.59 o                         
  -5   9   5        225.15        218.83         6.18 o                         
  -4   9   5          0.00         -2.05         2.05 o                         
  -3   9   5         19.69         10.67         2.00 o                         
  -2   9   5        210.02        218.40         6.29 o                         
  -1   9   5         15.08         11.54         2.20 o                         
   0   9   5         53.88         42.27         4.91 o                         
   1   9   5         55.09         37.65        11.34 o                         
   2   9   5         70.72         94.35         8.13 o                         
   3   9   5         25.63         11.59         5.39 o                         
   4   9   5          7.41         11.63         8.71 o                         
   5   9   5        138.38        118.30         8.94 o                         
   6   9   5         60.43         55.75         7.34 o                         
   7   9   5         17.85         18.80         6.56 o                         
 -11  10   5          2.70         -5.88         9.27 o                         
 -10  10   5         24.78         22.26         6.72 o                         
  -9  10   5          2.07         14.39         4.48 o                         
  -8  10   5         19.31         20.25         3.74 o                         
  -7  10   5          7.06          4.83         3.19 o                         
  -6  10   5          4.98          6.36         3.58 o                         
  -5  10   5         70.05         57.26         3.01 o                         
  -4  10   5         60.86         51.56         3.28 o                         
  -3  10   5         25.02         18.99         3.79 o                         
  -2  10   5         45.31         46.90         5.19 o                         
  -1  10   5          0.23         -3.05         3.05 o                         
   0  10   5         65.69         75.81         6.99 o                         
   1  10   5         23.71         34.51         6.20 o                         
   2  10   5          1.53         -1.95         4.09 o                         
   3  10   5         15.07          1.41         3.89 o                         
   4  10   5         19.14         35.73         7.78 o                         
   5  10   5         12.43         14.02         5.08 o                         
   6  10   5         29.31         37.16        11.26 o                         
  -9  11   5         20.33         18.73         7.66 o                         
  -8  11   5         16.68          8.66         5.40 o                         
  -7  11   5         26.59         30.54         3.98 o                         
  -6  11   5          0.02         -0.32         3.26 o                         
  -5  11   5         44.99         43.13         6.69 o                         
  -4  11   5         90.30         99.62         8.18 o                         
  -3  11   5         39.10         47.68         4.62 o                         
  -2  11   5        138.27        151.95         8.23 o                         
  -1  11   5         27.37         15.61         3.85 o                         
   0  11   5          0.96         -2.72         3.75 o                         
   1  11   5          3.11         -4.96         5.07 o                         
   2  11   5          2.83          9.19         4.42 o                         
   3  11   5         23.51         28.13         5.47 o                         
   4  11   5          0.01         -7.45         8.03 o                         
   5  11   5          0.02         -5.05         6.97 o                         
  -8  12   5          0.06         -7.24         7.24 o                         
  -7  12   5          0.38         -3.51         3.93 o                         
  -6  12   5          0.51          0.17         3.86 o                         
  -5  12   5          4.76         10.31         3.57 o                         
  -4  12   5         13.95         13.31         4.51 o                         
  -3  12   5         98.83         71.90         5.90 o                         
  -2  12   5        116.84        140.74        16.91 o                         
  -1  12   5          0.11          8.96         4.50 o                         
   0  12   5         27.23         25.08         7.70 o                         
   1  12   5         17.65         25.37         8.37 o                         
   2  12   5         18.66          8.18         8.18 o                         
   3  12   5          0.01         -3.33         8.67 o                         
  -6  13   5          0.70          5.90         6.06 o                         
  -5  13   5         11.39         14.57         8.16 o                         
  -4  13   5          0.07         11.26         7.05 o                         
  -3  13   5          2.31          7.93         7.05 o                         
  -2  13   5         33.69         36.30         7.91 o                         
  -1  13   5         12.92         25.73         8.14 o                         
   0  13   5         10.29         16.73         8.14 o                         
   0 -17   6         13.40         22.75        11.49 o                         
   1 -17   6         17.73          9.50        11.72 o                         
   2 -17   6         12.39         -4.88        11.95 o                         
  -4 -16   6          0.63          0.03         6.57 o                         
  -3 -16   6          4.06          5.03         5.20 o                         
  -2 -16   6          5.23          5.50         5.06 o                         
  -1 -16   6         38.69         39.75         5.35 o                         
   0 -16   6         45.17         42.84         6.41 o                         
   1 -16   6         13.85         17.43        11.19 o                         
   2 -16   6         18.89         19.76         8.56 o                         
   3 -16   6         25.19         21.35         5.91 o                         
   4 -16   6         25.71         18.87         7.04 o                         
   5 -16   6         11.09          8.81         7.15 o                         
  -6 -15   6          0.07         -1.55        10.15 o                         
  -5 -15   6          6.57         10.96         6.68 o                         
  -4 -15   6          1.20         -1.50         5.56 o                         
  -3 -15   6          2.36          1.51         4.73 o                         
  -2 -15   6         43.85         33.66         4.88 o                         
  -1 -15   6        120.63        116.83         6.86 o                         
   0 -15   6         65.07         75.94         5.04 o                         
   1 -15   6         92.60         95.85         6.20 o                         
   2 -15   6          6.25          4.06         4.81 o                         
   3 -15   6         51.68         63.80         6.91 o                         
   4 -15   6          0.10         -2.21        11.63 o                         
   5 -15   6          6.68          4.50         6.23 o                         
   6 -15   6          3.39         -1.19         5.02 o                         
   7 -15   6          5.04         17.39        11.60 o                         
  -7 -14   6          0.20          6.05         5.81 o                         
  -6 -14   6         17.08         26.84        11.21 o                         
  -5 -14   6          1.24          1.06         4.96 o                         
  -4 -14   6          0.85          4.20         4.43 o                         
  -3 -14   6          5.17          8.30         4.17 o                         
  -2 -14   6          0.28         -0.80         4.09 o                         
  -1 -14   6          1.01          5.72         3.64 o                         
   0 -14   6        104.61        122.24         6.02 o                         
   1 -14   6         24.60         33.73         4.39 o                         
   2 -14   6        568.82        633.42        20.86 o                         
   3 -14   6         48.75         48.34         6.42 o                         
   4 -14   6         29.31         27.67         8.11 o                         
   5 -14   6         27.36         25.80         8.77 o                         
   6 -14   6         54.76         71.82         7.73 o                         
   7 -14   6          0.29         10.12         5.29 o                         
   8 -14   6          0.02         -0.60         6.78 o                         
  -8 -13   6         46.71         39.82         5.73 o                         
  -7 -13   6          0.34         -1.06         5.90 o                         
  -6 -13   6          0.84          3.02         3.74 o                         
  -5 -13   6          2.47         -3.18         3.98 o                         
  -4 -13   6          8.79         21.44         4.79 o                         
  -3 -13   6         35.15         38.04         5.27 o                         
  -2 -13   6        411.99        382.46        11.31 o                         
  -1 -13   6         53.17         55.17         4.10 o                         
   0 -13   6         49.30         48.42         3.26 o                         
   1 -13   6        178.68        209.69         6.49 o                         
   2 -13   6       1895.06       1976.82        48.20 o                         
   3 -13   6       1062.06       1080.36        34.91 o                         
   4 -13   6          7.15          4.61         5.00 o                         
   5 -13   6          0.68          0.66         5.16 o                         
   6 -13   6         11.31          6.46         8.13 o                         
   7 -13   6          0.07          0.87        15.99 o                         
   8 -13   6         18.47         18.99        10.25 o                         
   9 -13   6          0.04          7.37         5.54 o                         
  -9 -12   6         76.58        106.85         9.14 o                         
  -8 -12   6        120.87        127.52         8.45 o                         
  -7 -12   6          0.58          5.52         4.83 o                         
  -6 -12   6        116.59        149.46         5.91 o                         
  -5 -12   6          0.42          3.36         3.43 o                         
  -4 -12   6        340.73        334.08        11.38 o                         
  -3 -12   6        132.07        130.12         4.68 o                         
  -2 -12   6         99.79         85.69         4.05 o                         
  -1 -12   6          0.07          0.30         2.98 o                         
   0 -12   6        364.06        396.55        11.96 o                         
   1 -12   6        754.09        790.22        22.22 o                         
   2 -12   6       2380.66       2681.28        55.32 o                         
   3 -12   6        570.16        569.98        16.63 o                         
   4 -12   6          7.28          5.27         2.33 o                         
   5 -12   6          6.00         -0.10         5.94 o                         
   6 -12   6          3.52          7.74         4.00 o                         
   7 -12   6          0.02         -3.39         8.66 o                         
   8 -12   6          4.73          1.18         4.11 o                         
   9 -12   6          0.48         11.15         6.47 o                         
 -10 -11   6          5.95         -2.93         6.42 o                         
  -9 -11   6         44.66         25.53         6.16 o                         
  -8 -11   6        101.77        121.69         7.77 o                         
  -7 -11   6        139.34        108.35         8.62 o                         
  -6 -11   6        148.22        138.05         6.33 o                         
  -5 -11   6        550.87        584.15        17.85 o                         
  -4 -11   6        226.28        218.56         6.47 o                         
  -3 -11   6          0.63          8.27         3.92 o                         
  -2 -11   6          5.00         10.76         2.49 o                         
  -1 -11   6        265.89        244.46        22.51 o                         
   0 -11   6         62.36         62.98         3.80 o                         
   1 -11   6          8.71         10.37         2.31 o                         
   2 -11   6         29.19         34.37         2.80 o                         
   3 -11   6         30.57         30.88         4.35 o                         
   4 -11   6         17.61         21.83         5.27 o                         
   5 -11   6        193.33        192.34         9.20 o                         
   6 -11   6          7.18          5.62         4.79 o                         
   7 -11   6         18.26         33.37         4.68 o                         
   8 -11   6         37.85         43.49         5.35 o                         
   9 -11   6          0.11          1.49         4.93 o                         
  10 -11   6         15.16         11.11        14.75 o                         
 -11 -10   6          0.00         -3.11         7.77 o                         
 -10 -10   6         99.09         98.66         7.55 o                         
  -9 -10   6          0.16         11.88         5.06 o                         
  -8 -10   6         77.89         77.78         9.09 o                         
  -7 -10   6        201.47        174.22         7.72 o                         
  -6 -10   6         30.99         24.42         3.44 o                         
  -5 -10   6        177.97        206.76         8.58 o                         
  -4 -10   6         38.79         37.61         2.96 o                         
  -3 -10   6        113.98        104.40         4.72 o                         
  -2 -10   6         52.51         42.46         2.33 o                         
  -1 -10   6         50.76         51.34         6.33 o                         
   0 -10   6        238.52        236.75         7.55 o                         
   1 -10   6         32.76         32.19         3.35 o                         
   2 -10   6        148.72        146.63         6.08 o                         
   3 -10   6          7.35          1.06         7.68 o                         
   4 -10   6        213.49        231.68         9.45 o                         
   5 -10   6        391.21        350.42        15.98 o                         
   6 -10   6          0.22          3.92         5.05 o                         
   7 -10   6          4.09         -0.70         4.82 o                         
   8 -10   6         66.08         54.27        15.03 o                         
   9 -10   6         22.62         33.43         8.79 o                         
  10 -10   6         76.95         87.12         7.20 o                         
  11 -10   6          1.65         -1.23         4.62 o                         
 -12  -9   6          2.54         -2.64         7.27 o                         
 -11  -9   6         13.56         12.29         5.67 o                         
 -10  -9   6         33.77         40.13         6.15 o                         
  -9  -9   6        119.28        111.04         7.21 o                         
  -8  -9   6          0.56         -1.53         2.69 o                         
  -7  -9   6         84.53         90.00         4.81 o                         
  -6  -9   6         28.95         24.99         8.42 o                         
  -5  -9   6         57.43         74.91         4.08 o                         
  -4  -9   6       1096.16       1196.09        25.44 o                         
  -3  -9   6       1327.46       1477.14        32.31 o                         
  -2  -9   6       1349.61       1344.52        27.88 o                         
  -1  -9   6         77.86         82.50         4.00 o                         
   0  -9   6        923.92        859.51        16.19 o                         
   1  -9   6       1462.94       1402.25        25.53 o                         
   2  -9   6          0.17         -3.15         4.20 o                         
   3  -9   6        149.76        166.45         6.10 o                         
   4  -9   6          2.69         13.90         5.33 o                         
   5  -9   6        245.30        295.27        23.88 o                         
   6  -9   6          5.69          6.86         1.84 o                         
   7  -9   6          1.37         -1.69         1.69 o                         
   8  -9   6         86.07         89.51         6.95 o                         
   9  -9   6         17.93         19.68         5.42 o                         
  10  -9   6         26.26         33.78         5.07 o                         
  11  -9   6         18.20         20.40         4.67 o                         
 -12  -8   6          3.82          4.08         5.06 o                         
 -11  -8   6         26.85         24.01         6.52 o                         
 -10  -8   6          0.90         -5.50         6.60 o                         
  -9  -8   6         61.42         56.63         3.77 o                         
  -8  -8   6          6.09          3.47         3.88 o                         
  -7  -8   6          2.56          5.73         4.68 o                         
  -6  -8   6         45.60         41.71         3.25 o                         
  -5  -8   6        234.62        251.50         6.38 o                         
  -4  -8   6        251.94        254.54         6.99 o                         
  -3  -8   6       1859.17       2003.03        39.93 o                         
  -2  -8   6        395.94        389.76         8.17 o                         
  -1  -8   6        175.88        152.06         4.74 o                         
   0  -8   6        305.59        348.04         6.62 o                         
   1  -8   6        156.56        114.09         5.16 o                         
   2  -8   6        219.28        166.62         4.49 o                         
   3  -8   6         86.85         65.05         3.01 o                         
   4  -8   6         76.59         87.02         3.40 o                         
   5  -8   6         51.14         62.19         3.05 o                         
   6  -8   6         48.76         54.43         2.72 o                         
   7  -8   6         49.73         38.90         5.40 o                         
   8  -8   6          2.53          3.30         3.58 o                         
   9  -8   6        309.63        311.03        14.51 o                         
  10  -8   6         20.55         20.62         4.70 o                         
  11  -8   6          9.58          9.74         4.06 o                         
  12  -8   6          0.74          1.11         7.04 o                         
 -13  -7   6          2.84         10.44         8.00 o                         
 -12  -7   6         14.50         19.59         6.29 o                         
 -11  -7   6          7.29         11.41         6.76 o                         
 -10  -7   6          2.87         -2.45         7.15 o                         
  -9  -7   6         74.66         64.28         6.32 o                         
  -8  -7   6         12.45         12.19         2.80 o                         
  -7  -7   6         35.80         27.30         2.94 o                         
  -6  -7   6         40.32         65.23         2.85 o                         
  -5  -7   6        266.86        297.43         8.63 o                         
  -4  -7   6        151.62        162.73         4.26 o                         
  -3  -7   6         68.92         44.35         1.99 o                         
  -2  -7   6         69.73         83.77         2.53 o                         
  -1  -7   6        222.16        241.43         7.82 o                         
   0  -7   6       1408.57       1456.15        24.60 o                         
   1  -7   6         64.18         76.50         2.42 o                         
   2  -7   6        142.42        157.00         5.09 o                         
   3  -7   6        202.21        212.09         6.41 o                         
   4  -7   6        162.81        143.21         4.99 o                         
   5  -7   6        162.81        132.89         4.34 o                         
   6  -7   6          1.43          8.90         1.84 o                         
   7  -7   6        187.30        178.85         7.31 o                         
   8  -7   6         12.47          7.86         3.42 o                         
   9  -7   6        299.72        244.40         9.62 o                         
  10  -7   6          8.18          8.20         6.75 o                         
  11  -7   6          0.01         -4.71         4.71 o                         
  12  -7   6         17.87         24.91         5.93 o                         
 -13  -6   6          0.35         10.34         6.03 o                         
 -12  -6   6         10.42          9.57         5.46 o                         
 -11  -6   6          0.00         -1.53         5.42 o                         
 -10  -6   6         54.50         65.59         4.34 o                         
  -9  -6   6         20.67         10.78         4.02 o                         
  -8  -6   6         87.96         86.57         5.49 o                         
  -7  -6   6        454.60        420.22        13.37 o                         
  -6  -6   6         10.76         28.00         2.66 o                         
  -5  -6   6        168.93        178.03         4.44 o                         
  -4  -6   6       1101.43       1220.92        24.47 o                         
  -3  -6   6       1593.36       1862.33        33.31 o                         
  -2  -6   6         90.50        110.92         2.60 o                         
  -1  -6   6        599.65        608.71        10.61 o                         
   0  -6   6       4972.66       5256.40        83.47 o                         
   1  -6   6         60.01         73.01         2.63 o                         
   2  -6   6          1.22          1.61         2.53 o                         
   3  -6   6          2.96          4.08         1.45 o                         
   4  -6   6        121.06        103.33         4.08 o                         
   5  -6   6         27.56         21.11         2.12 o                         
   6  -6   6        124.41        141.73         5.71 o                         
   7  -6   6        505.48        560.80        18.62 o                         
   8  -6   6         38.90         24.62         4.25 o                         
   9  -6   6         55.41         47.64         4.27 o                         
  10  -6   6         99.90         92.27        10.59 o                         
  11  -6   6          2.15          3.12         9.36 o                         
  12  -6   6          5.25         -2.48         6.60 o                         
 -13  -5   6          5.91          9.97         6.60 o                         
 -12  -5   6         14.17         16.76         6.33 o                         
 -11  -5   6         85.31         72.36         5.20 o                         
 -10  -5   6          5.84          4.38         2.89 o                         
  -9  -5   6         19.79         16.98         5.17 o                         
  -8  -5   6         13.84         14.05         3.36 o                         
  -7  -5   6         60.97         92.35         4.30 o                         
  -6  -5   6       1167.89       1161.29        33.76 o                         
  -5  -5   6          1.28          3.31         2.53 o                         
  -4  -5   6        170.49        194.65         4.55 o                         
  -3  -5   6          4.60         15.71         2.00 o                         
  -2  -5   6         19.89         45.73         1.98 o                         
  -1  -5   6        331.02        370.84         8.79 o                         
   0  -5   6         73.86         92.74         2.41 o                         
   1  -5   6        274.71        265.21         4.80 o                         
   2  -5   6       1434.38       1502.84        31.43 o                         
   3  -5   6        355.87        422.12         9.42 o                         
   4  -5   6         62.26         80.20         3.21 o                         
   5  -5   6        260.69        264.77         6.60 o                         
   6  -5   6         46.20         39.01         5.44 o                         
   7  -5   6        325.21        311.55        12.47 o                         
   8  -5   6         24.63         25.91         3.29 o                         
   9  -5   6        122.23         95.43         5.61 o                         
  10  -5   6        170.58        173.53        14.09 o                         
  11  -5   6          0.13          1.49         5.64 o                         
  12  -5   6         18.88          2.24         9.82 o                         
 -14  -4   6         17.15         15.89         9.67 o                         
 -13  -4   6         10.05          7.77         4.97 o                         
 -12  -4   6         18.23         36.63         6.16 o                         
 -11  -4   6          4.31          0.80         4.65 o                         
 -10  -4   6          0.71          2.28        11.71 o                         
  -9  -4   6          3.00          1.33         4.03 o                         
  -8  -4   6         95.79         59.18         3.88 o                         
  -7  -4   6          1.04          0.84         2.13 o                         
  -6  -4   6        183.66        166.71         5.16 o                         
  -5  -4   6         35.46         55.68         2.62 o                         
  -4  -4   6        178.32        239.83         5.24 o                         
  -3  -4   6          2.87         14.76         1.77 o                         
  -2  -4   6       1505.48       1649.99        27.65 o                         
  -1  -4   6         93.66         80.49         2.17 o                         
   0  -4   6       7074.89       7120.68       120.91 o                         
   1  -4   6         21.91          9.28         1.49 o                         
   2  -4   6        112.70        100.52         3.38 o                         
   3  -4   6        110.12         74.47         2.61 o                         
   4  -4   6          2.88          0.53         1.94 o                         
   5  -4   6        143.14         83.86         3.60 o                         
   6  -4   6          2.39          3.52         1.86 o                         
   7  -4   6         17.73         20.53         4.06 o                         
   8  -4   6        113.75         88.99         8.44 o                         
   9  -4   6         14.57         10.62         2.50 o                         
  10  -4   6         18.87         10.54         3.17 o                         
  11  -4   6          8.46         19.47         5.71 o                         
  12  -4   6          5.89         16.28         6.21 o                         
 -14  -3   6         31.70         28.19         7.10 o                         
 -13  -3   6          0.97         -5.20         5.20 o                         
 -12  -3   6         10.59         11.63         4.48 o                         
 -11  -3   6          0.93          3.24         4.10 o                         
 -10  -3   6          7.20         -2.24         2.72 o                         
  -9  -3   6        141.62        115.68         5.71 o                         
  -8  -3   6         99.97        112.00         4.14 o                         
  -7  -3   6          8.04          3.41         1.92 o                         
  -6  -3   6        678.44        810.32        18.94 o                         
  -5  -3   6        698.90        678.43        14.26 o                         
  -4  -3   6       5172.17       5411.19       103.55 o                         
  -3  -3   6        332.58        330.56         6.51 o                         
  -2  -3   6       4258.05       4843.20        74.40 o                         
  -1  -3   6        401.62        417.31         7.05 o                         
   0  -3   6        837.57       1014.06        19.13 o                         
   1  -3   6       1446.76       1757.66        34.85 o                         
   2  -3   6       1574.76       1577.12        39.59 o                         
   3  -3   6         60.04         66.26         2.91 o                         
   4  -3   6          0.50          2.58         3.19 o                         
   5  -3   6          0.16          9.21         1.86 o                         
   6  -3   6          0.55          4.38         1.70 o                         
   7  -3   6          4.76          5.57         1.98 o                         
   8  -3   6        171.47        134.87         6.84 o                         
   9  -3   6         13.78         13.26         3.97 o                         
  10  -3   6          0.24         -4.49         4.49 o                         
  11  -3   6          0.35         11.30         5.25 o                         
  12  -3   6          7.54         10.61         7.14 o                         
 -14  -2   6          0.47          3.79        10.19 o                         
 -13  -2   6         20.27         20.15         6.02 o                         
 -12  -2   6         32.86         43.18         5.34 o                         
 -11  -2   6         95.62         89.26         7.88 o                         
 -10  -2   6         10.08          3.65         3.15 o                         
  -9  -2   6        165.31        163.95        11.92 o                         
  -8  -2   6         75.62         48.07         2.63 o                         
  -7  -2   6         86.52         92.91         3.21 o                         
  -6  -2   6       2373.21       2638.87        58.13 o                         
  -5  -2   6         65.37        112.42         4.18 o                         
  -4  -2   6         31.63         81.75         5.43 o                         
  -3  -2   6       2431.01       2492.36        50.63 o                         
  -2  -2   6        684.87        682.50        13.75 o                         
  -1  -2   6       1062.68       1015.70        16.91 o                         
   0  -2   6        773.06        791.57        15.34 o                         
   1  -2   6        120.47        107.67         3.22 o                         
   2  -2   6       1593.92       1781.92        46.53 o                         
   3  -2   6        209.40        233.21         6.50 o                         
   4  -2   6         43.22         30.65         6.29 o                         
   5  -2   6          8.04          4.05         1.41 o                         
   6  -2   6         27.83         32.96         2.64 o                         
   7  -2   6        139.10        137.94         8.18 o                         
   8  -2   6         46.97         75.27         4.23 o                         
   9  -2   6         23.34         18.52         3.07 o                         
  10  -2   6         27.20         32.30         4.89 o                         
 -14  -1   6         50.86         51.64         7.78 o                         
 -13  -1   6          0.03          8.11         5.13 o                         
 -12  -1   6         29.56         21.96         6.17 o                         
 -11  -1   6        158.32        182.99        11.14 o                         
 -10  -1   6         63.74         64.12         4.92 o                         
  -9  -1   6         74.02         57.77         3.46 o                         
  -8  -1   6          7.87          9.60         2.28 o                         
  -7  -1   6        854.90        984.82        23.95 o                         
  -6  -1   6        363.26        423.34        10.49 o                         
  -5  -1   6        559.38        552.24        13.30 o                         
  -4  -1   6         54.76         88.74         3.58 o                         
  -3  -1   6       1219.36       1336.45        28.22 o                         
  -2  -1   6        134.90        155.07         4.93 o                         
  -1  -1   6        271.42        277.89         6.01 o                         
   0  -1   6        537.33        557.48        10.98 o                         
   1  -1   6        549.63        568.46        14.22 o                         
   2  -1   6         46.17         53.65         2.50 o                         
   3  -1   6          0.39          2.29         2.18 o                         
   4  -1   6          1.17          6.70         1.61 o                         
   5  -1   6         25.84         14.06         2.24 o                         
   6  -1   6        248.33        299.98        11.96 o                         
   7  -1   6         19.42         14.06         2.10 o                         
   8  -1   6         68.73         46.58         2.93 o                         
   9  -1   6          0.07         -4.67         4.67 o                         
  11  -1   6          3.44         -7.60         8.27 o                         
  12  -1   6          0.19          3.79         9.84 o                         
 -14   0   6         26.37         22.58         4.40 o                         
 -13   0   6          1.27         14.73         5.20 o                         
 -12   0   6          3.58          0.05         4.32 o                         
 -11   0   6        182.80        137.22        14.42 o                         
 -10   0   6         14.45         23.95         3.85 o                         
  -9   0   6         32.17         44.87         5.07 o                         
  -8   0   6          3.33         -0.21         3.04 o                         
  -7   0   6         44.63         52.68         2.75 o                         
  -6   0   6         80.73         87.61         3.59 o                         
  -5   0   6         91.61         94.04         2.68 o                         
  -4   0   6       2497.90       2890.55        62.17 o                         
  -3   0   6        168.14        217.19         5.01 o                         
  -2   0   6        211.28        202.54         4.53 o                         
  -1   0   6          0.42          7.96         1.88 o                         
   0   0   6        555.67        705.02        15.12 o                         
   1   0   6          7.82         23.60         3.16 o                         
   2   0   6       1836.75       1865.75        40.51 o                         
   3   0   6        268.12        244.65         5.98 o                         
   4   0   6         35.32         46.03         2.82 o                         
   5   0   6          4.34          8.65         2.71 o                         
   6   0   6        618.99        517.35        15.92 o                         
   7   0   6          0.04          2.20         1.91 o                         
   8   0   6        111.67        159.01         6.05 o                         
   9   0   6          6.37          1.14         4.09 o                         
  10   0   6         26.61         16.29         5.27 o                         
  11   0   6          0.13         12.08         9.17 o                         
 -14   1   6          1.37          3.37        12.60 o                         
 -13   1   6        125.78        139.75         9.07 o                         
 -12   1   6          9.14         10.57         4.60 o                         
 -11   1   6        173.02        240.75        14.42 o                         
 -10   1   6         45.76         20.61         4.52 o                         
  -9   1   6         15.88         17.73         3.36 o                         
  -8   1   6         44.27         49.34         2.72 o                         
  -7   1   6         32.67         46.42         2.39 o                         
  -6   1   6         74.38         67.63         2.81 o                         
  -5   1   6        701.52        831.92        18.26 o                         
  -4   1   6        891.47        864.33        15.06 o                         
  -3   1   6        765.36        740.55        17.97 o                         
  -2   1   6       2036.34       2268.32        51.18 o                         
  -1   1   6        307.54        262.77         9.68 o                         
   0   1   6        224.64        228.12         7.99 o                         
   1   1   6         23.71         26.24         4.00 o                         
   2   1   6        706.65        725.52        20.15 o                         
   3   1   6         78.71         86.52         9.50 o                         
   4   1   6          0.57         -1.43         1.43 o                         
   5   1   6         21.66         15.32         1.86 o                         
   6   1   6        211.97        274.06        47.19 o                         
   7   1   6        188.14        186.81         9.73 o                         
   8   1   6          0.06          0.73         1.83 o                         
   9   1   6          0.11          4.61         4.37 o                         
  11   1   6         17.22         35.96         9.84 o                         
 -14   2   6          5.14         13.29         7.89 o                         
 -13   2   6        179.28        200.07        16.98 o                         
 -12   2   6         13.47         10.90        10.09 o                         
 -11   2   6         21.78         20.99         4.23 o                         
 -10   2   6         46.22         52.05         6.49 o                         
  -9   2   6         80.71         77.64         3.70 o                         
  -8   2   6        165.69        160.89         5.19 o                         
  -7   2   6         21.92         11.75         2.01 o                         
  -6   2   6         77.93         81.36         4.60 o                         
  -5   2   6         28.26         20.70         2.31 o                         
  -4   2   6         43.74         54.13         2.35 o                         
  -3   2   6        480.55        591.53        16.23 o                         
  -2   2   6        616.31        695.93        15.68 o                         
  -1   2   6        931.95        812.71        14.44 o                         
   0   2   6         28.18         39.37         1.96 o                         
   1   2   6       1016.11        977.23        20.60 o                         
   2   2   6        158.27        161.98         6.37 o                         
   3   2   6         26.23          3.85         3.85 o                         
   4   2   6        207.47        202.11         9.86 o                         
   5   2   6        113.36        122.69         7.76 o                         
   6   2   6         43.77         21.08         3.58 o                         
   7   2   6        225.67        225.68         7.36 o                         
   8   2   6         47.83         40.75         5.84 o                         
   9   2   6         52.93         75.11        14.99 o                         
  10   2   6         17.30         14.53         8.48 o                         
  11   2   6          0.29         -2.45         9.15 o                         
 -14   3   6          2.29         -6.09        10.84 o                         
 -13   3   6          2.28         -7.68         9.94 o                         
 -12   3   6          6.87         10.09         3.94 o                         
 -11   3   6         19.68         28.58         6.02 o                         
 -10   3   6         20.23         11.21         4.73 o                         
  -9   3   6        144.65        158.19         7.61 o                         
  -8   3   6         81.36         64.45         3.55 o                         
  -7   3   6         70.18         44.92         3.00 o                         
  -6   3   6         16.74          8.14         1.87 o                         
  -5   3   6         61.62         60.44         2.24 o                         
  -4   3   6        160.43        159.49         4.22 o                         
  -3   3   6         33.82         51.06         2.17 o                         
  -2   3   6       1313.22       1258.46        21.65 o                         
  -1   3   6       1505.59       1726.88        30.89 o                         
   0   3   6        368.21        294.76         6.36 o                         
   1   3   6         13.41          2.25         2.27 o                         
   2   3   6          5.71          6.48         1.73 o                         
   3   3   6        140.08        177.59        10.01 o                         
   4   3   6         15.97         30.21         3.02 o                         
   5   3   6        101.48         87.57         4.92 o                         
   6   3   6          0.97          4.06         6.76 o                         
   7   3   6         12.60          9.55         3.88 o                         
   8   3   6          0.08         -3.01         4.58 o                         
   9   3   6          6.36         -5.25         5.25 o                         
  10   3   6          4.91          3.58         6.00 o                         
 -14   4   6          0.24        -10.84        10.84 o                         
 -13   4   6         10.97          2.25         8.08 o                         
 -12   4   6          0.06          2.00         4.50 o                         
 -11   4   6          1.77         -3.15         5.06 o                         
 -10   4   6         97.05        108.85         7.30 o                         
  -9   4   6        456.52        431.04        12.90 o                         
  -8   4   6         12.20          9.51         2.49 o                         
  -7   4   6         11.56          7.14         3.66 o                         
  -6   4   6         26.21         25.23         2.89 o                         
  -5   4   6         10.31         13.31         1.77 o                         
  -4   4   6        136.20        139.32         6.56 o                         
  -3   4   6         33.81         25.78         1.32 o                         
  -2   4   6       1144.48       1268.15        23.61 o                         
  -1   4   6       1253.39       1236.02        22.36 o                         
   0   4   6        355.11        366.52        10.29 o                         
   1   4   6        446.26        411.65        11.23 o                         
   2   4   6        239.02        243.75         5.58 o                         
   3   4   6        361.22        257.05         6.41 o                         
   4   4   6         84.53        106.13         4.07 o                         
   5   4   6         66.63         60.09         2.90 o                         
   6   4   6          4.62         10.90         2.64 o                         
   7   4   6          0.99          2.03         7.41 o                         
   8   4   6         14.72         19.17        13.45 o                         
   9   4   6          9.87          7.78         4.87 o                         
  10   4   6         11.47         20.53         9.82 o                         
 -13   5   6         30.39         27.78         9.60 o                         
 -12   5   6         11.22         22.39         4.74 o                         
 -11   5   6          0.88         -4.38         4.38 o                         
 -10   5   6        103.94         95.76         6.97 o                         
  -9   5   6        238.07        305.87        29.16 o                         
  -8   5   6         51.03         55.62         5.04 o                         
  -7   5   6        175.49        162.52         6.21 o                         
  -6   5   6         42.98         46.12         3.31 o                         
  -5   5   6         72.99         68.36         2.75 o                         
  -4   5   6        209.49        213.61         4.72 o                         
  -3   5   6         50.60         42.75         1.71 o                         
  -2   5   6         92.55         98.13         2.65 o                         
  -1   5   6         27.42         29.68         2.29 o                         
   0   5   6          4.64          3.77         3.10 o                         
   1   5   6       1136.60       1283.23        41.38 o                         
   2   5   6         57.18         42.26         1.63 o                         
   3   5   6        186.93        155.22         4.21 o                         
   4   5   6         63.32         49.02         2.36 o                         
   5   5   6         74.51         60.63         3.29 o                         
   6   5   6          1.34          8.69         4.01 o                         
   7   5   6          7.77         12.31         4.85 o                         
   8   5   6          0.45          3.10         5.26 o                         
   9   5   6          6.84         17.34         6.28 o                         
 -13   6   6          0.25          1.13         9.96 o                         
 -12   6   6         46.58         47.39         5.69 o                         
 -11   6   6         13.34         14.97         7.04 o                         
 -10   6   6          4.15         -1.58         5.45 o                         
  -9   6   6        123.61        120.32         5.02 o                         
  -8   6   6        335.92        348.58        10.36 o                         
  -7   6   6        730.46        746.61        19.03 o                         
  -6   6   6        297.83        312.26         8.18 o                         
  -5   6   6          0.04         -1.48         1.48 o                         
  -4   6   6         84.06         84.13         2.72 o                         
  -3   6   6          0.96          2.57         1.27 o                         
  -2   6   6         33.36         35.07         5.06 o                         
  -1   6   6        371.75        397.32        11.51 o                         
   0   6   6         12.39         19.65         2.90 o                         
   1   6   6         31.97         29.37         1.97 o                         
   2   6   6        778.51        970.31        40.18 o                         
   3   6   6        163.21        161.60         7.25 o                         
   4   6   6         54.30         42.79         2.34 o                         
   5   6   6         75.41         70.75         6.92 o                         
   6   6   6          8.00         14.58         4.89 o                         
   7   6   6          1.85          7.46         5.92 o                         
   8   6   6          0.03          8.32         5.92 o                         
   9   6   6         11.16         -3.79         7.37 o                         
 -12   7   6          8.20          8.25         6.28 o                         
 -11   7   6          5.27         10.54         4.27 o                         
 -10   7   6         34.25         33.41         4.98 o                         
  -9   7   6          3.15          4.30         3.93 o                         
  -8   7   6          2.46         -1.54         3.06 o                         
  -7   7   6       1510.84       1644.85        51.09 o                         
  -6   7   6       3188.29       3505.96        90.79 o                         
  -5   7   6         67.57         53.65         3.12 o                         
  -4   7   6          2.31          6.18         3.38 o                         
  -3   7   6        306.22        299.86         7.11 o                         
  -2   7   6         15.37         22.22         2.93 o                         
  -1   7   6          6.19          2.35         1.82 o                         
   0   7   6        337.64        378.08        22.08 o                         
   1   7   6          0.52          5.78         1.94 o                         
   2   7   6        101.50         59.17         3.35 o                         
   3   7   6         62.72         68.99         5.11 o                         
   4   7   6        275.94        259.77        12.26 o                         
   5   7   6          0.34         -2.99         3.30 o                         
   6   7   6          5.62          9.54         7.09 o                         
   7   7   6         25.42         29.91         6.07 o                         
   8   7   6          0.18         -1.57         6.28 o                         
 -12   8   6          5.97          0.67         5.94 o                         
 -11   8   6          0.02          5.64         6.41 o                         
 -10   8   6         21.57         20.14         3.86 o                         
  -9   8   6          4.69          7.60         3.81 o                         
  -8   8   6         50.36         46.96         6.35 o                         
  -7   8   6        809.88        790.48        41.29 o                         
  -6   8   6        691.40        796.68        18.59 o                         
  -5   8   6         10.53          7.46         2.08 o                         
  -4   8   6         19.52         22.82         1.85 o                         
  -3   8   6         27.68         24.75         2.39 o                         
  -2   8   6        126.80        142.16         6.06 o                         
  -1   8   6         54.16         52.39         2.83 o                         
   0   8   6          6.76         18.90         4.34 o                         
   1   8   6          0.78          0.03         1.88 o                         
   2   8   6          0.11          0.26         2.54 o                         
   3   8   6         76.68         74.53        11.28 o                         
   4   8   6         57.79         53.09         3.55 o                         
   5   8   6        226.45        171.78        11.69 o                         
   6   8   6         31.67         24.51         5.84 o                         
   7   8   6          0.56         -4.05         5.39 o                         
 -11   9   6          2.51          6.38         4.87 o                         
 -10   9   6          7.39          9.27         6.26 o                         
  -9   9   6          9.29          8.91         3.83 o                         
  -8   9   6          7.05          5.32         6.02 o                         
  -7   9   6          0.05         -3.83         3.83 o                         
  -6   9   6         65.10         58.50         3.04 o                         
  -5   9   6          4.58          7.77         3.60 o                         
  -4   9   6        211.27        193.31         5.24 o                         
  -3   9   6          8.59         16.50        29.55 o                         
  -2   9   6          1.20         -2.97         4.12 o                         
  -1   9   6          2.16          5.42         3.29 o                         
   0   9   6         14.63          6.94         6.95 o                         
   1   9   6          1.25         -0.42         3.24 o                         
   2   9   6         23.58         15.48         3.77 o                         
   3   9   6          0.05          3.79         4.70 o                         
   4   9   6          5.90          6.60         5.93 o                         
   5   9   6        107.75        136.86        15.25 o                         
   6   9   6         13.06         31.75        10.59 o                         
 -10  10   6         14.17         13.45         4.74 o                         
  -9  10   6          9.41         10.69         4.75 o                         
  -8  10   6          1.13          7.31         4.17 o                         
  -7  10   6         15.38         24.51         3.30 o                         
  -6  10   6         15.30         18.40         3.58 o                         
  -5  10   6          0.12         -2.58         3.38 o                         
  -4  10   6         85.39        102.81         6.29 o                         
  -3  10   6         30.50         27.80         4.86 o                         
  -2  10   6         11.62         22.59         4.19 o                         
  -1  10   6          0.22          2.16         4.02 o                         
   0  10   6          0.89          2.73         6.60 o                         
   1  10   6          8.74          4.36        11.47 o                         
   2  10   6          0.67          2.06         8.65 o                         
   3  10   6          5.44         -3.12         7.77 o                         
   4  10   6         12.36         -3.12         8.48 o                         
   5  10   6         28.53         16.00         6.71 o                         
  -9  11   6          9.52          5.21        10.22 o                         
  -8  11   6          0.30         -2.68         4.86 o                         
  -7  11   6          9.92          1.73         5.22 o                         
  -6  11   6          1.47         -2.82         6.89 o                         
  -5  11   6          1.26          4.56         3.86 o                         
  -4  11   6          8.39          3.18         3.91 o                         
  -3  11   6          2.42          3.90         4.10 o                         
  -2  11   6          8.65          5.92         6.36 o                         
  -1  11   6         50.72         51.41         9.00 o                         
   0  11   6         22.24         31.67         7.70 o                         
   1  11   6         20.62         30.65         8.16 o                         
   2  11   6          5.36          8.41         7.98 o                         
   3  11   6          0.24         20.66         8.88 o                         
  -7  12   6          2.89         -6.15         6.15 o                         
  -6  12   6          8.85          5.86         5.31 o                         
  -5  12   6         12.01         17.91         5.41 o                         
  -4  12   6         33.31         39.04         5.79 o                         
  -3  12   6          9.18          5.71         6.61 o                         
  -2  12   6          1.52         -1.76         6.82 o                         
  -1  12   6         35.20         31.00         8.14 o                         
   0  12   6         18.98         31.25         8.35 o                         
   1  12   6          6.12         15.66         8.81 o                         
  -1 -17   7        134.62        149.33        11.89 o                         
   0 -17   7         43.15         76.47        12.79 o                         
   1 -17   7         13.89         18.96        11.91 o                         
   2 -17   7         17.58          7.93        11.91 o                         
  -4 -16   7         29.98         29.33         6.98 o                         
  -3 -16   7         48.47         66.65         5.83 o                         
  -2 -16   7         21.05         34.12         5.52 o                         
  -1 -16   7         75.84         60.06         5.36 o                         
   0 -16   7         55.53         39.66         8.10 o                         
   1 -16   7        104.76        112.05         8.84 o                         
   2 -16   7         24.36         49.61         7.13 o                         
   3 -16   7          0.42          5.48         4.90 o                         
   4 -16   7          6.71          2.47         8.92 o                         
   5 -16   7         23.60         35.44        13.29 o                         
  -6 -15   7          1.41         13.00        10.13 o                         
  -5 -15   7          1.24          2.14         4.83 o                         
  -4 -15   7          6.65          0.34         4.58 o                         
  -3 -15   7          0.11         -3.16         4.47 o                         
  -2 -15   7         68.77         76.71         5.48 o                         
  -1 -15   7         30.93         29.94         4.55 o                         
   0 -15   7        104.88        107.48         5.83 o                         
   1 -15   7         83.89         61.88         4.63 o                         
   2 -15   7         78.94         75.56        24.74 o                         
   3 -15   7         24.66         26.65        13.01 o                         
   4 -15   7         55.99         53.86        10.29 o                         
   5 -15   7         11.60         22.87         6.25 o                         
   6 -15   7          6.49         12.36         6.40 o                         
   7 -15   7         15.30         15.34         8.23 o                         
  -7 -14   7          1.37          3.78         4.89 o                         
  -6 -14   7          1.31          6.61         9.48 o                         
  -5 -14   7          3.29          9.17        12.09 o                         
  -4 -14   7         36.56         44.09         4.74 o                         
  -3 -14   7          4.09         26.17         4.56 o                         
  -2 -14   7         51.05         56.11         4.80 o                         
  -1 -14   7          8.97          2.18         4.33 o                         
   0 -14   7          1.30         -0.45         3.93 o                         
   1 -14   7         22.41         24.26         7.28 o                         
   2 -14   7         39.25         41.40         4.05 o                         
   3 -14   7         98.31         96.72        10.74 o                         
   4 -14   7         15.32         10.83         5.73 o                         
   5 -14   7         20.87          9.75         6.91 o                         
   6 -14   7         16.51          7.01         5.93 o                         
   7 -14   7         21.83         14.50         6.70 o                         
   8 -14   7        131.31        152.97        15.64 o                         
  -8 -13   7         23.54         42.45         6.43 o                         
  -7 -13   7          6.16          4.61         3.42 o                         
  -6 -13   7         25.15         15.25         4.17 o                         
  -5 -13   7          2.18          2.46         4.72 o                         
  -4 -13   7         74.34         84.83         5.56 o                         
  -3 -13   7         21.66         15.27         3.31 o                         
  -2 -13   7         55.40         56.82         3.76 o                         
  -1 -13   7         61.84         62.32         3.65 o                         
   0 -13   7        233.29        251.17         7.34 o                         
   1 -13   7         28.71         34.44        10.46 o                         
   2 -13   7        109.67        104.40         5.96 o                         
   3 -13   7         41.10         42.11         3.67 o                         
   4 -13   7          3.55          4.14         4.99 o                         
   5 -13   7         12.40          3.65         5.35 o                         
   6 -13   7         50.74         35.24         5.22 o                         
   7 -13   7          1.51          4.07         6.21 o                         
   8 -13   7         10.74          7.22         6.25 o                         
   9 -13   7         17.36         18.84        10.55 o                         
  -9 -12   7        105.28        105.62         8.03 o                         
  -8 -12   7        237.00        242.50        12.51 o                         
  -7 -12   7         21.11         37.30         5.46 o                         
  -6 -12   7         98.82        127.35         5.92 o                         
  -5 -12   7         12.08          3.60         3.44 o                         
  -4 -12   7          3.62         -0.82         5.75 o                         
  -3 -12   7          8.54         16.12         8.14 o                         
  -2 -12   7          5.56          8.44         3.31 o                         
  -1 -12   7        209.73        196.62         8.40 o                         
   0 -12   7       1123.63       1170.98        34.50 o                         
   1 -12   7         26.25         26.37         3.41 o                         
   2 -12   7         93.52        105.50        19.23 o                         
   3 -12   7         76.65         77.20         5.89 o                         
   4 -12   7         30.56         26.93         4.24 o                         
   5 -12   7          4.63          4.93        10.04 o                         
   6 -12   7          0.07         -5.40         5.40 o                         
   7 -12   7          7.45         -3.89         5.59 o                         
   8 -12   7          0.66          2.07         5.85 o                         
   9 -12   7          9.44         10.95         6.45 o                         
  10 -12   7        122.29        148.87        13.77 o                         
 -10 -11   7          1.49         10.30         6.39 o                         
  -9 -11   7         72.67        100.26        20.70 o                         
  -8 -11   7         59.27         71.33         4.49 o                         
  -7 -11   7        192.65        169.24         7.07 o                         
  -6 -11   7         46.25         48.29         3.65 o                         
  -5 -11   7         12.65         15.04         3.98 o                         
  -4 -11   7          2.62          7.08         3.48 o                         
  -3 -11   7        139.95        162.67         5.41 o                         
  -2 -11   7        828.64        855.04        25.91 o                         
  -1 -11   7          4.96          7.72         2.41 o                         
   0 -11   7          2.61          4.94         2.45 o                         
   1 -11   7        138.18        140.97         5.24 o                         
   2 -11   7         33.68         29.01         5.79 o                         
   3 -11   7       3885.38       4043.36       118.75 o                         
   4 -11   7       1268.84       1333.17        46.73 o                         
   5 -11   7        627.43        596.61        25.66 o                         
   6 -11   7         41.47         25.84         5.37 o                         
   7 -11   7         34.19         39.91         5.60 o                         
   8 -11   7        123.81        115.40         8.74 o                         
   9 -11   7          0.37         -7.45         8.54 o                         
  10 -11   7          6.11          5.64         6.52 o                         
 -11 -10   7          6.81          8.84         5.70 o                         
 -10 -10   7          0.22          1.53         6.58 o                         
  -9 -10   7          3.14          4.38         5.72 o                         
  -8 -10   7        147.36        145.04         6.48 o                         
  -7 -10   7         86.30         97.52         5.27 o                         
  -6 -10   7          1.17          2.66         3.36 o                         
  -5 -10   7          0.12          0.03         4.05 o                         
  -4 -10   7       1490.37       1512.33        36.37 o                         
  -3 -10   7          0.17         -0.25         2.37 o                         
  -2 -10   7        219.70        213.60         6.00 o                         
  -1 -10   7        162.11        150.04         5.84 o                         
   0 -10   7         40.86         38.29         3.50 o                         
   1 -10   7          0.05         -2.63         2.63 o                         
   2 -10   7        121.66         98.81         4.43 o                         
   3 -10   7       6623.09       7022.07       183.25 o                         
   4 -10   7       1068.84       1095.87        34.48 o                         
   5 -10   7          0.88         -6.66         6.66 o                         
   6 -10   7         12.29         24.76         4.98 o                         
   7 -10   7          0.00         -4.81         5.81 o                         
   8 -10   7         64.26         70.18         6.28 o                         
   9 -10   7         31.93         47.98         6.21 o                         
  10 -10   7         10.48         19.54         6.23 o                         
  11 -10   7         15.38         12.01         8.83 o                         
 -12  -9   7         19.71         11.79         8.22 o                         
 -11  -9   7          0.70          0.15         4.62 o                         
 -10  -9   7          6.46         14.46         4.86 o                         
  -9  -9   7          1.51          4.54         3.26 o                         
  -8  -9   7          0.07          3.53         4.29 o                         
  -7  -9   7        195.71        202.08        11.73 o                         
  -6  -9   7       1581.35       1605.54        72.50 o                         
  -5  -9   7         22.67         11.50         2.28 o                         
  -4  -9   7         12.22         14.80         2.38 o                         
  -3  -9   7         13.00          8.69         1.98 o                         
  -2  -9   7         37.72         42.51         3.38 o                         
  -1  -9   7          0.14          3.52         3.12 o                         
   0  -9   7        364.54        392.50        11.10 o                         
   1  -9   7         29.61         18.12         3.06 o                         
   2  -9   7        819.87        723.65        21.20 o                         
   3  -9   7        457.63        418.27        18.44 o                         
   4  -9   7         59.70         67.94         5.28 o                         
   5  -9   7        525.95        481.77        19.18 o                         
   6  -9   7         21.67         35.74         3.99 o                         
   7  -9   7        160.59        132.60         8.02 o                         
   8  -9   7          9.16         20.05         6.76 o                         
   9  -9   7         30.38         40.09         7.70 o                         
  10  -9   7         14.71          6.23         5.82 o                         
  11  -9   7          1.56          4.18         5.36 o                         
 -12  -8   7          7.21          0.50         5.15 o                         
 -11  -8   7          2.80          3.10         5.58 o                         
 -10  -8   7          0.75         -1.67         4.41 o                         
  -9  -8   7          0.21         -1.45         3.86 o                         
  -8  -8   7        155.54        151.90         6.02 o                         
  -7  -8   7          3.78          6.60         3.18 o                         
  -6  -8   7         25.56         15.51         2.22 o                         
  -5  -8   7         42.35         28.98         2.44 o                         
  -4  -8   7        135.92        108.69         3.34 o                         
  -3  -8   7          1.42         -0.15         3.02 o                         
  -2  -8   7         80.83         74.94         4.06 o                         
  -1  -8   7         24.29         20.16         2.98 o                         
   0  -8   7        691.98        688.47        13.27 o                         
   1  -8   7        499.84        500.08        10.59 o                         
   2  -8   7        100.62        104.05         4.08 o                         
   3  -8   7         81.62         72.61         3.71 o                         
   4  -8   7        196.09        194.52         7.85 o                         
   5  -8   7        896.41        865.39        24.74 o                         
   6  -8   7        373.59        328.19        21.24 o                         
   7  -8   7          1.64         -2.36         2.36 o                         
   8  -8   7         64.32         60.17         5.53 o                         
   9  -8   7         18.77         15.92         4.96 o                         
  10  -8   7          0.37          1.47         4.95 o                         
  11  -8   7          3.50          4.72         6.22 o                         
 -13  -7   7          0.29         -1.06         9.83 o                         
 -12  -7   7         23.79         23.38         7.53 o                         
 -11  -7   7          2.40         12.53         5.49 o                         
 -10  -7   7         11.16          7.55         5.26 o                         
  -9  -7   7          4.81          2.38         2.72 o                         
  -8  -7   7         10.58         15.15         2.82 o                         
  -7  -7   7          0.30          4.01         2.38 o                         
  -6  -7   7        313.05        361.39         9.25 o                         
  -5  -7   7         11.63          5.36         2.09 o                         
  -4  -7   7          3.18          8.28         1.69 o                         
  -3  -7   7        268.95        217.88         4.83 o                         
  -2  -7   7       6242.91       6736.19       115.05 o                         
  -1  -7   7         25.57          9.18         1.66 o                         
   0  -7   7         67.92         64.41         2.14 o                         
   1  -7   7         39.02         34.40         2.28 o                         
   2  -7   7         13.16         21.98         3.98 o                         
   3  -7   7          6.36          3.62         2.49 o                         
   4  -7   7         64.41         52.05         3.38 o                         
   5  -7   7         19.52         26.44         1.89 o                         
   6  -7   7       1296.34       1338.96        30.30 o                         
   7  -7   7         86.19         61.58         3.91 o                         
   8  -7   7         42.27         47.70         3.05 o                         
   9  -7   7          0.64          1.47         4.30 o                         
  10  -7   7         15.59         21.46         4.19 o                         
  11  -7   7          2.81         15.29         5.39 o                         
 -13  -6   7          4.68          0.14         6.07 o                         
 -12  -6   7        156.92        185.49        28.98 o                         
 -11  -6   7         84.56         92.46        14.39 o                         
 -10  -6   7         18.23         28.28         2.93 o                         
  -9  -6   7         42.47         52.69         9.48 o                         
  -8  -6   7          8.79         13.61         2.54 o                         
  -7  -6   7         69.15         38.42         4.02 o                         
  -6  -6   7        165.91        149.00         4.59 o                         
  -5  -6   7        216.64        172.84         4.54 o                         
  -4  -6   7        192.55        200.68         5.19 o                         
  -3  -6   7        144.07        133.10         4.81 o                         
  -2  -6   7       6832.07       7148.55       100.31 o                         
  -1  -6   7       3346.68       3931.81        61.45 o                         
   0  -6   7        126.72        116.97         2.66 o                         
   1  -6   7        464.50        461.24         8.39 o                         
   2  -6   7        207.56        230.72         5.43 o                         
   3  -6   7         46.01         40.95         2.67 o                         
   4  -6   7        127.64        137.36         4.03 o                         
   5  -6   7        138.81        101.17         5.22 o                         
   6  -6   7        255.85        240.30        13.28 o                         
   7  -6   7        157.30        171.38         8.39 o                         
   8  -6   7        113.07        104.80         9.99 o                         
   9  -6   7          4.13          3.17         4.50 o                         
  10  -6   7         12.47         23.20         4.25 o                         
  11  -6   7          3.39          1.75         5.95 o                         
  12  -6   7          0.16         -2.69         5.31 o                         
 -13  -5   7          1.67          7.36         7.58 o                         
 -12  -5   7         59.63         57.71         5.20 o                         
 -11  -5   7         82.94         82.70         6.39 o                         
 -10  -5   7         34.81         24.50         3.43 o                         
  -9  -5   7          2.53          4.00         4.73 o                         
  -8  -5   7        231.38        191.38         9.45 o                         
  -7  -5   7        273.90        215.38         6.87 o                         
  -6  -5   7         14.32         10.78         2.31 o                         
  -5  -5   7        234.03        201.42         5.05 o                         
  -4  -5   7        869.01        778.24        14.40 o                         
  -3  -5   7         56.18         42.10         2.04 o                         
  -2  -5   7       1436.21       1545.97        23.42 o                         
  -1  -5   7        372.63        475.76         8.29 o                         
   0  -5   7        161.51        162.51         6.05 o                         
   1  -5   7        109.26        115.23         2.66 o                         
   2  -5   7         56.19         24.73         1.96 o                         
   3  -5   7        304.48        316.05         7.27 o                         
   4  -5   7        709.02        718.09        16.99 o                         
   5  -5   7          0.15         -0.41         2.06 o                         
   6  -5   7        137.44        112.20         3.46 o                         
   7  -5   7        189.65        177.66        11.13 o                         
   8  -5   7        214.90        174.91         6.63 o                         
   9  -5   7        160.52        161.41         7.47 o                         
  10  -5   7        191.48        168.64         9.23 o                         
  11  -5   7         35.12         23.57         5.82 o                         
  12  -5   7          2.92          7.87         8.31 o                         
 -14  -4   7          5.16          0.24         7.27 o                         
 -13  -4   7          2.66          7.11         5.02 o                         
 -12  -4   7          5.31          6.53         7.55 o                         
 -11  -4   7          4.75         -5.29         5.29 o                         
 -10  -4   7          2.45         -0.45         4.40 o                         
  -9  -4   7         16.02          7.38         4.01 o                         
  -8  -4   7          6.25          7.98         5.68 o                         
  -7  -4   7         38.38         26.38         2.35 o                         
  -6  -4   7        820.21        894.36        20.04 o                         
  -5  -4   7         14.93          4.89         2.19 o                         
  -4  -4   7        558.01        624.16        12.41 o                         
  -3  -4   7       2263.61       2463.43        42.91 o                         
  -2  -4   7         70.09         98.85         2.78 o                         
  -1  -4   7        208.50        183.96         3.30 o                         
   0  -4   7         64.24         81.21         3.34 o                         
   1  -4   7       5621.07       6488.35       132.63 o                         
   2  -4   7        400.68        386.46        10.26 o                         
   3  -4   7        206.10        184.90         5.01 o                         
   4  -4   7        396.27        392.75         8.69 o                         
   5  -4   7         38.06         43.89         3.81 o                         
   6  -4   7        547.55        534.59        18.00 o                         
   7  -4   7        156.46        182.77        11.00 o                         
   8  -4   7         63.75         37.28         3.44 o                         
   9  -4   7         66.13         83.50         7.82 o                         
  10  -4   7         62.36         57.54         6.04 o                         
  11  -4   7          0.43         -6.78         6.78 o                         
 -14  -3   7          0.29         -3.24        11.55 o                         
 -13  -3   7          0.43         -5.34         5.34 o                         
 -12  -3   7         66.99         87.89         6.56 o                         
 -11  -3   7          1.88         13.09         8.46 o                         
 -10  -3   7         42.38         41.36         5.34 o                         
  -9  -3   7         53.19         50.03         5.53 o                         
  -8  -3   7          4.45          7.37         3.64 o                         
  -7  -3   7        102.79         66.24         3.82 o                         
  -6  -3   7        542.77        592.04        14.19 o                         
  -5  -3   7         32.66         25.03         2.55 o                         
  -4  -3   7        607.81        646.49        14.09 o                         
  -3  -3   7        562.44        746.96        13.31 o                         
  -2  -3   7         47.20         59.12         1.90 o                         
  -1  -3   7         36.39         51.55         1.90 o                         
   0  -3   7         18.91         22.80         1.35 o                         
   1  -3   7       1749.66       1759.09        38.55 o                         
   2  -3   7          6.20          0.56         1.90 o                         
   3  -3   7          3.47         11.10         3.56 o                         
   4  -3   7        151.46        127.38         7.84 o                         
   5  -3   7        680.07        678.67        18.14 o                         
   6  -3   7         23.97         21.19         3.94 o                         
   7  -3   7         13.80         24.49         2.25 o                         
   8  -3   7         68.27         76.22         4.76 o                         
   9  -3   7          4.53          4.26         3.18 o                         
  10  -3   7          5.42          7.70         4.55 o                         
  11  -3   7        127.24        131.20        10.45 o                         
  12  -3   7         12.64         23.70         7.60 o                         
 -14  -2   7         11.43         17.90        13.66 o                         
 -13  -2   7          6.91         10.42         5.97 o                         
 -12  -2   7         25.37         16.38         9.24 o                         
 -11  -2   7         73.31         96.31        13.87 o                         
 -10  -2   7         10.53          5.36         7.81 o                         
  -9  -2   7         79.41         55.66         3.30 o                         
  -8  -2   7          4.44          5.43         3.16 o                         
  -7  -2   7        111.29        117.59         4.58 o                         
  -6  -2   7         27.18         33.35         2.13 o                         
  -5  -2   7       1028.69       1111.94        28.54 o                         
  -4  -2   7         53.33         70.10         5.38 o                         
  -3  -2   7       1091.47       1334.77        29.57 o                         
  -2  -2   7         55.42         78.35         2.07 o                         
  -1  -2   7         31.10         53.32         2.74 o                         
   0  -2   7        147.22        177.98         3.34 o                         
   1  -2   7        115.48         98.66         2.96 o                         
   2  -2   7        152.35        154.28         5.22 o                         
   3  -2   7       1831.03       2042.21        49.70 o                         
   4  -2   7        776.02        820.99        20.13 o                         
   5  -2   7        129.37        145.14         5.25 o                         
   6  -2   7          0.00          0.72         1.75 o                         
   7  -2   7          2.54          3.99         2.47 o                         
   8  -2   7        109.40        131.89         5.57 o                         
   9  -2   7          3.73         -1.78         3.19 o                         
  10  -2   7         57.60         69.77         6.84 o                         
  11  -2   7         25.64         28.01         8.96 o                         
 -14  -1   7          1.98         12.74         9.18 o                         
 -13  -1   7         11.89          3.39         9.03 o                         
 -12  -1   7          0.06          2.35         6.64 o                         
 -11  -1   7         46.20         32.40         5.36 o                         
 -10  -1   7          0.01          6.47         7.31 o                         
  -9  -1   7          7.33         10.45         4.59 o                         
  -8  -1   7         12.77         15.03         2.14 o                         
  -7  -1   7         24.07         32.49         3.10 o                         
  -6  -1   7         15.46         16.29         2.26 o                         
  -5  -1   7          6.67         -0.89         3.65 o                         
  -4  -1   7       3632.64       3939.55        77.64 o                         
  -3  -1   7          0.00          3.24         1.94 o                         
  -2  -1   7          0.26          5.14         1.01 o                         
  -1  -1   7          2.54          9.97         2.46 o                         
   0  -1   7         10.72         13.95         1.78 o                         
   1  -1   7        134.87        131.79         3.83 o                         
   2  -1   7       2887.98       2932.65        74.06 o                         
   3  -1   7          1.50          6.90         1.64 o                         
   4  -1   7        309.87        309.88         9.85 o                         
   5  -1   7         14.95         10.86         2.35 o                         
   6  -1   7         98.60        113.07         8.76 o                         
   7  -1   7         47.14         28.53         4.32 o                         
   8  -1   7        133.16        120.91         6.57 o                         
   9  -1   7          5.78         -1.82         6.18 o                         
  10  -1   7         36.09         18.61         7.62 o                         
  11  -1   7          0.72         -8.73         8.73 o                         
 -14   0   7         24.79         28.29         5.82 o                         
 -13   0   7          3.35          7.30         5.48 o                         
 -12   0   7          0.07         13.78         6.65 o                         
 -11   0   7        120.05        135.23        17.94 o                         
 -10   0   7          0.04          6.63         3.15 o                         
  -9   0   7         72.72         93.11         4.89 o                         
  -8   0   7          9.09          3.10         2.27 o                         
  -7   0   7          2.66          6.06         2.19 o                         
  -6   0   7        320.07        372.63         8.57 o                         
  -5   0   7        102.98        104.55         4.87 o                         
  -4   0   7       1029.72       1248.95        29.88 o                         
  -3   0   7       3233.66       3170.82        65.02 o                         
  -2   0   7         36.38         45.45         1.58 o                         
  -1   0   7        153.91        183.26         5.41 o                         
   0   0   7        426.20        449.13         8.92 o                         
   1   0   7         10.24         24.47         1.92 o                         
   2   0   7        288.01        342.75        10.65 o                         
   3   0   7        380.76        414.36         8.19 o                         
   4   0   7         68.36         66.62         5.50 o                         
   5   0   7         40.03         18.15         2.86 o                         
   6   0   7         28.73          4.83         2.11 o                         
   7   0   7         36.99         58.89         3.08 o                         
   8   0   7          0.71          2.71         2.09 o                         
   9   0   7          6.08         -0.78         3.50 o                         
  10   0   7         54.73         83.10         9.86 o                         
 -14   1   7         11.42         10.36        11.05 o                         
 -13   1   7         57.53         57.98         5.21 o                         
 -12   1   7         87.49        134.03        15.80 o                         
 -11   1   7         72.68        101.73        14.21 o                         
 -10   1   7         43.32         45.41         3.27 o                         
  -9   1   7          6.66         14.45         2.87 o                         
  -8   1   7         40.41         33.92         2.23 o                         
  -7   1   7        236.08        243.23         9.06 o                         
  -6   1   7        220.21        275.66         7.28 o                         
  -5   1   7       1101.52       1291.02        25.20 o                         
  -4   1   7         99.75        106.17         6.17 o                         
  -3   1   7       1210.07       1416.92        28.55 o                         
  -2   1   7          2.99          4.77         1.88 o                         
  -1   1   7         31.48         39.38         3.21 o                         
   0   1   7         16.86          9.97         0.96 o                         
   1   1   7         31.34         25.93         1.71 o                         
   2   1   7          1.96          0.97         1.67 o                         
   3   1   7         32.33         19.99         2.06 o                         
   4   1   7          1.94         14.50         2.66 o                         
   5   1   7        211.28        217.13        21.04 o                         
   6   1   7          9.39         -1.44         1.99 o                         
   7   1   7         11.47          4.09         1.88 o                         
   8   1   7         31.22         19.30         5.34 o                         
 -14   2   7         25.67         16.70         8.12 o                         
 -13   2   7        107.77        101.27         8.32 o                         
 -12   2   7        143.32        140.21         8.80 o                         
 -11   2   7          0.77          2.62         6.09 o                         
 -10   2   7        112.24        109.38         8.69 o                         
  -9   2   7        120.04        125.29         5.05 o                         
  -8   2   7        242.45        235.63         8.05 o                         
  -7   2   7         82.22         83.44         3.17 o                         
  -6   2   7        294.66        259.86         6.07 o                         
  -5   2   7        862.32        868.44        20.19 o                         
  -4   2   7        174.44        157.70         4.21 o                         
  -3   2   7        504.83        656.49        13.58 o                         
  -2   2   7         58.21         76.77         4.14 o                         
  -1   2   7        119.08        115.68         5.38 o                         
   0   2   7        147.41        192.89         4.67 o                         
   1   2   7         30.86         38.41         1.74 o                         
   2   2   7          0.16          2.78         2.73 o                         
   3   2   7        569.42        611.41        26.14 o                         
   4   2   7          7.27         -3.41         5.00 o                         
   5   2   7        325.92        316.10        14.61 o                         
   6   2   7          0.45         12.12         2.10 o                         
   7   2   7        168.68        127.37         4.81 o                         
   8   2   7         60.11         38.93         7.16 o                         
   9   2   7          0.00         22.38         7.16 o                         
  10   2   7          0.32         -7.83         7.83 o                         
 -14   3   7         17.37         25.10        11.30 o                         
 -13   3   7          0.84         -3.72        17.80 o                         
 -12   3   7          1.73          5.33         6.54 o                         
 -11   3   7         76.79        120.31        17.58 o                         
 -10   3   7         36.40         58.51         4.20 o                         
  -9   3   7        550.11        603.29        21.94 o                         
  -8   3   7          1.11         -0.17         3.15 o                         
  -7   3   7        535.80        534.77        18.15 o                         
  -6   3   7        565.50        606.27        15.43 o                         
  -5   3   7        184.75        174.25         4.54 o                         
  -4   3   7        530.96        556.65        12.51 o                         
  -3   3   7         95.89         90.65         3.09 o                         
  -2   3   7         16.13         16.19         2.06 o                         
  -1   3   7        823.03        892.03        22.38 o                         
   0   3   7        123.84         97.67         4.70 o                         
   1   3   7         21.97         15.78         3.77 o                         
   2   3   7          9.69          6.01         1.56 o                         
   3   3   7        240.73        202.13        10.98 o                         
   4   3   7          1.32         34.60         3.87 o                         
   5   3   7          4.77         -0.23         4.25 o                         
   6   3   7         28.82          9.29         3.36 o                         
   7   3   7         13.89         13.86         5.15 o                         
   8   3   7          0.02         -5.36         5.82 o                         
   9   3   7          6.37         12.96         7.37 o                         
  10   3   7          0.43         -8.04         8.50 o                         
 -13   4   7          9.66         10.76        10.99 o                         
 -12   4   7          5.92          6.16         3.95 o                         
 -11   4   7         93.41        115.46        12.82 o                         
 -10   4   7        148.84        154.36        16.86 o                         
  -9   4   7          8.75         -0.05         5.52 o                         
  -8   4   7        385.01        443.19        21.74 o                         
  -7   4   7        114.64        137.39         5.22 o                         
  -6   4   7         73.87         73.50         3.78 o                         
  -5   4   7         81.83         70.27         4.29 o                         
  -4   4   7        314.12        307.04        10.78 o                         
  -3   4   7          8.88         13.33         1.89 o                         
  -2   4   7        121.26        112.81         3.85 o                         
  -1   4   7         82.29         65.38         2.22 o                         
   0   4   7         37.86         35.63         2.83 o                         
   1   4   7         36.50         45.28         2.33 o                         
   2   4   7        226.31        193.93         6.69 o                         
   3   4   7          3.96          2.50         1.99 o                         
   5   4   7        206.80        183.89        16.81 o                         
   7   4   7          5.05         17.90         5.15 o                         
   8   4   7         16.81          4.92         6.26 o                         
   9   4   7         35.19         14.97         7.83 o                         
 -13   5   7          3.55          5.79         5.39 o                         
 -12   5   7          1.65          0.00         4.41 o                         
 -11   5   7          4.08          7.86         5.20 o                         
 -10   5   7         23.43         22.92         4.37 o                         
  -9   5   7         30.58         32.64         6.61 o                         
  -8   5   7         24.57         29.32         6.90 o                         
  -7   5   7         84.71         84.86         3.72 o                         
  -6   5   7        123.58        114.23         3.45 o                         
  -5   5   7        278.43        275.22         7.70 o                         
  -4   5   7          2.99          1.50         1.85 o                         
  -3   5   7          0.20         -0.49         1.26 o                         
  -2   5   7          5.33          5.58         2.11 o                         
  -1   5   7        219.18        213.80         8.86 o                         
   0   5   7        409.63        372.05        10.83 o                         
   1   5   7        241.36        245.01         9.17 o                         
   2   5   7         65.72         97.20         7.74 o                         
   3   5   7         80.02         98.90         9.09 o                         
   4   5   7         78.39         53.36         3.86 o                         
   5   5   7          2.88          8.73         4.48 o                         
   6   5   7         53.27         47.87         6.93 o                         
   7   5   7          5.92          3.81         5.59 o                         
 -13   6   7          6.17          4.40         6.82 o                         
 -12   6   7          7.96          6.19         4.49 o                         
 -11   6   7          0.14         12.38         4.36 o                         
 -10   6   7          9.12          6.67         9.62 o                         
  -9   6   7          0.13          2.49         3.44 o                         
  -8   6   7         65.24         57.29         3.59 o                         
  -7   6   7        195.79        216.08         6.42 o                         
  -6   6   7        188.87        186.92         5.80 o                         
  -5   6   7         46.06         54.91         2.31 o                         
  -4   6   7         11.51         12.61         1.53 o                         
  -3   6   7          1.53          2.56         1.54 o                         
  -2   6   7        196.20        204.16         5.78 o                         
  -1   6   7        235.64        198.64         6.19 o                         
   0   6   7        156.66        161.51         7.43 o                         
   1   6   7        288.10        285.14        11.92 o                         
   2   6   7          0.19          2.33         1.81 o                         
   3   6   7         21.95          7.15         1.38 o                         
   4   6   7         35.46         25.08         3.59 o                         
   5   6   7         51.03         41.45         4.61 o                         
   6   6   7          0.02         -3.84         4.58 o                         
 -12   7   7         29.27         44.18         4.79 o                         
 -11   7   7          0.71          5.14         9.35 o                         
 -10   7   7         20.30         20.70         4.69 o                         
  -9   7   7        216.61        213.42        22.43 o                         
  -8   7   7         73.33         62.18         5.14 o                         
  -7   7   7         14.60         18.44         2.48 o                         
  -6   7   7         65.52         51.24         2.67 o                         
  -5   7   7        116.56        123.50         3.61 o                         
  -4   7   7         67.20         61.14         2.73 o                         
  -3   7   7          1.82          4.52         1.63 o                         
  -2   7   7         42.30         35.29         2.22 o                         
  -1   7   7          3.89          7.50         3.89 o                         
   0   7   7         52.05         46.81         7.54 o                         
   1   7   7        310.39        300.30        18.64 o                         
   2   7   7        499.13        386.74        68.00 o                         
   3   7   7         73.64        110.60        15.09 o                         
   4   7   7        160.48        171.26        10.65 o                         
   5   7   7          0.05         -3.95         3.95 o                         
   6   7   7         10.84          3.12         6.47 o                         
 -11   8   7          1.21          6.91         5.01 o                         
 -10   8   7         11.35         10.44         4.50 o                         
  -9   8   7         20.22         10.95         4.22 o                         
  -8   8   7         17.60         20.80         4.25 o                         
  -7   8   7        259.76        255.04        10.56 o                         
  -6   8   7          3.89          6.61         5.22 o                         
  -5   8   7        164.99        189.34         4.86 o                         
  -4   8   7         17.16         19.51         2.04 o                         
  -3   8   7         13.79         20.46         3.10 o                         
  -2   8   7         71.19         55.81         5.16 o                         
  -1   8   7         31.31         24.93         6.49 o                         
   0   8   7         42.13         33.40         6.46 o                         
   1   8   7         84.30        110.60        17.19 o                         
   2   8   7         11.14         14.83         3.93 o                         
   3   8   7         70.33         85.31         6.14 o                         
   4   8   7        131.08        157.20        12.54 o                         
   5   8   7         12.48         -3.79         8.27 o                         
   6   8   7         75.89         88.23        10.97 o                         
 -11   9   7         11.55         13.06         5.87 o                         
 -10   9   7         31.45         25.79         6.65 o                         
  -9   9   7          0.00          1.90         3.56 o                         
  -8   9   7          1.53          0.02         3.75 o                         
  -7   9   7         16.15          9.77         4.55 o                         
  -6   9   7        375.49        445.32        13.13 o                         
  -5   9   7        628.13        587.95        18.69 o                         
  -4   9   7        174.50        195.81        14.08 o                         
  -3   9   7         62.21         71.43         3.87 o                         
  -2   9   7         20.19         13.45         2.79 o                         
  -1   9   7          0.61         -1.45         4.06 o                         
   0   9   7         16.61          8.68         3.53 o                         
   1   9   7          5.02         17.51         3.64 o                         
   2   9   7          3.84         -7.31         7.31 o                         
   3   9   7         18.42         17.98         5.99 o                         
   4   9   7          5.72         18.94         8.92 o                         
   5   9   7         52.78         60.33        11.62 o                         
  -9  10   7         19.27         16.97         4.56 o                         
  -8  10   7          4.03          7.60         7.60 o                         
  -7  10   7          4.22          2.08         6.09 o                         
  -6  10   7        368.17        380.60        55.98 o                         
  -5  10   7        404.95        448.43        46.02 o                         
  -4  10   7        156.51        167.85        19.78 o                         
  -3  10   7          3.67         -4.20         4.20 o                         
  -2  10   7         11.78          0.65         6.15 o                         
  -1  10   7         11.68          5.92         6.59 o                         
   0  10   7          0.62          2.64         6.59 o                         
   1  10   7          1.96          6.18         8.81 o                         
   2  10   7          6.08         12.16         7.95 o                         
   3  10   7         10.67         30.85         9.11 o
[truncated: 347,977 more chars]
