# Supplementary material for: Structural studies of crystalline forms of triamterene with carboxylic acid, GRAS and API molecules
Source: IUCrJ. 2018 Apr 6;5(Pt 3):309–24. doi: 10.1107/S2052252518003317 (PMC5929377; doi:10.1107/S2052252518003317)
Supplement: Supplementary file 10 [file m-05-00309-sup10.zip]

Archive with 41 entries (27 files):
- sup10/figure 10/
- sup10/figure 10/figure 10b.mryx
- sup10/figure 10/figure 10c.mryx
- sup10/figure 10/figure 10a.mryx
- sup10/figure 11/
- sup10/figure 11/figure 11a.mryx
- sup10/figure 11/figure 11b.mryx
- sup10/figure 12/
- sup10/figure 12/figure 12a.mryx
- sup10/figure 12/figure 12b.mryx
- sup10/figure 13/
- sup10/figure 13/figure 13.mryx
- sup10/figure 14/
- sup10/figure 14/figure 14.mryx
- sup10/figure 15/
- sup10/figure 15/figure 15.mryx
- sup10/figure 16/
- sup10/figure 16/figure 16a.mryx
- sup10/figure 16/figure 16c.mryx
- sup10/figure 16/figure 16b.mryx
- sup10/figure 3/
- sup10/figure 3/figure 3b.mryx
- sup10/figure 3/figure 3c.mryx
- sup10/figure 3/figure 3a.mryx
- sup10/figure 4/
- sup10/figure 4/figure 4a.mryx
- sup10/figure 4/figure 4b.mryx
- sup10/figure 5/
- sup10/figure 5/figure 5.mryx
- sup10/figure 6/
- sup10/figure 6/figure 6.mryx
- sup10/figure 7/
- sup10/figure 7/figure 7b.mryx
- sup10/figure 7/figure 7a.mryx
- sup10/figure 8/
- sup10/figure 8/figure 8.mryx
- sup10/figure 9/
- sup10/figure 9/figure 9a1.mryx
- sup10/figure 9/figure 9c.mryx
- sup10/figure 9/figure 9b.mryx
- sup10/figure 9/figure 9a2.mryx
